# Supplementary material for: PHACCS, an online tool for estimating the structure and diversity of uncultured viral communities using metagenomic information
Source: BMC Bioinformatics. 2005 Mar 2;6:41. doi: 10.1186/1471-2105-6-41 (PMC555943; doi:10.1186/1471-2105-6-41)
Supplement: Additional File 1 — This file contains the script files part of PHACCS. These files are either standard text or picture files. [file 1471-2105-6-41-S1.zip]

Archive with 77 entries (69 files):
- PHACCS_V101/
- PHACCS_V101/html/
- PHACCS_V101/html/phaccs/
- PHACCS_V101/html/phaccs/data/
- PHACCS_V101/html/phaccs/data/PHACCS_presentation.pdf
- PHACCS_V101/html/phaccs/data/gnu-gpl-license.txt
- PHACCS_V101/html/phaccs/pictures/
- PHACCS_V101/html/phaccs/pictures/rohwerlab-logo.gif
- PHACCS_V101/html/phaccs/pictures/logo-phaccs.jpg
- PHACCS_V101/html/phaccs/pictures/switch-big.gif
- PHACCS_V101/html/phaccs/pictures/upperright.png
- PHACCS_V101/html/phaccs/pictures/lowerright.png
- PHACCS_V101/html/phaccs/pictures/lowerleft.png
- PHACCS_V101/html/phaccs/pictures/esbs-logo.gif
- PHACCS_V101/html/phaccs/pictures/sdsu-logo.gif
- PHACCS_V101/html/phaccs/pictures/banner.gif
- PHACCS_V101/html/phaccs/pictures/upperleft.png
- PHACCS_V101/html/phaccs/pictures/switch.gif
- PHACCS_V101/html/phaccs/pictures/logo-phaccs.gif
- PHACCS_V101/html/phaccs/pictures/gears.gif
- PHACCS_V101/html/phaccs/results/
- PHACCS_V101/html/phaccs/results/rank-abundance-values-niche_preemption-7121814798.txt
- PHACCS_V101/html/phaccs/results/model-results-7121814798.htm
- PHACCS_V101/html/phaccs/results/rank-abundance-values-broken_stick-7121814798.txt
- PHACCS_V101/html/phaccs/results/abundance-logarithmic-7121814798.gif
- PHACCS_V101/html/phaccs/results/matlablog-broken_stick-7121814798.txt
- PHACCS_V101/html/phaccs/results/matlablog-niche_preemption-7121814798.txt
- PHACCS_V101/html/phaccs/results/rank-abundance-values-logarithmic-7121814798.txt
- PHACCS_V101/html/phaccs/results/error-niche_preemption-7121814798.gif
- PHACCS_V101/html/phaccs/results/matlablog-exponential-7121814798.txt
- PHACCS_V101/html/phaccs/results/rank-abundance-values-power-7121814798.txt
- PHACCS_V101/html/phaccs/results/error-lognormal-7121814798.gif
- PHACCS_V101/html/phaccs/results/rank-abundance-values-exponential-7121814798.txt
- PHACCS_V101/html/phaccs/results/error-broken_stick-7121814798.gif
- PHACCS_V101/html/phaccs/results/abundance-exponential-7121814798.gif
- PHACCS_V101/html/phaccs/results/rank-abundance-values-lognormal-7121814798.txt
- PHACCS_V101/html/phaccs/results/error-logarithmic-7121814798.gif
- PHACCS_V101/html/phaccs/results/abundance-power-1872283102.gif
- PHACCS_V101/html/phaccs/results/error-power-1872283102.gif
- PHACCS_V101/html/phaccs/results/abundance-power-7121814798.gif
- PHACCS_V101/html/phaccs/results/matlablog-power-1872283102.txt
- PHACCS_V101/html/phaccs/results/error-exponential-7121814798.gif
- PHACCS_V101/html/phaccs/results/matlablog-logarithmic-7121814798.txt
- PHACCS_V101/html/phaccs/results/matlablog-lognormal-7121814798.txt
- PHACCS_V101/html/phaccs/results/model-results-1872283102.htm
- PHACCS_V101/html/phaccs/results/error-power-7121814798.gif
- PHACCS_V101/html/phaccs/results/matlablog-power-7121814798.txt
- PHACCS_V101/html/phaccs/results/rank-abundance-values-power-1872283102.txt
- PHACCS_V101/html/phaccs/results/abundance-broken_stick-7121814798.gif
- PHACCS_V101/html/phaccs/glossary.htm
- PHACCS_V101/html/phaccs/contact.htm
- PHACCS_V101/html/phaccs/error.htm
- PHACCS_V101/html/phaccs/model-link.htm
- PHACCS_V101/html/phaccs/home.htm
- PHACCS_V101/html/phaccs/index.htm
- PHACCS_V101/html/phaccs/menu.htm
- PHACCS_V101/html/phaccs/model.htm
- PHACCS_V101/html/phaccs/modeladvanced.htm
- PHACCS_V101/html/phaccs/model-parameters.htm
- PHACCS_V101/html/phaccs/model-results.htm
- PHACCS_V101/html/phaccs/model-template.htm
- PHACCS_V101/html/phaccs/phaccs.css
- PHACCS_V101/html/phaccs/program.htm
- PHACCS_V101/html/phaccs/resource.htm
- PHACCS_V101/html/phaccs/wait.htm
- PHACCS_V101/cgi-bin/
- PHACCS_V101/cgi-bin/phaccs/
- PHACCS_V101/cgi-bin/phaccs/testscript.m
- PHACCS_V101/cgi-bin/phaccs/model.cgi
- PHACCS_V101/cgi-bin/phaccs/lnd.m
- PHACCS_V101/cgi-bin/phaccs/phaccs.m
- PHACCS_V101/cgi-bin/phaccs/csl.m
- PHACCS_V101/cgi-bin/phaccs/bsm.m
- PHACCS_V101/cgi-bin/phaccs/cel.m
- PHACCS_V101/cgi-bin/phaccs/test.pl
- PHACCS_V101/cgi-bin/phaccs/cpl.m
- PHACCS_V101/cgi-bin/phaccs/npm.m
