# Supplementary material for: PHACCS, an online tool for estimating the structure and diversity of uncultured viral communities using metagenomic information
Source: BMC Bioinformatics. 2005 Mar 2;6:41. doi: 10.1186/1471-2105-6-41 (PMC555943; doi:10.1186/1471-2105-6-41)
Supplement: Additional File 1 — This file contains the script files part of PHACCS. These files are either standard text or picture files. [file 1471-2105-6-41-S1.zip › PHACCS_V101/html/phaccs/results/rank-abundance-values-niche_preemption-7121814798.txt]

   3.9711544e-01
   3.9553843e-01
   3.9396769e-01
   3.9240318e-01
   3.9084489e-01
   3.8929278e-01
   3.8774684e-01
   3.8620704e-01
   3.8467335e-01
   3.8314575e-01
   3.8162422e-01
   3.8010873e-01
   3.7859926e-01
   3.7709579e-01
   3.7559828e-01
   3.7410672e-01
   3.7262109e-01
   3.7114135e-01
   3.6966749e-01
   3.6819949e-01
   3.6673731e-01
   3.6528094e-01
   3.6383035e-01
   3.6238552e-01
   3.6094644e-01
   3.5951306e-01
   3.5808538e-01
   3.5666337e-01
   3.5524700e-01
   3.5383626e-01
   3.5243112e-01
   3.5103156e-01
   3.4963756e-01
   3.4824910e-01
   3.4686615e-01
   3.4548869e-01
   3.4411670e-01
   3.4275016e-01
   3.4138905e-01
   3.4003334e-01
   3.3868301e-01
   3.3733805e-01
   3.3599843e-01
   3.3466413e-01
   3.3333512e-01
   3.3201140e-01
   3.3069293e-01
   3.2937970e-01
   3.2807168e-01
   3.2676886e-01
   3.2547121e-01
   3.2417871e-01
   3.2289135e-01
   3.2160910e-01
   3.2033194e-01
   3.1905985e-01
   3.1779281e-01
   3.1653081e-01
   3.1527382e-01
   3.1402181e-01
   3.1277479e-01
   3.1153271e-01
   3.1029556e-01
   3.0906333e-01
   3.0783599e-01
   3.0661353e-01
   3.0539592e-01
   3.0418315e-01
   3.0297519e-01
   3.0177203e-01
   3.0057364e-01
   2.9938002e-01
   2.9819113e-01
   2.9700697e-01
   2.9582751e-01
   2.9465273e-01
   2.9348262e-01
   2.9231716e-01
   2.9115632e-01
   2.9000009e-01
   2.8884846e-01
   2.8770140e-01
   2.8655889e-01
   2.8542092e-01
   2.8428747e-01
   2.8315852e-01
   2.8203406e-01
   2.8091405e-01
   2.7979850e-01
   2.7868738e-01
   2.7758067e-01
   2.7647835e-01
   2.7538041e-01
   2.7428684e-01
   2.7319760e-01
   2.7211269e-01
   2.7103209e-01
   2.6995578e-01
   2.6888374e-01
   2.6781596e-01
   2.6675243e-01
   2.6569311e-01
   2.6463800e-01
   2.6358708e-01
   2.6254034e-01
   2.6149775e-01
   2.6045930e-01
   2.5942498e-01
   2.5839476e-01
   2.5736864e-01
   2.5634659e-01
   2.5532859e-01
   2.5431464e-01
   2.5330472e-01
   2.5229881e-01
   2.5129689e-01
   2.5029895e-01
   2.4930498e-01
   2.4831495e-01
   2.4732885e-01
   2.4634667e-01
   2.4536839e-01
   2.4439399e-01
   2.4342347e-01
   2.4245680e-01
   2.4149396e-01
   2.4053495e-01
   2.3957975e-01
   2.3862834e-01
   2.3768071e-01
   2.3673685e-01
   2.3579673e-01
   2.3486034e-01
   2.3392768e-01
   2.3299871e-01
   2.3207344e-01
   2.3115184e-01
   2.3023390e-01
   2.2931961e-01
   2.2840894e-01
   2.2750189e-01
   2.2659845e-01
   2.2569859e-01
   2.2480231e-01
   2.2390958e-01
   2.2302040e-01
   2.2213476e-01
   2.2125262e-01
   2.2037400e-01
   2.1949886e-01
   2.1862719e-01
   2.1775899e-01
   2.1689424e-01
   2.1603292e-01
   2.1517502e-01
   2.1432052e-01
   2.1346942e-01
   2.1262170e-01
   2.1177735e-01
   2.1093635e-01
   2.1009869e-01
   2.0926435e-01
   2.0843333e-01
   2.0760561e-01
   2.0678118e-01
   2.0596002e-01
   2.0514212e-01
   2.0432747e-01
   2.0351605e-01
   2.0270786e-01
   2.0190287e-01
   2.0110109e-01
   2.0030248e-01
   1.9950705e-01
   1.9871478e-01
   1.9792565e-01
   1.9713966e-01
   1.9635678e-01
   1.9557702e-01
   1.9480035e-01
   1.9402677e-01
   1.9325626e-01
   1.9248881e-01
   1.9172441e-01
   1.9096304e-01
   1.9020470e-01
   1.8944937e-01
   1.8869703e-01
   1.8794769e-01
   1.8720132e-01
   1.8645791e-01
   1.8571746e-01
   1.8497995e-01
   1.8424536e-01
   1.8351370e-01
   1.8278494e-01
   1.8205907e-01
   1.8133608e-01
   1.8061597e-01
   1.7989872e-01
   1.7918431e-01
   1.7847274e-01
   1.7776400e-01
   1.7705807e-01
   1.7635495e-01
   1.7565461e-01
   1.7495706e-01
   1.7426228e-01
   1.7357026e-01
   1.7288098e-01
   1.7219445e-01
   1.7151064e-01
   1.7082954e-01
   1.7015115e-01
   1.6947545e-01
   1.6880244e-01
   1.6813210e-01
   1.6746442e-01
   1.6679939e-01
   1.6613701e-01
   1.6547725e-01
   1.6482012e-01
   1.6416559e-01
   1.6351366e-01
   1.6286433e-01
   1.6221757e-01
   1.6157338e-01
   1.6093174e-01
   1.6029266e-01
   1.5965611e-01
   1.5902209e-01
   1.5839059e-01
   1.5776160e-01
   1.5713510e-01
   1.5651109e-01
   1.5588956e-01
   1.5527050e-01
   1.5465390e-01
   1.5403974e-01
   1.5342803e-01
   1.5281874e-01
   1.5221188e-01
   1.5160742e-01
   1.5100536e-01
   1.5040570e-01
   1.4980841e-01
   1.4921350e-01
   1.4862095e-01
   1.4803075e-01
   1.4744290e-01
   1.4685738e-01
   1.4627419e-01
   1.4569331e-01
   1.4511474e-01
   1.4453847e-01
   1.4396448e-01
   1.4339278e-01
   1.4282334e-01
   1.4225617e-01
   1.4169125e-01
   1.4112857e-01
   1.4056813e-01
   1.4000991e-01
   1.3945391e-01
   1.3890012e-01
   1.3834852e-01
   1.3779912e-01
   1.3725190e-01
   1.3670685e-01
   1.3616396e-01
   1.3562324e-01
   1.3508466e-01
   1.3454821e-01
   1.3401390e-01
   1.3348171e-01
   1.3295164e-01
   1.3242366e-01
   1.3189779e-01
   1.3137400e-01
   1.3085230e-01
   1.3033266e-01
   1.2981509e-01
   1.2929957e-01
   1.2878611e-01
   1.2827468e-01
   1.2776528e-01
   1.2725790e-01
   1.2675254e-01
   1.2624919e-01
   1.2574783e-01
   1.2524847e-01
   1.2475109e-01
   1.2425568e-01
   1.2376224e-01
   1.2327076e-01
   1.2278124e-01
   1.2229365e-01
   1.2180801e-01
   1.2132429e-01
   1.2084249e-01
   1.2036261e-01
   1.1988463e-01
   1.1940855e-01
   1.1893436e-01
   1.1846205e-01
   1.1799162e-01
   1.1752306e-01
   1.1705635e-01
   1.1659151e-01
   1.1612850e-01
   1.1566734e-01
   1.1520801e-01
   1.1475050e-01
   1.1429481e-01
   1.1384092e-01
   1.1338884e-01
   1.1293856e-01
   1.1249006e-01
   1.1204335e-01
   1.1159841e-01
   1.1115523e-01
   1.1071382e-01
   1.1027415e-01
   1.0983624e-01
   1.0940006e-01
   1.0896562e-01
   1.0853290e-01
   1.0810190e-01
   1.0767261e-01
   1.0724502e-01
   1.0681914e-01
   1.0639494e-01
   1.0597243e-01
   1.0555160e-01
   1.0513244e-01
   1.0471494e-01
   1.0429910e-01
   1.0388491e-01
   1.0347237e-01
   1.0306146e-01
   1.0265219e-01
   1.0224454e-01
   1.0183852e-01
   1.0143410e-01
   1.0103129e-01
   1.0063008e-01
   1.0023046e-01
   9.9832429e-02
   9.9435979e-02
   9.9041103e-02
   9.8647796e-02
   9.8256050e-02
   9.7865860e-02
   9.7477220e-02
   9.7090123e-02
   9.6704563e-02
   9.6320534e-02
   9.5938030e-02
   9.5557046e-02
   9.5177574e-02
   9.4799609e-02
   9.4423145e-02
   9.4048176e-02
   9.3674697e-02
   9.3302700e-02
   9.2932180e-02
   9.2563132e-02
   9.2195550e-02
   9.1829427e-02
   9.1464758e-02
   9.1101538e-02
   9.0739759e-02
   9.0379418e-02
   9.0020507e-02
   8.9663022e-02
   8.9306956e-02
   8.8952304e-02
   8.8599061e-02
   8.8247220e-02
   8.7896777e-02
   8.7547725e-02
   8.7200060e-02
   8.6853775e-02
   8.6508865e-02
   8.6165325e-02
   8.5823149e-02
   8.5482332e-02
   8.5142869e-02
   8.4804753e-02
   8.4467981e-02
   8.4132545e-02
   8.3798442e-02
   8.3465665e-02
   8.3134210e-02
   8.2804072e-02
   8.2475244e-02
   8.2147722e-02
   8.1821501e-02
   8.1496575e-02
   8.1172939e-02
   8.0850589e-02
   8.0529519e-02
   8.0209724e-02
   7.9891198e-02
   7.9573938e-02
   7.9257938e-02
   7.8943192e-02
   7.8629697e-02
   7.8317446e-02
   7.8006435e-02
   7.7696660e-02
   7.7388114e-02
   7.7080794e-02
   7.6774694e-02
   7.6469810e-02
   7.6166137e-02
   7.5863669e-02
   7.5562403e-02
   7.5262333e-02
   7.4963455e-02
   7.4665763e-02
   7.4369254e-02
   7.4073922e-02
   7.3779763e-02
   7.3486772e-02
   7.3194945e-02
   7.2904277e-02
   7.2614762e-02
   7.2326398e-02
   7.2039179e-02
   7.1753100e-02
   7.1468157e-02
   7.1184346e-02
   7.0901662e-02
   7.0620101e-02
   7.0339658e-02
   7.0060328e-02
   6.9782108e-02
   6.9504992e-02
   6.9228977e-02
   6.8954058e-02
   6.8680231e-02
   6.8407491e-02
   6.8135834e-02
   6.7865256e-02
   6.7595753e-02
   6.7327320e-02
   6.7059953e-02
   6.6793647e-02
   6.6528399e-02
   6.6264205e-02
   6.6001059e-02
   6.5738959e-02
   6.5477899e-02
   6.5217877e-02
   6.4958886e-02
   6.4700924e-02
   6.4443987e-02
   6.4188070e-02
   6.3933169e-02
   6.3679281e-02
   6.3426401e-02
   6.3174525e-02
   6.2923649e-02
   6.2673769e-02
   6.2424882e-02
   6.2176983e-02
   6.1930069e-02
   6.1684135e-02
   6.1439178e-02
   6.1195193e-02
   6.0952178e-02
   6.0710127e-02
   6.0469038e-02
   6.0228906e-02
   5.9989728e-02
   5.9751499e-02
   5.9514217e-02
   5.9277877e-02
   5.9042475e-02
   5.8808008e-02
   5.8574473e-02
   5.8341864e-02
   5.8110180e-02
   5.7879415e-02
   5.7649567e-02
   5.7420632e-02
   5.7192606e-02
   5.6965485e-02
   5.6739266e-02
   5.6513946e-02
   5.6289520e-02
   5.6065986e-02
   5.5843339e-02
   5.5621577e-02
   5.5400695e-02
   5.5180690e-02
   5.4961559e-02
   5.4743298e-02
   5.4525904e-02
   5.4309373e-02
   5.4093702e-02
   5.3878888e-02
   5.3664927e-02
   5.3451815e-02
   5.3239550e-02
   5.3028127e-02
   5.2817544e-02
   5.2607798e-02
   5.2398884e-02
   5.2190800e-02
   5.1983542e-02
   5.1777107e-02
   5.1571493e-02
   5.1366694e-02
   5.1162709e-02
   5.0959534e-02
   5.0757166e-02
   5.0555601e-02
   5.0354837e-02
   5.0154870e-02
   4.9955698e-02
   4.9757316e-02
   4.9559722e-02
   4.9362913e-02
   4.9166885e-02
   4.8971636e-02
   4.8777162e-02
   4.8583460e-02
   4.8390528e-02
   4.8198361e-02
   4.8006958e-02
   4.7816315e-02
   4.7626429e-02
   4.7437297e-02
   4.7248916e-02
   4.7061284e-02
   4.6874396e-02
   4.6688251e-02
   4.6502844e-02
   4.6318174e-02
   4.6134238e-02
   4.5951032e-02
   4.5768553e-02
   4.5586799e-02
   4.5405767e-02
   4.5225453e-02
   4.5045856e-02
   4.4866972e-02
   4.4688798e-02
   4.4511332e-02
   4.4334571e-02
   4.4158512e-02
   4.3983151e-02
   4.3808487e-02
   4.3634517e-02
   4.3461238e-02
   4.3288646e-02
   4.3116741e-02
   4.2945517e-02
   4.2774974e-02
   4.2605108e-02
   4.2435917e-02
   4.2267397e-02
   4.2099547e-02
   4.1932363e-02
   4.1765843e-02
   4.1599984e-02
   4.1434784e-02
   4.1270240e-02
   4.1106350e-02
   4.0943110e-02
   4.0780519e-02
   4.0618573e-02
   4.0457270e-02
   4.0296608e-02
   4.0136584e-02
   3.9977196e-02
   3.9818440e-02
   3.9660315e-02
   3.9502818e-02
   3.9345946e-02
   3.9189697e-02
   3.9034069e-02
   3.8879058e-02
   3.8724664e-02
   3.8570882e-02
   3.8417711e-02
   3.8265149e-02
   3.8113192e-02
   3.7961838e-02
   3.7811086e-02
   3.7660932e-02
   3.7511375e-02
   3.7362412e-02
   3.7214040e-02
   3.7066257e-02
   3.6919061e-02
   3.6772450e-02
   3.6626421e-02
   3.6480972e-02
   3.6336100e-02
   3.6191804e-02
   3.6048080e-02
   3.5904928e-02
   3.5762344e-02
   3.5620326e-02
   3.5478872e-02
   3.5337980e-02
   3.5197648e-02
   3.5057872e-02
   3.4918652e-02
   3.4779985e-02
   3.4641868e-02
   3.4504300e-02
   3.4367278e-02
   3.4230800e-02
   3.4094864e-02
   3.3959469e-02
   3.3824610e-02
   3.3690287e-02
   3.3556498e-02
   3.3423240e-02
   3.3290511e-02
   3.3158309e-02
   3.3026633e-02
   3.2895479e-02
   3.2764846e-02
   3.2634732e-02
   3.2505134e-02
   3.2376051e-02
   3.2247481e-02
   3.2119421e-02
   3.1991870e-02
   3.1864825e-02
   3.1738285e-02
   3.1612247e-02
   3.1486710e-02
   3.1361672e-02
   3.1237130e-02
   3.1113082e-02
   3.0989527e-02
   3.0866463e-02
   3.0743888e-02
   3.0621799e-02
   3.0500195e-02
   3.0379074e-02
   3.0258434e-02
   3.0138273e-02
   3.0018589e-02
   2.9899381e-02
   2.9780646e-02
   2.9662382e-02
   2.9544589e-02
   2.9427262e-02
   2.9310402e-02
   2.9194006e-02
   2.9078072e-02
   2.8962599e-02
   2.8847584e-02
   2.8733025e-02
   2.8618922e-02
   2.8505272e-02
   2.8392073e-02
   2.8279324e-02
   2.8167022e-02
   2.8055167e-02
   2.7943755e-02
   2.7832786e-02
   2.7722258e-02
   2.7612169e-02
   2.7502517e-02
   2.7393300e-02
   2.7284517e-02
   2.7176166e-02
   2.7068245e-02
   2.6960753e-02
   2.6853688e-02
   2.6747047e-02
   2.6640831e-02
   2.6535036e-02
   2.6429661e-02
   2.6324705e-02
   2.6220165e-02
   2.6116041e-02
   2.6012330e-02
   2.5909031e-02
   2.5806143e-02
   2.5703662e-02
   2.5601589e-02
   2.5499921e-02
   2.5398657e-02
   2.5297795e-02
   2.5197334e-02
   2.5097271e-02
   2.4997606e-02
   2.4898337e-02
   2.4799462e-02
   2.4700979e-02
   2.4602888e-02
   2.4505186e-02
   2.4407872e-02
   2.4310944e-02
   2.4214402e-02
   2.4118243e-02
   2.4022466e-02
   2.3927069e-02
   2.3832051e-02
   2.3737410e-02
   2.3643145e-02
   2.3549254e-02
   2.3455737e-02
   2.3362590e-02
   2.3269814e-02
   2.3177406e-02
   2.3085365e-02
   2.2993689e-02
   2.2902378e-02
   2.2811429e-02
   2.2720841e-02
   2.2630613e-02
   2.2540743e-02
   2.2451231e-02
   2.2362073e-02
   2.2273270e-02
   2.2184820e-02
   2.2096720e-02
   2.2008971e-02
   2.1921570e-02
   2.1834516e-02
   2.1747808e-02
   2.1661444e-02
   2.1575423e-02
   2.1489743e-02
   2.1404404e-02
   2.1319404e-02
   2.1234741e-02
   2.1150415e-02
   2.1066423e-02
   2.0982765e-02
   2.0899440e-02
   2.0816445e-02
   2.0733779e-02
   2.0651442e-02
   2.0569432e-02
   2.0487748e-02
   2.0406388e-02
   2.0325351e-02
   2.0244636e-02
   2.0164241e-02
   2.0084166e-02
   2.0004409e-02
   1.9924968e-02
   1.9845843e-02
   1.9767032e-02
   1.9688534e-02
   1.9610348e-02
   1.9532472e-02
   1.9454906e-02
   1.9377647e-02
   1.9300696e-02
   1.9224050e-02
   1.9147708e-02
   1.9071669e-02
   1.8995933e-02
   1.8920497e-02
   1.8845361e-02
   1.8770523e-02
   1.8695982e-02
   1.8621738e-02
   1.8547788e-02
   1.8474132e-02
   1.8400768e-02
   1.8327696e-02
   1.8254914e-02
   1.8182421e-02
   1.8110216e-02
   1.8038297e-02
   1.7966664e-02
   1.7895316e-02
   1.7824251e-02
   1.7753468e-02
   1.7682966e-02
   1.7612744e-02
   1.7542801e-02
   1.7473136e-02
   1.7403748e-02
   1.7334635e-02
   1.7265796e-02
   1.7197231e-02
   1.7128938e-02
   1.7060917e-02
   1.6993165e-02
   1.6925683e-02
   1.6858468e-02
   1.6791520e-02
   1.6724839e-02
   1.6658422e-02
   1.6592269e-02
   1.6526378e-02
   1.6460749e-02
   1.6395381e-02
   1.6330273e-02
   1.6265423e-02
   1.6200830e-02
   1.6136494e-02
   1.6072414e-02
   1.6008588e-02
   1.5945015e-02
   1.5881695e-02
   1.5818626e-02
   1.5755808e-02
   1.5693239e-02
   1.5630919e-02
   1.5568846e-02
   1.5507020e-02
   1.5445439e-02
   1.5384103e-02
   1.5323010e-02
   1.5262160e-02
   1.5201552e-02
   1.5141184e-02
   1.5081056e-02
   1.5021167e-02
   1.4961516e-02
   1.4902101e-02
   1.4842923e-02
   1.4783979e-02
   1.4725270e-02
   1.4666793e-02
   1.4608549e-02
   1.4550536e-02
   1.4492754e-02
   1.4435201e-02
   1.4377876e-02
   1.4320780e-02
   1.4263910e-02
   1.4207266e-02
   1.4150846e-02
   1.4094651e-02
   1.4038679e-02
   1.3982929e-02
   1.3927401e-02
   1.3872093e-02
   1.3817005e-02
   1.3762135e-02
   1.3707484e-02
   1.3653049e-02
   1.3598831e-02
   1.3544828e-02
   1.3491039e-02
   1.3437464e-02
   1.3384102e-02
   1.3330952e-02
   1.3278012e-02
   1.3225283e-02
   1.3172764e-02
   1.3120453e-02
   1.3068349e-02
   1.3016453e-02
   1.2964763e-02
   1.2913277e-02
   1.2861997e-02
   1.2810920e-02
   1.2760046e-02
   1.2709374e-02
   1.2658903e-02
   1.2608632e-02
   1.2558561e-02
   1.2508689e-02
   1.2459016e-02
   1.2409539e-02
   1.2360259e-02
   1.2311174e-02
   1.2262285e-02
   1.2213589e-02
   1.2165087e-02
   1.2116778e-02
   1.2068660e-02
   1.2020734e-02
   1.1972997e-02
   1.1925451e-02
   1.1878093e-02
   1.1830923e-02
   1.1783941e-02
   1.1737145e-02
   1.1690535e-02
   1.1644110e-02
   1.1597869e-02
   1.1551812e-02
   1.1505938e-02
   1.1460247e-02
   1.1414736e-02
   1.1369407e-02
   1.1324257e-02
   1.1279286e-02
   1.1234495e-02
   1.1189881e-02
   1.1145444e-02
   1.1101184e-02
   1.1057099e-02
   1.1013190e-02
   1.0969455e-02
   1.0925893e-02
   1.0882505e-02
   1.0839289e-02
   1.0796244e-02
   1.0753371e-02
   1.0710667e-02
   1.0668134e-02
   1.0625769e-02
   1.0583572e-02
   1.0541543e-02
   1.0499681e-02
   1.0457985e-02
   1.0416455e-02
   1.0375090e-02
   1.0333889e-02
   1.0292851e-02
   1.0251977e-02
   1.0211265e-02
   1.0170714e-02
   1.0130325e-02
   1.0090095e-02
   1.0050026e-02
   1.0010116e-02
   9.9703642e-03
   9.9307704e-03
   9.8913338e-03
   9.8520537e-03
   9.8129297e-03
   9.7739611e-03
   9.7351472e-03
   9.6964874e-03
   9.6579811e-03
   9.6196278e-03
   9.5814268e-03
   9.5433774e-03
   9.5054792e-03
   9.4677315e-03
   9.4301337e-03
   9.3926852e-03
   9.3553854e-03
   9.3182337e-03
   9.2812295e-03
   9.2443723e-03
   9.2076615e-03
   9.1710965e-03
   9.1346766e-03
   9.0984014e-03
   9.0622702e-03
   9.0262826e-03
   8.9904378e-03
   8.9547354e-03
   8.9191748e-03
   8.8837553e-03
   8.8484766e-03
   8.8133379e-03
   8.7783388e-03
   8.7434786e-03
   8.7087569e-03
   8.6741731e-03
   8.6397266e-03
   8.6054170e-03
   8.5712435e-03
   8.5372058e-03
   8.5033032e-03
   8.4695353e-03
   8.4359015e-03
   8.4024012e-03
   8.3690340e-03
   8.3357992e-03
   8.3026965e-03
   8.2697252e-03
   8.2368848e-03
   8.2041749e-03
   8.1715949e-03
   8.1391442e-03
   8.1068224e-03
   8.0746289e-03
   8.0425633e-03
   8.0106251e-03
   7.9788137e-03
   7.9471286e-03
   7.9155693e-03
   7.8841353e-03
   7.8528262e-03
   7.8216414e-03
   7.7905805e-03
   7.7596429e-03
   7.7288281e-03
   7.6981358e-03
   7.6675653e-03
   7.6371162e-03
   7.6067880e-03
   7.5765803e-03
   7.5464925e-03
   7.5165243e-03
   7.4866750e-03
   7.4569442e-03
   7.4273316e-03
   7.3978365e-03
   7.3684585e-03
   7.3391972e-03
   7.3100522e-03
   7.2810228e-03
   7.2521087e-03
   7.2233095e-03
   7.1946246e-03
   7.1660537e-03
   7.1375961e-03
   7.1092517e-03
   7.0810197e-03
   7.0528999e-03
   7.0248917e-03
   6.9969948e-03
   6.9692087e-03
   6.9415329e-03
   6.9139670e-03
   6.8865105e-03
   6.8591631e-03
   6.8319243e-03
   6.8047937e-03
   6.7777708e-03
   6.7508553e-03
   6.7240466e-03
   6.6973443e-03
   6.6707481e-03
   6.6442576e-03
   6.6178722e-03
   6.5915916e-03
   6.5654154e-03
   6.5393431e-03
   6.5133744e-03
   6.4875087e-03
   6.4617458e-03
   6.4360853e-03
   6.4105266e-03
   6.3850694e-03
   6.3597133e-03
   6.3344579e-03
   6.3093028e-03
   6.2842476e-03
   6.2592918e-03
   6.2344352e-03
   6.2096773e-03
   6.1850177e-03
   6.1604561e-03
   6.1359919e-03
   6.1116250e-03
   6.0873548e-03
   6.0631809e-03
   6.0391031e-03
   6.0151209e-03
   5.9912339e-03
   5.9674418e-03
   5.9437442e-03
   5.9201407e-03
   5.8966309e-03
   5.8732144e-03
   5.8498910e-03
   5.8266602e-03
   5.8035216e-03
   5.7804749e-03
   5.7575198e-03
   5.7346558e-03
   5.7118826e-03
   5.6891998e-03
   5.6666071e-03
   5.6441041e-03
   5.6216905e-03
   5.5993659e-03
   5.5771300e-03
   5.5549823e-03
   5.5329226e-03
   5.5109505e-03
   5.4890657e-03
   5.4672678e-03
   5.4455564e-03
   5.4239313e-03
   5.4023920e-03
   5.3809383e-03
   5.3595697e-03
   5.3382861e-03
   5.3170869e-03
   5.2959719e-03
   5.2749408e-03
   5.2539932e-03
   5.2331288e-03
   5.2123472e-03
   5.1916482e-03
   5.1710313e-03
   5.1504964e-03
   5.1300430e-03
   5.1096708e-03
   5.0893795e-03
   5.0691688e-03
   5.0490383e-03
   5.0289878e-03
   5.0090169e-03
   4.9891253e-03
   4.9693128e-03
   4.9495788e-03
   4.9299233e-03
   4.9103458e-03
   4.8908461e-03
   4.8714238e-03
   4.8520786e-03
   4.8328102e-03
   4.8136184e-03
   4.7945028e-03
   4.7754631e-03
   4.7564990e-03
   4.7376102e-03
   4.7187964e-03
   4.7000573e-03
   4.6813927e-03
   4.6628021e-03
   4.6442854e-03
   4.6258423e-03
   4.6074723e-03
   4.5891753e-03
   4.5709510e-03
   4.5527991e-03
   4.5347192e-03
   4.5167111e-03
   4.4987746e-03
   4.4809092e-03
   4.4631149e-03
   4.4453911e-03
   4.4277378e-03
   4.4101546e-03
   4.3926412e-03
   4.3751973e-03
   4.3578227e-03
   4.3405171e-03
   4.3232803e-03
   4.3061119e-03
   4.2890116e-03
   4.2719793e-03
   4.2550146e-03
   4.2381173e-03
   4.2212871e-03
   4.2045237e-03
   4.1878269e-03
   4.1711964e-03
   4.1546319e-03
   4.1381332e-03
   4.1217001e-03
   4.1053322e-03
   4.0890292e-03
   4.0727911e-03
   4.0566174e-03
   4.0405079e-03
   4.0244625e-03
   4.0084807e-03
   3.9925624e-03
   3.9767073e-03
   3.9609152e-03
   3.9451858e-03
   3.9295189e-03
   3.9139141e-03
   3.8983714e-03
   3.8828903e-03
   3.8674708e-03
   3.8521125e-03
   3.8368151e-03
   3.8215785e-03
   3.8064025e-03
   3.7912867e-03
   3.7762309e-03
   3.7612349e-03
   3.7462984e-03
   3.7314213e-03
   3.7166032e-03
   3.7018440e-03
   3.6871434e-03
   3.6725012e-03
   3.6579172e-03
   3.6433910e-03
   3.6289225e-03
   3.6145115e-03
   3.6001577e-03
   3.5858610e-03
   3.5716210e-03
   3.5574375e-03
   3.5433104e-03
   3.5292393e-03
   3.5152242e-03
   3.5012647e-03
   3.4873606e-03
   3.4735118e-03
   3.4597179e-03
   3.4459788e-03
   3.4322943e-03
   3.4186642e-03
   3.4050881e-03
   3.3915660e-03
   3.3780976e-03
   3.3646826e-03
   3.3513209e-03
   3.3380123e-03
   3.3247566e-03
   3.3115534e-03
   3.2984027e-03
   3.2853043e-03
   3.2722578e-03
   3.2592632e-03
   3.2463201e-03
   3.2334285e-03
   3.2205881e-03
   3.2077986e-03
   3.1950599e-03
   3.1823719e-03
   3.1697342e-03
   3.1571467e-03
   3.1446092e-03
   3.1321214e-03
   3.1196833e-03
   3.1072946e-03
   3.0949550e-03
   3.0826645e-03
   3.0704227e-03
   3.0582296e-03
   3.0460849e-03
   3.0339884e-03
   3.0219400e-03
   3.0099394e-03
   2.9979865e-03
   2.9860810e-03
   2.9742228e-03
   2.9624117e-03
   2.9506475e-03
   2.9389300e-03
   2.9272591e-03
   2.9156345e-03
   2.9040561e-03
   2.8925236e-03
   2.8810370e-03
   2.8695959e-03
   2.8582003e-03
   2.8468499e-03
   2.8355447e-03
   2.8242843e-03
   2.8130686e-03
   2.8018975e-03
   2.7907707e-03
   2.7796881e-03
   2.7686496e-03
   2.7576548e-03
   2.7467038e-03
   2.7357962e-03
   2.7249319e-03
   2.7141108e-03
   2.7033326e-03
   2.6925973e-03
   2.6819045e-03
   2.6712543e-03
   2.6606463e-03
   2.6500805e-03
   2.6395566e-03
   2.6290745e-03
   2.6186341e-03
   2.6082351e-03
   2.5978774e-03
   2.5875608e-03
   2.5772852e-03
   2.5670504e-03
   2.5568562e-03
   2.5467026e-03
   2.5365892e-03
   2.5265160e-03
   2.5164828e-03
   2.5064895e-03
   2.4965358e-03
   2.4866217e-03
   2.4767470e-03
   2.4669114e-03
   2.4571149e-03
   2.4473573e-03
   2.4376385e-03
   2.4279583e-03
   2.4183165e-03
   2.4087130e-03
   2.3991476e-03
   2.3896202e-03
   2.3801307e-03
   2.3706788e-03
   2.3612645e-03
   2.3518875e-03
   2.3425478e-03
   2.3332452e-03
   2.3239795e-03
   2.3147506e-03
   2.3055584e-03
   2.2964027e-03
   2.2872833e-03
   2.2782001e-03
   2.2691531e-03
   2.2601419e-03
   2.2511665e-03
   2.2422268e-03
   2.2333226e-03
   2.2244537e-03
   2.2156201e-03
   2.2068215e-03
   2.1980579e-03
   2.1893290e-03
   2.1806349e-03
   2.1719752e-03
   2.1633500e-03
   2.1547590e-03
   2.1462021e-03
   2.1376792e-03
   2.1291901e-03
   2.1207348e-03
   2.1123130e-03
   2.1039247e-03
   2.0955697e-03
   2.0872479e-03
   2.0789591e-03
   2.0707032e-03
   2.0624801e-03
   2.0542897e-03
   2.0461318e-03
   2.0380063e-03
   2.0299131e-03
   2.0218520e-03
   2.0138229e-03
   2.0058257e-03
   1.9978602e-03
   1.9899264e-03
   1.9820241e-03
   1.9741532e-03
   1.9663135e-03
   1.9585050e-03
   1.9507275e-03
   1.9429808e-03
   1.9352650e-03
   1.9275797e-03
   1.9199250e-03
   1.9123007e-03
   1.9047066e-03
   1.8971428e-03
   1.8896089e-03
   1.8821050e-03
   1.8746309e-03
   1.8671864e-03
   1.8597715e-03
   1.8523861e-03
   1.8450300e-03
   1.8377031e-03
   1.8304053e-03
   1.8231364e-03
   1.8158965e-03
   1.8086853e-03
   1.8015027e-03
   1.7943487e-03
   1.7872230e-03
   1.7801257e-03
   1.7730565e-03
   1.7660155e-03
   1.7590023e-03
   1.7520171e-03
   1.7450595e-03
   1.7381296e-03
   1.7312273e-03
   1.7243523e-03
   1.7175046e-03
   1.7106841e-03
   1.7038908e-03
   1.6971243e-03
   1.6903848e-03
   1.6836720e-03
   1.6769859e-03
   1.6703263e-03
   1.6636932e-03
   1.6570864e-03
   1.6505059e-03
   1.6439515e-03
   1.6374231e-03
   1.6309206e-03
   1.6244440e-03
   1.6179931e-03
   1.6115678e-03
   1.6051680e-03
   1.5987936e-03
   1.5924445e-03
   1.5861207e-03
   1.5798220e-03
   1.5735483e-03
   1.5672995e-03
   1.5610755e-03
   1.5548762e-03
   1.5487015e-03
   1.5425514e-03
   1.5364257e-03
   1.5303243e-03
   1.5242472e-03
   1.5181941e-03
   1.5121652e-03
   1.5061601e-03
   1.5001789e-03
   1.4942215e-03
   1.4882877e-03
   1.4823775e-03
   1.4764907e-03
   1.4706274e-03
   1.4647873e-03
   1.4589704e-03
   1.4531766e-03
   1.4474058e-03
   1.4416579e-03
   1.4359329e-03
   1.4302306e-03
   1.4245509e-03
   1.4188938e-03
   1.4132591e-03
   1.4076469e-03
   1.4020569e-03
   1.3964891e-03
   1.3909434e-03
   1.3854198e-03
   1.3799180e-03
   1.3744382e-03
   1.3689801e-03
   1.3635436e-03
   1.3581288e-03
   1.3527355e-03
   1.3473635e-03
   1.3420130e-03
   1.3366836e-03
   1.3313754e-03
   1.3260883e-03
   1.3208222e-03
   1.3155770e-03
   1.3103527e-03
   1.3051491e-03
   1.2999661e-03
   1.2948038e-03
   1.2896619e-03
   1.2845404e-03
   1.2794393e-03
   1.2743585e-03
   1.2692978e-03
   1.2642572e-03
   1.2592367e-03
   1.2542361e-03
   1.2492553e-03
   1.2442943e-03
   1.2393530e-03
   1.2344314e-03
   1.2295292e-03
   1.2246466e-03
   1.2197833e-03
   1.2149394e-03
   1.2101147e-03
   1.2053091e-03
   1.2005226e-03
   1.1957552e-03
   1.1910067e-03
   1.1862770e-03
   1.1815661e-03
   1.1768739e-03
   1.1722004e-03
   1.1675454e-03
   1.1629089e-03
   1.1582908e-03
   1.1536910e-03
   1.1491095e-03
   1.1445463e-03
   1.1400011e-03
   1.1354740e-03
   1.1309648e-03
   1.1264736e-03
   1.1220002e-03
   1.1175446e-03
   1.1131066e-03
   1.1086863e-03
   1.1042835e-03
   1.0998982e-03
   1.0955304e-03
   1.0911799e-03
   1.0868466e-03
   1.0825306e-03
   1.0782317e-03
   1.0739499e-03
   1.0696850e-03
   1.0654372e-03
   1.0612061e-03
   1.0569919e-03
   1.0527944e-03
   1.0486136e-03
   1.0444494e-03
   1.0403018e-03
   1.0361706e-03
   1.0320558e-03
   1.0279573e-03
   1.0238751e-03
   1.0198092e-03
   1.0157594e-03
   1.0117256e-03
   1.0077079e-03
   1.0037061e-03
   9.9972026e-04
   9.9575022e-04
   9.9179594e-04
   9.8785737e-04
   9.8393443e-04
   9.8002708e-04
   9.7613524e-04
   9.7225885e-04
   9.6839786e-04
   9.6455221e-04
   9.6072182e-04
   9.5690665e-04
   9.5310662e-04
   9.4932169e-04
   9.4555179e-04
   9.4179685e-04
   9.3805683e-04
   9.3433166e-04
   9.3062129e-04
   9.2692565e-04
   9.2324468e-04
   9.1957834e-04
   9.1592655e-04
   9.1228926e-04
   9.0866642e-04
   9.0505797e-04
   9.0146384e-04
   8.9788399e-04
   8.9431835e-04
   8.9076688e-04
   8.8722950e-04
   8.8370618e-04
   8.8019685e-04
   8.7670145e-04
   8.7321993e-04
   8.6975224e-04
   8.6629832e-04
   8.6285812e-04
   8.5943157e-04
   8.5601864e-04
   8.5261925e-04
   8.4923337e-04
   8.4586094e-04
   8.4250189e-04
   8.3915619e-04
   8.3582377e-04
   8.3250458e-04
   8.2919858e-04
   8.2590570e-04
   8.2262590e-04
   8.1935913e-04
   8.1610533e-04
   8.1286445e-04
   8.0963644e-04
   8.0642125e-04
   8.0321882e-04
   8.0002912e-04
   7.9685208e-04
   7.9368765e-04
   7.9053580e-04
   7.8739646e-04
   7.8426959e-04
   7.8115513e-04
   7.7805304e-04
   7.7496327e-04
   7.7188577e-04
   7.6882050e-04
   7.6576739e-04
   7.6272641e-04
   7.5969751e-04
   7.5668063e-04
   7.5367574e-04
   7.5068277e-04
   7.4770170e-04
   7.4473246e-04
   7.4177501e-04
   7.3882931e-04
   7.3589530e-04
   7.3297295e-04
   7.3006220e-04
   7.2716301e-04
   7.2427533e-04
   7.2139912e-04
   7.1853434e-04
   7.1568092e-04
   7.1283884e-04
   7.1000805e-04
   7.0718850e-04
   7.0438015e-04
   7.0158294e-04
   6.9879685e-04
   6.9602182e-04
   6.9325781e-04
   6.9050477e-04
   6.8776267e-04
   6.8503146e-04
   6.8231110e-04
   6.7960153e-04
   6.7690273e-04
   6.7421465e-04
   6.7153724e-04
   6.6887046e-04
   6.6621427e-04
   6.6356863e-04
   6.6093350e-04
   6.5830883e-04
   6.5569458e-04
   6.5309072e-04
   6.5049719e-04
   6.4791397e-04
   6.4534100e-04
   6.4277825e-04
   6.4022568e-04
   6.3768325e-04
   6.3515091e-04
   6.3262863e-04
   6.3011636e-04
   6.2761407e-04
   6.2512172e-04
   6.2263926e-04
   6.2016667e-04
   6.1770389e-04
   6.1525089e-04
   6.1280763e-04
   6.1037408e-04
   6.0795019e-04
   6.0553593e-04
   6.0313125e-04
   6.0073612e-04
   5.9835051e-04
   5.9597437e-04
   5.9360766e-04
   5.9125035e-04
   5.8890240e-04
   5.8656378e-04
   5.8423445e-04
   5.8191436e-04
   5.7960349e-04
   5.7730180e-04
   5.7500924e-04
   5.7272579e-04
   5.7045141e-04
   5.6818606e-04
   5.6592970e-04
   5.6368231e-04
   5.6144384e-04
   5.5921426e-04
   5.5699353e-04
   5.5478162e-04
   5.5257850e-04
   5.5038413e-04
   5.4819847e-04
   5.4602149e-04
   5.4385315e-04
   5.4169343e-04
   5.3954228e-04
   5.3739967e-04
   5.3526557e-04
   5.3313995e-04
   5.3102277e-04
   5.2891400e-04
   5.2681360e-04
   5.2472154e-04
   5.2263779e-04
   5.2056231e-04
   5.1849508e-04
   5.1643606e-04
   5.1438521e-04
   5.1234251e-04
   5.1030792e-04
   5.0828140e-04
   5.0626294e-04
   5.0425249e-04
   5.0225003e-04
   5.0025552e-04
   4.9826892e-04
   4.9629022e-04
   4.9431938e-04
   4.9235636e-04
   4.9040113e-04
   4.8845368e-04
   4.8651395e-04
   4.8458193e-04
   4.8265758e-04
   4.8074087e-04
   4.7883177e-04
   4.7693026e-04
   4.7503630e-04
   4.7314985e-04
   4.7127090e-04
   4.6939941e-04
   4.6753536e-04
   4.6567870e-04
   4.6382942e-04
   4.6198748e-04
   4.6015286e-04
   4.5832552e-04
   4.5650544e-04
   4.5469258e-04
   4.5288693e-04
   4.5108844e-04
   4.4929710e-04
   4.4751287e-04
   4.4573573e-04
   4.4396565e-04
   4.4220259e-04
   4.4044654e-04
   4.3869745e-04
   4.3695532e-04
   4.3522010e-04
   4.3349178e-04
   4.3177031e-04
   4.3005569e-04
   4.2834787e-04
   4.2664683e-04
   4.2495255e-04
   4.2326500e-04
   4.2158415e-04
   4.1990997e-04
   4.1824245e-04
   4.1658154e-04
   4.1492723e-04
   4.1327949e-04
   4.1163830e-04
   4.1000362e-04
   4.0837543e-04
   4.0675371e-04
   4.0513842e-04
   4.0352956e-04
   4.0192708e-04
   4.0033096e-04
   3.9874119e-04
   3.9715773e-04
   3.9558055e-04
   3.9400964e-04
   3.9244497e-04
   3.9088651e-04
   3.8933424e-04
   3.8778813e-04
   3.8624816e-04
   3.8471431e-04
   3.8318655e-04
   3.8166486e-04
   3.8014921e-04
   3.7863958e-04
   3.7713594e-04
   3.7563828e-04
   3.7414656e-04
   3.7266077e-04
   3.7118087e-04
   3.6970686e-04
   3.6823869e-04
   3.6677636e-04
   3.6531983e-04
   3.6386909e-04
   3.6242411e-04
   3.6098487e-04
   3.5955134e-04
   3.5812351e-04
   3.5670135e-04
   3.5528483e-04
   3.5387394e-04
   3.5246865e-04
   3.5106894e-04
   3.4967479e-04
   3.4828618e-04
   3.4690308e-04
   3.4552548e-04
   3.4415334e-04
   3.4278666e-04
   3.4142540e-04
   3.4006955e-04
   3.3871908e-04
   3.3737397e-04
   3.3603421e-04
   3.3469976e-04
   3.3337062e-04
   3.3204675e-04
   3.3072814e-04
   3.2941477e-04
   3.2810661e-04
   3.2680365e-04
   3.2550586e-04
   3.2421323e-04
   3.2292573e-04
   3.2164334e-04
   3.2036605e-04
   3.1909382e-04
   3.1782665e-04
   3.1656451e-04
   3.1530739e-04
   3.1405525e-04
   3.1280809e-04
   3.1156588e-04
   3.1032861e-04
   3.0909624e-04
   3.0786877e-04
   3.0664618e-04
   3.0542844e-04
   3.0421554e-04
   3.0300745e-04
   3.0180416e-04
   3.0060565e-04
   2.9941190e-04
   2.9822289e-04
   2.9703860e-04
   2.9585901e-04
   2.9468411e-04
   2.9351387e-04
   2.9234828e-04
   2.9118732e-04
   2.9003097e-04
   2.8887922e-04
   2.8773203e-04
   2.8658940e-04
   2.8545131e-04
   2.8431774e-04
   2.8318867e-04
   2.8206409e-04
   2.8094397e-04
   2.7982830e-04
   2.7871705e-04
   2.7761023e-04
   2.7650779e-04
   2.7540974e-04
   2.7431604e-04
   2.7322669e-04
   2.7214167e-04
   2.7106095e-04
   2.6998452e-04
   2.6891237e-04
   2.6784448e-04
   2.6678083e-04
   2.6572140e-04
   2.6466618e-04
   2.6361515e-04
   2.6256829e-04
   2.6152560e-04
   2.6048704e-04
   2.5945260e-04
   2.5842228e-04
   2.5739604e-04
   2.5637388e-04
   2.5535578e-04
   2.5434172e-04
   2.5333169e-04
   2.5232568e-04
   2.5132365e-04
   2.5032561e-04
   2.4933152e-04
   2.4834139e-04
   2.4735519e-04
   2.4637290e-04
   2.4539452e-04
   2.4442002e-04
   2.4344939e-04
   2.4248261e-04
   2.4151968e-04
   2.4056057e-04
   2.3960526e-04
   2.3865375e-04
   2.3770602e-04
   2.3676205e-04
   2.3582184e-04
   2.3488535e-04
   2.3395259e-04
   2.3302352e-04
   2.3209815e-04
   2.3117645e-04
   2.3025842e-04
   2.2934402e-04
   2.2843326e-04
   2.2752612e-04
   2.2662258e-04
   2.2572263e-04
   2.2482625e-04
   2.2393343e-04
   2.2304415e-04
   2.2215841e-04
   2.2127618e-04
   2.2039746e-04
   2.1952223e-04
   2.1865047e-04
   2.1778218e-04
   2.1691733e-04
   2.1605592e-04
   2.1519793e-04
   2.1434334e-04
   2.1349215e-04
   2.1264434e-04
   2.1179990e-04
   2.1095881e-04
   2.1012106e-04
   2.0928664e-04
   2.0845553e-04
   2.0762772e-04
   2.0680320e-04
   2.0598195e-04
   2.0516396e-04
   2.0434922e-04
   2.0353772e-04
   2.0272944e-04
   2.0192437e-04
   2.0112250e-04
   2.0032381e-04
   1.9952829e-04
   1.9873594e-04
   1.9794673e-04
   1.9716065e-04
   1.9637769e-04
   1.9559785e-04
   1.9482110e-04
   1.9404743e-04
   1.9327684e-04
   1.9250931e-04
   1.9174482e-04
   1.9098338e-04
   1.9022495e-04
   1.8946954e-04
   1.8871713e-04
   1.8796770e-04
   1.8722125e-04
   1.8647777e-04
   1.8573724e-04
   1.8499964e-04
   1.8426498e-04
   1.8353324e-04
   1.8280440e-04
   1.8207845e-04
   1.8135539e-04
   1.8063520e-04
   1.7991787e-04
   1.7920339e-04
   1.7849175e-04
   1.7778293e-04
   1.7707692e-04
   1.7637373e-04
   1.7567332e-04
   1.7497569e-04
   1.7428084e-04
   1.7358874e-04
   1.7289939e-04
   1.7221278e-04
   1.7152890e-04
   1.7084773e-04
   1.7016927e-04
   1.6949350e-04
   1.6882042e-04
   1.6815000e-04
   1.6748225e-04
   1.6681716e-04
   1.6615470e-04
   1.6549487e-04
   1.6483767e-04
   1.6418307e-04
   1.6353108e-04
   1.6288167e-04
   1.6223484e-04
   1.6159058e-04
   1.6094888e-04
   1.6030973e-04
   1.5967311e-04
   1.5903902e-04
   1.5840746e-04
   1.5777840e-04
   1.5715183e-04
   1.5652776e-04
   1.5590616e-04
   1.5528704e-04
   1.5467037e-04
   1.5405615e-04
   1.5344437e-04
   1.5283502e-04
   1.5222808e-04
   1.5162356e-04
   1.5102144e-04
   1.5042171e-04
   1.4982436e-04
   1.4922939e-04
   1.4863678e-04
   1.4804652e-04
   1.4745860e-04
   1.4687302e-04
   1.4628976e-04
   1.4570883e-04
   1.4513019e-04
   1.4455386e-04
   1.4397981e-04
   1.4340805e-04
   1.4283855e-04
   1.4227132e-04
   1.4170634e-04
   1.4114360e-04
   1.4058310e-04
   1.4002482e-04
   1.3946876e-04
   1.3891491e-04
   1.3836325e-04
   1.3781379e-04
   1.3726651e-04
   1.3672141e-04
   1.3617846e-04
   1.3563768e-04
   1.3509904e-04
   1.3456254e-04
   1.3402817e-04
   1.3349593e-04
   1.3296579e-04
   1.3243776e-04
   1.3191183e-04
   1.3138799e-04
   1.3086623e-04
   1.3034654e-04
   1.2982891e-04
   1.2931334e-04
   1.2879982e-04
   1.2828834e-04
   1.2777888e-04
   1.2727145e-04
   1.2676604e-04
   1.2626263e-04
   1.2576122e-04
   1.2526181e-04
   1.2476437e-04
   1.2426891e-04
   1.2377542e-04
   1.2328389e-04
   1.2279431e-04
   1.2230668e-04
   1.2182098e-04
   1.2133721e-04
   1.2085536e-04
   1.2037542e-04
   1.1989739e-04
   1.1942126e-04
   1.1894702e-04
   1.1847467e-04
   1.1800418e-04
   1.1753557e-04
   1.1706882e-04
   1.1660392e-04
   1.1614087e-04
   1.1567966e-04
   1.1522027e-04
   1.1476272e-04
   1.1430698e-04
   1.1385305e-04
   1.1340092e-04
   1.1295058e-04
   1.1250204e-04
   1.1205528e-04
   1.1161029e-04
   1.1116707e-04
   1.1072561e-04
   1.1028590e-04
   1.0984793e-04
   1.0941171e-04
   1.0897722e-04
   1.0854446e-04
   1.0811341e-04
   1.0768407e-04
   1.0725644e-04
   1.0683051e-04
   1.0640627e-04
   1.0598372e-04
   1.0556284e-04
   1.0514363e-04
   1.0472609e-04
   1.0431021e-04
   1.0389597e-04
   1.0348339e-04
   1.0307244e-04
   1.0266312e-04
   1.0225543e-04
   1.0184936e-04
   1.0144490e-04
   1.0104205e-04
   1.0064079e-04
   1.0024113e-04
   9.9843060e-05
   9.9446567e-05
   9.9051650e-05
   9.8658300e-05
   9.8266513e-05
   9.7876281e-05
   9.7487600e-05
   9.7100461e-05
   9.6714860e-05
   9.6330791e-05
   9.5948246e-05
   9.5567221e-05
   9.5187709e-05
   9.4809704e-05
   9.4433200e-05
   9.4058191e-05
   9.3684671e-05
   9.3312635e-05
   9.2942076e-05
   9.2572989e-05
   9.2205367e-05
   9.1839205e-05
   9.1474498e-05
   9.1111238e-05
   9.0749422e-05
   9.0389042e-05
   9.0030093e-05
   8.9672569e-05
   8.9316466e-05
   8.8961776e-05
   8.8608495e-05
   8.8256617e-05
   8.7906137e-05
   8.7557048e-05
   8.7209345e-05
   8.6863024e-05
   8.6518077e-05
   8.6174500e-05
   8.5832288e-05
   8.5491435e-05
   8.5151935e-05
   8.4813784e-05
   8.4476975e-05
   8.4141504e-05
   8.3807365e-05
   8.3474553e-05
   8.3143063e-05
   8.2812889e-05
   8.2484026e-05
   8.2156469e-05
   8.1830213e-05
   8.1505253e-05
   8.1181583e-05
   8.0859198e-05
   8.0538094e-05
   8.0218265e-05
   7.9899706e-05
   7.9582412e-05
   7.9266377e-05
   7.8951598e-05
   7.8638069e-05
   7.8325786e-05
   7.8014742e-05
   7.7704933e-05
   7.7396355e-05
   7.7089002e-05
   7.6782870e-05
   7.6477953e-05
   7.6174247e-05
   7.5871748e-05
   7.5570449e-05
   7.5270347e-05
   7.4971437e-05
   7.4673714e-05
   7.4377173e-05
   7.4081810e-05
   7.3787620e-05
   7.3494598e-05
   7.3202739e-05
   7.2912040e-05
   7.2622495e-05
   7.2334100e-05
   7.2046850e-05
   7.1760741e-05
   7.1475768e-05
   7.1191926e-05
   7.0909212e-05
   7.0627621e-05
   7.0347148e-05
   7.0067788e-05
   6.9789538e-05
   6.9512393e-05
   6.9236349e-05
   6.8961400e-05
   6.8687544e-05
   6.8414775e-05
   6.8143090e-05
   6.7872483e-05
   6.7602951e-05
   6.7334489e-05
   6.7067093e-05
   6.6800760e-05
   6.6535483e-05
   6.6271261e-05
   6.6008087e-05
   6.5745959e-05
   6.5484872e-05
   6.5224821e-05
   6.4965803e-05
   6.4707814e-05
   6.4450849e-05
   6.4194905e-05
   6.3939977e-05
   6.3686062e-05
   6.3433155e-05
   6.3181252e-05
   6.2930349e-05
   6.2680443e-05
   6.2431529e-05
   6.2183604e-05
   6.1936663e-05
   6.1690703e-05
   6.1445720e-05
   6.1201710e-05
   6.0958668e-05
   6.0716592e-05
   6.0475477e-05
   6.0235319e-05
   5.9996116e-05
   5.9757862e-05
   5.9520554e-05
   5.9284189e-05
   5.9048762e-05
   5.8814270e-05
   5.8580710e-05
   5.8348077e-05
   5.8116368e-05
   5.7885579e-05
   5.7655706e-05
   5.7426746e-05
   5.7198696e-05
   5.6971551e-05
   5.6745308e-05
   5.6519964e-05
   5.6295514e-05
   5.6071956e-05
   5.5849286e-05
   5.5627500e-05
   5.5406594e-05
   5.5186566e-05
   5.4967412e-05
   5.4749128e-05
   5.4531710e-05
   5.4315156e-05
   5.4099463e-05
   5.3884625e-05
   5.3670641e-05
   5.3457507e-05
   5.3245219e-05
   5.3033774e-05
   5.2823168e-05
   5.2613399e-05
   5.2404463e-05
   5.2196357e-05
   5.1989077e-05
   5.1782621e-05
   5.1576984e-05
   5.1372164e-05
   5.1168157e-05
   5.0964960e-05
   5.0762571e-05
   5.0560985e-05
   5.0360199e-05
   5.0160211e-05
   4.9961017e-05
   4.9762614e-05
   4.9564999e-05
   4.9368169e-05
   4.9172120e-05
   4.8976850e-05
   4.8782356e-05
   4.8588633e-05
   4.8395680e-05
   4.8203494e-05
   4.8012070e-05
   4.7821407e-05
   4.7631501e-05
   4.7442349e-05
   4.7253948e-05
   4.7066295e-05
   4.6879387e-05
   4.6693222e-05
   4.6507796e-05
   4.6323107e-05
   4.6139150e-05
   4.5955925e-05
   4.5773427e-05
   4.5591653e-05
   4.5410602e-05
   4.5230269e-05
   4.5050653e-05
   4.4871750e-05
   4.4693557e-05
   4.4516072e-05
   4.4339292e-05
   4.4163214e-05
   4.3987835e-05
   4.3813152e-05
   4.3639163e-05
   4.3465866e-05
   4.3293256e-05
   4.3121332e-05
   4.2950090e-05
   4.2779529e-05
   4.2609645e-05
   4.2440435e-05
   4.2271898e-05
   4.2104029e-05
   4.1936828e-05
   4.1770290e-05
   4.1604414e-05
   4.1439196e-05
   4.1274635e-05
   4.1110727e-05
   4.0947470e-05
   4.0784861e-05
   4.0622898e-05
   4.0461578e-05
   4.0300899e-05
   4.0140858e-05
   3.9981453e-05
   3.9822680e-05
   3.9664538e-05
   3.9507024e-05
   3.9350136e-05
   3.9193870e-05
   3.9038225e-05
   3.8883198e-05
   3.8728787e-05
   3.8574989e-05
   3.8421802e-05
   3.8269223e-05
   3.8117250e-05
   3.7965881e-05
   3.7815112e-05
   3.7664943e-05
   3.7515369e-05
   3.7366390e-05
   3.7218002e-05
   3.7070204e-05
   3.6922992e-05
   3.6776365e-05
   3.6630321e-05
   3.6484856e-05
   3.6339969e-05
   3.6195658e-05
   3.6051919e-05
   3.5908751e-05
   3.5766152e-05
   3.5624119e-05
   3.5482650e-05
   3.5341743e-05
   3.5201396e-05
   3.5061606e-05
   3.4922370e-05
   3.4783688e-05
   3.4645557e-05
   3.4507974e-05
   3.4370938e-05
   3.4234445e-05
   3.4098495e-05
   3.3963085e-05
   3.3828212e-05
   3.3693875e-05
   3.3560071e-05
   3.3426799e-05
   3.3294056e-05
   3.3161840e-05
   3.3030150e-05
   3.2898982e-05
   3.2768335e-05
   3.2638207e-05
   3.2508595e-05
   3.2379499e-05
   3.2250915e-05
   3.2122841e-05
   3.1995277e-05
   3.1868218e-05
   3.1741665e-05
   3.1615614e-05
   3.1490063e-05
   3.1365011e-05
   3.1240456e-05
   3.1116395e-05
   3.0992827e-05
   3.0869750e-05
   3.0747161e-05
   3.0625060e-05
   3.0503443e-05
   3.0382309e-05
   3.0261656e-05
   3.0141482e-05
   3.0021786e-05
   2.9902565e-05
   2.9783817e-05
   2.9665541e-05
   2.9547735e-05
   2.9430396e-05
   2.9313523e-05
   2.9197115e-05
   2.9081169e-05
   2.8965683e-05
   2.8850655e-05
   2.8736085e-05
   2.8621970e-05
   2.8508307e-05
   2.8395097e-05
   2.8282335e-05
   2.8170022e-05
   2.8058154e-05
   2.7946731e-05
   2.7835750e-05
   2.7725210e-05
   2.7615109e-05
   2.7505445e-05
   2.7396217e-05
   2.7287422e-05
   2.7179060e-05
   2.7071127e-05
   2.6963624e-05
   2.6856547e-05
   2.6749895e-05
   2.6643668e-05
   2.6537861e-05
   2.6432475e-05
   2.6327508e-05
   2.6222957e-05
   2.6118822e-05
   2.6015100e-05
   2.5911790e-05
   2.5808890e-05
   2.5706399e-05
   2.5604315e-05
   2.5502637e-05
   2.5401362e-05
   2.5300489e-05
   2.5200017e-05
   2.5099944e-05
   2.5000268e-05
   2.4900988e-05
   2.4802102e-05
   2.4703609e-05
   2.4605507e-05
   2.4507795e-05
   2.4410471e-05
   2.4313533e-05
   2.4216980e-05
   2.4120811e-05
   2.4025024e-05
   2.3929617e-05
   2.3834588e-05
   2.3739937e-05
   2.3645663e-05
   2.3551762e-05
   2.3458234e-05
   2.3365078e-05
   2.3272292e-05
   2.3179874e-05
   2.3087823e-05
   2.2996138e-05
   2.2904816e-05
   2.2813858e-05
   2.2723260e-05
   2.2633023e-05
   2.2543144e-05
   2.2453621e-05
   2.2364455e-05
   2.2275642e-05
   2.2187182e-05
   2.2099073e-05
   2.2011314e-05
   2.1923904e-05
   2.1836841e-05
   2.1750123e-05
   2.1663750e-05
   2.1577720e-05
   2.1492032e-05
   2.1406683e-05
   2.1321674e-05
   2.1237003e-05
   2.1152667e-05
   2.1068667e-05
   2.0985000e-05
   2.0901665e-05
   2.0818661e-05
   2.0735987e-05
   2.0653641e-05
   2.0571623e-05
   2.0489930e-05
   2.0408561e-05
   2.0327515e-05
   2.0246792e-05
   2.0166388e-05
   2.0086305e-05
   2.0006539e-05
   1.9927090e-05
   1.9847956e-05
   1.9769137e-05
   1.9690631e-05
   1.9612436e-05
   1.9534552e-05
   1.9456977e-05
   1.9379711e-05
   1.9302751e-05
   1.9226097e-05
   1.9149747e-05
   1.9073700e-05
   1.8997956e-05
   1.8922512e-05
   1.8847368e-05
   1.8772522e-05
   1.8697973e-05
   1.8623721e-05
   1.8549763e-05
   1.8476099e-05
   1.8402728e-05
   1.8329648e-05
   1.8256858e-05
   1.8184357e-05
   1.8112144e-05
   1.8040218e-05
   1.7968577e-05
   1.7897221e-05
   1.7826149e-05
   1.7755358e-05
   1.7684849e-05
   1.7614620e-05
   1.7544669e-05
   1.7474997e-05
   1.7405601e-05
   1.7336481e-05
   1.7267635e-05
   1.7199062e-05
   1.7130762e-05
   1.7062733e-05
   1.6994975e-05
   1.6927485e-05
   1.6860263e-05
   1.6793308e-05
   1.6726620e-05
   1.6660196e-05
   1.6594035e-05
   1.6528138e-05
   1.6462502e-05
   1.6397127e-05
   1.6332012e-05
   1.6267155e-05
   1.6202555e-05
   1.6138212e-05
   1.6074125e-05
   1.6010292e-05
   1.5946713e-05
   1.5883386e-05
   1.5820311e-05
   1.5757486e-05
   1.5694910e-05
   1.5632583e-05
   1.5570504e-05
   1.5508671e-05
   1.5447084e-05
   1.5385741e-05
   1.5324642e-05
   1.5263785e-05
   1.5203171e-05
   1.5142796e-05
   1.5082662e-05
   1.5022766e-05
   1.4963109e-05
   1.4903688e-05
   1.4844503e-05
   1.4785553e-05
   1.4726838e-05
   1.4668355e-05
   1.4610105e-05
   1.4552086e-05
   1.4494297e-05
   1.4436738e-05
   1.4379408e-05
   1.4322305e-05
   1.4265429e-05
   1.4208778e-05
   1.4152353e-05
   1.4096152e-05
   1.4040174e-05
   1.3984418e-05
   1.3928884e-05
   1.3873570e-05
   1.3818476e-05
   1.3763601e-05
   1.3708943e-05
   1.3654503e-05
   1.3600279e-05
   1.3546270e-05
   1.3492476e-05
   1.3438895e-05
   1.3385527e-05
   1.3332371e-05
   1.3279426e-05
   1.3226692e-05
   1.3174166e-05
   1.3121850e-05
   1.3069741e-05
   1.3017839e-05
   1.2966143e-05
   1.2914652e-05
   1.2863366e-05
   1.2812284e-05
   1.2761404e-05
   1.2710727e-05
   1.2660251e-05
   1.2609975e-05
   1.2559899e-05
   1.2510021e-05
   1.2460342e-05
   1.2410860e-05
   1.2361575e-05
   1.2312485e-05
   1.2263590e-05
   1.2214890e-05
   1.2166382e-05
   1.2118068e-05
   1.2069945e-05
   1.2022014e-05
   1.1974272e-05
   1.1926721e-05
   1.1879358e-05
   1.1832183e-05
   1.1785196e-05
   1.1738395e-05
   1.1691780e-05
   1.1645350e-05
   1.1599104e-05
   1.1553043e-05
   1.1507164e-05
   1.1461467e-05
   1.1415952e-05
   1.1370617e-05
   1.1325463e-05
   1.1280488e-05
   1.1235691e-05
   1.1191072e-05
   1.1146631e-05
   1.1102366e-05
   1.1058277e-05
   1.1014363e-05
   1.0970623e-05
   1.0927057e-05
   1.0883664e-05
   1.0840443e-05
   1.0797394e-05
   1.0754516e-05
   1.0711808e-05
   1.0669270e-05
   1.0626900e-05
   1.0584699e-05
   1.0542666e-05
   1.0500799e-05
   1.0459099e-05
   1.0417564e-05
   1.0376195e-05
   1.0334989e-05
   1.0293947e-05
   1.0253068e-05
   1.0212352e-05
   1.0171797e-05
   1.0131403e-05
   1.0091170e-05
   1.0051096e-05
   1.0011182e-05
   9.9714259e-06
   9.9318278e-06
   9.8923870e-06
   9.8531028e-06
   9.8139746e-06
   9.7750018e-06
   9.7361838e-06
   9.6975199e-06
   9.6590095e-06
   9.6206521e-06
   9.5824470e-06
   9.5443937e-06
   9.5064914e-06
   9.4687397e-06
   9.4311378e-06
   9.3936853e-06
   9.3563815e-06
   9.3192259e-06
   9.2822178e-06
   9.2453567e-06
   9.2086420e-06
   9.1720730e-06
   9.1356493e-06
   9.0993702e-06
   9.0632352e-06
   9.0272437e-06
   8.9913951e-06
   8.9556889e-06
   8.9201245e-06
   8.8847013e-06
   8.8494188e-06
   8.8142764e-06
   8.7792735e-06
   8.7444097e-06
   8.7096843e-06
   8.6750968e-06
   8.6406466e-06
   8.6063333e-06
   8.5721562e-06
   8.5381149e-06
   8.5042087e-06
   8.4704372e-06
   8.4367997e-06
   8.4032959e-06
   8.3699251e-06
   8.3366869e-06
   8.3035806e-06
   8.2706058e-06
   8.2377619e-06
   8.2050485e-06
   8.1724650e-06
   8.1400109e-06
   8.1076856e-06
   8.0754888e-06
   8.0434198e-06
   8.0114781e-06
   7.9796633e-06
   7.9479748e-06
   7.9164122e-06
   7.8849749e-06
   7.8536624e-06
   7.8224743e-06
   7.7914101e-06
   7.7604692e-06
   7.7296511e-06
   7.6989555e-06
   7.6683818e-06
   7.6379294e-06
   7.6075980e-06
   7.5773871e-06
   7.5472961e-06
   7.5173246e-06
   7.4874722e-06
   7.4577383e-06
   7.4281224e-06
   7.3986242e-06
   7.3692431e-06
   7.3399787e-06
   7.3108306e-06
   7.2817981e-06
   7.2528810e-06
   7.2240787e-06
   7.1953907e-06
   7.1668167e-06
   7.1383562e-06
   7.1100087e-06
   7.0817737e-06
   7.0536509e-06
   7.0256398e-06
   6.9977399e-06
   6.9699508e-06
   6.9422720e-06
   6.9147032e-06
   6.8872438e-06
   6.8598935e-06
   6.8326518e-06
   6.8055183e-06
   6.7784925e-06
   6.7515741e-06
   6.7247626e-06
   6.6980575e-06
   6.6714585e-06
   6.6449651e-06
   6.6185769e-06
   6.5922935e-06
   6.5661145e-06
   6.5400394e-06
   6.5140679e-06
   6.4881996e-06
   6.4624339e-06
   6.4367706e-06
   6.4112092e-06
   6.3857493e-06
   6.3603905e-06
   6.3351324e-06
   6.3099746e-06
   6.2849167e-06
   6.2599583e-06
   6.2350991e-06
   6.2103385e-06
   6.1856763e-06
   6.1611121e-06
   6.1366453e-06
   6.1122758e-06
   6.0880030e-06
   6.0638266e-06
   6.0397462e-06
   6.0157614e-06
   5.9918719e-06
   5.9680773e-06
   5.9443771e-06
   5.9207711e-06
   5.8972588e-06
   5.8738398e-06
   5.8505139e-06
   5.8272806e-06
   5.8041396e-06
   5.7810905e-06
   5.7581328e-06
   5.7352664e-06
   5.7124908e-06
   5.6898056e-06
   5.6672105e-06
   5.6447051e-06
   5.6222891e-06
   5.5999622e-06
   5.5777238e-06
   5.5555738e-06
   5.5335118e-06
   5.5115374e-06
   5.4896502e-06
   5.4678500e-06
   5.4461363e-06
   5.4245088e-06
   5.4029673e-06
   5.3815113e-06
   5.3601404e-06
   5.3388545e-06
   5.3176531e-06
   5.2965359e-06
   5.2755025e-06
   5.2545527e-06
   5.2336860e-06
   5.2129023e-06
   5.1922010e-06
   5.1715820e-06
   5.1510448e-06
   5.1305892e-06
   5.1102149e-06
   5.0899214e-06
   5.0697086e-06
   5.0495760e-06
   5.0295233e-06
   5.0095503e-06
   4.9896566e-06
   4.9698419e-06
   4.9501059e-06
   4.9304483e-06
   4.9108687e-06
   4.8913669e-06
   4.8719425e-06
   4.8525953e-06
   4.8333249e-06
   4.8141310e-06
   4.7950133e-06
   4.7759716e-06
   4.7570055e-06
   4.7381147e-06
   4.7192989e-06
   4.7005578e-06
   4.6818912e-06
   4.6632987e-06
   4.6447800e-06
   4.6263348e-06
   4.6079630e-06
   4.5896640e-06
   4.5714378e-06
   4.5532839e-06
   4.5352021e-06
   4.5171921e-06
   4.4992536e-06
   4.4813864e-06
   4.4635901e-06
   4.4458645e-06
   4.4282093e-06
   4.4106242e-06
   4.3931089e-06
   4.3756632e-06
   4.3582868e-06
   4.3409793e-06
   4.3237406e-06
   4.3065704e-06
   4.2894683e-06
   4.2724342e-06
   4.2554677e-06
   4.2385686e-06
   4.2217366e-06
   4.2049714e-06
   4.1882728e-06
   4.1716405e-06
   4.1550743e-06
   4.1385739e-06
   4.1221390e-06
   4.1057693e-06
   4.0894647e-06
   4.0732248e-06
   4.0570494e-06
   4.0409382e-06
   4.0248910e-06
   4.0089075e-06
   3.9929875e-06
   3.9771308e-06
   3.9613370e-06
   3.9456059e-06
   3.9299373e-06
   3.9143309e-06
   3.8987865e-06
   3.8833038e-06
   3.8678826e-06
   3.8525226e-06
   3.8372237e-06
   3.8219855e-06
   3.8068078e-06
   3.7916904e-06
   3.7766330e-06
   3.7616354e-06
   3.7466973e-06
   3.7318186e-06
   3.7169990e-06
   3.7022382e-06
   3.6875361e-06
   3.6728923e-06
   3.6583067e-06
   3.6437790e-06
   3.6293090e-06
   3.6148964e-06
   3.6005411e-06
   3.5862428e-06
   3.5720013e-06
   3.5578163e-06
   3.5436877e-06
   3.5296151e-06
   3.5155985e-06
   3.5016375e-06
   3.4877320e-06
   3.4738816e-06
   3.4600863e-06
   3.4463458e-06
   3.4326598e-06
   3.4190282e-06
   3.4054507e-06
   3.3919271e-06
   3.3784573e-06
   3.3650409e-06
   3.3516778e-06
   3.3383678e-06
   3.3251106e-06
   3.3119061e-06
   3.2987540e-06
   3.2856541e-06
   3.2726063e-06
   3.2596102e-06
   3.2466658e-06
   3.2337728e-06
   3.2209310e-06
   3.2081402e-06
   3.1954002e-06
   3.1827107e-06
   3.1700717e-06
   3.1574829e-06
   3.1449440e-06
   3.1324550e-06
   3.1200155e-06
   3.1076254e-06
   3.0952846e-06
   3.0829927e-06
   3.0707497e-06
   3.0585553e-06
   3.0464093e-06
   3.0343115e-06
   3.0222618e-06
   3.0102599e-06
   2.9983057e-06
   2.9863990e-06
   2.9745395e-06
   2.9627272e-06
   2.9509617e-06
   2.9392430e-06
   2.9275708e-06
   2.9159450e-06
   2.9043653e-06
   2.8928316e-06
   2.8813437e-06
   2.8699015e-06
   2.8585047e-06
   2.8471531e-06
   2.8358466e-06
   2.8245850e-06
   2.8133682e-06
   2.8021958e-06
   2.7910679e-06
   2.7799841e-06
   2.7689444e-06
   2.7579485e-06
   2.7469962e-06
   2.7360875e-06
   2.7252221e-06
   2.7143998e-06
   2.7036205e-06
   2.6928840e-06
   2.6821901e-06
   2.6715387e-06
   2.6609296e-06
   2.6503627e-06
   2.6398377e-06
   2.6293545e-06
   2.6189129e-06
   2.6085128e-06
   2.5981540e-06
   2.5878363e-06
   2.5775596e-06
   2.5673237e-06
   2.5571285e-06
   2.5469737e-06
   2.5368593e-06
   2.5267851e-06
   2.5167508e-06
   2.5067564e-06
   2.4968017e-06
   2.4868865e-06
   2.4770107e-06
   2.4671741e-06
   2.4573766e-06
   2.4476179e-06
   2.4378981e-06
   2.4282168e-06
   2.4185740e-06
   2.4089695e-06
   2.3994031e-06
   2.3898747e-06
   2.3803841e-06
   2.3709312e-06
   2.3615159e-06
   2.3521380e-06
   2.3427972e-06
   2.3334936e-06
   2.3242270e-06
   2.3149971e-06
   2.3058039e-06
   2.2966472e-06
   2.2875269e-06
   2.2784427e-06
   2.2693947e-06
   2.2603826e-06
   2.2514062e-06
   2.2424656e-06
   2.2335604e-06
   2.2246906e-06
   2.2158560e-06
   2.2070565e-06
   2.1982919e-06
   2.1895622e-06
   2.1808671e-06
   2.1722065e-06
   2.1635803e-06
   2.1549884e-06
   2.1464306e-06
   2.1379068e-06
   2.1294169e-06
   2.1209606e-06
   2.1125380e-06
   2.1041487e-06
   2.0957928e-06
   2.0874701e-06
   2.0791805e-06
   2.0709237e-06
   2.0626998e-06
   2.0545085e-06
   2.0463497e-06
   2.0382233e-06
   2.0301292e-06
   2.0220673e-06
   2.0140373e-06
   2.0060393e-06
   1.9980730e-06
   1.9901383e-06
   1.9822352e-06
   1.9743634e-06
   1.9665229e-06
   1.9587135e-06
   1.9509352e-06
   1.9431877e-06
   1.9354710e-06
   1.9277850e-06
   1.9201294e-06
   1.9125043e-06
   1.9049095e-06
   1.8973448e-06
   1.8898101e-06
   1.8823054e-06
   1.8748305e-06
   1.8673852e-06
   1.8599696e-06
   1.8525833e-06
   1.8452264e-06
   1.8378988e-06
   1.8306002e-06
   1.8233306e-06
   1.8160899e-06
   1.8088779e-06
   1.8016945e-06
   1.7945397e-06
   1.7874133e-06
   1.7803152e-06
   1.7732453e-06
   1.7662035e-06
   1.7591896e-06
   1.7522036e-06
   1.7452454e-06
   1.7383147e-06
   1.7314116e-06
   1.7245359e-06
   1.7176875e-06
   1.7108663e-06
   1.7040722e-06
   1.6973051e-06
   1.6905648e-06
   1.6838513e-06
   1.6771645e-06
   1.6705042e-06
   1.6638704e-06
   1.6572629e-06
   1.6506816e-06
   1.6441265e-06
   1.6375974e-06
   1.6310943e-06
   1.6246170e-06
   1.6181653e-06
   1.6117394e-06
   1.6053389e-06
   1.5989638e-06
   1.5926141e-06
   1.5862896e-06
   1.5799902e-06
   1.5737158e-06
   1.5674663e-06
   1.5612417e-06
   1.5550418e-06
   1.5488665e-06
   1.5427157e-06
   1.5365893e-06
   1.5304873e-06
   1.5244095e-06
   1.5183558e-06
   1.5123262e-06
   1.5063205e-06
   1.5003387e-06
   1.4943806e-06
   1.4884462e-06
   1.4825353e-06
   1.4766479e-06
   1.4707839e-06
   1.4649432e-06
   1.4591257e-06
   1.4533313e-06
   1.4475599e-06
   1.4418114e-06
   1.4360858e-06
   1.4303828e-06
   1.4247026e-06
   1.4190449e-06
   1.4134096e-06
   1.4077967e-06
   1.4022062e-06
   1.3966378e-06
   1.3910915e-06
   1.3855673e-06
   1.3800650e-06
   1.3745845e-06
   1.3691259e-06
   1.3636888e-06
   1.3582734e-06
   1.3528795e-06
   1.3475070e-06
   1.3421559e-06
   1.3368259e-06
   1.3315172e-06
   1.3262295e-06
   1.3209629e-06
   1.3157171e-06
   1.3104922e-06
   1.3052881e-06
   1.3001046e-06
   1.2949416e-06
   1.2897992e-06
   1.2846772e-06
   1.2795756e-06
   1.2744942e-06
   1.2694330e-06
   1.2643919e-06
   1.2593708e-06
   1.2543696e-06
   1.2493883e-06
   1.2444268e-06
   1.2394850e-06
   1.2345628e-06
   1.2296602e-06
   1.2247770e-06
   1.2199132e-06
   1.2150687e-06
   1.2102435e-06
   1.2054375e-06
   1.2006505e-06
   1.1958825e-06
   1.1911335e-06
   1.1864033e-06
   1.1816919e-06
   1.1769992e-06
   1.1723252e-06
   1.1676697e-06
   1.1630327e-06
   1.1584141e-06
   1.1538139e-06
   1.1492319e-06
   1.1446681e-06
   1.1401225e-06
   1.1355949e-06
   1.1310853e-06
   1.1265935e-06
   1.1221197e-06
   1.1176636e-06
   1.1132251e-06
   1.1088043e-06
   1.1044011e-06
   1.1000154e-06
   1.0956470e-06
   1.0912961e-06
   1.0869623e-06
   1.0826459e-06
   1.0783465e-06
   1.0740642e-06
   1.0697989e-06
   1.0655506e-06
   1.0613191e-06
   1.0571045e-06
   1.0529066e-06
   1.0487253e-06
   1.0445606e-06
   1.0404125e-06
   1.0362809e-06
   1.0321657e-06
   1.0280668e-06
   1.0239842e-06
   1.0199178e-06
   1.0158675e-06
   1.0118333e-06
   1.0078152e-06
   1.0038130e-06
   9.9982672e-07
   9.9585625e-07
   9.9190155e-07
   9.8796256e-07
   9.8403921e-07
   9.8013143e-07
   9.7623918e-07
   9.7236238e-07
   9.6850098e-07
   9.6465492e-07
   9.6082412e-07
   9.5700854e-07
   9.5320811e-07
   9.4942278e-07
   9.4565247e-07
   9.4189714e-07
   9.3815672e-07
   9.3443116e-07
   9.3072038e-07
   9.2702435e-07
   9.2334299e-07
   9.1967626e-07
   9.1602408e-07
   9.1238641e-07
   9.0876318e-07
   9.0515434e-07
   9.0155983e-07
   8.9797960e-07
   8.9441358e-07
   8.9086173e-07
   8.8732398e-07
   8.8380028e-07
   8.8029057e-07
   8.7679480e-07
   8.7331291e-07
   8.6984485e-07
   8.6639057e-07
   8.6295000e-07
   8.5952309e-07
   8.5610979e-07
   8.5271004e-07
   8.4932380e-07
   8.4595101e-07
   8.4259160e-07
   8.3924554e-07
   8.3591277e-07
   8.3259323e-07
   8.2928687e-07
   8.2599365e-07
   8.2271350e-07
   8.1944638e-07
   8.1619223e-07
   8.1295100e-07
   8.0972265e-07
   8.0650712e-07
   8.0330435e-07
   8.0011431e-07
   7.9693693e-07
   7.9377217e-07
   7.9061998e-07
   7.8748030e-07
   7.8435310e-07
   7.8123831e-07
   7.7813589e-07
   7.7504579e-07
   7.7196797e-07
   7.6890236e-07
   7.6584893e-07
   7.6280763e-07
   7.5977840e-07
   7.5676120e-07
   7.5375599e-07
   7.5076271e-07
   7.4778131e-07
   7.4481176e-07
   7.4185400e-07
   7.3890798e-07
   7.3597366e-07
   7.3305100e-07
   7.3013994e-07
   7.2724044e-07
   7.2435246e-07
   7.2147594e-07
   7.1861085e-07
   7.1575713e-07
   7.1291475e-07
   7.1008366e-07
   7.0726380e-07
   7.0445515e-07
   7.0165765e-07
   6.9887126e-07
   6.9609593e-07
   6.9333163e-07
   6.9057830e-07
   6.8783591e-07
   6.8510441e-07
   6.8238375e-07
   6.7967390e-07
   6.7697481e-07
   6.7428644e-07
   6.7160874e-07
   6.6894168e-07
   6.6628521e-07
   6.6363929e-07
   6.6100387e-07
   6.5837893e-07
   6.5576440e-07
   6.5316026e-07
   6.5056646e-07
   6.4798296e-07
   6.4540972e-07
   6.4284670e-07
   6.4029385e-07
   6.3775115e-07
   6.3521854e-07
   6.3269599e-07
   6.3018346e-07
   6.2768090e-07
   6.2518828e-07
   6.2270556e-07
   6.2023270e-07
   6.1776966e-07
   6.1531641e-07
   6.1287289e-07
   6.1043908e-07
   6.0801493e-07
   6.0560041e-07
   6.0319547e-07
   6.0080009e-07
   5.9841422e-07
   5.9603783e-07
   5.9367087e-07
   5.9131331e-07
   5.8896511e-07
   5.8662624e-07
   5.8429666e-07
   5.8197633e-07
   5.7966521e-07
   5.7736327e-07
   5.7507047e-07
   5.7278678e-07
   5.7051215e-07
   5.6824656e-07
   5.6598996e-07
   5.6374233e-07
   5.6150362e-07
   5.5927381e-07
   5.5705284e-07
   5.5484070e-07
   5.5263734e-07
   5.5044273e-07
   5.4825684e-07
   5.4607963e-07
   5.4391106e-07
   5.4175111e-07
   5.3959973e-07
   5.3745690e-07
   5.3532257e-07
   5.3319672e-07
   5.3107932e-07
   5.2897032e-07
   5.2686970e-07
   5.2477741e-07
   5.2269344e-07
   5.2061775e-07
   5.1855029e-07
   5.1649105e-07
   5.1443998e-07
   5.1239706e-07
   5.1036226e-07
   5.0833553e-07
   5.0631685e-07
   5.0430619e-07
   5.0230351e-07
   5.0030878e-07
   4.9832198e-07
   4.9634307e-07
   4.9437201e-07
   4.9240878e-07
   4.9045335e-07
   4.8850569e-07
   4.8656576e-07
   4.8463353e-07
   4.8270897e-07
   4.8079206e-07
   4.7888276e-07
   4.7698104e-07
   4.7508688e-07
   4.7320024e-07
   4.7132108e-07
   4.6944940e-07
   4.6758514e-07
   4.6572829e-07
   4.6387881e-07
   4.6203667e-07
   4.6020185e-07
   4.5837432e-07
   4.5655405e-07
   4.5474100e-07
   4.5293515e-07
   4.5113648e-07
   4.4934495e-07
   4.4756053e-07
   4.4578320e-07
   4.4401292e-07
   4.4224968e-07
   4.4049344e-07
   4.3874417e-07
   4.3700185e-07
   4.3526645e-07
   4.3353794e-07
   4.3181629e-07
   4.3010148e-07
   4.2839348e-07
   4.2669226e-07
   4.2499780e-07
   4.2331007e-07
   4.2162904e-07
   4.1995469e-07
   4.1828698e-07
   4.1662590e-07
   4.1497142e-07
   4.1332350e-07
   4.1168213e-07
   4.1004727e-07
   4.0841891e-07
   4.0679702e-07
   4.0518157e-07
   4.0357253e-07
   4.0196988e-07
   4.0037359e-07
   3.9878365e-07
   3.9720002e-07
   3.9562267e-07
   3.9405160e-07
   3.9248676e-07
   3.9092813e-07
   3.8937569e-07
   3.8782942e-07
   3.8628929e-07
   3.8475528e-07
   3.8322736e-07
   3.8170550e-07
   3.8018969e-07
   3.7867990e-07
   3.7717610e-07
   3.7567828e-07
   3.7418640e-07
   3.7270045e-07
   3.7122040e-07
   3.6974622e-07
   3.6827790e-07
   3.6681542e-07
   3.6535874e-07
   3.6390784e-07
   3.6246270e-07
   3.6102331e-07
   3.5958963e-07
   3.5816164e-07
   3.5673933e-07
   3.5532266e-07
   3.5391162e-07
   3.5250618e-07
   3.5110633e-07
   3.4971203e-07
   3.4832327e-07
   3.4694002e-07
   3.4556227e-07
   3.4418999e-07
   3.4282316e-07
   3.4146175e-07
   3.4010576e-07
   3.3875514e-07
   3.3740990e-07
   3.3606999e-07
   3.3473540e-07
   3.3340612e-07
   3.3208211e-07
   3.3076336e-07
   3.2944985e-07
   3.2814155e-07
   3.2683845e-07
   3.2554053e-07
   3.2424775e-07
   3.2296012e-07
   3.2167759e-07
   3.2040016e-07
   3.1912780e-07
   3.1786050e-07
   3.1659822e-07
   3.1534096e-07
   3.1408869e-07
   3.1284140e-07
   3.1159906e-07
   3.1036165e-07
   3.0912916e-07
   3.0790156e-07
   3.0667883e-07
   3.0546096e-07
   3.0424793e-07
   3.0303972e-07
   3.0183630e-07
   3.0063766e-07
   2.9944378e-07
   2.9825464e-07
   2.9707023e-07
   2.9589052e-07
   2.9471549e-07
   2.9354513e-07
   2.9237942e-07
   2.9121833e-07
   2.9006186e-07
   2.8890998e-07
   2.8776267e-07
   2.8661992e-07
   2.8548171e-07
   2.8434802e-07
   2.8321883e-07
   2.8209412e-07
   2.8097388e-07
   2.7985809e-07
   2.7874673e-07
   2.7763979e-07
   2.7653724e-07
   2.7543906e-07
   2.7434525e-07
   2.7325579e-07
   2.7217064e-07
   2.7108981e-07
   2.7001327e-07
   2.6894101e-07
   2.6787300e-07
   2.6680924e-07
   2.6574970e-07
   2.6469436e-07
   2.6364322e-07
   2.6259625e-07
   2.6155344e-07
   2.6051477e-07
   2.5948023e-07
   2.5844979e-07
   2.5742345e-07
   2.5640118e-07
   2.5538297e-07
   2.5436881e-07
   2.5335867e-07
   2.5235254e-07
   2.5135041e-07
   2.5035226e-07
   2.4935807e-07
   2.4836783e-07
   2.4738153e-07
   2.4639914e-07
   2.4542065e-07
   2.4444604e-07
   2.4347531e-07
   2.4250843e-07
   2.4154540e-07
   2.4058618e-07
   2.3963078e-07
   2.3867917e-07
   2.3773133e-07
   2.3678727e-07
   2.3584695e-07
   2.3491036e-07
   2.3397750e-07
   2.3304834e-07
   2.3212287e-07
   2.3120107e-07
   2.3028293e-07
   2.2936845e-07
   2.2845759e-07
   2.2755035e-07
   2.2664671e-07
   2.2574666e-07
   2.2485019e-07
   2.2395727e-07
   2.2306790e-07
   2.2218207e-07
   2.2129975e-07
   2.2042093e-07
   2.1954561e-07
   2.1867376e-07
   2.1780537e-07
   2.1694043e-07
   2.1607893e-07
   2.1522084e-07
   2.1436617e-07
   2.1351489e-07
   2.1266699e-07
   2.1182245e-07
   2.1098127e-07
   2.1014343e-07
   2.0930892e-07
   2.0847772e-07
   2.0764983e-07
   2.0682522e-07
   2.0600388e-07
   2.0518581e-07
   2.0437098e-07
   2.0355940e-07
   2.0275103e-07
   2.0194587e-07
   2.0114392e-07
   2.0034514e-07
   1.9954954e-07
   1.9875710e-07
   1.9796780e-07
   1.9718164e-07
   1.9639860e-07
   1.9561868e-07
   1.9484184e-07
   1.9406810e-07
   1.9329742e-07
   1.9252981e-07
   1.9176524e-07
   1.9100371e-07
   1.9024521e-07
   1.8948971e-07
   1.8873722e-07
   1.8798772e-07
   1.8724119e-07
   1.8649763e-07
   1.8575701e-07
   1.8501934e-07
   1.8428460e-07
   1.8355278e-07
   1.8282386e-07
   1.8209784e-07
   1.8137470e-07
   1.8065444e-07
   1.7993703e-07
   1.7922247e-07
   1.7851075e-07
   1.7780186e-07
   1.7709578e-07
   1.7639251e-07
   1.7569202e-07
   1.7499432e-07
   1.7429939e-07
   1.7360722e-07
   1.7291780e-07
   1.7223112e-07
   1.7154716e-07
   1.7086592e-07
   1.7018739e-07
   1.6951155e-07
   1.6883839e-07
   1.6816791e-07
   1.6750009e-07
   1.6683492e-07
   1.6617239e-07
   1.6551250e-07
   1.6485522e-07
   1.6420055e-07
   1.6354849e-07
   1.6289901e-07
   1.6225212e-07
   1.6160779e-07
   1.6096602e-07
   1.6032680e-07
   1.5969011e-07
   1.5905596e-07
   1.5842432e-07
   1.5779520e-07
   1.5716857e-07
   1.5654443e-07
   1.5592276e-07
   1.5530357e-07
   1.5468684e-07
   1.5407255e-07
   1.5346071e-07
   1.5285129e-07
   1.5224429e-07
   1.5163971e-07
   1.5103752e-07
   1.5043773e-07
   1.4984032e-07
   1.4924528e-07
   1.4865260e-07
   1.4806228e-07
   1.4747430e-07
   1.4688866e-07
   1.4630534e-07
   1.4572434e-07
   1.4514565e-07
   1.4456925e-07
   1.4399514e-07
   1.4342332e-07
   1.4285376e-07
   1.4228647e-07
   1.4172143e-07
   1.4115863e-07
   1.4059807e-07
   1.4003973e-07
   1.3948361e-07
   1.3892970e-07
   1.3837799e-07
   1.3782847e-07
   1.3728113e-07
   1.3673596e-07
   1.3619296e-07
   1.3565212e-07
   1.3511343e-07
   1.3457687e-07
   1.3404244e-07
   1.3351014e-07
   1.3297995e-07
   1.3245187e-07
   1.3192588e-07
   1.3140198e-07
   1.3088016e-07
   1.3036042e-07
   1.2984274e-07
   1.2932711e-07
   1.2881353e-07
   1.2830200e-07
   1.2779249e-07
   1.2728501e-07
   1.2677954e-07
   1.2627608e-07
   1.2577461e-07
   1.2527514e-07
   1.2477766e-07
   1.2428215e-07
   1.2378860e-07
   1.2329702e-07
   1.2280739e-07
   1.2231970e-07
   1.2183395e-07
   1.2135013e-07
   1.2086823e-07
   1.2038824e-07
   1.1991016e-07
   1.1943398e-07
   1.1895969e-07
   1.1848728e-07
   1.1801675e-07
   1.1754809e-07
   1.1708129e-07
   1.1661634e-07
   1.1615324e-07
   1.1569197e-07
   1.1523254e-07
   1.1477494e-07
   1.1431915e-07
   1.1386517e-07
   1.1341299e-07
   1.1296261e-07
   1.1251402e-07
   1.1206721e-07
   1.1162217e-07
   1.1117890e-07
   1.1073740e-07
   1.1029764e-07
   1.0985963e-07
   1.0942336e-07
   1.0898883e-07
   1.0855601e-07
   1.0812492e-07
   1.0769554e-07
   1.0726786e-07
   1.0684189e-07
   1.0641760e-07
   1.0599500e-07
   1.0557408e-07
   1.0515483e-07
   1.0473724e-07
   1.0432131e-07
   1.0390704e-07
   1.0349441e-07
   1.0308341e-07
   1.0267405e-07
   1.0226632e-07
   1.0186020e-07
   1.0145570e-07
   1.0105281e-07
   1.0065151e-07
   1.0025181e-07
   9.9853691e-08
   9.9457157e-08
   9.9062197e-08
   9.8668806e-08
   9.8276977e-08
   9.7886704e-08
   9.7497980e-08
   9.7110801e-08
   9.6725159e-08
   9.6341048e-08
   9.5958463e-08
   9.5577397e-08
   9.5197845e-08
   9.4819799e-08
   9.4443255e-08
   9.4068207e-08
   9.3694647e-08
   9.3322571e-08
   9.2951973e-08
   9.2582846e-08
   9.2215186e-08
   9.1848985e-08
   9.1484238e-08
   9.1120940e-08
   9.0759085e-08
   9.0398667e-08
   9.0039680e-08
   8.9682118e-08
   8.9325977e-08
   8.8971249e-08
   8.8617931e-08
   8.8266015e-08
   8.7915497e-08
   8.7566371e-08
   8.7218632e-08
   8.6872273e-08
   8.6527290e-08
   8.6183677e-08
   8.5841428e-08
   8.5500538e-08
   8.5161002e-08
   8.4822815e-08
   8.4485971e-08
   8.4150464e-08
   8.3816289e-08
   8.3483442e-08
   8.3151916e-08
   8.2821707e-08
   8.2492809e-08
   8.2165218e-08
   8.1838927e-08
   8.1513932e-08
   8.1190227e-08
   8.0867808e-08
   8.0546670e-08
   8.0226807e-08
   7.9908214e-08
   7.9590886e-08
   7.9274818e-08
   7.8960005e-08
   7.8646443e-08
   7.8334126e-08
   7.8023049e-08
   7.7713207e-08
   7.7404596e-08
   7.7097211e-08
   7.6791046e-08
   7.6486097e-08
   7.6182359e-08
   7.5879827e-08
   7.5578496e-08
   7.5278362e-08
   7.4979420e-08
   7.4681665e-08
   7.4385093e-08
   7.4089698e-08
   7.3795477e-08
   7.3502423e-08
   7.3210534e-08
   7.2919804e-08
   7.2630228e-08
   7.2341802e-08
   7.2054522e-08
   7.1768382e-08
   7.1483379e-08
   7.1199507e-08
   7.0916763e-08
   7.0635141e-08
   7.0354638e-08
   7.0075249e-08
   6.9796970e-08
   6.9519795e-08
   6.9243721e-08
   6.8968744e-08
   6.8694858e-08
   6.8422060e-08
   6.8150346e-08
   6.7879710e-08
   6.7610149e-08
   6.7341659e-08
   6.7074235e-08
   6.6807873e-08
   6.6542568e-08
   6.6278318e-08
   6.6015116e-08
   6.5752960e-08
   6.5491845e-08
   6.5231767e-08
   6.4972721e-08
   6.4714704e-08
   6.4457712e-08
   6.4201741e-08
   6.3946786e-08
   6.3692843e-08
   6.3439909e-08
   6.3187979e-08
   6.2937050e-08
   6.2687117e-08
   6.2438177e-08
   6.2190226e-08
   6.1943259e-08
   6.1697272e-08
   6.1452263e-08
   6.1208227e-08
   6.0965159e-08
   6.0723057e-08
   6.0481917e-08
   6.0241733e-08
   6.0002504e-08
   5.9764225e-08
   5.9526892e-08
   5.9290502e-08
   5.9055050e-08
   5.8820533e-08
   5.8586948e-08
   5.8354290e-08
   5.8122556e-08
   5.7891742e-08
   5.7661845e-08
   5.7432861e-08
   5.7204786e-08
   5.6977617e-08
   5.6751351e-08
   5.6525982e-08
   5.6301509e-08
   5.6077927e-08
   5.5855233e-08
   5.5633423e-08
   5.5412494e-08
   5.5192442e-08
   5.4973265e-08
   5.4754957e-08
   5.4537517e-08
   5.4320940e-08
   5.4105223e-08
   5.3890363e-08
   5.3676356e-08
   5.3463199e-08
   5.3250888e-08
   5.3039421e-08
   5.2828793e-08
   5.2619002e-08
   5.2410044e-08
   5.2201915e-08
   5.1994613e-08
   5.1788135e-08
   5.1582476e-08
   5.1377634e-08
   5.1173606e-08
   5.0970387e-08
   5.0767976e-08
   5.0566369e-08
   5.0365562e-08
   5.0165552e-08
   4.9966337e-08
   4.9767913e-08
   4.9570277e-08
   4.9373426e-08
   4.9177356e-08
   4.8982065e-08
   4.8787550e-08
   4.8593807e-08
   4.8400834e-08
   4.8208627e-08
   4.8017183e-08
   4.7826499e-08
   4.7636573e-08
   4.7447400e-08
   4.7258979e-08
   4.7071307e-08
   4.6884379e-08
   4.6698194e-08
   4.6512748e-08
   4.6328039e-08
   4.6144063e-08
   4.5960818e-08
   4.5778301e-08
   4.5596508e-08
   4.5415437e-08
   4.5235085e-08
   4.5055450e-08
   4.4876528e-08
   4.4698316e-08
   4.4520812e-08
   4.4344013e-08
   4.4167916e-08
   4.3992519e-08
   4.3817818e-08
   4.3643810e-08
   4.3470494e-08
   4.3297866e-08
   4.3125923e-08
   4.2954664e-08
   4.2784084e-08
   4.2614182e-08
   4.2444954e-08
   4.2276399e-08
   4.2108513e-08
   4.1941293e-08
   4.1774738e-08
   4.1608844e-08
   4.1443609e-08
   4.1279030e-08
   4.1115105e-08
   4.0951830e-08
   4.0789204e-08
   4.0627224e-08
   4.0465887e-08
   4.0305191e-08
   4.0145133e-08
   3.9985710e-08
   3.9826921e-08
   3.9668762e-08
   3.9511231e-08
   3.9354326e-08
   3.9198044e-08
   3.9042382e-08
   3.8887339e-08
   3.8732911e-08
   3.8579097e-08
   3.8425893e-08
   3.8273298e-08
   3.8121309e-08
   3.7969923e-08
   3.7819139e-08
   3.7668953e-08
   3.7519364e-08
   3.7370369e-08
   3.7221965e-08
   3.7074151e-08
   3.6926924e-08
   3.6780282e-08
   3.6634221e-08
   3.6488741e-08
   3.6343839e-08
   3.6199512e-08
   3.6055758e-08
   3.5912575e-08
   3.5769961e-08
   3.5627913e-08
   3.5486429e-08
   3.5345507e-08
   3.5205144e-08
   3.5065339e-08
   3.4926089e-08
   3.4787392e-08
   3.4649246e-08
   3.4511649e-08
   3.4374598e-08
   3.4238091e-08
   3.4102126e-08
   3.3966701e-08
   3.3831814e-08
   3.3697463e-08
   3.3563645e-08
   3.3430359e-08
   3.3297601e-08
   3.3165371e-08
   3.3033667e-08
   3.2902485e-08
   3.2771824e-08
   3.2641682e-08
   3.2512057e-08
   3.2382947e-08
   3.2254349e-08
   3.2126262e-08
   3.1998683e-08
   3.1871612e-08
   3.1745045e-08
   3.1618980e-08
   3.1493416e-08
   3.1368351e-08
   3.1243783e-08
   3.1119709e-08
   3.0996128e-08
   3.0873037e-08
   3.0750436e-08
   3.0628321e-08
   3.0506691e-08
   3.0385544e-08
   3.0264879e-08
   3.0144692e-08
   3.0024983e-08
   2.9905749e-08
   2.9786989e-08
   2.9668700e-08
   2.9550881e-08
   2.9433530e-08
   2.9316645e-08
   2.9200224e-08
   2.9084265e-08
   2.8968767e-08
   2.8853728e-08
   2.8739145e-08
   2.8625017e-08
   2.8511343e-08
   2.8398120e-08
   2.8285347e-08
   2.8173021e-08
   2.8061142e-08
   2.7949707e-08
   2.7838714e-08
   2.7728162e-08
   2.7618050e-08
   2.7508374e-08
   2.7399134e-08
   2.7290328e-08
   2.7181954e-08
   2.7074010e-08
   2.6966495e-08
   2.6859407e-08
   2.6752744e-08
   2.6646505e-08
   2.6540687e-08
   2.6435290e-08
   2.6330311e-08
   2.6225750e-08
   2.6121603e-08
   2.6017870e-08
   2.5914549e-08
   2.5811639e-08
   2.5709137e-08
   2.5607042e-08
   2.5505352e-08
   2.5404066e-08
   2.5303183e-08
   2.5202700e-08
   2.5102616e-08
   2.5002930e-08
   2.4903640e-08
   2.4804743e-08
   2.4706240e-08
   2.4608128e-08
   2.4510405e-08
   2.4413070e-08
   2.4316122e-08
   2.4219559e-08
   2.4123380e-08
   2.4027582e-08
   2.3932165e-08
   2.3837126e-08
   2.3742465e-08
   2.3648180e-08
   2.3554270e-08
   2.3460732e-08
   2.3367566e-08
   2.3274770e-08
   2.3182342e-08
   2.3090281e-08
   2.2998586e-08
   2.2907255e-08
   2.2816287e-08
   2.2725680e-08
   2.2635433e-08
   2.2545544e-08
   2.2456012e-08
   2.2366836e-08
   2.2278014e-08
   2.2189544e-08
   2.2101426e-08
   2.2013658e-08
   2.1926239e-08
   2.1839166e-08
   2.1752439e-08
   2.1666057e-08
   2.1580018e-08
   2.1494320e-08
   2.1408963e-08
   2.1323945e-08
   2.1239264e-08
   2.1154920e-08
   2.1070910e-08
   2.0987234e-08
   2.0903891e-08
   2.0820878e-08
   2.0738195e-08
   2.0655841e-08
   2.0573813e-08
   2.0492111e-08
   2.0410734e-08
   2.0329680e-08
   2.0248948e-08
   2.0168536e-08
   2.0088443e-08
   2.0008669e-08
   1.9929212e-08
   1.9850070e-08
   1.9771242e-08
   1.9692727e-08
   1.9614524e-08
   1.9536632e-08
   1.9459049e-08
   1.9381774e-08
   1.9304806e-08
   1.9228144e-08
   1.9151786e-08
   1.9075731e-08
   1.8999979e-08
   1.8924527e-08
   1.8849375e-08
   1.8774521e-08
   1.8699964e-08
   1.8625704e-08
   1.8551738e-08
   1.8478066e-08
   1.8404687e-08
   1.8331599e-08
   1.8258802e-08
   1.8186293e-08
   1.8114073e-08
   1.8042139e-08
   1.7970491e-08
   1.7899127e-08
   1.7828047e-08
   1.7757249e-08
   1.7686732e-08
   1.7616495e-08
   1.7546538e-08
   1.7476858e-08
   1.7407454e-08
   1.7338327e-08
   1.7269473e-08
   1.7200894e-08
   1.7132586e-08
   1.7064550e-08
   1.6996784e-08
   1.6929287e-08
   1.6862059e-08
   1.6795097e-08
   1.6728401e-08
   1.6661970e-08
   1.6595802e-08
   1.6529898e-08
   1.6464255e-08
   1.6398873e-08
   1.6333751e-08
   1.6268887e-08
   1.6204281e-08
   1.6139931e-08
   1.6075837e-08
   1.6011997e-08
   1.5948411e-08
   1.5885077e-08
   1.5821995e-08
   1.5759164e-08
   1.5696582e-08
   1.5634248e-08
   1.5572162e-08
   1.5510323e-08
   1.5448729e-08
   1.5387379e-08
   1.5326274e-08
   1.5265411e-08
   1.5204789e-08
   1.5144409e-08
   1.5084268e-08
   1.5024366e-08
   1.4964702e-08
   1.4905275e-08
   1.4846084e-08
   1.4787128e-08
   1.4728406e-08
   1.4669917e-08
   1.4611660e-08
   1.4553635e-08
   1.4495841e-08
   1.4438275e-08
   1.4380939e-08
   1.4323830e-08
   1.4266948e-08
   1.4210291e-08
   1.4153860e-08
   1.4097653e-08
   1.4041669e-08
   1.3985907e-08
   1.3930367e-08
   1.3875048e-08
   1.3819948e-08
   1.3765066e-08
   1.3710403e-08
   1.3655957e-08
   1.3601727e-08
   1.3547713e-08
   1.3493913e-08
   1.3440326e-08
   1.3386953e-08
   1.3333791e-08
   1.3280840e-08
   1.3228100e-08
   1.3175569e-08
   1.3123247e-08
   1.3071133e-08
   1.3019225e-08
   1.2967524e-08
   1.2916028e-08
   1.2864736e-08
   1.2813648e-08
   1.2762763e-08
   1.2712080e-08
   1.2661599e-08
   1.2611318e-08
   1.2561236e-08
   1.2511354e-08
   1.2461669e-08
   1.2412182e-08
   1.2362891e-08
   1.2313796e-08
   1.2264896e-08
   1.2216190e-08
   1.2167678e-08
   1.2119358e-08
   1.2071230e-08
   1.2023294e-08
   1.1975547e-08
   1.1927991e-08
   1.1880623e-08
   1.1833443e-08
   1.1786450e-08
   1.1739645e-08
   1.1693025e-08
   1.1646590e-08
   1.1600340e-08
   1.1554273e-08
   1.1508389e-08
   1.1462687e-08
   1.1417167e-08
   1.1371828e-08
   1.1326669e-08
   1.1281689e-08
   1.1236887e-08
   1.1192264e-08
   1.1147818e-08
   1.1103548e-08
   1.1059454e-08
   1.1015535e-08
   1.0971791e-08
   1.0928220e-08
   1.0884823e-08
   1.0841597e-08
   1.0798544e-08
   1.0755661e-08
   1.0712949e-08
   1.0670406e-08
   1.0628032e-08
   1.0585826e-08
   1.0543788e-08
   1.0501917e-08
   1.0460213e-08
   1.0418674e-08
   1.0377299e-08
   1.0336090e-08
   1.0295043e-08
   1.0254160e-08
   1.0213439e-08
   1.0172880e-08
   1.0132482e-08
   1.0092244e-08
   1.0052167e-08
   1.0012248e-08
   9.9724877e-09
   9.9328854e-09
   9.8934404e-09
   9.8541520e-09
   9.8150197e-09
   9.7760427e-09
   9.7372205e-09
   9.6985525e-09
   9.6600381e-09
   9.6216766e-09
   9.5834674e-09
   9.5454100e-09
   9.5075037e-09
   9.4697479e-09
   9.4321421e-09
   9.3946856e-09
   9.3573778e-09
   9.3202183e-09
   9.2832062e-09
   9.2463412e-09
   9.2096225e-09
   9.1730497e-09
   9.1366221e-09
   9.1003392e-09
   9.0642003e-09
   9.0282050e-09
   8.9923526e-09
   8.9566426e-09
   8.9210744e-09
   8.8856474e-09
   8.8503611e-09
   8.8152150e-09
   8.7802084e-09
   8.7453408e-09
   8.7106117e-09
   8.6760205e-09
   8.6415667e-09
   8.6072497e-09
   8.5730690e-09
   8.5390240e-09
   8.5051142e-09
   8.4713391e-09
   8.4376981e-09
   8.4041907e-09
   8.3708164e-09
   8.3375746e-09
   8.3044648e-09
   8.2714865e-09
   8.2386391e-09
   8.2059222e-09
   8.1733352e-09
   8.1408777e-09
   8.1085490e-09
   8.0763487e-09
   8.0442762e-09
   8.0123312e-09
   7.9805130e-09
   7.9488211e-09
   7.9172551e-09
   7.8858145e-09
   7.8544987e-09
   7.8233073e-09
   7.7922397e-09
   7.7612955e-09
   7.7304742e-09
   7.6997753e-09
   7.6691983e-09
   7.6387427e-09
   7.6084081e-09
   7.5781940e-09
   7.5480998e-09
   7.5181251e-09
   7.4882695e-09
   7.4585324e-09
   7.4289134e-09
   7.3994121e-09
   7.3700278e-09
   7.3407603e-09
   7.3116090e-09
   7.2825735e-09
   7.2536533e-09
   7.2248479e-09
   7.1961569e-09
   7.1675799e-09
   7.1391163e-09
   7.1107658e-09
   7.0825278e-09
   7.0544020e-09
   7.0263879e-09
   6.9984850e-09
   6.9706930e-09
   6.9430113e-09
   6.9154395e-09
   6.8879772e-09
   6.8606240e-09
   6.8333794e-09
   6.8062430e-09
   6.7792143e-09
   6.7522930e-09
   6.7254786e-09
   6.6987707e-09
   6.6721689e-09
   6.6456727e-09
   6.6192817e-09
   6.5929955e-09
   6.5668137e-09
   6.5407358e-09
   6.5147616e-09
   6.4888904e-09
   6.4631221e-09
   6.4374560e-09
   6.4118919e-09
   6.3864293e-09
   6.3610678e-09
   6.3358070e-09
   6.3106465e-09
   6.2855860e-09
   6.2606249e-09
   6.2357630e-09
   6.2109998e-09
   6.1863350e-09
   6.1617681e-09
   6.1372988e-09
   6.1129266e-09
   6.0886512e-09
   6.0644723e-09
   6.0403893e-09
   6.0164020e-09
   5.9925099e-09
   5.9687128e-09
   5.9450101e-09
   5.9214015e-09
   5.8978867e-09
   5.8744653e-09
   5.8511369e-09
   5.8279011e-09
   5.8047576e-09
   5.7817060e-09
   5.7587460e-09
   5.7358771e-09
   5.7130991e-09
   5.6904115e-09
   5.6678140e-09
   5.6453062e-09
   5.6228878e-09
   5.6005585e-09
   5.5783178e-09
   5.5561654e-09
   5.5341010e-09
   5.5121243e-09
   5.4902348e-09
   5.4684322e-09
   5.4467162e-09
   5.4250865e-09
   5.4035426e-09
   5.3820843e-09
   5.3607112e-09
   5.3394230e-09
   5.3182193e-09
   5.2970999e-09
   5.2760643e-09
   5.2551122e-09
   5.2342433e-09
   5.2134573e-09
   5.1927539e-09
   5.1721327e-09
   5.1515933e-09
   5.1311356e-09
   5.1107590e-09
   5.0904634e-09
   5.0702484e-09
   5.0501137e-09
   5.0300589e-09
   5.0100837e-09
   4.9901879e-09
   4.9703711e-09
   4.9506330e-09
   4.9309733e-09
   4.9113916e-09
   4.8918877e-09
   4.8724613e-09
   4.8531120e-09
   4.8338395e-09
   4.8146436e-09
   4.7955239e-09
   4.7764801e-09
   4.7575120e-09
   4.7386192e-09
   4.7198014e-09
   4.7010583e-09
   4.6823897e-09
   4.6637952e-09
   4.6452746e-09
   4.6268275e-09
   4.6084536e-09
   4.5901527e-09
   4.5719245e-09
   4.5537687e-09
   4.5356850e-09
   4.5176731e-09
   4.4997327e-09
   4.4818636e-09
   4.4640654e-09
   4.4463379e-09
   4.4286808e-09
   4.4110938e-09
   4.3935767e-09
   4.3761291e-09
   4.3587509e-09
   4.3414416e-09
   4.3242011e-09
   4.3070290e-09
   4.2899251e-09
   4.2728891e-09
   4.2559208e-09
   4.2390199e-09
   4.2221861e-09
   4.2054192e-09
   4.1887188e-09
   4.1720848e-09
   4.1555168e-09
   4.1390146e-09
   4.1225779e-09
   4.1062065e-09
   4.0899001e-09
   4.0736585e-09
   4.0574814e-09
   4.0413685e-09
   4.0253196e-09
   4.0093344e-09
   3.9934127e-09
   3.9775543e-09
   3.9617588e-09
   3.9460260e-09
   3.9303558e-09
   3.9147477e-09
   3.8992016e-09
   3.8837173e-09
   3.8682945e-09
   3.8529329e-09
   3.8376323e-09
   3.8223925e-09
   3.8072131e-09
   3.7920941e-09
   3.7770351e-09
   3.7620359e-09
   3.7470963e-09
   3.7322160e-09
   3.7173948e-09
   3.7026325e-09
   3.6879287e-09
   3.6732834e-09
   3.6586962e-09
   3.6441670e-09
   3.6296954e-09
   3.6152813e-09
   3.6009245e-09
   3.5866247e-09
   3.5723816e-09
   3.5581952e-09
   3.5440650e-09
   3.5299910e-09
   3.5159728e-09
   3.5020104e-09
   3.4881033e-09
   3.4742516e-09
   3.4604548e-09
   3.4467128e-09
   3.4330253e-09
   3.4193923e-09
   3.4058133e-09
   3.3922883e-09
   3.3788170e-09
   3.3653992e-09
   3.3520347e-09
   3.3387232e-09
   3.3254647e-09
   3.3122587e-09
   3.2991052e-09
   3.2860040e-09
   3.2729547e-09
   3.2599573e-09
   3.2470115e-09
   3.2341172e-09
   3.2212740e-09
   3.2084818e-09
   3.1957404e-09
   3.1830497e-09
   3.1704093e-09
   3.1578191e-09
   3.1452789e-09
   3.1327885e-09
   3.1203477e-09
   3.1079563e-09
   3.0956142e-09
   3.0833210e-09
   3.0710767e-09
   3.0588809e-09
   3.0467337e-09
   3.0346346e-09
   3.0225836e-09
   3.0105805e-09
   2.9986250e-09
   2.9867170e-09
   2.9748563e-09
   2.9630426e-09
   2.9512759e-09
   2.9395560e-09
   2.9278825e-09
   2.9162555e-09
   2.9046746e-09
   2.8931397e-09
   2.8816505e-09
   2.8702071e-09
   2.8588090e-09
   2.8474563e-09
   2.8361486e-09
   2.8248858e-09
   2.8136677e-09
   2.8024942e-09
   2.7913651e-09
   2.7802801e-09
   2.7692392e-09
   2.7582421e-09
   2.7472887e-09
   2.7363788e-09
   2.7255123e-09
   2.7146888e-09
   2.7039084e-09
   2.6931707e-09
   2.6824757e-09
   2.6718232e-09
   2.6612130e-09
   2.6506449e-09
   2.6401188e-09
   2.6296345e-09
   2.6191918e-09
   2.6087906e-09
   2.5984307e-09
   2.5881119e-09
   2.5778341e-09
   2.5675971e-09
   2.5574008e-09
   2.5472450e-09
   2.5371295e-09
   2.5270541e-09
   2.5170188e-09
   2.5070233e-09
   2.4970676e-09
   2.4871513e-09
   2.4772744e-09
   2.4674368e-09
   2.4576382e-09
   2.4478786e-09
   2.4381577e-09
   2.4284754e-09
   2.4188315e-09
   2.4092260e-09
   2.3996586e-09
   2.3901291e-09
   2.3806376e-09
   2.3711837e-09
   2.3617674e-09
   2.3523884e-09
   2.3430467e-09
   2.3337421e-09
   2.3244745e-09
   2.3152436e-09
   2.3060494e-09
   2.2968918e-09
   2.2877704e-09
   2.2786853e-09
   2.2696363e-09
   2.2606233e-09
   2.2516460e-09
   2.2427043e-09
   2.2337982e-09
   2.2249275e-09
   2.2160919e-09
   2.2072915e-09
   2.1985260e-09
   2.1897953e-09
   2.1810993e-09
   2.1724378e-09
   2.1638107e-09
   2.1552179e-09
   2.1466592e-09
   2.1381345e-09
   2.1296436e-09
   2.1211865e-09
   2.1127629e-09
   2.1043728e-09
   2.0960160e-09
   2.0876924e-09
   2.0794019e-09
   2.0711442e-09
   2.0629194e-09
   2.0547272e-09
   2.0465676e-09
   2.0384404e-09
   2.0303454e-09
   2.0222826e-09
   2.0142518e-09
   2.0062529e-09
   1.9982857e-09
   1.9903502e-09
   1.9824463e-09
   1.9745737e-09
   1.9667323e-09
   1.9589221e-09
   1.9511429e-09
   1.9433946e-09
   1.9356771e-09
   1.9279903e-09
   1.9203339e-09
   1.9127080e-09
   1.9051123e-09
   1.8975468e-09
   1.8900114e-09
   1.8825058e-09
   1.8750301e-09
   1.8675841e-09
   1.8601676e-09
   1.8527806e-09
   1.8454229e-09
   1.8380945e-09
   1.8307951e-09
   1.8235247e-09
   1.8162832e-09
   1.8090705e-09
   1.8018864e-09
   1.7947308e-09
   1.7876037e-09
   1.7805048e-09
   1.7734342e-09
   1.7663916e-09
   1.7593770e-09
   1.7523902e-09
   1.7454312e-09
   1.7384998e-09
   1.7315960e-09
   1.7247195e-09
   1.7178704e-09
   1.7110485e-09
   1.7042536e-09
   1.6974858e-09
   1.6907448e-09
   1.6840306e-09
   1.6773431e-09
   1.6706821e-09
   1.6640475e-09
   1.6574393e-09
   1.6508574e-09
   1.6443016e-09
   1.6377718e-09
   1.6312680e-09
   1.6247899e-09
   1.6183377e-09
   1.6119110e-09
   1.6055098e-09
   1.5991341e-09
   1.5927837e-09
   1.5864585e-09
   1.5801584e-09
   1.5738834e-09
   1.5676333e-09
   1.5614079e-09
   1.5552073e-09
   1.5490314e-09
   1.5428799e-09
   1.5367529e-09
   1.5306502e-09
   1.5245718e-09
   1.5185175e-09
   1.5124872e-09
   1.5064809e-09
   1.5004984e-09
   1.4945397e-09
   1.4886047e-09
   1.4826932e-09
   1.4768052e-09
   1.4709406e-09
   1.4650992e-09
   1.4592811e-09
   1.4534861e-09
   1.4477140e-09
   1.4419650e-09
   1.4362387e-09
   1.4305352e-09
   1.4248543e-09
   1.4191960e-09
   1.4135601e-09
   1.4079467e-09
   1.4023555e-09
   1.3967865e-09
   1.3912397e-09
   1.3857148e-09
   1.3802119e-09
   1.3747309e-09
   1.3692716e-09
   1.3638341e-09
   1.3584181e-09
   1.3530236e-09
   1.3476505e-09
   1.3422988e-09
   1.3369683e-09
   1.3316590e-09
   1.3263708e-09
   1.3211035e-09
   1.3158572e-09
   1.3106318e-09
   1.3054270e-09
   1.3002430e-09
   1.2950795e-09
   1.2899366e-09
   1.2848140e-09
   1.2797118e-09
   1.2746299e-09
   1.2695681e-09
   1.2645265e-09
   1.2595049e-09
   1.2545032e-09
   1.2495214e-09
   1.2445593e-09
   1.2396170e-09
   1.2346943e-09
   1.2297911e-09
   1.2249074e-09
   1.2200431e-09
   1.2151981e-09
   1.2103724e-09
   1.2055658e-09
   1.2007783e-09
   1.1960099e-09
   1.1912603e-09
   1.1865296e-09
   1.1818177e-09
   1.1771246e-09
   1.1724500e-09
   1.1677940e-09
   1.1631566e-09
   1.1585375e-09
   1.1539367e-09
   1.1493543e-09
   1.1447900e-09
   1.1402439e-09
   1.1357158e-09
   1.1312057e-09
   1.1267135e-09
   1.1222391e-09
   1.1177826e-09
   1.1133437e-09
   1.1089224e-09
   1.1045187e-09
   1.1001325e-09
   1.0957637e-09
   1.0914123e-09
   1.0870781e-09
   1.0827611e-09
   1.0784613e-09
   1.0741786e-09
   1.0699129e-09
   1.0656641e-09
   1.0614322e-09
   1.0572170e-09
   1.0530187e-09
   1.0488370e-09
   1.0446719e-09
   1.0405233e-09
   1.0363912e-09
   1.0322756e-09
   1.0281763e-09
   1.0240932e-09
   1.0200264e-09
   1.0159757e-09
   1.0119411e-09
   1.0079225e-09
   1.0039199e-09
   9.9993318e-10
   9.9596229e-10
   9.9200717e-10
   9.8806776e-10
   9.8414399e-10
   9.8023580e-10
   9.7634313e-10
   9.7246592e-10
   9.6860411e-10
   9.6475764e-10
   9.6092643e-10
   9.5711045e-10
   9.5330961e-10
   9.4952387e-10
   9.4575317e-10
   9.4199744e-10
   9.3825662e-10
   9.3453066e-10
   9.3081949e-10
   9.2712306e-10
   9.2344131e-10
   9.1977419e-10
   9.1612162e-10
   9.1248356e-10
   9.0885995e-10
   9.0525072e-10
   9.0165583e-10
   8.9807522e-10
   8.9450882e-10
   8.9095659e-10
   8.8741847e-10
   8.8389439e-10
   8.8038431e-10
   8.7688817e-10
   8.7340591e-10
   8.6993748e-10
   8.6648282e-10
   8.6304189e-10
   8.5961461e-10
   8.5620095e-10
   8.5280084e-10
   8.4941424e-10
   8.4604109e-10
   8.4268133e-10
   8.3933491e-10
   8.3600178e-10
   8.3268189e-10
   8.2937518e-10
   8.2608160e-10
   8.2280110e-10
   8.1953363e-10
   8.1627914e-10
   8.1303757e-10
   8.0980887e-10
   8.0659300e-10
   8.0338989e-10
   8.0019950e-10
   7.9702179e-10
   7.9385669e-10
   7.9070416e-10
   7.8756416e-10
   7.8443662e-10
   7.8132150e-10
   7.7821875e-10
   7.7512832e-10
   7.7205017e-10
   7.6898424e-10
   7.6593048e-10
   7.6288886e-10
   7.5985931e-10
   7.5684179e-10
   7.5383625e-10
   7.5084265e-10
   7.4786094e-10
   7.4489107e-10
   7.4193299e-10
   7.3898666e-10
   7.3605203e-10
   7.3312905e-10
   7.3021769e-10
   7.2731788e-10
   7.2442959e-10
   7.2155277e-10
   7.1868737e-10
   7.1583335e-10
   7.1299066e-10
   7.1015927e-10
   7.0733912e-10
   7.0453016e-10
   7.0173237e-10
   6.9894568e-10
   6.9617006e-10
   6.9340546e-10
   6.9065184e-10
   6.8790915e-10
   6.8517736e-10
   6.8245641e-10
   6.7974627e-10
   6.7704690e-10
   6.7435824e-10
   6.7168026e-10
   6.6901291e-10
   6.6635616e-10
   6.6370996e-10
   6.6107426e-10
   6.5844903e-10
   6.5583423e-10
   6.5322981e-10
   6.5063573e-10
   6.4805196e-10
   6.4547845e-10
   6.4291515e-10
   6.4036204e-10
   6.3781906e-10
   6.3528618e-10
   6.3276336e-10
   6.3025056e-10
   6.2774774e-10
   6.2525486e-10
   6.2277187e-10
   6.2029875e-10
   6.1783545e-10
   6.1538193e-10
   6.1293815e-10
   6.1050408e-10
   6.0807967e-10
   6.0566489e-10
   6.0325970e-10
   6.0086407e-10
   5.9847794e-10
   5.9610129e-10
   5.9373408e-10
   5.9137627e-10
   5.8902783e-10
   5.8668871e-10
   5.8435888e-10
   5.8203830e-10
   5.7972693e-10
   5.7742475e-10
   5.7513171e-10
   5.7284777e-10
   5.7057290e-10
   5.6830707e-10
   5.6605023e-10
   5.6380236e-10
   5.6156341e-10
   5.5933336e-10
   5.5711216e-10
   5.5489978e-10
   5.5269619e-10
   5.5050135e-10
   5.4831522e-10
   5.4613778e-10
   5.4396898e-10
   5.4180879e-10
   5.3965719e-10
   5.3751413e-10
   5.3537957e-10
   5.3325350e-10
   5.3113587e-10
   5.2902664e-10
   5.2692580e-10
   5.2483329e-10
   5.2274910e-10
   5.2067318e-10
   5.1860551e-10
   5.1654605e-10
   5.1449476e-10
   5.1245162e-10
   5.1041660e-10
   5.0838966e-10
   5.0637076e-10
   5.0435989e-10
   5.0235700e-10
   5.0036206e-10
   4.9837504e-10
   4.9639592e-10
   4.9442465e-10
   4.9246122e-10
   4.9050558e-10
   4.8855771e-10
   4.8661757e-10
   4.8468513e-10
   4.8276037e-10
   4.8084326e-10
   4.7893376e-10
   4.7703184e-10
   4.7513747e-10
   4.7325062e-10
   4.7137127e-10
   4.6949938e-10
   4.6763493e-10
   4.6577788e-10
   4.6392820e-10
   4.6208587e-10
   4.6025086e-10
   4.5842313e-10
   4.5660266e-10
   4.5478942e-10
   4.5298338e-10
   4.5118452e-10
   4.4939279e-10
   4.4760819e-10
   4.4583066e-10
   4.4406020e-10
   4.4229677e-10
   4.4054034e-10
   4.3879089e-10
   4.3704838e-10
   4.3531279e-10
   4.3358410e-10
   4.3186227e-10
   4.3014728e-10
   4.2843910e-10
   4.2673770e-10
   4.2504306e-10
   4.2335515e-10
   4.2167394e-10
   4.1999941e-10
   4.1833152e-10
   4.1667026e-10
   4.1501560e-10
   4.1336751e-10
   4.1172597e-10
   4.1009094e-10
   4.0846240e-10
   4.0684034e-10
   4.0522471e-10
   4.0361550e-10
   4.0201268e-10
   4.0041623e-10
   3.9882611e-10
   3.9724231e-10
   3.9566480e-10
   3.9409356e-10
   3.9252855e-10
   3.9096976e-10
   3.8941716e-10
   3.8787072e-10
   3.8633043e-10
   3.8479625e-10
   3.8326816e-10
   3.8174615e-10
   3.8023017e-10
   3.7872022e-10
   3.7721626e-10
   3.7571828e-10
   3.7422624e-10
   3.7274013e-10
   3.7125993e-10
   3.6978560e-10
   3.6831712e-10
   3.6685448e-10
   3.6539764e-10
   3.6394659e-10
   3.6250130e-10
   3.6106175e-10
   3.5962792e-10
   3.5819978e-10
   3.5677732e-10
   3.5536050e-10
   3.5394931e-10
   3.5254372e-10
   3.5114371e-10
   3.4974927e-10
   3.4836036e-10
   3.4697697e-10
   3.4559907e-10
   3.4422664e-10
   3.4285966e-10
   3.4149811e-10
   3.4014197e-10
   3.3879122e-10
   3.3744582e-10
   3.3610578e-10
   3.3477105e-10
   3.3344162e-10
   3.3211747e-10
   3.3079858e-10
   3.2948493e-10
   3.2817649e-10
   3.2687325e-10
   3.2557519e-10
   3.2428228e-10
   3.2299451e-10
   3.2171184e-10
   3.2043428e-10
   3.1916178e-10
   3.1789434e-10
   3.1663194e-10
   3.1537454e-10
   3.1412214e-10
   3.1287471e-10
   3.1163224e-10
   3.1039470e-10
   3.0916207e-10
   3.0793434e-10
   3.0671149e-10
   3.0549349e-10
   3.0428033e-10
   3.0307198e-10
   3.0186844e-10
   3.0066967e-10
   2.9947567e-10
   2.9828640e-10
   2.9710186e-10
   2.9592202e-10
   2.9474687e-10
   2.9357639e-10
   2.9241055e-10
   2.9124934e-10
   2.9009275e-10
   2.8894074e-10
   2.8779331e-10
   2.8665044e-10
   2.8551211e-10
   2.8437830e-10
   2.8324899e-10
   2.8212416e-10
   2.8100380e-10
   2.7988789e-10
   2.7877641e-10
   2.7766935e-10
   2.7656668e-10
   2.7546839e-10
   2.7437447e-10
   2.7328488e-10
   2.7219963e-10
   2.7111868e-10
   2.7004203e-10
   2.6896965e-10
   2.6790153e-10
   2.6683765e-10
   2.6577800e-10
   2.6472255e-10
   2.6367130e-10
   2.6262422e-10
   2.6158129e-10
   2.6054252e-10
   2.5950786e-10
   2.5847731e-10
   2.5745086e-10
   2.5642848e-10
   2.5541017e-10
   2.5439589e-10
   2.5338565e-10
   2.5237942e-10
   2.5137718e-10
   2.5037892e-10
   2.4938463e-10
   2.4839428e-10
   2.4740787e-10
   2.4642537e-10
   2.4544678e-10
   2.4447207e-10
   2.4350124e-10
   2.4253426e-10
   2.4157112e-10
   2.4061180e-10
   2.3965629e-10
   2.3870458e-10
   2.3775665e-10
   2.3681248e-10
   2.3587206e-10
   2.3493538e-10
   2.3400241e-10
   2.3307315e-10
   2.3214758e-10
   2.3122569e-10
   2.3030746e-10
   2.2939287e-10
   2.2848192e-10
   2.2757458e-10
   2.2667084e-10
   2.2577070e-10
   2.2487413e-10
   2.2398112e-10
   2.2309166e-10
   2.2220572e-10
   2.2132331e-10
   2.2044440e-10
   2.1956898e-10
   2.1869704e-10
   2.1782856e-10
   2.1696353e-10
   2.1610193e-10
   2.1524376e-10
   2.1438899e-10
   2.1353762e-10
   2.1268963e-10
   2.1184501e-10
   2.1100374e-10
   2.1016581e-10
   2.0933121e-10
   2.0849992e-10
   2.0767194e-10
   2.0684724e-10
   2.0602582e-10
   2.0520766e-10
   2.0439275e-10
   2.0358107e-10
   2.0277262e-10
   2.0196738e-10
   2.0116533e-10
   2.0036648e-10
   1.9957079e-10
   1.9877826e-10
   1.9798888e-10
   1.9720264e-10
   1.9641952e-10
   1.9563951e-10
   1.9486259e-10
   1.9408876e-10
   1.9331800e-10
   1.9255031e-10
   1.9178566e-10
   1.9102405e-10
   1.9026547e-10
   1.8950989e-10
   1.8875732e-10
   1.8800773e-10
   1.8726113e-10
   1.8651748e-10
   1.8577679e-10
   1.8503905e-10
   1.8430423e-10
   1.8357233e-10
   1.8284333e-10
   1.8211723e-10
   1.8139402e-10
   1.8067367e-10
   1.7995619e-10
   1.7924156e-10
   1.7852976e-10
   1.7782079e-10
   1.7711464e-10
   1.7641129e-10
   1.7571073e-10
   1.7501296e-10
   1.7431795e-10
   1.7362571e-10
   1.7293622e-10
   1.7224946e-10
   1.7156543e-10
   1.7088412e-10
   1.7020551e-10
   1.6952960e-10
   1.6885637e-10
   1.6818582e-10
   1.6751792e-10
   1.6685268e-10
   1.6619009e-10
   1.6553012e-10
   1.6487277e-10
   1.6421804e-10
   1.6356590e-10
   1.6291636e-10
   1.6226939e-10
   1.6162500e-10
   1.6098316e-10
   1.6034387e-10
   1.5970712e-10
   1.5907290e-10
   1.5844119e-10
   1.5781200e-10
   1.5718530e-10
   1.5656110e-10
   1.5593937e-10
   1.5532011e-10
   1.5470331e-10
   1.5408896e-10
   1.5347705e-10
   1.5286757e-10
   1.5226051e-10
   1.5165586e-10
   1.5105361e-10
   1.5045375e-10
   1.4985627e-10
   1.4926117e-10
   1.4866843e-10
   1.4807805e-10
   1.4749001e-10
   1.4690430e-10
   1.4632092e-10
   1.4573986e-10
   1.4516110e-10
   1.4458465e-10
   1.4401048e-10
   1.4343859e-10
   1.4286897e-10
   1.4230162e-10
   1.4173652e-10
   1.4117366e-10
   1.4061304e-10
   1.4005464e-10
   1.3949846e-10
   1.3894449e-10
   1.3839272e-10
   1.3784314e-10
   1.3729575e-10
   1.3675052e-10
   1.3620747e-10
   1.3566657e-10
   1.3512781e-10
   1.3459120e-10
   1.3405672e-10
   1.3352436e-10
   1.3299411e-10
   1.3246597e-10
   1.3193993e-10
   1.3141597e-10
   1.3089410e-10
   1.3037430e-10
   1.2985656e-10
   1.2934088e-10
   1.2882725e-10
   1.2831566e-10
   1.2780610e-10
   1.2729856e-10
   1.2679304e-10
   1.2628952e-10
   1.2578801e-10
   1.2528848e-10
   1.2479094e-10
   1.2429538e-10
   1.2380178e-10
   1.2331015e-10
   1.2282046e-10
   1.2233272e-10
   1.2184692e-10
   1.2136305e-10
   1.2088110e-10
   1.2040106e-10
   1.1992293e-10
   1.1944670e-10
   1.1897236e-10
   1.1849990e-10
   1.1802932e-10
   1.1756060e-10
   1.1709375e-10
   1.1662876e-10
   1.1616560e-10
   1.1570429e-10
   1.1524481e-10
   1.1478716e-10
   1.1433132e-10
   1.1387729e-10
   1.1342507e-10
   1.1297464e-10
   1.1252600e-10
   1.1207914e-10
   1.1163406e-10
   1.1119074e-10
   1.1074919e-10
   1.1030939e-10
   1.0987133e-10
   1.0943501e-10
   1.0900043e-10
   1.0856757e-10
   1.0813643e-10
   1.0770701e-10
   1.0727929e-10
   1.0685326e-10
   1.0642893e-10
   1.0600629e-10
   1.0558532e-10
   1.0516602e-10
   1.0474839e-10
   1.0433242e-10
   1.0391810e-10
   1.0350543e-10
   1.0309439e-10
   1.0268499e-10
   1.0227721e-10
   1.0187105e-10
   1.0146651e-10
   1.0106357e-10
   1.0066223e-10
   1.0026248e-10
   9.9864324e-11
   9.9467747e-11
   9.9072746e-11
   9.8679312e-11
   9.8287442e-11
   9.7897127e-11
   9.7508362e-11
   9.7121142e-11
   9.6735459e-11
   9.6351307e-11
   9.5968681e-11
   9.5587575e-11
   9.5207982e-11
   9.4829896e-11
   9.4453312e-11
   9.4078223e-11
   9.3704624e-11
   9.3332509e-11
   9.2961871e-11
   9.2592705e-11
   9.2225005e-11
   9.1858765e-11
   9.1493980e-11
   9.1130643e-11
   9.0768749e-11
   9.0408293e-11
   9.0049267e-11
   8.9691668e-11
   8.9335488e-11
   8.8980723e-11
   8.8627367e-11
   8.8275414e-11
   8.7924859e-11
   8.7575696e-11
   8.7227919e-11
   8.6881523e-11
   8.6536504e-11
   8.6192854e-11
   8.5850569e-11
   8.5509643e-11
   8.5170071e-11
   8.4831847e-11
   8.4494967e-11
   8.4159424e-11
   8.3825214e-11
   8.3492331e-11
   8.3160770e-11
   8.2830526e-11
   8.2501593e-11
   8.2173967e-11
   8.1847641e-11
   8.1522612e-11
   8.1198873e-11
   8.0876420e-11
   8.0555247e-11
   8.0235349e-11
   7.9916723e-11
   7.9599361e-11
   7.9283260e-11
   7.8968413e-11
   7.8654818e-11
   7.8342467e-11
   7.8031357e-11
   7.7721483e-11
   7.7412839e-11
   7.7105420e-11
   7.6799223e-11
   7.6494241e-11
   7.6190471e-11
   7.5887907e-11
   7.5586544e-11
   7.5286378e-11
   7.4987404e-11
   7.4689618e-11
   7.4393014e-11
   7.4097588e-11
   7.3803335e-11
   7.3510250e-11
   7.3218330e-11
   7.2927568e-11
   7.2637962e-11
   7.2349505e-11
   7.2062194e-11
   7.1776024e-11
   7.1490990e-11
   7.1207089e-11
   7.0924314e-11
   7.0642663e-11
   7.0362130e-11
   7.0082711e-11
   6.9804402e-11
   6.9527198e-11
   6.9251095e-11
   6.8976088e-11
   6.8702173e-11
   6.8429346e-11
   6.8157603e-11
   6.7886938e-11
   6.7617349e-11
   6.7348830e-11
   6.7081377e-11
   6.6814987e-11
   6.6549654e-11
   6.6285375e-11
   6.6022146e-11
   6.5759962e-11
   6.5498819e-11
   6.5238713e-11
   6.4979640e-11
   6.4721595e-11
   6.4464576e-11
   6.4208577e-11
   6.3953595e-11
   6.3699625e-11
   6.3446664e-11
   6.3194708e-11
   6.2943752e-11
   6.2693793e-11
   6.2444826e-11
   6.2196848e-11
   6.1949855e-11
   6.1703842e-11
   6.1458807e-11
   6.1214744e-11
   6.0971651e-11
   6.0729523e-11
   6.0488357e-11
   6.0248148e-11
   6.0008894e-11
   5.9770589e-11
   5.9533231e-11
   5.9296815e-11
   5.9061338e-11
   5.8826797e-11
   5.8593186e-11
   5.8360504e-11
   5.8128745e-11
   5.7897907e-11
   5.7667985e-11
   5.7438977e-11
   5.7210878e-11
   5.6983685e-11
   5.6757394e-11
   5.6532001e-11
   5.6307504e-11
   5.6083898e-11
   5.5861180e-11
   5.5639347e-11
   5.5418395e-11
   5.5198320e-11
   5.4979118e-11
   5.4760788e-11
   5.4543324e-11
   5.4326724e-11
   5.4110985e-11
   5.3896102e-11
   5.3682072e-11
   5.3468892e-11
   5.3256559e-11
   5.3045069e-11
   5.2834419e-11
   5.2624605e-11
   5.2415625e-11
   5.2207474e-11
   5.2000150e-11
   5.1793649e-11
   5.1587969e-11
   5.1383105e-11
   5.1179055e-11
   5.0975815e-11
   5.0773382e-11
   5.0571753e-11
   5.0370925e-11
   5.0170894e-11
   4.9971658e-11
   4.9773213e-11
   4.9575555e-11
   4.9378683e-11
   4.9182593e-11
   4.8987281e-11
   4.8792745e-11
   4.8598982e-11
   4.8405988e-11
   4.8213760e-11
   4.8022296e-11
   4.7831592e-11
   4.7641645e-11
   4.7452453e-11
   4.7264012e-11
   4.7076319e-11
   4.6889372e-11
   4.6703167e-11
   4.6517701e-11
   4.6332972e-11
   4.6148977e-11
   4.5965712e-11
   4.5783175e-11
   4.5601363e-11
   4.5420273e-11
   4.5239902e-11
   4.5060248e-11
   4.4881306e-11
   4.4703076e-11
   4.4525553e-11
   4.4348735e-11
   4.4172619e-11
   4.3997203e-11
   4.3822484e-11
   4.3648458e-11
   4.3475123e-11
   4.3302476e-11
   4.3130516e-11
   4.2959238e-11
   4.2788640e-11
   4.2618720e-11
   4.2449474e-11
   4.2280901e-11
   4.2112997e-11
   4.1945760e-11
   4.1779186e-11
   4.1613275e-11
   4.1448022e-11
   4.1283426e-11
   4.1119483e-11
   4.0956191e-11
   4.0793548e-11
   4.0631550e-11
   4.0470196e-11
   4.0309483e-11
   4.0149407e-11
   3.9989968e-11
   3.9831162e-11
   3.9672986e-11
   3.9515438e-11
   3.9358516e-11
   3.9202218e-11
   3.9046540e-11
   3.8891480e-11
   3.8737036e-11
   3.8583205e-11
   3.8429985e-11
   3.8277374e-11
   3.8125368e-11
   3.7973967e-11
   3.7823166e-11
   3.7672964e-11
   3.7523359e-11
   3.7374348e-11
   3.7225929e-11
   3.7078099e-11
   3.6930856e-11
   3.6784198e-11
   3.6638122e-11
   3.6492627e-11
   3.6347709e-11
   3.6203366e-11
   3.6059597e-11
   3.5916399e-11
   3.5773769e-11
   3.5631706e-11
   3.5490207e-11
   3.5349270e-11
   3.5208893e-11
   3.5069073e-11
   3.4929808e-11
   3.4791097e-11
   3.4652936e-11
   3.4515324e-11
   3.4378258e-11
   3.4241736e-11
   3.4105757e-11
   3.3970318e-11
   3.3835417e-11
   3.3701051e-11
   3.3567219e-11
   3.3433918e-11
   3.3301147e-11
   3.3168903e-11
   3.3037184e-11
   3.2905988e-11
   3.2775314e-11
   3.2645158e-11
   3.2515519e-11
   3.2386395e-11
   3.2257783e-11
   3.2129683e-11
   3.2002091e-11
   3.1875006e-11
   3.1748425e-11
   3.1622347e-11
   3.1496770e-11
   3.1371691e-11
   3.1247110e-11
   3.1123022e-11
   3.0999428e-11
   3.0876325e-11
   3.0753710e-11
   3.0631582e-11
   3.0509939e-11
   3.0388780e-11
   3.0268101e-11
   3.0147902e-11
   3.0028180e-11
   2.9908933e-11
   2.9790160e-11
   2.9671859e-11
   2.9554028e-11
   2.9436664e-11
   2.9319766e-11
   2.9203333e-11
   2.9087362e-11
   2.8971852e-11
   2.8856800e-11
   2.8742205e-11
   2.8628066e-11
   2.8514379e-11
   2.8401144e-11
   2.8288359e-11
   2.8176021e-11
   2.8064130e-11
   2.7952683e-11
   2.7841679e-11
   2.7731115e-11
   2.7620990e-11
   2.7511303e-11
   2.7402052e-11
   2.7293234e-11
   2.7184848e-11
   2.7076893e-11
   2.6969366e-11
   2.6862267e-11
   2.6755593e-11
   2.6649342e-11
   2.6543513e-11
   2.6438105e-11
   2.6333115e-11
   2.6228542e-11
   2.6124385e-11
   2.6020641e-11
   2.5917309e-11
   2.5814387e-11
   2.5711874e-11
   2.5609768e-11
   2.5508068e-11
   2.5406772e-11
   2.5305877e-11
   2.5205384e-11
   2.5105289e-11
   2.5005592e-11
   2.4906291e-11
   2.4807385e-11
   2.4708871e-11
   2.4610748e-11
   2.4513015e-11
   2.4415670e-11
   2.4318711e-11
   2.4222138e-11
   2.4125948e-11
   2.4030140e-11
   2.3934713e-11
   2.3839665e-11
   2.3744994e-11
   2.3650699e-11
   2.3556778e-11
   2.3463230e-11
   2.3370054e-11
   2.3277248e-11
   2.3184811e-11
   2.3092740e-11
   2.3001035e-11
   2.2909695e-11
   2.2818717e-11
   2.2728100e-11
   2.2637843e-11
   2.2547945e-11
   2.2458404e-11
   2.2369218e-11
   2.2280386e-11
   2.2191907e-11
   2.2103780e-11
   2.2016002e-11
   2.1928573e-11
   2.1841492e-11
   2.1754756e-11
   2.1668364e-11
   2.1582316e-11
   2.1496609e-11
   2.1411243e-11
   2.1326215e-11
   2.1241526e-11
   2.1157172e-11
   2.1073154e-11
   2.0989469e-11
   2.0906117e-11
   2.0823095e-11
   2.0740404e-11
   2.0658040e-11
   2.0576004e-11
   2.0494293e-11
   2.0412907e-11
   2.0331845e-11
   2.0251104e-11
   2.0170683e-11
   2.0090583e-11
   2.0010800e-11
   1.9931334e-11
   1.9852183e-11
   1.9773347e-11
   1.9694824e-11
   1.9616613e-11
   1.9538712e-11
   1.9461121e-11
   1.9383838e-11
   1.9306862e-11
   1.9230191e-11
   1.9153825e-11
   1.9077763e-11
   1.9002002e-11
   1.8926542e-11
   1.8851382e-11
   1.8776520e-11
   1.8701955e-11
   1.8627687e-11
   1.8553714e-11
   1.8480034e-11
   1.8406647e-11
   1.8333551e-11
   1.8260746e-11
   1.8188230e-11
   1.8116001e-11
   1.8044060e-11
   1.7972404e-11
   1.7901033e-11
   1.7829945e-11
   1.7759140e-11
   1.7688616e-11
   1.7618371e-11
   1.7548406e-11
   1.7478719e-11
   1.7409308e-11
   1.7340173e-11
   1.7271312e-11
   1.7202725e-11
   1.7134411e-11
   1.7066367e-11
   1.6998594e-11
   1.6931090e-11
   1.6863854e-11
   1.6796885e-11
   1.6730182e-11
   1.6663744e-11
   1.6597570e-11
   1.6531658e-11
   1.6466008e-11
   1.6400619e-11
   1.6335490e-11
   1.6270619e-11
   1.6206006e-11
   1.6141649e-11
   1.6077548e-11
   1.6013702e-11
   1.5950109e-11
   1.5886769e-11
   1.5823680e-11
   1.5760842e-11
   1.5698253e-11
   1.5635913e-11
   1.5573820e-11
   1.5511974e-11
   1.5450374e-11
   1.5389018e-11
   1.5327906e-11
   1.5267036e-11
   1.5206408e-11
   1.5146021e-11
   1.5085874e-11
   1.5025966e-11
   1.4966296e-11
   1.4906862e-11
   1.4847665e-11
   1.4788702e-11
   1.4729974e-11
   1.4671479e-11
   1.4613216e-11
   1.4555185e-11
   1.4497384e-11
   1.4439813e-11
   1.4382470e-11
   1.4325355e-11
   1.4268467e-11
   1.4211805e-11
   1.4155367e-11
   1.4099154e-11
   1.4043164e-11
   1.3987397e-11
   1.3931850e-11
   1.3876525e-11
   1.3821419e-11
   1.3766532e-11
   1.3711863e-11
   1.3657411e-11
   1.3603176e-11
   1.3549155e-11
   1.3495349e-11
   1.3441757e-11
   1.3388378e-11
   1.3335211e-11
   1.3282255e-11
   1.3229509e-11
   1.3176972e-11
   1.3124644e-11
   1.3072524e-11
   1.3020611e-11
   1.2968905e-11
   1.2917403e-11
   1.2866106e-11
   1.2815013e-11
   1.2764122e-11
   1.2713434e-11
   1.2662947e-11
   1.2612661e-11
   1.2562574e-11
   1.2512686e-11
   1.2462996e-11
   1.2413503e-11
   1.2364208e-11
   1.2315107e-11
   1.2266202e-11
   1.2217491e-11
   1.2168974e-11
   1.2120649e-11
   1.2072516e-11
   1.2024574e-11
   1.1976823e-11
   1.1929261e-11
   1.1881888e-11
   1.1834703e-11
   1.1787706e-11
   1.1740895e-11
   1.1694270e-11
   1.1647830e-11
   1.1601575e-11
   1.1555503e-11
   1.1509614e-11
   1.1463908e-11
   1.1418383e-11
   1.1373039e-11
   1.1327875e-11
   1.1282890e-11
   1.1238084e-11
   1.1193456e-11
   1.1149005e-11
   1.1104730e-11
   1.1060632e-11
   1.1016708e-11
   1.0972959e-11
   1.0929384e-11
   1.0885982e-11
   1.0842752e-11
   1.0799694e-11
   1.0756806e-11
   1.0714089e-11
   1.0671542e-11
   1.0629164e-11
   1.0586954e-11
   1.0544911e-11
   1.0503036e-11
   1.0461327e-11
   1.0419783e-11
   1.0378404e-11
   1.0337190e-11
   1.0296140e-11
   1.0255252e-11
   1.0214527e-11
   1.0173963e-11
   1.0133561e-11
   1.0093319e-11
   1.0053237e-11
   1.0013314e-11
   9.9735496e-12
   9.9339431e-12
   9.8944939e-12
   9.8552013e-12
   9.8160648e-12
   9.7770837e-12
   9.7382574e-12
   9.6995853e-12
   9.6610667e-12
   9.6227011e-12
   9.5844879e-12
   9.5464264e-12
   9.5085161e-12
   9.4707563e-12
   9.4331465e-12
   9.3956860e-12
   9.3583743e-12
   9.3212107e-12
   9.2841947e-12
   9.2473258e-12
   9.2106032e-12
   9.1740265e-12
   9.1375950e-12
   9.1013082e-12
   9.0651655e-12
   9.0291663e-12
   8.9933101e-12
   8.9575963e-12
   8.9220243e-12
   8.8865936e-12
   8.8513035e-12
   8.8161536e-12
   8.7811433e-12
   8.7462721e-12
   8.7115393e-12
   8.6769444e-12
   8.6424869e-12
   8.6081663e-12
   8.5739819e-12
   8.5399333e-12
   8.5060199e-12
   8.4722412e-12
   8.4385966e-12
   8.4050856e-12
   8.3717077e-12
   8.3384624e-12
   8.3053491e-12
   8.2723672e-12
   8.2395164e-12
   8.2067960e-12
   8.1742056e-12
   8.1417445e-12
   8.1094124e-12
   8.0772087e-12
   8.0451328e-12
   8.0131844e-12
   7.9813628e-12
   7.9496675e-12
   7.9180982e-12
   7.8866542e-12
   7.8553351e-12
   7.8241403e-12
   7.7930695e-12
   7.7621220e-12
   7.7312974e-12
   7.7005952e-12
   7.6700150e-12
   7.6395561e-12
   7.6092183e-12
   7.5790009e-12
   7.5489035e-12
   7.5189257e-12
   7.4890669e-12
   7.4593266e-12
   7.4297045e-12
   7.4002000e-12
   7.3708126e-12
   7.3415420e-12
   7.3123876e-12
   7.2833490e-12
   7.2544257e-12
   7.2256172e-12
   7.1969232e-12
   7.1683431e-12
   7.1398765e-12
   7.1115230e-12
   7.0832820e-12
   7.0551532e-12
   7.0271361e-12
   6.9992302e-12
   6.9714352e-12
   6.9437506e-12
   6.9161759e-12
   6.8887107e-12
   6.8613545e-12
   6.8341070e-12
   6.8069677e-12
   6.7799362e-12
   6.7530120e-12
   6.7261948e-12
   6.6994840e-12
   6.6728793e-12
   6.6463803e-12
   6.6199865e-12
   6.5936975e-12
   6.5675129e-12
   6.5414323e-12
   6.5154553e-12
   6.4895814e-12
   6.4638103e-12
   6.4381415e-12
   6.4125746e-12
   6.3871093e-12
   6.3617451e-12
   6.3364816e-12
   6.3113185e-12
   6.2862553e-12
   6.2612916e-12
   6.2364270e-12
   6.2116612e-12
   6.1869937e-12
   6.1624242e-12
   6.1379523e-12
   6.1135775e-12
   6.0892996e-12
   6.0651180e-12
   6.0410325e-12
   6.0170426e-12
   5.9931480e-12
   5.9693483e-12
   5.9456431e-12
   5.9220321e-12
   5.8985147e-12
   5.8750908e-12
   5.8517599e-12
   5.8285217e-12
   5.8053757e-12
   5.7823217e-12
   5.7593592e-12
   5.7364879e-12
   5.7137074e-12
   5.6910174e-12
   5.6684175e-12
   5.6459073e-12
   5.6234866e-12
   5.6011548e-12
   5.5789118e-12
   5.5567571e-12
   5.5346903e-12
   5.5127112e-12
   5.4908194e-12
   5.4690145e-12
   5.4472962e-12
   5.4256641e-12
   5.4041180e-12
   5.3826574e-12
   5.3612820e-12
   5.3399916e-12
   5.3187856e-12
   5.2976639e-12
   5.2766261e-12
   5.2556718e-12
   5.2348007e-12
   5.2140125e-12
   5.1933068e-12
   5.1726834e-12
   5.1521419e-12
   5.1316819e-12
   5.1113032e-12
   5.0910055e-12
   5.0707883e-12
   5.0506514e-12
   5.0305945e-12
   5.0106172e-12
   4.9907193e-12
   4.9709004e-12
   4.9511602e-12
   4.9314983e-12
   4.9119146e-12
   4.8924086e-12
   4.8729801e-12
   4.8536288e-12
   4.8343543e-12
   4.8151563e-12
   4.7960346e-12
   4.7769888e-12
   4.7580186e-12
   4.7391238e-12
   4.7203040e-12
   4.7015589e-12
   4.6828883e-12
   4.6642918e-12
   4.6457692e-12
   4.6273202e-12
   4.6089443e-12
   4.5906415e-12
   4.5724114e-12
   4.5542536e-12
   4.5361680e-12
   4.5181542e-12
   4.5002119e-12
   4.4823408e-12
   4.4645408e-12
   4.4468114e-12
   4.4291524e-12
   4.4115636e-12
   4.3940446e-12
   4.3765951e-12
   4.3592150e-12
   4.3419039e-12
   4.3246615e-12
   4.3074876e-12
   4.2903819e-12
   4.2733441e-12
   4.2563740e-12
   4.2394713e-12
   4.2226357e-12
   4.2058670e-12
   4.1891648e-12
   4.1725290e-12
   4.1559593e-12
   4.1394553e-12
   4.1230169e-12
   4.1066437e-12
   4.0903356e-12
   4.0740923e-12
   4.0579134e-12
   4.0417988e-12
   4.0257482e-12
   4.0097614e-12
   3.9938380e-12
   3.9779778e-12
   3.9621807e-12
   3.9464462e-12
   3.9307743e-12
   3.9151646e-12
   3.8996168e-12
   3.8841309e-12
   3.8687064e-12
   3.8533432e-12
   3.8380409e-12
   3.8227995e-12
   3.8076186e-12
   3.7924979e-12
   3.7774373e-12
   3.7624365e-12
   3.7474953e-12
   3.7326134e-12
   3.7177906e-12
   3.7030267e-12
   3.6883214e-12
   3.6736745e-12
   3.6590858e-12
   3.6445550e-12
   3.6300819e-12
   3.6156663e-12
   3.6013079e-12
   3.5870066e-12
   3.5727620e-12
   3.5585740e-12
   3.5444424e-12
   3.5303669e-12
   3.5163472e-12
   3.5023833e-12
   3.4884748e-12
   3.4746215e-12
   3.4608232e-12
   3.4470798e-12
   3.4333909e-12
   3.4197564e-12
   3.4061760e-12
   3.3926495e-12
   3.3791768e-12
   3.3657576e-12
   3.3523916e-12
   3.3390788e-12
   3.3258188e-12
   3.3126114e-12
   3.2994565e-12
   3.2863539e-12
   3.2733033e-12
   3.2603045e-12
   3.2473573e-12
   3.2344615e-12
   3.2216170e-12
   3.2088235e-12
   3.1960807e-12
   3.1833886e-12
   3.1707469e-12
   3.1581553e-12
   3.1456138e-12
   3.1331221e-12
   3.1206800e-12
   3.1082873e-12
   3.0959438e-12
   3.0836493e-12
   3.0714037e-12
   3.0592067e-12
   3.0470581e-12
   3.0349577e-12
   3.0229055e-12
   3.0109010e-12
   2.9989443e-12
   2.9870350e-12
   2.9751730e-12
   2.9633582e-12
   2.9515902e-12
   2.9398690e-12
   2.9281943e-12
   2.9165660e-12
   2.9049839e-12
   2.8934477e-12
   2.8819574e-12
   2.8705127e-12
   2.8591135e-12
   2.8477595e-12
   2.8364506e-12
   2.8251866e-12
   2.8139673e-12
   2.8027926e-12
   2.7916623e-12
   2.7805762e-12
   2.7695341e-12
   2.7585359e-12
   2.7475813e-12
   2.7366702e-12
   2.7258025e-12
   2.7149779e-12
   2.7041963e-12
   2.6934575e-12
   2.6827614e-12
   2.6721077e-12
   2.6614964e-12
   2.6509272e-12
   2.6403999e-12
   2.6299145e-12
   2.6194707e-12
   2.6090684e-12
   2.5987073e-12
   2.5883875e-12
   2.5781086e-12
   2.5678705e-12
   2.5576731e-12
   2.5475162e-12
   2.5373996e-12
   2.5273232e-12
   2.5172868e-12
   2.5072903e-12
   2.4973334e-12
   2.4874162e-12
   2.4775382e-12
   2.4676996e-12
   2.4578999e-12
   2.4481392e-12
   2.4384173e-12
   2.4287340e-12
   2.4190891e-12
   2.4094825e-12
   2.3999141e-12
   2.3903837e-12
   2.3808911e-12
   2.3714362e-12
   2.3620188e-12
   2.3526389e-12
   2.3432962e-12
   2.3339906e-12
   2.3247220e-12
   2.3154902e-12
   2.3062950e-12
   2.2971363e-12
   2.2880140e-12
   2.2789280e-12
   2.2698780e-12
   2.2608640e-12
   2.2518857e-12
   2.2429432e-12
   2.2340361e-12
   2.2251644e-12
   2.2163279e-12
   2.2075265e-12
   2.1987601e-12
   2.1900285e-12
   2.1813315e-12
   2.1726691e-12
   2.1640411e-12
   2.1554474e-12
   2.1468878e-12
   2.1383622e-12
   2.1298704e-12
   2.1214123e-12
   2.1129879e-12
   2.1045969e-12
   2.0962392e-12
   2.0879147e-12
   2.0796233e-12
   2.0713648e-12
   2.0631391e-12
   2.0549460e-12
   2.0467855e-12
   2.0386574e-12
   2.0305616e-12
   2.0224979e-12
   2.0144663e-12
   2.0064665e-12
   1.9984985e-12
   1.9905622e-12
   1.9826573e-12
   1.9747839e-12
   1.9669417e-12
   1.9591307e-12
   1.9513507e-12
   1.9436016e-12
   1.9358832e-12
   1.9281956e-12
   1.9205384e-12
   1.9129116e-12
   1.9053152e-12
   1.8977489e-12
   1.8902126e-12
   1.8827063e-12
   1.8752298e-12
   1.8677829e-12
   1.8603657e-12
   1.8529779e-12
   1.8456194e-12
   1.8382902e-12
   1.8309901e-12
   1.8237189e-12
   1.8164766e-12
   1.8092631e-12
   1.8020783e-12
   1.7949219e-12
   1.7877940e-12
   1.7806944e-12
   1.7736230e-12
   1.7665797e-12
   1.7595643e-12
   1.7525768e-12
   1.7456171e-12
   1.7386849e-12
   1.7317804e-12
   1.7249032e-12
   1.7180533e-12
   1.7112307e-12
   1.7044351e-12
   1.6976665e-12
   1.6909248e-12
   1.6842099e-12
   1.6775217e-12
   1.6708600e-12
   1.6642247e-12
   1.6576158e-12
   1.6510332e-12
   1.6444767e-12
   1.6379462e-12
   1.6314417e-12
   1.6249630e-12
   1.6185100e-12
   1.6120826e-12
   1.6056808e-12
   1.5993044e-12
   1.5929533e-12
   1.5866274e-12
   1.5803267e-12
   1.5740510e-12
   1.5678002e-12
   1.5615742e-12
   1.5553730e-12
   1.5491963e-12
   1.5430442e-12
   1.5369166e-12
   1.5308132e-12
   1.5247341e-12
   1.5186792e-12
   1.5126483e-12
   1.5066413e-12
   1.5006582e-12
   1.4946989e-12
   1.4887632e-12
   1.4828511e-12
   1.4769624e-12
   1.4710972e-12
   1.4652552e-12
   1.4594365e-12
   1.4536408e-12
   1.4478682e-12
   1.4421185e-12
   1.4363916e-12
   1.4306875e-12
   1.4250060e-12
   1.4193471e-12
   1.4137106e-12
   1.4080966e-12
   1.4025048e-12
   1.3969352e-12
   1.3913878e-12
   1.3858624e-12
   1.3803589e-12
   1.3748773e-12
   1.3694174e-12
   1.3639793e-12
   1.3585627e-12
   1.3531676e-12
   1.3477940e-12
   1.3424417e-12
   1.3371107e-12
   1.3318008e-12
   1.3265120e-12
   1.3212442e-12
   1.3159974e-12
   1.3107713e-12
   1.3055661e-12
   1.3003814e-12
   1.2952174e-12
   1.2900739e-12
   1.2849508e-12
   1.2798481e-12
   1.2747656e-12
   1.2697033e-12
   1.2646611e-12
   1.2596390e-12
   1.2546368e-12
   1.2496544e-12
   1.2446918e-12
   1.2397490e-12
   1.2348257e-12
   1.2299221e-12
   1.2250378e-12
   1.2201730e-12
   1.2153275e-12
   1.2105013e-12
   1.2056942e-12
   1.2009062e-12
   1.1961372e-12
   1.1913872e-12
   1.1866560e-12
   1.1819436e-12
   1.1772499e-12
   1.1725749e-12
   1.1679184e-12
   1.1632804e-12
   1.1586608e-12
   1.1540596e-12
   1.1494767e-12
   1.1449119e-12
   1.1403653e-12
   1.1358367e-12
   1.1313261e-12
   1.1268335e-12
   1.1223586e-12
   1.1179016e-12
   1.1134622e-12
   1.1090405e-12
   1.1046363e-12
   1.1002496e-12
   1.0958804e-12
   1.0915285e-12
   1.0871938e-12
   1.0828764e-12
   1.0785762e-12
   1.0742930e-12
   1.0700268e-12
   1.0657775e-12
   1.0615452e-12
   1.0573296e-12
   1.0531308e-12
   1.0489487e-12
   1.0447831e-12
   1.0406341e-12
   1.0365016e-12
   1.0323855e-12
   1.0282857e-12
   1.0242023e-12
   1.0201350e-12
   1.0160839e-12
   1.0120488e-12
   1.0080298e-12
   1.0040268e-12
   1.0000397e-12
   9.9606835e-13
   9.9211280e-13
   9.8817297e-13
   9.8424878e-13
   9.8034018e-13
   9.7644710e-13
   9.7256948e-13
   9.6870725e-13
   9.6486037e-13
   9.6102876e-13
   9.5721236e-13
   9.5341113e-13
   9.4962498e-13
   9.4585388e-13
   9.4209774e-13
   9.3835653e-13
   9.3463017e-13
   9.3091861e-13
   9.2722179e-13
   9.2353965e-13
   9.1987213e-13
   9.1621917e-13
   9.1258073e-13
   9.0895673e-13
   9.0534712e-13
   9.0175185e-13
   8.9817085e-13
   8.9460407e-13
   8.9105146e-13
   8.8751296e-13
   8.8398851e-13
   8.8047806e-13
   8.7698154e-13
   8.7349891e-13
   8.7003011e-13
   8.6657509e-13
   8.6313379e-13
   8.5970615e-13
   8.5629212e-13
   8.5289165e-13
   8.4950469e-13
   8.4613117e-13
   8.4277106e-13
   8.3942428e-13
   8.3609080e-13
   8.3277055e-13
   8.2946349e-13
   8.2616957e-13
   8.2288872e-13
   8.1962090e-13
   8.1636606e-13
   8.1312414e-13
   8.0989510e-13
   8.0667888e-13
   8.0347544e-13
   8.0028471e-13
   7.9710666e-13
   7.9394123e-13
   7.9078836e-13
   7.8764802e-13
   7.8452015e-13
   7.8140470e-13
   7.7830162e-13
   7.7521086e-13
   7.7213238e-13
   7.6906612e-13
   7.6601204e-13
   7.6297009e-13
   7.5994022e-13
   7.5692238e-13
   7.5391652e-13
   7.5092260e-13
   7.4794057e-13
   7.4497039e-13
   7.4201199e-13
   7.3906535e-13
   7.3613041e-13
   7.3320712e-13
   7.3029544e-13
   7.2739533e-13
   7.2450673e-13
   7.2162960e-13
   7.1876390e-13
   7.1590957e-13
   7.1306659e-13
   7.1023489e-13
   7.0741444e-13
   7.0460518e-13
   7.0180709e-13
   6.9902010e-13
   6.9624419e-13
   6.9347929e-13
   6.9072538e-13
   6.8798240e-13
   6.8525032e-13
   6.8252908e-13
   6.7981866e-13
   6.7711899e-13
   6.7443005e-13
   6.7175178e-13
   6.6908415e-13
   6.6642711e-13
   6.6378063e-13
   6.6114465e-13
   6.5851915e-13
   6.5590407e-13
   6.5329937e-13
   6.5070502e-13
   6.4812097e-13
   6.4554718e-13
   6.4298361e-13
   6.4043022e-13
   6.3788698e-13
   6.3535383e-13
   6.3283074e-13
   6.3031767e-13
   6.2781458e-13
   6.2532143e-13
   6.2283819e-13
   6.2036480e-13
   6.1790124e-13
   6.1544745e-13
   6.1300342e-13
   6.1056909e-13
   6.0814442e-13
   6.0572939e-13
   6.0332394e-13
   6.0092805e-13
   5.9854167e-13
   5.9616477e-13
   5.9379731e-13
   5.9143925e-13
   5.8909055e-13
   5.8675118e-13
   5.8442110e-13
   5.8210027e-13
   5.7978866e-13
   5.7748623e-13
   5.7519295e-13
   5.7290877e-13
   5.7063366e-13
   5.6836758e-13
   5.6611051e-13
   5.6386240e-13
   5.6162321e-13
   5.5939292e-13
   5.5717148e-13
   5.5495887e-13
   5.5275504e-13
   5.5055997e-13
   5.4837361e-13
   5.4619593e-13
   5.4402690e-13
   5.4186649e-13
   5.3971465e-13
   5.3757136e-13
   5.3543658e-13
   5.3331028e-13
   5.3119242e-13
   5.2908298e-13
   5.2698191e-13
   5.2488918e-13
   5.2280476e-13
   5.2072863e-13
   5.1866073e-13
   5.1660105e-13
   5.1454955e-13
   5.1250619e-13
   5.1047095e-13
   5.0844379e-13
   5.0642468e-13
   5.0441359e-13
   5.0241049e-13
   5.0041534e-13
   4.9842811e-13
   4.9644878e-13
   4.9447730e-13
   4.9251366e-13
   4.9055781e-13
   4.8860973e-13
   4.8666938e-13
   4.8473674e-13
   4.8281178e-13
   4.8089446e-13
   4.7898475e-13
   4.7708263e-13
   4.7518806e-13
   4.7330102e-13
   4.7142147e-13
   4.6954938e-13
   4.6768473e-13
   4.6582748e-13
   4.6397760e-13
   4.6213508e-13
   4.6029987e-13
   4.5847195e-13
   4.5665128e-13
   4.5483785e-13
   4.5303162e-13
   4.5123256e-13
   4.4944065e-13
   4.4765585e-13
   4.4587814e-13
   4.4410749e-13
   4.4234387e-13
   4.4058725e-13
   4.3883761e-13
   4.3709492e-13
   4.3535915e-13
   4.3363027e-13
   4.3190826e-13
   4.3019308e-13
   4.2848472e-13
   4.2678314e-13
   4.2508832e-13
   4.2340023e-13
   4.2171884e-13
   4.2004413e-13
   4.1837607e-13
   4.1671463e-13
   4.1505980e-13
   4.1341153e-13
   4.1176981e-13
   4.1013461e-13
   4.0850590e-13
   4.0688366e-13
   4.0526786e-13
   4.0365848e-13
   4.0205549e-13
   4.0045886e-13
   3.9886858e-13
   3.9728461e-13
   3.9570693e-13
   3.9413552e-13
   3.9257035e-13
   3.9101139e-13
   3.8945862e-13
   3.8791202e-13
   3.8637156e-13
   3.8483722e-13
   3.8330897e-13
   3.8178680e-13
   3.8027066e-13
   3.7876055e-13
   3.7725643e-13
   3.7575829e-13
   3.7426609e-13
   3.7277983e-13
   3.7129946e-13
   3.6982497e-13
   3.6835634e-13
   3.6689354e-13
   3.6543655e-13
   3.6398534e-13
   3.6253990e-13
   3.6110020e-13
   3.5966622e-13
   3.5823793e-13
   3.5681531e-13
   3.5539834e-13
   3.5398700e-13
   3.5258126e-13
   3.5118110e-13
   3.4978651e-13
   3.4839745e-13
   3.4701391e-13
   3.4563587e-13
   3.4426330e-13
   3.4289617e-13
   3.4153448e-13
   3.4017819e-13
   3.3882729e-13
   3.3748176e-13
   3.3614156e-13
   3.3480669e-13
   3.3347713e-13
   3.3215284e-13
   3.3083381e-13
   3.2952001e-13
   3.2821144e-13
   3.2690806e-13
   3.2560986e-13
   3.2431681e-13
   3.2302890e-13
   3.2174610e-13
   3.2046840e-13
   3.1919577e-13
   3.1792819e-13
   3.1666565e-13
   3.1540812e-13
   3.1415559e-13
   3.1290803e-13
   3.1166542e-13
   3.1042775e-13
   3.0919499e-13
   3.0796713e-13
   3.0674415e-13
   3.0552602e-13
   3.0431273e-13
   3.0310426e-13
   3.0190058e-13
   3.0070169e-13
   2.9950756e-13
   2.9831816e-13
   2.9713350e-13
   2.9595353e-13
   2.9477826e-13
   2.9360765e-13
   2.9244169e-13
   2.9128035e-13
   2.9012364e-13
   2.8897151e-13
   2.8782396e-13
   2.8668097e-13
   2.8554251e-13
   2.8440858e-13
   2.8327915e-13
   2.8215420e-13
   2.8103372e-13
   2.7991770e-13
   2.7880610e-13
   2.7769892e-13
   2.7659613e-13
   2.7549773e-13
   2.7440368e-13
   2.7331398e-13
   2.7222861e-13
   2.7114755e-13
   2.7007078e-13
   2.6899829e-13
   2.6793005e-13
   2.6686606e-13
   2.6580630e-13
   2.6475074e-13
   2.6369937e-13
   2.6265218e-13
   2.6160915e-13
   2.6057026e-13
   2.5953549e-13
   2.5850484e-13
   2.5747828e-13
   2.5645579e-13
   2.5543736e-13
   2.5442298e-13
   2.5341263e-13
   2.5240629e-13
   2.5140394e-13
   2.5040558e-13
   2.4941118e-13
   2.4842073e-13
   2.4743421e-13
   2.4645162e-13
   2.4547292e-13
   2.4449811e-13
   2.4352717e-13
   2.4256008e-13
   2.4159684e-13
   2.4063742e-13
   2.3968181e-13
   2.3873000e-13
   2.3778197e-13
   2.3683770e-13
   2.3589718e-13
   2.3496039e-13
   2.3402733e-13
   2.3309797e-13
   2.3217230e-13
   2.3125031e-13
   2.3033198e-13
   2.2941730e-13
   2.2850624e-13
   2.2759881e-13
   2.2669498e-13
   2.2579474e-13
   2.2489807e-13
   2.2400497e-13
   2.2311541e-13
   2.2222939e-13
   2.2134688e-13
   2.2046788e-13
   2.1959236e-13
   2.1872033e-13
   2.1785176e-13
   2.1698663e-13
   2.1612495e-13
   2.1526668e-13
   2.1441182e-13
   2.1356036e-13
   2.1271228e-13
   2.1186757e-13
   2.1102621e-13
   2.1018819e-13
   2.0935350e-13
   2.0852212e-13
   2.0769405e-13
   2.0686927e-13
   2.0604776e-13
   2.0522951e-13
   2.0441451e-13
   2.0360275e-13
   2.0279421e-13
   2.0198888e-13
   2.0118676e-13
   2.0038781e-13
   1.9959204e-13
   1.9879943e-13
   1.9800997e-13
   1.9722364e-13
   1.9644043e-13
   1.9566034e-13
   1.9488334e-13
   1.9410943e-13
   1.9333859e-13
   1.9257081e-13
   1.9180608e-13
   1.9104439e-13
   1.9028573e-13
   1.8953007e-13
   1.8877742e-13
   1.8802775e-13
   1.8728107e-13
   1.8653735e-13
   1.8579658e-13
   1.8505875e-13
   1.8432385e-13
   1.8359187e-13
   1.8286280e-13
   1.8213663e-13
   1.8141333e-13
   1.8069291e-13
   1.7997535e-13
   1.7926064e-13
   1.7854877e-13
   1.7783973e-13
   1.7713350e-13
   1.7643007e-13
   1.7572944e-13
   1.7503159e-13
   1.7433652e-13
   1.7364420e-13
   1.7295463e-13
   1.7226780e-13
   1.7158370e-13
   1.7090231e-13
   1.7022363e-13
   1.6954765e-13
   1.6887435e-13
   1.6820372e-13
   1.6753576e-13
   1.6687045e-13
   1.6620778e-13
   1.6554775e-13
   1.6489033e-13
   1.6423553e-13
   1.6358332e-13
   1.6293371e-13
   1.6228667e-13
   1.6164221e-13
   1.6100030e-13
   1.6036094e-13
   1.5972412e-13
   1.5908984e-13
   1.5845807e-13
   1.5782880e-13
   1.5720204e-13
   1.5657777e-13
   1.5595597e-13
   1.5533665e-13
   1.5471978e-13
   1.5410537e-13
   1.5349339e-13
   1.5288384e-13
   1.5227672e-13
   1.5167200e-13
   1.5106969e-13
   1.5046977e-13
   1.4987223e-13
   1.4927707e-13
   1.4868426e-13
   1.4809382e-13
   1.4750571e-13
   1.4691994e-13
   1.4633650e-13
   1.4575538e-13
   1.4517656e-13
   1.4460004e-13
   1.4402581e-13
   1.4345386e-13
   1.4288419e-13
   1.4231677e-13
   1.4175161e-13
   1.4118869e-13
   1.4062801e-13
   1.4006955e-13
   1.3951332e-13
   1.3895929e-13
   1.3840746e-13
   1.3785782e-13
   1.3731037e-13
   1.3676509e-13
   1.3622197e-13
   1.3568101e-13
   1.3514220e-13
   1.3460553e-13
   1.3407099e-13
   1.3353858e-13
   1.3300827e-13
   1.3248008e-13
   1.3195398e-13
   1.3142997e-13
   1.3090804e-13
   1.3038818e-13
   1.2987039e-13
   1.2935466e-13
   1.2884097e-13
   1.2832932e-13
   1.2781971e-13
   1.2731211e-13
   1.2680654e-13
   1.2630297e-13
   1.2580140e-13
   1.2530182e-13
   1.2480423e-13
   1.2430861e-13
   1.2381497e-13
   1.2332328e-13
   1.2283354e-13
   1.2234575e-13
   1.2185990e-13
   1.2137597e-13
   1.2089397e-13
   1.2041388e-13
   1.1993570e-13
   1.1945942e-13
   1.1898502e-13
   1.1851252e-13
   1.1804188e-13
   1.1757312e-13
   1.1710622e-13
   1.1664117e-13
   1.1617797e-13
   1.1571661e-13
   1.1525709e-13
   1.1479938e-13
   1.1434350e-13
   1.1388942e-13
   1.1343715e-13
   1.1298667e-13
   1.1253798e-13
   1.1209108e-13
   1.1164595e-13
   1.1120258e-13
   1.1076098e-13
   1.1032113e-13
   1.0988303e-13
   1.0944667e-13
   1.0901204e-13
   1.0857913e-13
   1.0814795e-13
   1.0771848e-13
   1.0729071e-13
   1.0686464e-13
   1.0644027e-13
   1.0601758e-13
   1.0559656e-13
   1.0517722e-13
   1.0475955e-13
   1.0434353e-13
   1.0392917e-13
   1.0351645e-13
   1.0310537e-13
   1.0269592e-13
   1.0228810e-13
   1.0188190e-13
   1.0147731e-13
   1.0107433e-13
   1.0067295e-13
   1.0027316e-13
   9.9874958e-14
   9.9478339e-14
   9.9083295e-14
   9.8689820e-14
   9.8297908e-14
   9.7907551e-14
   9.7518745e-14
   9.7131483e-14
   9.6745759e-14
   9.6361567e-14
   9.5978900e-14
   9.5597753e-14
   9.5218120e-14
   9.4839994e-14
   9.4463370e-14
   9.4088241e-14
   9.3714602e-14
   9.3342447e-14
   9.2971770e-14
   9.2602564e-14
   9.2234825e-14
   9.1868547e-14
   9.1503722e-14
   9.1140347e-14
   9.0778415e-14
   9.0417920e-14
   9.0058856e-14
   8.9701218e-14
   8.9345001e-14
   8.8990198e-14
   8.8636804e-14
   8.8284814e-14
   8.7934221e-14
   8.7585021e-14
   8.7237207e-14
   8.6890775e-14
   8.6545718e-14
   8.6202032e-14
   8.5859710e-14
   8.5518748e-14
   8.5179140e-14
   8.4840880e-14
   8.4503964e-14
   8.4168386e-14
   8.3834140e-14
   8.3501222e-14
   8.3169626e-14
   8.2839346e-14
   8.2510378e-14
   8.2182717e-14
   8.1856357e-14
   8.1531292e-14
   8.1207519e-14
   8.0885032e-14
   8.0563825e-14
   8.0243893e-14
   7.9925232e-14
   7.9607837e-14
   7.9291702e-14
   7.8976822e-14
   7.8663193e-14
   7.8350809e-14
   7.8039666e-14
   7.7729759e-14
   7.7421082e-14
   7.7113631e-14
   7.6807401e-14
   7.6502387e-14
   7.6198584e-14
   7.5895987e-14
   7.5594593e-14
   7.5294395e-14
   7.4995389e-14
   7.4697571e-14
   7.4400935e-14
   7.4105478e-14
   7.3811194e-14
   7.3518078e-14
   7.3226126e-14
   7.2935334e-14
   7.2645697e-14
   7.2357209e-14
   7.2069868e-14
   7.1783667e-14
   7.1498603e-14
   7.1214671e-14
   7.0931867e-14
   7.0650185e-14
   7.0369622e-14
   7.0090174e-14
   6.9811835e-14
   6.9534601e-14
   6.9258469e-14
   6.8983433e-14
   6.8709489e-14
   6.8436633e-14
   6.8164860e-14
   6.7894167e-14
   6.7624549e-14
   6.7356001e-14
   6.7088520e-14
   6.6822101e-14
   6.6556741e-14
   6.6292433e-14
   6.6029176e-14
   6.5766964e-14
   6.5505793e-14
   6.5245659e-14
   6.4986559e-14
   6.4728487e-14
   6.4471440e-14
   6.4215414e-14
   6.3960405e-14
   6.3706408e-14
   6.3453420e-14
   6.3201437e-14
   6.2950454e-14
   6.2700468e-14
   6.2451475e-14
   6.2203471e-14
   6.1956451e-14
   6.1710413e-14
   6.1465351e-14
   6.1221263e-14
   6.0978143e-14
   6.0735990e-14
   6.0494798e-14
   6.0254564e-14
   6.0015284e-14
   5.9776954e-14
   5.9539570e-14
   5.9303129e-14
   5.9067627e-14
   5.8833061e-14
   5.8599426e-14
   5.8366718e-14
   5.8134935e-14
   5.7904072e-14
   5.7674126e-14
   5.7445093e-14
   5.7216970e-14
   5.6989752e-14
   5.6763437e-14
   5.6538021e-14
   5.6313500e-14
   5.6089870e-14
   5.5867129e-14
   5.5645272e-14
   5.5424296e-14
   5.5204197e-14
   5.4984973e-14
   5.4766619e-14
   5.4549132e-14
   5.4332509e-14
   5.4116747e-14
   5.3901841e-14
   5.3687788e-14
   5.3474586e-14
   5.3262230e-14
   5.3050717e-14
   5.2840045e-14
   5.2630209e-14
   5.2421206e-14
   5.2213033e-14
   5.2005687e-14
   5.1799165e-14
   5.1593462e-14
   5.1388577e-14
   5.1184505e-14
   5.0981243e-14
   5.0778789e-14
   5.0577138e-14
   5.0376289e-14
   5.0176237e-14
   4.9976979e-14
   4.9778513e-14
   4.9580834e-14
   4.9383941e-14
   4.9187830e-14
   4.8992498e-14
   4.8797941e-14
   4.8604157e-14
   4.8411142e-14
   4.8218894e-14
   4.8027409e-14
   4.7836685e-14
   4.7646718e-14
   4.7457506e-14
   4.7269045e-14
   4.7081332e-14
   4.6894365e-14
   4.6708140e-14
   4.6522655e-14
   4.6337906e-14
   4.6153891e-14
   4.5970607e-14
   4.5788050e-14
   4.5606219e-14
   4.5425110e-14
   4.5244720e-14
   4.5065046e-14
   4.4886086e-14
   4.4707836e-14
   4.4530294e-14
   4.4353458e-14
   4.4177323e-14
   4.4001888e-14
   4.3827150e-14
   4.3653106e-14
   4.3479752e-14
   4.3307087e-14
   4.3135108e-14
   4.2963812e-14
   4.2793196e-14
   4.2623258e-14
   4.2453994e-14
   4.2285403e-14
   4.2117481e-14
   4.1950226e-14
   4.1783635e-14
   4.1617706e-14
   4.1452436e-14
   4.1287822e-14
   4.1123861e-14
   4.0960552e-14
   4.0797891e-14
   4.0635877e-14
   4.0474505e-14
   4.0313775e-14
   4.0153683e-14
   3.9994226e-14
   3.9835403e-14
   3.9677210e-14
   3.9519646e-14
   3.9362707e-14
   3.9206392e-14
   3.9050697e-14
   3.8895621e-14
   3.8741161e-14
   3.8587313e-14
   3.8434077e-14
   3.8281450e-14
   3.8129428e-14
   3.7978010e-14
   3.7827194e-14
   3.7676976e-14
   3.7527355e-14
   3.7378328e-14
   3.7229893e-14
   3.7082047e-14
   3.6934789e-14
   3.6788115e-14
   3.6642024e-14
   3.6496513e-14
   3.6351579e-14
   3.6207222e-14
   3.6063437e-14
   3.5920224e-14
   3.5777579e-14
   3.5635501e-14
   3.5493986e-14
   3.5353034e-14
   3.5212642e-14
   3.5072807e-14
   3.4933528e-14
   3.4794801e-14
   3.4656626e-14
   3.4518999e-14
   3.4381919e-14
   3.4245383e-14
   3.4109389e-14
   3.3973935e-14
   3.3839020e-14
   3.3704640e-14
   3.3570793e-14
   3.3437478e-14
   3.3304693e-14
   3.3172435e-14
   3.3040702e-14
   3.2909492e-14
   3.2778804e-14
   3.2648634e-14
   3.2518981e-14
   3.2389843e-14
   3.2261218e-14
   3.2133104e-14
   3.2005499e-14
   3.1878400e-14
   3.1751806e-14
   3.1625714e-14
   3.1500124e-14
   3.1375032e-14
   3.1250437e-14
   3.1126337e-14
   3.1002729e-14
   3.0879612e-14
   3.0756985e-14
   3.0634844e-14
   3.0513188e-14
   3.0392016e-14
   3.0271324e-14
   3.0151112e-14
   3.0031377e-14
   2.9912118e-14
   2.9793333e-14
   2.9675019e-14
   2.9557175e-14
   2.9439798e-14
   2.9322889e-14
   2.9206443e-14
   2.9090459e-14
   2.8974937e-14
   2.8859873e-14
   2.8745266e-14
   2.8631114e-14
   2.8517415e-14
   2.8404168e-14
   2.8291371e-14
   2.8179022e-14
   2.8067118e-14
   2.7955659e-14
   2.7844643e-14
   2.7734068e-14
   2.7623932e-14
   2.7514233e-14
   2.7404969e-14
   2.7296140e-14
   2.7187743e-14
   2.7079776e-14
   2.6972238e-14
   2.6865127e-14
   2.6758442e-14
   2.6652180e-14
   2.6546340e-14
   2.6440920e-14
   2.6335919e-14
   2.6231335e-14
   2.6127167e-14
   2.6023412e-14
   2.5920069e-14
   2.5817136e-14
   2.5714612e-14
   2.5612495e-14
   2.5510784e-14
   2.5409477e-14
   2.5308572e-14
   2.5208068e-14
   2.5107963e-14
   2.5008255e-14
   2.4908943e-14
   2.4810026e-14
   2.4711502e-14
   2.4613369e-14
   2.4515625e-14
   2.4418270e-14
   2.4321301e-14
   2.4224717e-14
   2.4128517e-14
   2.4032699e-14
   2.3937262e-14
   2.3842203e-14
   2.3747522e-14
   2.3653217e-14
   2.3559286e-14
   2.3465729e-14
   2.3372543e-14
   2.3279727e-14
   2.3187279e-14
   2.3095199e-14
   2.3003485e-14
   2.2912134e-14
   2.2821147e-14
   2.2730520e-14
   2.2640254e-14
   2.2550346e-14
   2.2460795e-14
   2.2371600e-14
   2.2282759e-14
   2.2194270e-14
   2.2106133e-14
   2.2018347e-14
   2.1930908e-14
   2.1843817e-14
   2.1757072e-14
   2.1670671e-14
   2.1584614e-14
   2.1498898e-14
   2.1413523e-14
   2.1328486e-14
   2.1243787e-14
   2.1159425e-14
   2.1075398e-14
   2.0991704e-14
   2.0908343e-14
   2.0825313e-14
   2.0742612e-14
   2.0660240e-14
   2.0578195e-14
   2.0496476e-14
   2.0415081e-14
   2.0334010e-14
   2.0253260e-14
   2.0172831e-14
   2.0092722e-14
   2.0012931e-14
   1.9933456e-14
   1.9854297e-14
   1.9775453e-14
   1.9696921e-14
   1.9618702e-14
   1.9540793e-14
   1.9463194e-14
   1.9385902e-14
   1.9308918e-14
   1.9232239e-14
   1.9155865e-14
   1.9079794e-14
   1.9004025e-14
   1.8928557e-14
   1.8853389e-14
   1.8778519e-14
   1.8703947e-14
   1.8629671e-14
   1.8555689e-14
   1.8482002e-14
   1.8408607e-14
   1.8335504e-14
   1.8262690e-14
   1.8190166e-14
   1.8117931e-14
   1.8045981e-14
   1.7974318e-14
   1.7902939e-14
   1.7831844e-14
   1.7761031e-14
   1.7690499e-14
   1.7620247e-14
   1.7550275e-14
   1.7480580e-14
   1.7411162e-14
   1.7342019e-14
   1.7273151e-14
   1.7204557e-14
   1.7136235e-14
   1.7068185e-14
   1.7000404e-14
   1.6932893e-14
   1.6865650e-14
   1.6798674e-14
   1.6731964e-14
   1.6665518e-14
   1.6599337e-14
   1.6533418e-14
   1.6467762e-14
   1.6402366e-14
   1.6337229e-14
   1.6272352e-14
   1.6207732e-14
   1.6143368e-14
   1.6079260e-14
   1.6015407e-14
   1.5951808e-14
   1.5888461e-14
   1.5825365e-14
   1.5762520e-14
   1.5699925e-14
   1.5637578e-14
   1.5575479e-14
   1.5513626e-14
   1.5452019e-14
   1.5390657e-14
   1.5329538e-14
   1.5268662e-14
   1.5208028e-14
   1.5147634e-14
   1.5087481e-14
   1.5027566e-14
   1.4967889e-14
   1.4908449e-14
   1.4849246e-14
   1.4790277e-14
   1.4731543e-14
   1.4673041e-14
   1.4614772e-14
   1.4556735e-14
   1.4498928e-14
   1.4441350e-14
   1.4384002e-14
   1.4326880e-14
   1.4269986e-14
   1.4213318e-14
   1.4156875e-14
   1.4100655e-14
   1.4044660e-14
   1.3988886e-14
   1.3933334e-14
   1.3878003e-14
   1.3822891e-14
   1.3767998e-14
   1.3713323e-14
   1.3658865e-14
   1.3604624e-14
   1.3550598e-14
   1.3496786e-14
   1.3443189e-14
   1.3389804e-14
   1.3336631e-14
   1.3283669e-14
   1.3230917e-14
   1.3178375e-14
   1.3126042e-14
   1.3073916e-14
   1.3021998e-14
   1.2970286e-14
   1.2918779e-14
   1.2867476e-14
   1.2816377e-14
   1.2765482e-14
   1.2714788e-14
   1.2664295e-14
   1.2614004e-14
   1.2563911e-14
   1.2514018e-14
   1.2464323e-14
   1.2414825e-14
   1.2365524e-14
   1.2316419e-14
   1.2267508e-14
   1.2218792e-14
   1.2170269e-14
   1.2121939e-14
   1.2073801e-14
   1.2025854e-14
   1.1978098e-14
   1.1930531e-14
   1.1883153e-14
   1.1835963e-14
   1.1788961e-14
   1.1742145e-14
   1.1695515e-14
   1.1649070e-14
   1.1602810e-14
   1.1556734e-14
   1.1510840e-14
   1.1465129e-14
   1.1419599e-14
   1.1374250e-14
   1.1329081e-14
   1.1284091e-14
   1.1239281e-14
   1.1194648e-14
   1.1150192e-14
   1.1105913e-14
   1.1061810e-14
   1.1017881e-14
   1.0974128e-14
   1.0930548e-14
   1.0887141e-14
   1.0843906e-14
   1.0800844e-14
   1.0757952e-14
   1.0715230e-14
   1.0672678e-14
   1.0630296e-14
   1.0588081e-14
   1.0546034e-14
   1.0504154e-14
   1.0462441e-14
   1.0420893e-14
   1.0379510e-14
   1.0338291e-14
   1.0297236e-14
   1.0256344e-14
   1.0215615e-14
   1.0175047e-14
   1.0134640e-14
   1.0094394e-14
   1.0054307e-14
   1.0014380e-14
   9.9746116e-15
   9.9350009e-15
   9.8955475e-15
   9.8562507e-15
   9.8171101e-15
   9.7781248e-15
   9.7392943e-15
   9.7006181e-15
   9.6620955e-15
   9.6237258e-15
   9.5855085e-15
   9.5474429e-15
   9.5095286e-15
   9.4717648e-15
   9.4341509e-15
   9.3966865e-15
   9.3593708e-15
   9.3222033e-15
   9.2851834e-15
   9.2483105e-15
   9.2115840e-15
   9.1750034e-15
   9.1385680e-15
   9.1022773e-15
   9.0661308e-15
   9.0301278e-15
   8.9942678e-15
   8.9585501e-15
   8.9229743e-15
   8.8875398e-15
   8.8522460e-15
   8.8170924e-15
   8.7820784e-15
   8.7472034e-15
   8.7124669e-15
   8.6778683e-15
   8.6434072e-15
   8.6090829e-15
   8.5748949e-15
   8.5408427e-15
   8.5069256e-15
   8.4731433e-15
   8.4394952e-15
   8.4059806e-15
   8.3725992e-15
   8.3393503e-15
   8.3062335e-15
   8.2732481e-15
   8.2403938e-15
   8.2076699e-15
   8.1750760e-15
   8.1426115e-15
   8.1102759e-15
   8.0780688e-15
   8.0459895e-15
   8.0140376e-15
   7.9822127e-15
   7.9505141e-15
   7.9189413e-15
   7.8874940e-15
   7.8561715e-15
   7.8249735e-15
   7.7938993e-15
   7.7629485e-15
   7.7321206e-15
   7.7014152e-15
   7.6708317e-15
   7.6403696e-15
   7.6100285e-15
   7.5798080e-15
   7.5497074e-15
   7.5197263e-15
   7.4898643e-15
   7.4601209e-15
   7.4304956e-15
   7.4009880e-15
   7.3715975e-15
   7.3423238e-15
   7.3131663e-15
   7.2841245e-15
   7.2551982e-15
   7.2263866e-15
   7.1976895e-15
   7.1691064e-15
   7.1406368e-15
   7.1122802e-15
   7.0840362e-15
   7.0559044e-15
   7.0278844e-15
   6.9999755e-15
   6.9721776e-15
   6.9444900e-15
   6.9169123e-15
   6.8894442e-15
   6.8620852e-15
   6.8348348e-15
   6.8076926e-15
   6.7806582e-15
   6.7537311e-15
   6.7269110e-15
   6.7001974e-15
   6.6735899e-15
   6.6470880e-15
   6.6206914e-15
   6.5943996e-15
   6.5682123e-15
   6.5421289e-15
   6.5161491e-15
   6.4902724e-15
   6.4644986e-15
   6.4388270e-15
   6.4132575e-15
   6.3877894e-15
   6.3624225e-15
   6.3371564e-15
   6.3119905e-15
   6.2869247e-15
   6.2619583e-15
   6.2370911e-15
   6.2123227e-15
   6.1876526e-15
   6.1630804e-15
   6.1386059e-15
   6.1142285e-15
   6.0899480e-15
   6.0657639e-15
   6.0416758e-15
   6.0176834e-15
   5.9937862e-15
   5.9699840e-15
   5.9462762e-15
   5.9226627e-15
   5.8991428e-15
   5.8757164e-15
   5.8523831e-15
   5.8291423e-15
   5.8059939e-15
   5.7829374e-15
   5.7599725e-15
   5.7370987e-15
   5.7143158e-15
   5.6916234e-15
   5.6690211e-15
   5.6465085e-15
   5.6240854e-15
   5.6017513e-15
   5.5795058e-15
   5.5573488e-15
   5.5352797e-15
   5.5132982e-15
   5.4914041e-15
   5.4695969e-15
   5.4478762e-15
   5.4262419e-15
   5.4046934e-15
   5.3832306e-15
   5.3618529e-15
   5.3405602e-15
   5.3193520e-15
   5.2982280e-15
   5.2771879e-15
   5.2562314e-15
   5.2353581e-15
   5.2145677e-15
   5.1938598e-15
   5.1732342e-15
   5.1526905e-15
   5.1322284e-15
   5.1118475e-15
   5.0915476e-15
   5.0713283e-15
   5.0511892e-15
   5.0311302e-15
   5.0111508e-15
   4.9912507e-15
   4.9714297e-15
   4.9516874e-15
   4.9320235e-15
   4.9124376e-15
   4.8929296e-15
   4.8734990e-15
   4.8541456e-15
   4.8348690e-15
   4.8156690e-15
   4.7965453e-15
   4.7774974e-15
   4.7585253e-15
   4.7396284e-15
   4.7208066e-15
   4.7020596e-15
   4.6833870e-15
   4.6647885e-15
   4.6462639e-15
   4.6278129e-15
   4.6094351e-15
   4.5911303e-15
   4.5728983e-15
   4.5547386e-15
   4.5366510e-15
   4.5186353e-15
   4.5006911e-15
   4.4828181e-15
   4.4650162e-15
   4.4472849e-15
   4.4296240e-15
   4.4120333e-15
   4.3945125e-15
   4.3770612e-15
   4.3596792e-15
   4.3423662e-15
   4.3251220e-15
   4.3079463e-15
   4.2908388e-15
   4.2737992e-15
   4.2568273e-15
   4.2399227e-15
   4.2230854e-15
   4.2063148e-15
   4.1896109e-15
   4.1729733e-15
   4.1564018e-15
   4.1398961e-15
   4.1234559e-15
   4.1070810e-15
   4.0907712e-15
   4.0745261e-15
   4.0583455e-15
   4.0422292e-15
   4.0261769e-15
   4.0101883e-15
   3.9942632e-15
   3.9784014e-15
   3.9626026e-15
   3.9468665e-15
   3.9311928e-15
   3.9155815e-15
   3.9000321e-15
   3.8845445e-15
   3.8691183e-15
   3.8537535e-15
   3.8384496e-15
   3.8232065e-15
   3.8080240e-15
   3.7929017e-15
   3.7778395e-15
   3.7628372e-15
   3.7478944e-15
   3.7330109e-15
   3.7181865e-15
   3.7034210e-15
   3.6887142e-15
   3.6740657e-15
   3.6594754e-15
   3.6449431e-15
   3.6304685e-15
   3.6160513e-15
   3.6016914e-15
   3.5873885e-15
   3.5731425e-15
   3.5589530e-15
   3.5448198e-15
   3.5307428e-15
   3.5167217e-15
   3.5027562e-15
   3.4888462e-15
   3.4749915e-15
   3.4611918e-15
   3.4474468e-15
   3.4337565e-15
   3.4201205e-15
   3.4065387e-15
   3.3930108e-15
   3.3795366e-15
   3.3661160e-15
   3.3527486e-15
   3.3394343e-15
   3.3261729e-15
   3.3129642e-15
   3.2998079e-15
   3.2867038e-15
   3.2736518e-15
   3.2606516e-15
   3.2477031e-15
   3.2348060e-15
   3.2219600e-15
   3.2091651e-15
   3.1964211e-15
   3.1837276e-15
   3.1710845e-15
   3.1584916e-15
   3.1459488e-15
   3.1334557e-15
   3.1210123e-15
   3.1086183e-15
   3.0962735e-15
   3.0839777e-15
   3.0717307e-15
   3.0595324e-15
   3.0473825e-15
   3.0352809e-15
   3.0232273e-15
   3.0112216e-15
   2.9992636e-15
   2.9873531e-15
   2.9754898e-15
   2.9636737e-15
   2.9519045e-15
   2.9401820e-15
   2.9285061e-15
   2.9168766e-15
   2.9052932e-15
   2.8937558e-15
   2.8822643e-15
   2.8708184e-15
   2.8594179e-15
   2.8480627e-15
   2.8367526e-15
   2.8254874e-15
   2.8142670e-15
   2.8030911e-15
   2.7919596e-15
   2.7808723e-15
   2.7698290e-15
   2.7588296e-15
   2.7478739e-15
   2.7369616e-15
   2.7260927e-15
   2.7152670e-15
   2.7044842e-15
   2.6937443e-15
   2.6830470e-15
   2.6723923e-15
   2.6617798e-15
   2.6512094e-15
   2.6406811e-15
   2.6301945e-15
   2.6197496e-15
   2.6093462e-15
   2.5989841e-15
   2.5886631e-15
   2.5783831e-15
   2.5681440e-15
   2.5579455e-15
   2.5477875e-15
   2.5376698e-15
   2.5275923e-15
   2.5175549e-15
   2.5075573e-15
   2.4975994e-15
   2.4876810e-15
   2.4778021e-15
   2.4679623e-15
   2.4581617e-15
   2.4483999e-15
   2.4386769e-15
   2.4289926e-15
   2.4193467e-15
   2.4097391e-15
   2.4001696e-15
   2.3906382e-15
   2.3811446e-15
   2.3716887e-15
   2.3622704e-15
   2.3528894e-15
   2.3435457e-15
   2.3342392e-15
   2.3249695e-15
   2.3157367e-15
   2.3065406e-15
   2.2973809e-15
   2.2882577e-15
   2.2791707e-15
   2.2701197e-15
   2.2611047e-15
   2.2521255e-15
   2.2431820e-15
   2.2342740e-15
   2.2254013e-15
   2.2165639e-15
   2.2077616e-15
   2.1989942e-15
   2.1902617e-15
   2.1815638e-15
   2.1729005e-15
   2.1642716e-15
   2.1556769e-15
   2.1471164e-15
   2.1385899e-15
   2.1300972e-15
   2.1216382e-15
   2.1132129e-15
   2.1048210e-15
   2.0964624e-15
   2.0881370e-15
   2.0798447e-15
   2.0715853e-15
   2.0633588e-15
   2.0551648e-15
   2.0470035e-15
   2.0388745e-15
   2.0307778e-15
   2.0227133e-15
   2.0146808e-15
   2.0066802e-15
   1.9987113e-15
   1.9907741e-15
   1.9828685e-15
   1.9749942e-15
   1.9671512e-15
   1.9593393e-15
   1.9515585e-15
   1.9438085e-15
   1.9360894e-15
   1.9284009e-15
   1.9207429e-15
   1.9131153e-15
   1.9055181e-15
   1.8979509e-15
   1.8904139e-15
   1.8829068e-15
   1.8754295e-15
   1.8679818e-15
   1.8605638e-15
   1.8531752e-15
   1.8458160e-15
   1.8384859e-15
   1.8311850e-15
   1.8239131e-15
   1.8166701e-15
   1.8094558e-15
   1.8022702e-15
   1.7951131e-15
   1.7879844e-15
   1.7808840e-15
   1.7738119e-15
   1.7667678e-15
   1.7597517e-15
   1.7527634e-15
   1.7458029e-15
   1.7388701e-15
   1.7319648e-15
   1.7250869e-15
   1.7182363e-15
   1.7114129e-15
   1.7046166e-15
   1.6978473e-15
   1.6911049e-15
   1.6843893e-15
   1.6777003e-15
   1.6710379e-15
   1.6644019e-15
   1.6577923e-15
   1.6512090e-15
   1.6446518e-15
   1.6381206e-15
   1.6316154e-15
   1.6251360e-15
   1.6186823e-15
   1.6122543e-15
   1.6058518e-15
   1.5994747e-15
   1.5931229e-15
   1.5867964e-15
   1.5804950e-15
   1.5742186e-15
   1.5679671e-15
   1.5617405e-15
   1.5555386e-15
   1.5493613e-15
   1.5432085e-15
   1.5370802e-15
   1.5309762e-15
   1.5248965e-15
   1.5188409e-15
   1.5128093e-15
   1.5068017e-15
   1.5008180e-15
   1.4948580e-15
   1.4889217e-15
   1.4830090e-15
   1.4771197e-15
   1.4712538e-15
   1.4654113e-15
   1.4595919e-15
   1.4537956e-15
   1.4480224e-15
   1.4422721e-15
   1.4365446e-15
   1.4308398e-15
   1.4251577e-15
   1.4194982e-15
   1.4138612e-15
   1.4082465e-15
   1.4026542e-15
   1.3970840e-15
   1.3915360e-15
   1.3860100e-15
   1.3805059e-15
   1.3750237e-15
   1.3695633e-15
   1.3641245e-15
   1.3587074e-15
   1.3533117e-15
   1.3479375e-15
   1.3425847e-15
   1.3372530e-15
   1.3319426e-15
   1.3266533e-15
   1.3213849e-15
   1.3161375e-15
   1.3109109e-15
   1.3057051e-15
   1.3005199e-15
   1.2953554e-15
   1.2902113e-15
   1.2850877e-15
   1.2799844e-15
   1.2749014e-15
   1.2698385e-15
   1.2647958e-15
   1.2597731e-15
   1.2547704e-15
   1.2497875e-15
   1.2448244e-15
   1.2398810e-15
   1.2349572e-15
   1.2300530e-15
   1.2251683e-15
   1.2203030e-15
   1.2154569e-15
   1.2106302e-15
   1.2058226e-15
   1.2010341e-15
   1.1962646e-15
   1.1915140e-15
   1.1867823e-15
   1.1820694e-15
   1.1773753e-15
   1.1726997e-15
   1.1680428e-15
   1.1634043e-15
   1.1587842e-15
   1.1541825e-15
   1.1495991e-15
   1.1450338e-15
   1.1404867e-15
   1.1359577e-15
   1.1314466e-15
   1.1269535e-15
   1.1224782e-15
   1.1180206e-15
   1.1135808e-15
   1.1091586e-15
   1.1047540e-15
   1.1003668e-15
   1.0959971e-15
   1.0916447e-15
   1.0873096e-15
   1.0829917e-15
   1.0786910e-15
   1.0744074e-15
   1.0701407e-15
   1.0658910e-15
   1.0616582e-15
   1.0574422e-15
   1.0532429e-15
   1.0490604e-15
   1.0448944e-15
   1.0407449e-15
   1.0366120e-15
   1.0324954e-15
   1.0283952e-15
   1.0243113e-15
   1.0202436e-15
   1.0161921e-15
   1.0121566e-15
   1.0081372e-15
   1.0041337e-15
   1.0001461e-15
   9.9617441e-16
   9.9221845e-16
   9.8827820e-16
   9.8435359e-16
   9.8044457e-16
   9.7655107e-16
   9.7267304e-16
   9.6881040e-16
   9.6496311e-16
   9.6113109e-16
   9.5731429e-16
   9.5351265e-16
   9.4972610e-16
   9.4595459e-16
   9.4219806e-16
   9.3845645e-16
   9.3472969e-16
   9.3101774e-16
   9.2732052e-16
   9.2363799e-16
   9.1997008e-16
   9.1631674e-16
   9.1267790e-16
   9.0905352e-16
   9.0544352e-16
   9.0184787e-16
   8.9826649e-16
   8.9469934e-16
   8.9114635e-16
   8.8760747e-16
   8.8408264e-16
   8.8057181e-16
   8.7707492e-16
   8.7359192e-16
   8.7012276e-16
   8.6666736e-16
   8.6322569e-16
   8.5979769e-16
   8.5638330e-16
   8.5298247e-16
   8.4959515e-16
   8.4622127e-16
   8.4286080e-16
   8.3951367e-16
   8.3617983e-16
   8.3285923e-16
   8.2955182e-16
   8.2625754e-16
   8.2297634e-16
   8.1970818e-16
   8.1645299e-16
   8.1321073e-16
   8.0998134e-16
   8.0676478e-16
   8.0356099e-16
   8.0036993e-16
   7.9719154e-16
   7.9402577e-16
   7.9087257e-16
   7.8773189e-16
   7.8460369e-16
   7.8148790e-16
   7.7838449e-16
   7.7529341e-16
   7.7221460e-16
   7.6914802e-16
   7.6609361e-16
   7.6305133e-16
   7.6002114e-16
   7.5700298e-16
   7.5399680e-16
   7.5100257e-16
   7.4802022e-16
   7.4504971e-16
   7.4209101e-16
   7.3914405e-16
   7.3620879e-16
   7.3328519e-16
   7.3037321e-16
   7.2747278e-16
   7.2458387e-16
   7.2170644e-16
   7.1884043e-16
   7.1598581e-16
   7.1314252e-16
   7.1031052e-16
   7.0748976e-16
   7.0468021e-16
   7.0188182e-16
   6.9909454e-16
   6.9631833e-16
   6.9355314e-16
   6.9079893e-16
   6.8805566e-16
   6.8532329e-16
   6.8260176e-16
   6.7989105e-16
   6.7719109e-16
   6.7450186e-16
   6.7182331e-16
   6.6915540e-16
   6.6649808e-16
   6.6385131e-16
   6.6121506e-16
   6.5858927e-16
   6.5597391e-16
   6.5336894e-16
   6.5077431e-16
   6.4818998e-16
   6.4561592e-16
   6.4305208e-16
   6.4049842e-16
   6.3795490e-16
   6.3542148e-16
   6.3289813e-16
   6.3038479e-16
   6.2788144e-16
   6.2538802e-16
   6.2290451e-16
   6.2043086e-16
   6.1796703e-16
   6.1551299e-16
   6.1306869e-16
   6.1063410e-16
   6.0820918e-16
   6.0579389e-16
   6.0338819e-16
   6.0099204e-16
   5.9860541e-16
   5.9622825e-16
   5.9386054e-16
   5.9150223e-16
   5.8915328e-16
   5.8681366e-16
   5.8448333e-16
   5.8216226e-16
   5.7985040e-16
   5.7754773e-16
   5.7525420e-16
   5.7296977e-16
   5.7069442e-16
   5.6842811e-16
   5.6617079e-16
   5.6392244e-16
   5.6168302e-16
   5.5945249e-16
   5.5723081e-16
   5.5501796e-16
   5.5281390e-16
   5.5061859e-16
   5.4843200e-16
   5.4625409e-16
   5.4408483e-16
   5.4192419e-16
   5.3977212e-16
   5.3762860e-16
   5.3549360e-16
   5.3336707e-16
   5.3124899e-16
   5.2913932e-16
   5.2703802e-16
   5.2494507e-16
   5.2379384e-16
   5.2286044e-16
   5.2078408e-16
   5.1871596e-16
   5.1665606e-16
   5.1460434e-16
   5.1256077e-16
   5.1052531e-16
   5.0849793e-16
   5.0647861e-16
   5.0446730e-16
   5.0246399e-16
   5.0046863e-16
   4.9848119e-16
   4.9650164e-16
   4.9452996e-16
   4.9256610e-16
   4.9061005e-16
   4.8866176e-16
   4.8672121e-16
   4.8478836e-16
   4.8286319e-16
   4.8094567e-16
   4.7903576e-16
   4.7713343e-16
   4.7523866e-16
   4.7335142e-16
   4.7147166e-16
   4.6959938e-16
   4.6773453e-16
   4.6587708e-16
   4.6402701e-16
   4.6218429e-16
   4.6034888e-16
   4.5852077e-16
   4.5669991e-16
   4.5488628e-16
   4.5307986e-16
   4.5128061e-16
   4.4948850e-16
   4.4770352e-16
   4.4592562e-16
   4.4415478e-16
   4.4239097e-16
   4.4063417e-16
   4.3888434e-16
   4.3714146e-16
   4.3540551e-16
   4.3367644e-16
   4.3195425e-16
   4.3023889e-16
   4.2853035e-16
   4.2682859e-16
   4.2513358e-16
   4.2344531e-16
   4.2176375e-16
   4.2008886e-16
   4.1842062e-16
   4.1675901e-16
   4.1510399e-16
   4.1345555e-16
   4.1181365e-16
   4.1017828e-16
   4.0854940e-16
   4.0692698e-16
   4.0531101e-16
   4.0370146e-16
   4.0209830e-16
   4.0050151e-16
   3.9891105e-16
   3.9732692e-16
   3.9574907e-16
   3.9417749e-16
   3.9261215e-16
   3.9105303e-16
   3.8950009e-16
   3.8795333e-16
   3.8641271e-16
   3.8487820e-16
   3.8334979e-16
   3.8182745e-16
   3.8031115e-16
   3.7880088e-16
   3.7729660e-16
   3.7579830e-16
   3.7430595e-16
   3.7281952e-16
   3.7133900e-16
   3.6986435e-16
   3.6839556e-16
   3.6693261e-16
   3.6547546e-16
   3.6402410e-16
   3.6257851e-16
   3.6113865e-16
   3.5970451e-16
   3.5827607e-16
   3.5685330e-16
   3.5543618e-16
   3.5402469e-16
   3.5261880e-16
   3.5121850e-16
   3.4982376e-16
   3.4843455e-16
   3.4705087e-16
   3.4567267e-16
   3.4429995e-16
   3.4293269e-16
   3.4157085e-16
   3.4021442e-16
   3.3886337e-16
   3.3751769e-16
   3.3617736e-16
   3.3484235e-16
   3.3351264e-16
   3.3218821e-16
   3.3086903e-16
   3.2955510e-16
   3.2824639e-16
   3.2694287e-16
   3.2564453e-16
   3.2435135e-16
   3.2306330e-16
   3.2178036e-16
   3.2050252e-16
   3.1922976e-16
   3.1796205e-16
   3.1669937e-16
   3.1544171e-16
   3.1418904e-16
   3.1294135e-16
   3.1169861e-16
   3.1046081e-16
   3.0922792e-16
   3.0799993e-16
   3.0677681e-16
   3.0555855e-16
   3.0434513e-16
   3.0313653e-16
   3.0193273e-16
   3.0073371e-16
   2.9953945e-16
   2.9834993e-16
   2.9716514e-16
   2.9598505e-16
   2.9480965e-16
   2.9363891e-16
   2.9247283e-16
   2.9131137e-16
   2.9015453e-16
   2.8900228e-16
   2.8785461e-16
   2.8671149e-16
   2.8557292e-16
   2.8443886e-16
   2.8330931e-16
   2.8218425e-16
   2.8106365e-16
   2.7994750e-16
   2.7883579e-16
   2.7772849e-16
   2.7662559e-16
   2.7552706e-16
   2.7443290e-16
   2.7334309e-16
   2.7225760e-16
   2.7117642e-16
   2.7009954e-16
   2.6902693e-16
   2.6795858e-16
   2.6689448e-16
   2.6583460e-16
   2.6477893e-16
   2.6372745e-16
   2.6268015e-16
   2.6163701e-16
   2.6059801e-16
   2.5956313e-16
   2.5853236e-16
   2.5750569e-16
   2.5648310e-16
   2.5546456e-16
   2.5445007e-16
   2.5343961e-16
   2.5243317e-16
   2.5143072e-16
   2.5043225e-16
   2.4943774e-16
   2.4844718e-16
   2.4746056e-16
   2.4647786e-16
   2.4549906e-16
   2.4452414e-16
   2.4355310e-16
   2.4258591e-16
   2.4162257e-16
   2.4066305e-16
   2.3970733e-16
   2.3875542e-16
   2.3780729e-16
   2.3686292e-16
   2.3592230e-16
   2.3498541e-16
   2.3405225e-16
   2.3312279e-16
   2.3219703e-16
   2.3127494e-16
   2.3035651e-16
   2.2944173e-16
   2.2853058e-16
   2.2762305e-16
   2.2671912e-16
   2.2581878e-16
   2.2492202e-16
   2.2402882e-16
   2.2313917e-16
   2.2225305e-16
   2.2137045e-16
   2.2049135e-16
   2.1961575e-16
   2.1874362e-16
   2.1787495e-16
   2.1700974e-16
   2.1614796e-16
   2.1528960e-16
   2.1443465e-16
   2.1358310e-16
   2.1273493e-16
   2.1189013e-16
   2.1104868e-16
   2.1021057e-16
   2.0937579e-16
   2.0854433e-16
   2.0771617e-16
   2.0689129e-16
   2.0606970e-16
   2.0525136e-16
   2.0443628e-16
   2.0362443e-16
   2.0281581e-16
   2.0201039e-16
   2.0120818e-16
   2.0040915e-16
   1.9961329e-16
   1.9882060e-16
   1.9803105e-16
   1.9724464e-16
   1.9646135e-16
   1.9568117e-16
   1.9490409e-16
   1.9413010e-16
   1.9335918e-16
   1.9259132e-16
   1.9182651e-16
   1.9106474e-16
   1.9030599e-16
   1.8955025e-16
   1.8879752e-16
   1.8804778e-16
   1.8730101e-16
   1.8655721e-16
   1.8581636e-16
   1.8507846e-16
   1.8434348e-16
   1.8361142e-16
   1.8288227e-16
   1.8215602e-16
   1.8143265e-16
   1.8071215e-16
   1.7999452e-16
   1.7927973e-16
   1.7856778e-16
   1.7785866e-16
   1.7715236e-16
   1.7644886e-16
   1.7574815e-16
   1.7505023e-16
   1.7435508e-16
   1.7366269e-16
   1.7297305e-16
   1.7228615e-16
   1.7160197e-16
   1.7092051e-16
   1.7024176e-16
   1.6956570e-16
   1.6889233e-16
   1.6822164e-16
   1.6755360e-16
   1.6688822e-16
   1.6622548e-16
   1.6556537e-16
   1.6490789e-16
   1.6425301e-16
   1.6360074e-16
   1.6295106e-16
   1.6230395e-16
   1.6165942e-16
   1.6101744e-16
   1.6037802e-16
   1.5974113e-16
   1.5910678e-16
   1.5847494e-16
   1.5784561e-16
   1.5721878e-16
   1.5659444e-16
   1.5597258e-16
   1.5535319e-16
   1.5473626e-16
   1.5412178e-16
   1.5350973e-16
   1.5290012e-16
   1.5229293e-16
   1.5168815e-16
   1.5108578e-16
   1.5048579e-16
   1.4988819e-16
   1.4929296e-16
   1.4870010e-16
   1.4810958e-16
   1.4752142e-16
   1.4693559e-16
   1.4635208e-16
   1.4577090e-16
   1.4519202e-16
   1.4461544e-16
   1.4404115e-16
   1.4346914e-16
   1.4289940e-16
   1.4233193e-16
   1.4176670e-16
   1.4120373e-16
   1.4064298e-16
   1.4008447e-16
   1.3952817e-16
   1.3897408e-16
   1.3842220e-16
   1.3787250e-16
   1.3732499e-16
   1.3677965e-16
   1.3623648e-16
   1.3569546e-16
   1.3515659e-16
   1.3461986e-16
   1.3408527e-16
   1.3355279e-16
   1.3302244e-16
   1.3249418e-16
   1.3196803e-16
   1.3144396e-16
   1.3092198e-16
   1.3040207e-16
   1.2988422e-16
   1.2936843e-16
   1.2885469e-16
   1.2834299e-16
   1.2783332e-16
   1.2732567e-16
   1.2682004e-16
   1.2631642e-16
   1.2581480e-16
   1.2531517e-16
   1.2481752e-16
   1.2432185e-16
   1.2382815e-16
   1.2333641e-16
   1.2284662e-16
   1.2235878e-16
   1.2187287e-16
   1.2138890e-16
   1.2090684e-16
   1.2042670e-16
   1.1994847e-16
   1.1947214e-16
   1.1899769e-16
   1.1852514e-16
   1.1805445e-16
   1.1758564e-16
   1.1711869e-16
   1.1665359e-16
   1.1619035e-16
   1.1572894e-16
   1.1526936e-16
   1.1481161e-16
   1.1435567e-16
   1.1390155e-16
   1.1344923e-16
   1.1299870e-16
   1.1254997e-16
   1.1210301e-16
   1.1165784e-16
   1.1121442e-16
   1.1077277e-16
   1.1033288e-16
   1.0989473e-16
   1.0945832e-16
   1.0902365e-16
   1.0859070e-16
   1.0815947e-16
   1.0772995e-16
   1.0730214e-16
   1.0687602e-16
   1.0645160e-16
   1.0602886e-16
   1.0560781e-16
   1.0518842e-16
   1.0477070e-16
   1.0435464e-16
   1.0394023e-16
   1.0352747e-16
   1.0311635e-16
   1.0270686e-16
   1.0229899e-16
   1.0189275e-16
   1.0148812e-16
   1.0108509e-16
   1.0068367e-16
   1.0028384e-16
   9.9885593e-17
   9.9488932e-17
   9.9093846e-17
   9.8700329e-17
   9.8308375e-17
   9.7917977e-17
   9.7529130e-17
   9.7141826e-17
   9.6756061e-17
   9.6371828e-17
   9.5989120e-17
   9.5607933e-17
   9.5228259e-17
   9.4850093e-17
   9.4473429e-17
   9.4098260e-17
   9.3724581e-17
   9.3352386e-17
   9.2981670e-17
   9.2612425e-17
   9.2244647e-17
   9.1878329e-17
   9.1513466e-17
   9.1150052e-17
   9.0788081e-17
   9.0427548e-17
   9.0068446e-17
   8.9710770e-17
   8.9354515e-17
   8.8999674e-17
   8.8646243e-17
   8.8294215e-17
   8.7943585e-17
   8.7594347e-17
   8.7246497e-17
   8.6900027e-17
   8.6554934e-17
   8.6211211e-17
   8.5868853e-17
   8.5527854e-17
   8.5188210e-17
   8.4849915e-17
   8.4512962e-17
   8.4177348e-17
   8.3843067e-17
   8.3510113e-17
   8.3178482e-17
   8.2848167e-17
   8.2519164e-17
   8.2191468e-17
   8.1865073e-17
   8.1539974e-17
   8.1216166e-17
   8.0893644e-17
   8.0572403e-17
   8.0252438e-17
   7.9933743e-17
   7.9616314e-17
   7.9300145e-17
   7.8985232e-17
   7.8671569e-17
   7.8359153e-17
   7.8047976e-17
   7.7738036e-17
   7.7429326e-17
   7.7121842e-17
   7.6815579e-17
   7.6510533e-17
   7.6206698e-17
   7.5904069e-17
   7.5602642e-17
   7.5302413e-17
   7.5003375e-17
   7.4705525e-17
   7.4408858e-17
   7.4113369e-17
   7.3819053e-17
   7.3525906e-17
   7.3233924e-17
   7.2943100e-17
   7.2653432e-17
   7.2364914e-17
   7.2077542e-17
   7.1791311e-17
   7.1506216e-17
   7.1222254e-17
   7.0939420e-17
   7.0657708e-17
   7.0377116e-17
   7.0097637e-17
   6.9819269e-17
   6.9542006e-17
   6.9265844e-17
   6.8990778e-17
   6.8716805e-17
   6.8443920e-17
   6.8172119e-17
   6.7901397e-17
   6.7631750e-17
   6.7363174e-17
   6.7095664e-17
   6.6829217e-17
   6.6563828e-17
   6.6299492e-17
   6.6036207e-17
   6.5773967e-17
   6.5512768e-17
   6.5252607e-17
   6.4993479e-17
   6.4735380e-17
   6.4478306e-17
   6.4222252e-17
   6.3967216e-17
   6.3713192e-17
   6.3460177e-17
   6.3208167e-17
   6.2957158e-17
   6.2707145e-17
   6.2458125e-17
   6.2210094e-17
   6.1963049e-17
   6.1716984e-17
   6.1471896e-17
   6.1227782e-17
   6.0984637e-17
   6.0742457e-17
   6.0501240e-17
   6.0260980e-17
   6.0021674e-17
   5.9783319e-17
   5.9545910e-17
   5.9309444e-17
   5.9073917e-17
   5.8839325e-17
   5.8605665e-17
   5.8372933e-17
   5.8141125e-17
   5.7910238e-17
   5.7680267e-17
   5.7451210e-17
   5.7223063e-17
   5.6995821e-17
   5.6769482e-17
   5.6544041e-17
   5.6319496e-17
   5.6095843e-17
   5.5873078e-17
   5.5651197e-17
   5.5430197e-17
   5.5210076e-17
   5.4990828e-17
   5.4772451e-17
   5.4554941e-17
   5.4338295e-17
   5.4122509e-17
   5.3907580e-17
   5.3693505e-17
   5.3480280e-17
   5.3267901e-17
   5.3056366e-17
   5.2845671e-17
   5.2635813e-17
   5.2426788e-17
   5.2218593e-17
   5.2011225e-17
   5.1804680e-17
   5.1598956e-17
   5.1394049e-17
   5.1189955e-17
   5.0986672e-17
   5.0784196e-17
   5.0582524e-17
   5.0381653e-17
   5.0181579e-17
   4.9982301e-17
   4.9783813e-17
   4.9586114e-17
   4.9389200e-17
   4.9193068e-17
   4.8997715e-17
   4.8803137e-17
   4.8609332e-17
   4.8416297e-17
   4.8224028e-17
   4.8032523e-17
   4.7841779e-17
   4.7651792e-17
   4.7462559e-17
   4.7274078e-17
   4.7086345e-17
   4.6899358e-17
   4.6713114e-17
   4.6527609e-17
   4.6342840e-17
   4.6158806e-17
   4.5975502e-17
   4.5792926e-17
   4.5611075e-17
   4.5429947e-17
   4.5249537e-17
   4.5069844e-17
   4.4890865e-17
   4.4712597e-17
   4.4535036e-17
   4.4358180e-17
   4.4182027e-17
   4.4006574e-17
   4.3831817e-17
   4.3657754e-17
   4.3484382e-17
   4.3311699e-17
   4.3139702e-17
   4.2968387e-17
   4.2797753e-17
   4.2627797e-17
   4.2458515e-17
   4.2289906e-17
   4.2121966e-17
   4.1954693e-17
   4.1788085e-17
   4.1622138e-17
   4.1456850e-17
   4.1292218e-17
   4.1128240e-17
   4.0964914e-17
   4.0802236e-17
   4.0640204e-17
   4.0478815e-17
   4.0318068e-17
   4.0157958e-17
   3.9998485e-17
   3.9839645e-17
   3.9681435e-17
   3.9523854e-17
   3.9366899e-17
   3.9210567e-17
   3.9054856e-17
   3.8899763e-17
   3.8745286e-17
   3.8591422e-17
   3.8438170e-17
   3.8285526e-17
   3.8133488e-17
   3.7982054e-17
   3.7831222e-17
   3.7680988e-17
   3.7531351e-17
   3.7382308e-17
   3.7233857e-17
   3.7085996e-17
   3.6938722e-17
   3.6792032e-17
   3.6645925e-17
   3.6500399e-17
   3.6355450e-17
   3.6211077e-17
   3.6067277e-17
   3.5924048e-17
   3.5781389e-17
   3.5639295e-17
   3.5497766e-17
   3.5356799e-17
   3.5216392e-17
   3.5076542e-17
   3.4937247e-17
   3.4798506e-17
   3.4660316e-17
   3.4522675e-17
   3.4385580e-17
   3.4249029e-17
   3.4113021e-17
   3.3977553e-17
   3.3842623e-17
   3.3708229e-17
   3.3574368e-17
   3.3441039e-17
   3.3308239e-17
   3.3175967e-17
   3.3044220e-17
   3.2912997e-17
   3.2782294e-17
   3.2652111e-17
   3.2522444e-17
   3.2393292e-17
   3.2264654e-17
   3.2136526e-17
   3.2008907e-17
   3.1881794e-17
   3.1755187e-17
   3.1629082e-17
   3.1503478e-17
   3.1378373e-17
   3.1253764e-17
   3.1129651e-17
   3.1006030e-17
   3.0882901e-17
   3.0760260e-17
   3.0638106e-17
   3.0516437e-17
   3.0395252e-17
   3.0274548e-17
   3.0154323e-17
   3.0034575e-17
   2.9915303e-17
   2.9796505e-17
   2.9678179e-17
   2.9560322e-17
   2.9442933e-17
   2.9326011e-17
   2.9209553e-17
   2.9093557e-17
   2.8978022e-17
   2.8862946e-17
   2.8748327e-17
   2.8634163e-17
   2.8520452e-17
   2.8407193e-17
   2.8294384e-17
   2.8182022e-17
   2.8070107e-17
   2.7958636e-17
   2.7847608e-17
   2.7737021e-17
   2.7626873e-17
   2.7517162e-17
   2.7407888e-17
   2.7299047e-17
   2.7190638e-17
   2.7082660e-17
   2.6975110e-17
   2.6867988e-17
   2.6761291e-17
   2.6655018e-17
   2.6549167e-17
   2.6443736e-17
   2.6338724e-17
   2.6234128e-17
   2.6129949e-17
   2.6026183e-17
   2.5922829e-17
   2.5819885e-17
   2.5717350e-17
   2.5615223e-17
   2.5513501e-17
   2.5412183e-17
   2.5311267e-17
   2.5210752e-17
   2.5110636e-17
   2.5010918e-17
   2.4911596e-17
   2.4812668e-17
   2.4714133e-17
   2.4615989e-17
   2.4518236e-17
   2.4420870e-17
   2.4323891e-17
   2.4227297e-17
   2.4131087e-17
   2.4035258e-17
   2.3939811e-17
   2.3844742e-17
   2.3750051e-17
   2.3655736e-17
   2.3561795e-17
   2.3468228e-17
   2.3375032e-17
   2.3282206e-17
   2.3189748e-17
   2.3097658e-17
   2.3005934e-17
   2.2914574e-17
   2.2823577e-17
   2.2732941e-17
   2.2642665e-17
   2.2552747e-17
   2.2463187e-17
   2.2373982e-17
   2.2285131e-17
   2.2196634e-17
   2.2108487e-17
   2.2020691e-17
   2.1933244e-17
   2.1846143e-17
   2.1759389e-17
   2.1672979e-17
   2.1586912e-17
   2.1501187e-17
   2.1415803e-17
   2.1330757e-17
   2.1246050e-17
   2.1161678e-17
   2.1077642e-17
   2.0993939e-17
   2.0910569e-17
   2.0827530e-17
   2.0744821e-17
   2.0662440e-17
   2.0580386e-17
   2.0498658e-17
   2.0417255e-17
   2.0336175e-17
   2.0255417e-17
   2.0174979e-17
   2.0094861e-17
   2.0015062e-17
   1.9935579e-17
   1.9856411e-17
   1.9777559e-17
   1.9699019e-17
   1.9620791e-17
   1.9542874e-17
   1.9465266e-17
   1.9387966e-17
   1.9310974e-17
   1.9234287e-17
   1.9157905e-17
   1.9081826e-17
   1.9006049e-17
   1.8930573e-17
   1.8855397e-17
   1.8780519e-17
   1.8705939e-17
   1.8631654e-17
   1.8557665e-17
   1.8483970e-17
   1.8410567e-17
   1.8337456e-17
   1.8264635e-17
   1.8192103e-17
   1.8119860e-17
   1.8047903e-17
   1.7976232e-17
   1.7904846e-17
   1.7833743e-17
   1.7762922e-17
   1.7692383e-17
   1.7622124e-17
   1.7552143e-17
   1.7482441e-17
   1.7413016e-17
   1.7343866e-17
   1.7274991e-17
   1.7206389e-17
   1.7138060e-17
   1.7070002e-17
   1.7002214e-17
   1.6934696e-17
   1.6867446e-17
   1.6800462e-17
   1.6733745e-17
   1.6667293e-17
   1.6601105e-17
   1.6535179e-17
   1.6469515e-17
   1.6404112e-17
   1.6338969e-17
   1.6274084e-17
   1.6209458e-17
   1.6145087e-17
   1.6080973e-17
   1.6017113e-17
   1.5953506e-17
   1.5890152e-17
   1.5827050e-17
   1.5764198e-17
   1.5701596e-17
   1.5639243e-17
   1.5577137e-17
   1.5515278e-17
   1.5453664e-17
   1.5392295e-17
   1.5331170e-17
   1.5270288e-17
   1.5209647e-17
   1.5149247e-17
   1.5089087e-17
   1.5029166e-17
   1.4969483e-17
   1.4910037e-17
   1.4850827e-17
   1.4791852e-17
   1.4733111e-17
   1.4674604e-17
   1.4616329e-17
   1.4558285e-17
   1.4500472e-17
   1.4442888e-17
   1.4385533e-17
   1.4328406e-17
   1.4271506e-17
   1.4214831e-17
   1.4158382e-17
   1.4102157e-17
   1.4046155e-17
   1.3990376e-17
   1.3934818e-17
   1.3879480e-17
   1.3824363e-17
   1.3769464e-17
   1.3714783e-17
   1.3660320e-17
   1.3606073e-17
   1.3552041e-17
   1.3498224e-17
   1.3444620e-17
   1.3391229e-17
   1.3338051e-17
   1.3285083e-17
   1.3232326e-17
   1.3179779e-17
   1.3127440e-17
   1.3075309e-17
   1.3023385e-17
   1.2971667e-17
   1.2920154e-17
   1.2868846e-17
   1.2817742e-17
   1.2766841e-17
   1.2716142e-17
   1.2665644e-17
   1.2615347e-17
   1.2565249e-17
   1.2515351e-17
   1.2465650e-17
   1.2416147e-17
   1.2366841e-17
   1.2317730e-17
   1.2268815e-17
   1.2220093e-17
   1.2171565e-17
   1.2123230e-17
   1.2075087e-17
   1.2027135e-17
   1.1979373e-17
   1.1931801e-17
   1.1884418e-17
   1.1837224e-17
   1.1790216e-17
   1.1743395e-17
   1.1696760e-17
   1.1650311e-17
   1.1604046e-17
   1.1557964e-17
   1.1512066e-17
   1.1466350e-17
   1.1420815e-17
   1.1375461e-17
   1.1330287e-17
   1.1285293e-17
   1.1240477e-17
   1.1195840e-17
   1.1151379e-17
   1.1107095e-17
   1.1062987e-17
   1.1019055e-17
   1.0975296e-17
   1.0931712e-17
   1.0888300e-17
   1.0845061e-17
   1.0801994e-17
   1.0759097e-17
   1.0716371e-17
   1.0673815e-17
   1.0631427e-17
   1.0589208e-17
   1.0547157e-17
   1.0505273e-17
   1.0463555e-17
   1.0422002e-17
   1.0380615e-17
   1.0339392e-17
   1.0298333e-17
   1.0257436e-17
   1.0216702e-17
   1.0176130e-17
   1.0135719e-17
   1.0095469e-17
   1.0055378e-17
   1.0015447e-17
   9.9756738e-18
   9.9360588e-18
   9.8966012e-18
   9.8573003e-18
   9.8181554e-18
   9.7791660e-18
   9.7403314e-18
   9.7016511e-18
   9.6631243e-18
   9.6247506e-18
   9.5865292e-18
   9.5484596e-18
   9.5105412e-18
   9.4727734e-18
   9.4351555e-18
   9.3976871e-18
   9.3603674e-18
   9.3231959e-18
   9.2861721e-18
   9.2492953e-18
   9.2125649e-18
   9.1759804e-18
   9.1395411e-18
   9.1032466e-18
   9.0670962e-18
   9.0310894e-18
   8.9952255e-18
   8.9595041e-18
   8.9239245e-18
   8.8884862e-18
   8.8531887e-18
   8.8180313e-18
   8.7830135e-18
   8.7481348e-18
   8.7133946e-18
   8.6787924e-18
   8.6443276e-18
   8.6099996e-18
   8.5758080e-18
   8.5417521e-18
   8.5078315e-18
   8.4740456e-18
   8.4403938e-18
   8.4068757e-18
   8.3734907e-18
   8.3402383e-18
   8.3071179e-18
   8.2741291e-18
   8.2412712e-18
   8.2085439e-18
   8.1759465e-18
   8.1434785e-18
   8.1111395e-18
   8.0789289e-18
   8.0468463e-18
   8.0148910e-18
   7.9830626e-18
   7.9513607e-18
   7.9197846e-18
   7.8883339e-18
   7.8570081e-18
   7.8258067e-18
   7.7947292e-18
   7.7637751e-18
   7.7329440e-18
   7.7022353e-18
   7.6716485e-18
   7.6411832e-18
   7.6108389e-18
   7.5806151e-18
   7.5505113e-18
   7.5205270e-18
   7.4906619e-18
   7.4609153e-18
   7.4312868e-18
   7.4017761e-18
   7.3723825e-18
   7.3431056e-18
   7.3139450e-18
   7.2849002e-18
   7.2559707e-18
   7.2271561e-18
   7.1984560e-18
   7.1698698e-18
   7.1413971e-18
   7.1130376e-18
   7.0847906e-18
   7.0566558e-18
   7.0286327e-18
   7.0007209e-18
   6.9729200e-18
   6.9452294e-18
   6.9176489e-18
   6.8901778e-18
   6.8628159e-18
   6.8355626e-18
   6.8084175e-18
   6.7813802e-18
   6.7544503e-18
   6.7276273e-18
   6.7009109e-18
   6.6743005e-18
   6.6477959e-18
   6.6213964e-18
   6.5951018e-18
   6.5689117e-18
   6.5428255e-18
   6.5168429e-18
   6.4909636e-18
   6.4651869e-18
   6.4395127e-18
   6.4139404e-18
   6.3884696e-18
   6.3631000e-18
   6.3378312e-18
   6.3126627e-18
   6.2875941e-18
   6.2626251e-18
   6.2377553e-18
   6.2129842e-18
   6.1883114e-18
   6.1637367e-18
   6.1392596e-18
   6.1148796e-18
   6.0905965e-18
   6.0664098e-18
   6.0423191e-18
   6.0183241e-18
   5.9944245e-18
   5.9706197e-18
   5.9469094e-18
   5.9232933e-18
   5.8997710e-18
   5.8763421e-18
   5.8530062e-18
   5.8297631e-18
   5.8066122e-18
   5.7835532e-18
   5.7605858e-18
   5.7377097e-18
   5.7149243e-18
   5.6922295e-18
   5.6696248e-18
   5.6471098e-18
   5.6246843e-18
   5.6023478e-18
   5.5801000e-18
   5.5579405e-18
   5.5358691e-18
   5.5138853e-18
   5.4919888e-18
   5.4701793e-18
   5.4484564e-18
   5.4268197e-18
   5.4052690e-18
   5.3838038e-18
   5.3624239e-18
   5.3411289e-18
   5.3199184e-18
   5.2987922e-18
   5.2777499e-18
   5.2567911e-18
   5.2359156e-18
   5.2151230e-18
   5.1944129e-18
   5.1737851e-18
   5.1532392e-18
   5.1327749e-18
   5.1123918e-18
   5.0920897e-18
   5.0718683e-18
   5.0517271e-18
   5.0316659e-18
   5.0116844e-18
   4.9917822e-18
   4.9719591e-18
   4.9522147e-18
   4.9325486e-18
   4.9129607e-18
   4.8934506e-18
   4.8740180e-18
   4.8546625e-18
   4.8353839e-18
   4.8161818e-18
   4.7970560e-18
   4.7780062e-18
   4.7590320e-18
   4.7401331e-18
   4.7213093e-18
   4.7025603e-18
   4.6838857e-18
   4.6652852e-18
   4.6467587e-18
   4.6283057e-18
   4.6099260e-18
   4.5916192e-18
   4.5733852e-18
   4.5552236e-18
   4.5371341e-18
   4.5191164e-18
   4.5011703e-18
   4.4832955e-18
   4.4654916e-18
   4.4477585e-18
   4.4300957e-18
   4.4125031e-18
   4.3949804e-18
   4.3775272e-18
   4.3601434e-18
   4.3428286e-18
   4.3255826e-18
   4.3084050e-18
   4.2912957e-18
   4.2742543e-18
   4.2572805e-18
   4.2403742e-18
   4.2235350e-18
   4.2067627e-18
   4.1900570e-18
   4.1734177e-18
   4.1568444e-18
   4.1403369e-18
   4.1238950e-18
   4.1075184e-18
   4.0912068e-18
   4.0749600e-18
   4.0587777e-18
   4.0426596e-18
   4.0266056e-18
   4.0106153e-18
   3.9946886e-18
   3.9788250e-18
   3.9630245e-18
   3.9472867e-18
   3.9316115e-18
   3.9159984e-18
   3.9004474e-18
   3.8849581e-18
   3.8695303e-18
   3.8541638e-18
   3.8388584e-18
   3.8236137e-18
   3.8084295e-18
   3.7933056e-18
   3.7782418e-18
   3.7632378e-18
   3.7482934e-18
   3.7334084e-18
   3.7185825e-18
   3.7038154e-18
   3.6891070e-18
   3.6744570e-18
   3.6598651e-18
   3.6453312e-18
   3.6308551e-18
   3.6164364e-18
   3.6020749e-18
   3.5877705e-18
   3.5735230e-18
   3.5593319e-18
   3.5451973e-18
   3.5311188e-18
   3.5170961e-18
   3.5031292e-18
   3.4892177e-18
   3.4753615e-18
   3.4615603e-18
   3.4478139e-18
   3.4341221e-18
   3.4204847e-18
   3.4069014e-18
   3.3933721e-18
   3.3798965e-18
   3.3664744e-18
   3.3531056e-18
   3.3397899e-18
   3.3265271e-18
   3.3133169e-18
   3.3001592e-18
   3.2870538e-18
   3.2740004e-18
   3.2609988e-18
   3.2480489e-18
   3.2351504e-18
   3.2223031e-18
   3.2095069e-18
   3.1967614e-18
   3.1840666e-18
   3.1714222e-18
   3.1588280e-18
   3.1462838e-18
   3.1337894e-18
   3.1213446e-18
   3.1089493e-18
   3.0966032e-18
   3.0843061e-18
   3.0720578e-18
   3.0598582e-18
   3.0477070e-18
   3.0356041e-18
   3.0235493e-18
   3.0115423e-18
   2.9995830e-18
   2.9876712e-18
   2.9758067e-18
   2.9639893e-18
   2.9522188e-18
   2.9404951e-18
   2.9288180e-18
   2.9171872e-18
   2.9056026e-18
   2.8940640e-18
   2.8825712e-18
   2.8711241e-18
   2.8597224e-18
   2.8483660e-18
   2.8370547e-18
   2.8257883e-18
   2.8145667e-18
   2.8033896e-18
   2.7922569e-18
   2.7811684e-18
   2.7701240e-18
   2.7591234e-18
   2.7481665e-18
   2.7372531e-18
   2.7263830e-18
   2.7155561e-18
   2.7047722e-18
   2.6940312e-18
   2.6833327e-18
   2.6726768e-18
   2.6620632e-18
   2.6514917e-18
   2.6409623e-18
   2.6304746e-18
   2.6200286e-18
   2.6096240e-18
   2.5992608e-18
   2.5889387e-18
   2.5786577e-18
   2.5684174e-18
   2.5582178e-18
   2.5480588e-18
   2.5379400e-18
   2.5278615e-18
   2.5178229e-18
   2.5078243e-18
   2.4978653e-18
   2.4879459e-18
   2.4780659e-18
   2.4682251e-18
   2.4584234e-18
   2.4486606e-18
   2.4389366e-18
   2.4292512e-18
   2.4196043e-18
   2.4099957e-18
   2.4004252e-18
   2.3908928e-18
   2.3813982e-18
   2.3719413e-18
   2.3625219e-18
   2.3531400e-18
   2.3437953e-18
   2.3344877e-18
   2.3252171e-18
   2.3159833e-18
   2.3067862e-18
   2.2976256e-18
   2.2885013e-18
   2.2794134e-18
   2.2703615e-18
   2.2613455e-18
   2.2523653e-18
   2.2434209e-18
   2.2345119e-18
   2.2256383e-18
   2.2167999e-18
   2.2079967e-18
   2.1992284e-18
   2.1904949e-18
   2.1817961e-18
   2.1731319e-18
   2.1645020e-18
   2.1559065e-18
   2.1473450e-18
   2.1388176e-18
   2.1303240e-18
   2.1218642e-18
   2.1134379e-18
   2.1050451e-18
   2.0966857e-18
   2.0883594e-18
