# Supplementary material for: PHACCS, an online tool for estimating the structure and diversity of uncultured viral communities using metagenomic information
Source: BMC Bioinformatics. 2005 Mar 2;6:41. doi: 10.1186/1471-2105-6-41 (PMC555943; doi:10.1186/1471-2105-6-41)
Supplement: Additional File 1 — This file contains the script files part of PHACCS. These files are either standard text or picture files. [file 1471-2105-6-41-S1.zip › PHACCS_V101/html/phaccs/results/rank-abundance-values-broken_stick-7121814798.txt]

   7.4854709e-01
   6.4854709e-01
   5.9854709e-01
   5.6521375e-01
   5.4021375e-01
   5.2021375e-01
   5.0354709e-01
   4.8926137e-01
   4.7676137e-01
   4.6565026e-01
   4.5565026e-01
   4.4655935e-01
   4.3822602e-01
   4.3053371e-01
   4.2339085e-01
   4.1672419e-01
   4.1047419e-01
   4.0459183e-01
   3.9903628e-01
   3.9377312e-01
   3.8877312e-01
   3.8401122e-01
   3.7946576e-01
   3.7511793e-01
   3.7095127e-01
   3.6695127e-01
   3.6310511e-01
   3.5940141e-01
   3.5582998e-01
   3.5238171e-01
   3.4904837e-01
   3.4582257e-01
   3.4269757e-01
   3.3966726e-01
   3.3672609e-01
   3.3386894e-01
   3.3109117e-01
   3.2838846e-01
   3.2575688e-01
   3.2319278e-01
   3.2069278e-01
   3.1825376e-01
   3.1587281e-01
   3.1354722e-01
   3.1127450e-01
   3.0905227e-01
   3.0687836e-01
   3.0475070e-01
   3.0266737e-01
   3.0062655e-01
   2.9862655e-01
   2.9666577e-01
   2.9474269e-01
   2.9285590e-01
   2.9100405e-01
   2.8918586e-01
   2.8740015e-01
   2.8564576e-01
   2.8392163e-01
   2.8222671e-01
   2.8056004e-01
   2.7892070e-01
   2.7730780e-01
   2.7572050e-01
   2.7415800e-01
   2.7261953e-01
   2.7110438e-01
   2.6961185e-01
   2.6814126e-01
   2.6669198e-01
   2.6526341e-01
   2.6385496e-01
   2.6246607e-01
   2.6109621e-01
   2.5974486e-01
   2.5841152e-01
   2.5709573e-01
   2.5579703e-01
   2.5451498e-01
   2.5324916e-01
   2.5199916e-01
   2.5076459e-01
   2.4954508e-01
   2.4834026e-01
   2.4714978e-01
   2.4597331e-01
   2.4481052e-01
   2.4366110e-01
   2.4252473e-01
   2.4140114e-01
   2.4029003e-01
   2.3919112e-01
   2.3810417e-01
   2.3702890e-01
   2.3596507e-01
   2.3491244e-01
   2.3387077e-01
   2.3283984e-01
   2.3181944e-01
   2.3080933e-01
   2.2980933e-01
   2.2881924e-01
   2.2783884e-01
   2.2686797e-01
   2.2590643e-01
   2.2495405e-01
   2.2401065e-01
   2.2307607e-01
   2.2215015e-01
   2.2123272e-01
   2.2032363e-01
   2.1942273e-01
   2.1852987e-01
   2.1764491e-01
   2.1676772e-01
   2.1589815e-01
   2.1503609e-01
   2.1418138e-01
   2.1333393e-01
   2.1249359e-01
   2.1166026e-01
   2.1083381e-01
   2.1001414e-01
   2.0920113e-01
   2.0839468e-01
   2.0759468e-01
   2.0680103e-01
   2.0601363e-01
   2.0523238e-01
   2.0445718e-01
   2.0368795e-01
   2.0292459e-01
   2.0216702e-01
   2.0141514e-01
   2.0066887e-01
   1.9992813e-01
   1.9919283e-01
   1.9846291e-01
   1.9773827e-01
   1.9701885e-01
   1.9630456e-01
   1.9559534e-01
   1.9489111e-01
   1.9419181e-01
   1.9349737e-01
   1.9280771e-01
   1.9212278e-01
   1.9144251e-01
   1.9076683e-01
   1.9009569e-01
   1.8942903e-01
   1.8876678e-01
   1.8810888e-01
   1.8745529e-01
   1.8680594e-01
   1.8616077e-01
   1.8551975e-01
   1.8488281e-01
   1.8424989e-01
   1.8362096e-01
   1.8299596e-01
   1.8237485e-01
   1.8175756e-01
   1.8114406e-01
   1.8053431e-01
   1.7992825e-01
   1.7932584e-01
   1.7872704e-01
   1.7813180e-01
   1.7754008e-01
   1.7695185e-01
   1.7636705e-01
   1.7578566e-01
   1.7520762e-01
   1.7463291e-01
   1.7406148e-01
   1.7349330e-01
   1.7292833e-01
   1.7236653e-01
   1.7180787e-01
   1.7125231e-01
   1.7069983e-01
   1.7015038e-01
   1.6960393e-01
   1.6906045e-01
   1.6851991e-01
   1.6798228e-01
   1.6744752e-01
   1.6691560e-01
   1.6638650e-01
   1.6586019e-01
   1.6533663e-01
   1.6481579e-01
   1.6429766e-01
   1.6378219e-01
   1.6326937e-01
   1.6275917e-01
   1.6225155e-01
   1.6174650e-01
   1.6124399e-01
   1.6074399e-01
   1.6024648e-01
   1.5975143e-01
   1.5925882e-01
   1.5876862e-01
   1.5828082e-01
   1.5779538e-01
   1.5731229e-01
   1.5683152e-01
   1.5635305e-01
   1.5587686e-01
   1.5540293e-01
   1.5493123e-01
   1.5446174e-01
   1.5399446e-01
   1.5352934e-01
   1.5306638e-01
   1.5260555e-01
   1.5214683e-01
   1.5169021e-01
   1.5123566e-01
   1.5078318e-01
   1.5033273e-01
   1.4988429e-01
   1.4943787e-01
   1.4899342e-01
   1.4855094e-01
   1.4811042e-01
   1.4767182e-01
   1.4723514e-01
   1.4680035e-01
   1.4636745e-01
   1.4593642e-01
   1.4550724e-01
   1.4507989e-01
   1.4465435e-01
   1.4423062e-01
   1.4380868e-01
   1.4338852e-01
   1.4297011e-01
   1.4255344e-01
   1.4213850e-01
   1.4172528e-01
   1.4131376e-01
   1.4090392e-01
   1.4049576e-01
   1.4008925e-01
   1.3968439e-01
   1.3928117e-01
   1.3887956e-01
   1.3847956e-01
   1.3808115e-01
   1.3768433e-01
   1.3728907e-01
   1.3689537e-01
   1.3650321e-01
   1.3611259e-01
   1.3572348e-01
   1.3533589e-01
   1.3494979e-01
   1.3456517e-01
   1.3418203e-01
   1.3380035e-01
   1.3342012e-01
   1.3304133e-01
   1.3266398e-01
   1.3228804e-01
   1.3191350e-01
   1.3154037e-01
   1.3116862e-01
   1.3079825e-01
   1.3042925e-01
   1.3006160e-01
   1.2969530e-01
   1.2933034e-01
   1.2896670e-01
   1.2860438e-01
   1.2824337e-01
   1.2788366e-01
   1.2752524e-01
   1.2716809e-01
   1.2681222e-01
   1.2645761e-01
   1.2610426e-01
   1.2575214e-01
   1.2540127e-01
   1.2505162e-01
   1.2470318e-01
   1.2435596e-01
   1.2400994e-01
   1.2366511e-01
   1.2332147e-01
   1.2297900e-01
   1.2263771e-01
   1.2229757e-01
   1.2195859e-01
   1.2162075e-01
   1.2128405e-01
   1.2094848e-01
   1.2061403e-01
   1.2028070e-01
   1.1994847e-01
   1.1961735e-01
   1.1928731e-01
   1.1895837e-01
   1.1863050e-01
   1.1830370e-01
   1.1797797e-01
   1.1765329e-01
   1.1732967e-01
   1.1700709e-01
   1.1668554e-01
   1.1636503e-01
   1.1604554e-01
   1.1572707e-01
   1.1540961e-01
   1.1509315e-01
   1.1477770e-01
   1.1446323e-01
   1.1414975e-01
   1.1383725e-01
   1.1352572e-01
   1.1321517e-01
   1.1290557e-01
   1.1259693e-01
   1.1228923e-01
   1.1198249e-01
   1.1167668e-01
   1.1137180e-01
   1.1106785e-01
   1.1076482e-01
   1.1046270e-01
   1.1016150e-01
   1.0986120e-01
   1.0956179e-01
   1.0926329e-01
   1.0896567e-01
   1.0866893e-01
   1.0837307e-01
   1.0807809e-01
   1.0778397e-01
   1.0749072e-01
   1.0719832e-01
   1.0690677e-01
   1.0661608e-01
   1.0632622e-01
   1.0603720e-01
   1.0574902e-01
   1.0546166e-01
   1.0517513e-01
   1.0488942e-01
   1.0460451e-01
   1.0432042e-01
   1.0403714e-01
   1.0375465e-01
   1.0347296e-01
   1.0319206e-01
   1.0291195e-01
   1.0263262e-01
   1.0235407e-01
   1.0207629e-01
   1.0179928e-01
   1.0152304e-01
   1.0124756e-01
   1.0097283e-01
   1.0069886e-01
   1.0042564e-01
   1.0015316e-01
   9.9881418e-02
   9.9610415e-02
   9.9340145e-02
   9.9070603e-02
   9.8801786e-02
   9.8533689e-02
   9.8266310e-02
   9.7999643e-02
   9.7733685e-02
   9.7468433e-02
   9.7203883e-02
   9.6940031e-02
   9.6676873e-02
   9.6414406e-02
   9.6152626e-02
   9.5891529e-02
   9.5631112e-02
   9.5371372e-02
   9.5112305e-02
   9.4853907e-02
   9.4596175e-02
   9.4339106e-02
   9.4082695e-02
   9.3826941e-02
   9.3571839e-02
   9.3317386e-02
   9.3063579e-02
   9.2810414e-02
   9.2557889e-02
   9.2306000e-02
   9.2054744e-02
   9.1804117e-02
   9.1554117e-02
   9.1304740e-02
   9.1055984e-02
   9.0807845e-02
   9.0560320e-02
   9.0313407e-02
   9.0067101e-02
   8.9821401e-02
   8.9576303e-02
   8.9331804e-02
   8.9087902e-02
   8.8844593e-02
   8.8601875e-02
   8.8359744e-02
   8.8118198e-02
   8.7877234e-02
   8.7636849e-02
   8.7397041e-02
   8.7157807e-02
   8.6919143e-02
   8.6681048e-02
   8.6443518e-02
   8.6206552e-02
   8.5970145e-02
   8.5734296e-02
   8.5499002e-02
   8.5264260e-02
   8.5030068e-02
   8.4796423e-02
   8.4563323e-02
   8.4330765e-02
   8.4098746e-02
   8.3867265e-02
   8.3636318e-02
   8.3405903e-02
   8.3176018e-02
   8.2946660e-02
   8.2717827e-02
   8.2489517e-02
   8.2261726e-02
   8.2034454e-02
   8.1807696e-02
   8.1581452e-02
   8.1355718e-02
   8.1130493e-02
   8.0905774e-02
   8.0681559e-02
   8.0457845e-02
   8.0234631e-02
   8.0011914e-02
   7.9789691e-02
   7.9567962e-02
   7.9346723e-02
   7.9125972e-02
   7.8905708e-02
   7.8685928e-02
   7.8466630e-02
   7.8247811e-02
   7.8029471e-02
   7.7811606e-02
   7.7594214e-02
   7.7377295e-02
   7.7160844e-02
   7.6944862e-02
   7.6729344e-02
   7.6514291e-02
   7.6299698e-02
   7.6085566e-02
   7.5871890e-02
   7.5658671e-02
   7.5445905e-02
   7.5233591e-02
   7.5021726e-02
   7.4810310e-02
   7.4599339e-02
   7.4388813e-02
   7.4178729e-02
   7.3969085e-02
   7.3759880e-02
   7.3551112e-02
   7.3342779e-02
   7.3134878e-02
   7.2927410e-02
   7.2720370e-02
   7.2513759e-02
   7.2307573e-02
   7.2101812e-02
   7.1896473e-02
   7.1691555e-02
   7.1487056e-02
   7.1282974e-02
   7.1079308e-02
   7.0876056e-02
   7.0673217e-02
   7.0470787e-02
   7.0268767e-02
   7.0067154e-02
   6.9865947e-02
   6.9665144e-02
   6.9464743e-02
   6.9264743e-02
   6.9065142e-02
   6.8865939e-02
   6.8667132e-02
   6.8468719e-02
   6.8270699e-02
   6.8073071e-02
   6.7875832e-02
   6.7678982e-02
   6.7482518e-02
   6.7286440e-02
   6.7090745e-02
   6.6895433e-02
   6.6700501e-02
   6.6505948e-02
   6.6311774e-02
   6.6117975e-02
   6.5924551e-02
   6.5731501e-02
   6.5538823e-02
   6.5346515e-02
   6.5154577e-02
   6.4963006e-02
   6.4771801e-02
   6.4580962e-02
   6.4390485e-02
   6.4200371e-02
   6.4010618e-02
   6.3821224e-02
   6.3632188e-02
   6.3443509e-02
   6.3255185e-02
   6.3067215e-02
   6.2879598e-02
   6.2692332e-02
   6.2505416e-02
   6.2318849e-02
   6.2132629e-02
   6.1946756e-02
   6.1761227e-02
   6.1576042e-02
   6.1391199e-02
   6.1206697e-02
   6.1022535e-02
   6.0838711e-02
   6.0655225e-02
   6.0472075e-02
   6.0289259e-02
   6.0106778e-02
   5.9924628e-02
   5.9742810e-02
   5.9561322e-02
   5.9380163e-02
   5.9199331e-02
   5.9018825e-02
   5.8838645e-02
   5.8658789e-02
   5.8479256e-02
   5.8300044e-02
   5.8121153e-02
   5.7942582e-02
   5.7764329e-02
   5.7586393e-02
   5.7408773e-02
   5.7231468e-02
   5.7054477e-02
   5.6877799e-02
   5.6701432e-02
   5.6525375e-02
   5.6349628e-02
   5.6174190e-02
   5.5999058e-02
   5.5824233e-02
   5.5649713e-02
   5.5475497e-02
   5.5301584e-02
   5.5127973e-02
   5.4954663e-02
   5.4781652e-02
   5.4608941e-02
   5.4436527e-02
   5.4264410e-02
   5.4092589e-02
   5.3921062e-02
   5.3749829e-02
   5.3578889e-02
   5.3408241e-02
   5.3237883e-02
   5.3067815e-02
   5.2898036e-02
   5.2728544e-02
   5.2559339e-02
   5.2390420e-02
   5.2221786e-02
   5.2053436e-02
   5.1885369e-02
   5.1717584e-02
   5.1550080e-02
   5.1382855e-02
   5.1215911e-02
   5.1049244e-02
   5.0882855e-02
   5.0716742e-02
   5.0550904e-02
   5.0385341e-02
   5.0220052e-02
   5.0055035e-02
   4.9890291e-02
   4.9725817e-02
   4.9561613e-02
   4.9397679e-02
   4.9234013e-02
   4.9070614e-02
   4.8907482e-02
   4.8744616e-02
   4.8582014e-02
   4.8419676e-02
   4.8257602e-02
   4.8095789e-02
   4.7934239e-02
   4.7772948e-02
   4.7611918e-02
   4.7451146e-02
   4.7290632e-02
   4.7130376e-02
   4.6970376e-02
   4.6810632e-02
   4.6651142e-02
   4.6491906e-02
   4.6332924e-02
   4.6174194e-02
   4.6015715e-02
   4.5857487e-02
   4.5699509e-02
   4.5541780e-02
   4.5384300e-02
   4.5227067e-02
   4.5070082e-02
   4.4913342e-02
   4.4756847e-02
   4.4600597e-02
   4.4444591e-02
   4.4288828e-02
   4.4133307e-02
   4.3978027e-02
   4.3822989e-02
   4.3668190e-02
   4.3513630e-02
   4.3359309e-02
   4.3205226e-02
   4.3051380e-02
   4.2897770e-02
   4.2744396e-02
   4.2591257e-02
   4.2438351e-02
   4.2285680e-02
   4.2133241e-02
   4.1981034e-02
   4.1829058e-02
   4.1677313e-02
   4.1525798e-02
   4.1374512e-02
   4.1223454e-02
   4.1072625e-02
   4.0922022e-02
   4.0771646e-02
   4.0621496e-02
   4.0471571e-02
   4.0321871e-02
   4.0172394e-02
   4.0023140e-02
   3.9874109e-02
   3.9725299e-02
   3.9576711e-02
   3.9428343e-02
   3.9280195e-02
   3.9132266e-02
   3.8984555e-02
   3.8837063e-02
   3.8689787e-02
   3.8542728e-02
   3.8395885e-02
   3.8249258e-02
   3.8102845e-02
   3.7956646e-02
   3.7810661e-02
   3.7664888e-02
   3.7519328e-02
   3.7373979e-02
   3.7228841e-02
   3.7083914e-02
   3.6939196e-02
   3.6794687e-02
   3.6650387e-02
   3.6506295e-02
   3.6362410e-02
   3.6218732e-02
   3.6075260e-02
   3.5931993e-02
   3.5788932e-02
   3.5646074e-02
   3.5503421e-02
   3.5360971e-02
   3.5218723e-02
   3.5076678e-02
   3.4934834e-02
   3.4793191e-02
   3.4651748e-02
   3.4510505e-02
   3.4369462e-02
   3.4228617e-02
   3.4087970e-02
   3.3947520e-02
   3.3807268e-02
   3.3667212e-02
   3.3527352e-02
   3.3387687e-02
   3.3248217e-02
   3.3108941e-02
   3.2969859e-02
   3.2830970e-02
   3.2692274e-02
   3.2553770e-02
   3.2415457e-02
   3.2277335e-02
   3.2139404e-02
   3.2001663e-02
   3.1864112e-02
   3.1726749e-02
   3.1589575e-02
   3.1452589e-02
   3.1315790e-02
   3.1179178e-02
   3.1042752e-02
   3.0906512e-02
   3.0770458e-02
   3.0634588e-02
   3.0498903e-02
   3.0363402e-02
   3.0228084e-02
   3.0092949e-02
   2.9957996e-02
   2.9823225e-02
   2.9688635e-02
   2.9554227e-02
   2.9419999e-02
   2.9285950e-02
   2.9152082e-02
   2.9018392e-02
   2.8884880e-02
   2.8751547e-02
   2.8618391e-02
   2.8485413e-02
   2.8352610e-02
   2.8219984e-02
   2.8087534e-02
   2.7955259e-02
   2.7823159e-02
   2.7691232e-02
   2.7559480e-02
   2.7427901e-02
   2.7296495e-02
   2.7165262e-02
   2.7034200e-02
   2.6903310e-02
   2.6772591e-02
   2.6642043e-02
   2.6511665e-02
   2.6381456e-02
   2.6251417e-02
   2.6121547e-02
   2.5991845e-02
   2.5862312e-02
   2.5732946e-02
   2.5603747e-02
   2.5474714e-02
   2.5345848e-02
   2.5217148e-02
   2.5088614e-02
   2.4960244e-02
   2.4832039e-02
   2.4703998e-02
   2.4576121e-02
   2.4448407e-02
   2.4320856e-02
   2.4193467e-02
   2.4066241e-02
   2.3939176e-02
   2.3812272e-02
   2.3685530e-02
   2.3558947e-02
   2.3432525e-02
   2.3306262e-02
   2.3180159e-02
   2.3054214e-02
   2.2928428e-02
   2.2802800e-02
   2.2677330e-02
   2.2552016e-02
   2.2426860e-02
   2.2301860e-02
   2.2177016e-02
   2.2052328e-02
   2.1927795e-02
   2.1803416e-02
   2.1679193e-02
   2.1555123e-02
   2.1431208e-02
   2.1307445e-02
   2.1183836e-02
   2.1060379e-02
   2.0937075e-02
   2.0813922e-02
   2.0690921e-02
   2.0568070e-02
   2.0445371e-02
   2.0322822e-02
   2.0200423e-02
   2.0078174e-02
   1.9956074e-02
   1.9834122e-02
   1.9712320e-02
   1.9590665e-02
   1.9469158e-02
   1.9347799e-02
   1.9226587e-02
   1.9105522e-02
   1.8984603e-02
   1.8863830e-02
   1.8743203e-02
   1.8622721e-02
   1.8502384e-02
   1.8382191e-02
   1.8262143e-02
   1.8142239e-02
   1.8022479e-02
   1.7902862e-02
   1.7783387e-02
   1.7664056e-02
   1.7544866e-02
   1.7425818e-02
   1.7306912e-02
   1.7188147e-02
   1.7069524e-02
   1.6951040e-02
   1.6832697e-02
   1.6714494e-02
   1.6596430e-02
   1.6478505e-02
   1.6360720e-02
   1.6243073e-02
   1.6125564e-02
   1.6008193e-02
   1.5890960e-02
   1.5773864e-02
   1.5656905e-02
   1.5540082e-02
   1.5423396e-02
   1.5306846e-02
   1.5190431e-02
   1.5074152e-02
   1.4958008e-02
   1.4841999e-02
   1.4726124e-02
   1.4610383e-02
   1.4494777e-02
   1.4379303e-02
   1.4263963e-02
   1.4148755e-02
   1.4033681e-02
   1.3918738e-02
   1.3803928e-02
   1.3689249e-02
   1.3574701e-02
   1.3460285e-02
   1.3345999e-02
   1.3231844e-02
   1.3117819e-02
   1.3003923e-02
   1.2890158e-02
   1.2776521e-02
   1.2663014e-02
   1.2549635e-02
   1.2436385e-02
   1.2323263e-02
   1.2210269e-02
   1.2097402e-02
   1.1984662e-02
   1.1872050e-02
   1.1759564e-02
   1.1647204e-02
   1.1534971e-02
   1.1422863e-02
   1.1310881e-02
   1.1199024e-02
   1.1087292e-02
   1.0975685e-02
   1.0864202e-02
   1.0752844e-02
   1.0641609e-02
   1.0530498e-02
   1.0419510e-02
   1.0308645e-02
   1.0197903e-02
   1.0087284e-02
   9.9767868e-03
   9.8664115e-03
   9.7561579e-03
   9.6460257e-03
   9.5360147e-03
   9.4261246e-03
   9.3163551e-03
   9.2067060e-03
   9.0971770e-03
   8.9877678e-03
   8.8784782e-03
   8.7693079e-03
   8.6602566e-03
   8.5513242e-03
   8.4425102e-03
   8.3338146e-03
   8.2252369e-03
   8.1167771e-03
   8.0084347e-03
   7.9002096e-03
   7.7921015e-03
   7.6841101e-03
   7.5762353e-03
   7.4684767e-03
   7.3608340e-03
   7.2533071e-03
   7.1458958e-03
   7.0385996e-03
   6.9314185e-03
   6.8243521e-03
   6.7174002e-03
   6.6105626e-03
   6.5038390e-03
   6.3972292e-03
   6.2907330e-03
   6.1843500e-03
   6.0780801e-03
   5.9719229e-03
   5.8658784e-03
   5.7599462e-03
   5.6541261e-03
   5.5484178e-03
   5.4428212e-03
   5.3373360e-03
   5.2319619e-03
   5.1266988e-03
   5.0215463e-03
   4.9165043e-03
   4.8115725e-03
   4.7067507e-03
   4.6020386e-03
   4.4974361e-03
   4.3929429e-03
   4.2885588e-03
   4.1842835e-03
   4.0801168e-03
   3.9760586e-03
   3.8721085e-03
   3.7682663e-03
   3.6645319e-03
   3.5609049e-03
   3.4573852e-03
   3.3539726e-03
   3.2506668e-03
   3.1474677e-03
   3.0443749e-03
   2.9413883e-03
   2.8385076e-03
   2.7357327e-03
   2.6330633e-03
   2.5304992e-03
   2.4280402e-03
   2.3256860e-03
   2.2234365e-03
   2.1212915e-03
   2.0192507e-03
   1.9173139e-03
   1.8154809e-03
   1.7137515e-03
   1.6121255e-03
   1.5106026e-03
   1.4091827e-03
   1.3078656e-03
   1.2066510e-03
   1.1055388e-03
   1.0045287e-03
   9.0362053e-04
   8.0281408e-04
   7.0210914e-04
   6.0150552e-04
   5.0100301e-04
   4.0060140e-04
   3.0030050e-04
   2.0010010e-04
   1.0000000e-04
