# Supplementary material for: PHACCS, an online tool for estimating the structure and diversity of uncultured viral communities using metagenomic information
Source: BMC Bioinformatics. 2005 Mar 2;6:41. doi: 10.1186/1471-2105-6-41 (PMC555943; doi:10.1186/1471-2105-6-41)
Supplement: Additional File 1 — This file contains the script files part of PHACCS. These files are either standard text or picture files. [file 1471-2105-6-41-S1.zip › PHACCS_V101/html/phaccs/results/matlablog-broken_stick-7121814798.txt]

                              < M A T L A B >
                  Copyright 1984-2002 The MathWorks, Inc.
                      Version 6.5.0.180913a Release 13
                                Jun 18 2002

 
  To get started, type one of these: helpwin, helpdesk, or demo.
  For product information, visit www.mathworks.com.
 
 
 
-------------------------------------------------------
--- PHACCS / PHAge Communities from Contig Spectrum ---
-------------------------------------------------------
            Modeling communities since 2004            
 
----&&&&&&&&&&&&&&&& DATA &&&&&&&&&&&&&&&&----
Goal:1021    17     3     0     0     0
Genome length:50000
Fragment length:650
Overlap length:20
 
----&&&&&&& COMPUTATION PARAMETERS &&&&&&&----
Scenario:broken_stick
Number of species tested between:
  Initial:1
  Final:100000
  Number of significant figures:2
Model parameter tested between:
  Min:n/a
  Max:n/a
 
----&&&&&&&&&&&& COMPUTATION &&&&&&&&&&&&&----
range=1  10001  20001  30001  40001  50001  60000  70000  80000  90000 100000
  N=1
    error=432526696982198
    direction=0
  N=10001
    error=2771.3528
    direction=0
  N=20001
    error=10399.2256
    direction=1
  Minimum=10001
range=1   2001   4001   6001   8001  10001  12001  14001  16001  18001  20001
  N=1
    error=432526696982198
    direction=0
  N=2001
    error=96.2547
    direction=0
  N=4001
    error=466.7103
    direction=1
  N=6001
    error=1043.124
    direction=1
  N=8001
    error=1812.2159
    direction=1
  N=10001
    error=2771.3528
    direction=1
  N=12001
    error=3919.6564
    direction=1
  N=14001
    error=5256.7484
    direction=1
  N=16001
    error=6782.4383
    direction=1
  N=18001
    error=8496.6191
    direction=1
  N=20001
    error=10399.2256
    direction=1
  Minimum=2001
range=1   401   801  1201  1601  2001  2401  2801  3201  3601  4001
  N=1
    error=432526696982198
    direction=0
  N=401
    error=135.3959
    direction=0
  N=801
    error=29.6297
    direction=0
  N=1201
    error=25.9387
    direction=0
  N=1601
    error=52.7991
    direction=1
  N=2001
    error=96.2547
    direction=1
  N=2401
    error=151.7281
    direction=1
  N=2801
    error=217.2789
    direction=1
  N=3201
    error=291.9449
    direction=1
  N=3601
    error=375.1945
    direction=1
  N=4001
    error=466.7103
    direction=1
  Minimum=1201
range=800   900  1000  1100  1200  1300  1400  1500  1600  1700
  N=800
    error=29.7068
    direction=0
  N=900
    error=24.165
    direction=0
  N=1000
    error=22.2105
    direction=0
  N=1100
    error=22.9796
    direction=1
  N=1200
    error=25.9001
    direction=1
  N=1300
    error=30.5777
    direction=1
  N=1400
    error=36.7326
    direction=1
  N=1500
    error=44.1604
    direction=1
  N=1600
    error=52.7084
    direction=1
  N=1700
    error=62.2603
    direction=1
---> Given precision was reached
 
----&&&&&&&&&&&&&& RESULTS &&&&&&&&&&&&&&&----
Error (fit):22.2105+-1.9545
Model parameter value:0+-0
Model parameter 2:0+-0
Equation:n(i)=1/M.sum(from x=i to M)(1/x)
Comments:-
 
Richness (total number of different species):1000+-100species
Evenness (between 0 and 1):0.93899+-0.00092394
Most abundant genotype (%):0.74855+-0.071471%
 
Shannon-Wiener index:6.4863+-0.10522
 
----&&&&&&&&&&&&&& EXPORT &&&&&&&&&&&&&&&----
22
2
0
0
0
0
<table><tr><td>n<sub>i</sub>&nbsp;=</td><td align="center">1<br>&#8212;<br>M</td><td align="center"><small>M</small><br><big><big>&#8721;</big></big><br><small>x = i</small><td><td align="center">1<br>&#8212;<br>x</td><td>&nbsp;&nbsp;&nbsp;&nbsp;</td></tr></table>
-
1000
100
0.94
0.00092
0.75
0.071
6.5
0.11
