# Supplementary material for: PHACCS, an online tool for estimating the structure and diversity of uncultured viral communities using metagenomic information
Source: BMC Bioinformatics. 2005 Mar 2;6:41. doi: 10.1186/1471-2105-6-41 (PMC555943; doi:10.1186/1471-2105-6-41)
Supplement: Additional File 1 — This file contains the script files part of PHACCS. These files are either standard text or picture files. [file 1471-2105-6-41-S1.zip › PHACCS_V101/html/phaccs/results/rank-abundance-values-logarithmic-7121814798.txt]

   2.9805641e+00
   1.2844837e+00
   8.3967889e-01
   6.3921291e-01
   5.2537067e-01
   4.5181049e-01
   4.0019854e-01
   3.6186232e-01
   3.3217441e-01
   3.0844131e-01
   2.8898837e-01
   2.7271913e-01
   2.5888519e-01
   2.4695784e-01
   2.3655275e-01
   2.2738360e-01
   2.1923258e-01
   2.1193096e-01
   2.0534589e-01
   1.9937134e-01
   1.9392153e-01
   1.8892636e-01
   1.8432789e-01
   1.8007785e-01
   1.7613563e-01
   1.7246685e-01
   1.6904216e-01
   1.6583638e-01
   1.6282774e-01
   1.5999734e-01
   1.5732869e-01
   1.5480731e-01
   1.5242045e-01
   1.5015683e-01
   1.4800643e-01
   1.4596032e-01
   1.4401050e-01
   1.4214979e-01
   1.4037176e-01
   1.3867055e-01
   1.3704090e-01
   1.3547801e-01
   1.3397753e-01
   1.3253547e-01
   1.3114821e-01
   1.2981240e-01
   1.2852500e-01
   1.2728320e-01
   1.2608439e-01
   1.2492619e-01
   1.2380639e-01
   1.2272294e-01
   1.2167393e-01
   1.2065761e-01
   1.1967232e-01
   1.1871654e-01
   1.1778883e-01
   1.1688787e-01
   1.1601241e-01
   1.1516127e-01
   1.1433336e-01
   1.1352765e-01
   1.1274318e-01
   1.1197903e-01
   1.1123435e-01
   1.1050833e-01
   1.0980022e-01
   1.0910928e-01
   1.0843485e-01
   1.0777627e-01
   1.0713295e-01
   1.0650430e-01
   1.0588977e-01
   1.0528886e-01
   1.0470106e-01
   1.0412591e-01
   1.0356296e-01
   1.0301178e-01
   1.0247198e-01
   1.0194317e-01
   1.0142498e-01
   1.0091706e-01
   1.0041908e-01
   9.9930718e-02
   9.9451668e-02
   9.8981639e-02
   9.8520352e-02
   9.8067538e-02
   9.7622942e-02
   9.7186319e-02
   9.6757432e-02
   9.6336056e-02
   9.5921974e-02
   9.5514978e-02
   9.5114868e-02
   9.4721451e-02
   9.4334542e-02
   9.3953965e-02
   9.3579547e-02
   9.3211124e-02
   9.2848537e-02
   9.2491633e-02
   9.2140266e-02
   9.1794292e-02
   9.1453575e-02
   9.1117982e-02
   9.0787387e-02
   9.0461665e-02
   9.0140697e-02
   8.9824369e-02
   8.9512570e-02
   8.9205191e-02
   8.8902128e-02
   8.8603282e-02
   8.8308555e-02
   8.8017852e-02
   8.7731082e-02
   8.7448157e-02
   8.7168992e-02
   8.6893502e-02
   8.6621608e-02
   8.6353232e-02
   8.6088297e-02
   8.5826731e-02
   8.5568462e-02
   8.5313420e-02
   8.5061540e-02
   8.4812755e-02
   8.4567002e-02
   8.4324220e-02
   8.4084349e-02
   8.3847330e-02
   8.3613107e-02
   8.3381624e-02
   8.3152830e-02
   8.2926671e-02
   8.2703096e-02
   8.2482057e-02
   8.2263505e-02
   8.2047394e-02
   8.1833678e-02
   8.1622313e-02
   8.1413256e-02
   8.1206464e-02
   8.1001896e-02
   8.0799513e-02
   8.0599275e-02
   8.0401145e-02
   8.0205085e-02
   8.0011059e-02
   7.9819032e-02
   7.9628969e-02
   7.9440837e-02
   7.9254603e-02
   7.9070234e-02
   7.8887700e-02
   7.8706970e-02
   7.8528014e-02
   7.8350803e-02
   7.8175308e-02
   7.8001501e-02
   7.7829356e-02
   7.7658845e-02
   7.7489943e-02
   7.7322624e-02
   7.7156863e-02
   7.6992636e-02
   7.6829919e-02
   7.6668688e-02
   7.6508922e-02
   7.6350597e-02
   7.6193692e-02
   7.6038186e-02
   7.5884056e-02
   7.5731284e-02
   7.5579849e-02
   7.5429731e-02
   7.5280911e-02
   7.5133369e-02
   7.4987089e-02
   7.4842051e-02
   7.4698237e-02
   7.4555632e-02
   7.4414216e-02
   7.4273974e-02
   7.4134889e-02
   7.3996945e-02
   7.3860127e-02
   7.3724418e-02
   7.3589804e-02
   7.3456270e-02
   7.3323802e-02
   7.3192384e-02
   7.3062003e-02
   7.2932646e-02
   7.2804298e-02
   7.2676946e-02
   7.2550578e-02
   7.2425180e-02
   7.2300740e-02
   7.2177246e-02
   7.2054685e-02
   7.1933046e-02
   7.1812317e-02
   7.1692486e-02
   7.1573542e-02
   7.1455474e-02
   7.1338272e-02
   7.1221924e-02
   7.1106420e-02
   7.0991749e-02
   7.0877902e-02
   7.0764869e-02
   7.0652639e-02
   7.0541203e-02
   7.0430552e-02
   7.0320675e-02
   7.0211565e-02
   7.0103212e-02
   6.9995607e-02
   6.9888742e-02
   6.9782607e-02
   6.9677195e-02
   6.9572496e-02
   6.9468504e-02
   6.9365209e-02
   6.9262605e-02
   6.9160682e-02
   6.9059434e-02
   6.8958853e-02
   6.8858931e-02
   6.8759662e-02
   6.8661037e-02
   6.8563050e-02
   6.8465694e-02
   6.8368963e-02
   6.8272848e-02
   6.8177344e-02
   6.8082444e-02
   6.7988142e-02
   6.7894430e-02
   6.7801304e-02
   6.7708756e-02
   6.7616781e-02
   6.7525373e-02
   6.7434525e-02
   6.7344232e-02
   6.7254488e-02
   6.7165288e-02
   6.7076626e-02
   6.6988496e-02
   6.6900893e-02
   6.6813812e-02
   6.6727247e-02
   6.6641193e-02
   6.6555645e-02
   6.6470599e-02
   6.6386048e-02
   6.6301989e-02
   6.6218416e-02
   6.6135324e-02
   6.6052709e-02
   6.5970567e-02
   6.5888892e-02
   6.5807680e-02
   6.5726926e-02
   6.5646627e-02
   6.5566778e-02
   6.5487374e-02
   6.5408412e-02
   6.5329887e-02
   6.5251796e-02
   6.5174133e-02
   6.5096895e-02
   6.5020079e-02
   6.4943679e-02
   6.4867693e-02
   6.4792117e-02
   6.4716946e-02
   6.4642178e-02
   6.4567808e-02
   6.4493832e-02
   6.4420249e-02
   6.4347052e-02
   6.4274241e-02
   6.4201810e-02
   6.4129756e-02
   6.4058077e-02
   6.3986768e-02
   6.3915827e-02
   6.3845251e-02
   6.3775035e-02
   6.3705178e-02
   6.3635675e-02
   6.3566525e-02
   6.3497723e-02
   6.3429267e-02
   6.3361154e-02
   6.3293381e-02
   6.3225945e-02
   6.3158843e-02
   6.3092072e-02
   6.3025630e-02
   6.2959514e-02
   6.2893721e-02
   6.2828249e-02
   6.2763094e-02
   6.2698255e-02
   6.2633728e-02
   6.2569511e-02
   6.2505602e-02
   6.2441997e-02
   6.2378696e-02
   6.2315694e-02
   6.2252989e-02
   6.2190580e-02
   6.2128464e-02
   6.2066638e-02
   6.2005101e-02
   6.1943849e-02
   6.1882881e-02
   6.1822195e-02
   6.1761787e-02
   6.1701657e-02
   6.1641801e-02
   6.1582219e-02
   6.1522906e-02
   6.1463863e-02
   6.1405085e-02
   6.1346572e-02
   6.1288322e-02
   6.1230332e-02
   6.1172600e-02
   6.1115124e-02
   6.1057903e-02
   6.1000934e-02
   6.0944216e-02
   6.0887747e-02
   6.0831525e-02
   6.0775548e-02
   6.0719814e-02
   6.0664321e-02
   6.0609068e-02
   6.0554053e-02
   6.0499274e-02
   6.0444729e-02
   6.0390417e-02
   6.0336336e-02
   6.0282485e-02
   6.0228861e-02
   6.0175463e-02
   6.0122289e-02
   6.0069338e-02
   6.0016609e-02
   5.9964098e-02
   5.9911806e-02
   5.9859731e-02
   5.9807870e-02
   5.9756223e-02
   5.9704788e-02
   5.9653563e-02
   5.9602548e-02
   5.9551740e-02
   5.9501137e-02
   5.9450740e-02
   5.9400546e-02
   5.9350554e-02
   5.9300762e-02
   5.9251169e-02
   5.9201774e-02
   5.9152575e-02
   5.9103572e-02
   5.9054762e-02
   5.9006144e-02
   5.8957718e-02
   5.8909482e-02
   5.8861434e-02
   5.8813573e-02
   5.8765899e-02
   5.8718409e-02
   5.8671103e-02
   5.8623979e-02
   5.8577037e-02
   5.8530274e-02
   5.8483690e-02
   5.8437284e-02
   5.8391054e-02
   5.8345000e-02
   5.8299120e-02
   5.8253413e-02
   5.8207878e-02
   5.8162514e-02
   5.8117319e-02
   5.8072294e-02
   5.8027435e-02
   5.7982744e-02
   5.7938217e-02
   5.7893856e-02
   5.7849657e-02
   5.7805621e-02
   5.7761746e-02
   5.7718032e-02
   5.7674477e-02
   5.7631080e-02
   5.7587840e-02
   5.7544757e-02
   5.7501829e-02
   5.7459056e-02
   5.7416436e-02
   5.7373969e-02
   5.7331653e-02
   5.7289488e-02
   5.7247473e-02
   5.7205607e-02
   5.7163888e-02
   5.7122317e-02
   5.7080891e-02
   5.7039611e-02
   5.6998476e-02
   5.6957484e-02
   5.6916634e-02
   5.6875927e-02
   5.6835360e-02
   5.6794934e-02
   5.6754647e-02
   5.6714498e-02
   5.6674487e-02
   5.6634613e-02
   5.6594875e-02
   5.6555273e-02
   5.6515805e-02
   5.6476470e-02
   5.6437269e-02
   5.6398199e-02
   5.6359261e-02
   5.6320454e-02
   5.6281776e-02
   5.6243228e-02
   5.6204808e-02
   5.6166516e-02
   5.6128351e-02
   5.6090312e-02
   5.6052398e-02
   5.6014609e-02
   5.5976945e-02
   5.5939403e-02
   5.5901985e-02
   5.5864688e-02
   5.5827513e-02
   5.5790458e-02
   5.5753524e-02
   5.5716708e-02
   5.5680012e-02
   5.5643433e-02
   5.5606972e-02
   5.5570627e-02
   5.5534399e-02
   5.5498286e-02
   5.5462287e-02
   5.5426403e-02
   5.5390632e-02
   5.5354975e-02
   5.5319429e-02
   5.5283996e-02
   5.5248673e-02
   5.5213461e-02
   5.5178359e-02
   5.5143366e-02
   5.5108482e-02
   5.5073706e-02
   5.5039038e-02
   5.5004477e-02
   5.4970022e-02
   5.4935673e-02
   5.4901430e-02
   5.4867291e-02
   5.4833256e-02
   5.4799325e-02
   5.4765497e-02
   5.4731772e-02
   5.4698149e-02
   5.4664627e-02
   5.4631207e-02
   5.4597887e-02
   5.4564667e-02
   5.4531546e-02
   5.4498524e-02
   5.4465601e-02
   5.4432775e-02
   5.4400047e-02
   5.4367416e-02
   5.4334882e-02
   5.4302443e-02
   5.4270100e-02
   5.4237852e-02
   5.4205698e-02
   5.4173638e-02
   5.4141672e-02
   5.4109799e-02
   5.4078019e-02
   5.4046330e-02
   5.4014734e-02
   5.3983228e-02
   5.3951814e-02
   5.3920490e-02
   5.3889255e-02
   5.3858110e-02
   5.3827054e-02
   5.3796087e-02
   5.3765208e-02
   5.3734416e-02
   5.3703712e-02
   5.3673095e-02
   5.3642564e-02
   5.3612119e-02
   5.3581760e-02
   5.3551486e-02
   5.3521296e-02
   5.3491191e-02
   5.3461170e-02
   5.3431232e-02
   5.3401378e-02
   5.3371607e-02
   5.3341917e-02
   5.3312310e-02
   5.3282784e-02
   5.3253340e-02
   5.3223976e-02
   5.3194693e-02
   5.3165490e-02
   5.3136366e-02
   5.3107322e-02
   5.3078356e-02
   5.3049470e-02
   5.3020661e-02
   5.2991930e-02
   5.2963277e-02
   5.2934701e-02
   5.2906201e-02
   5.2877778e-02
   5.2849431e-02
   5.2821160e-02
   5.2792964e-02
   5.2764843e-02
   5.2736797e-02
   5.2708825e-02
   5.2680927e-02
   5.2653102e-02
   5.2625351e-02
   5.2597673e-02
   5.2570068e-02
   5.2542534e-02
   5.2515073e-02
   5.2487684e-02
   5.2460366e-02
   5.2433118e-02
   5.2405942e-02
   5.2378836e-02
   5.2351800e-02
   5.2324834e-02
   5.2297937e-02
   5.2271109e-02
   5.2244351e-02
   5.2217660e-02
   5.2191038e-02
   5.2164484e-02
   5.2137998e-02
   5.2111579e-02
   5.2085227e-02
   5.2058941e-02
   5.2032722e-02
   5.2006570e-02
   5.1980483e-02
   5.1954462e-02
   5.1928506e-02
   5.1902615e-02
   5.1876789e-02
   5.1851027e-02
   5.1825329e-02
   5.1799696e-02
   5.1774126e-02
   5.1748619e-02
   5.1723176e-02
   5.1697795e-02
   5.1672477e-02
   5.1647221e-02
   5.1622028e-02
   5.1596896e-02
   5.1571825e-02
   5.1546816e-02
   5.1521868e-02
   5.1496980e-02
   5.1472153e-02
   5.1447387e-02
   5.1422680e-02
   5.1398033e-02
   5.1373445e-02
   5.1348917e-02
   5.1324447e-02
   5.1300037e-02
   5.1275685e-02
   5.1251391e-02
   5.1227155e-02
   5.1202977e-02
   5.1178856e-02
   5.1154793e-02
   5.1130787e-02
   5.1106837e-02
   5.1082945e-02
   5.1059108e-02
   5.1035328e-02
   5.1011604e-02
   5.0987935e-02
   5.0964322e-02
   5.0940764e-02
   5.0917261e-02
   5.0893813e-02
   5.0870419e-02
   5.0847080e-02
   5.0823795e-02
   5.0800564e-02
   5.0777386e-02
   5.0754263e-02
   5.0731192e-02
   5.0708174e-02
   5.0685209e-02
   5.0662297e-02
   5.0639438e-02
   5.0616630e-02
   5.0593875e-02
   5.0571171e-02
   5.0548519e-02
   5.0525919e-02
   5.0503369e-02
   5.0480871e-02
   5.0458423e-02
   5.0436026e-02
   5.0413680e-02
   5.0391384e-02
   5.0369137e-02
   5.0346941e-02
   5.0324794e-02
   5.0302697e-02
   5.0280649e-02
   5.0258650e-02
   5.0236700e-02
   5.0214798e-02
   5.0192945e-02
   5.0171141e-02
   5.0149384e-02
   5.0127676e-02
   5.0106015e-02
   5.0084402e-02
   5.0062836e-02
   5.0041318e-02
   5.0019846e-02
   4.9998422e-02
   4.9977044e-02
   4.9955713e-02
   4.9934427e-02
   4.9913189e-02
   4.9891996e-02
   4.9870849e-02
   4.9849747e-02
   4.9828692e-02
   4.9807681e-02
   4.9786716e-02
   4.9765795e-02
   4.9744920e-02
   4.9724089e-02
   4.9703302e-02
   4.9682560e-02
   4.9661862e-02
   4.9641208e-02
   4.9620598e-02
   4.9600031e-02
   4.9579508e-02
   4.9559029e-02
   4.9538592e-02
   4.9518199e-02
   4.9497848e-02
   4.9477541e-02
   4.9457275e-02
   4.9437053e-02
   4.9416872e-02
   4.9396734e-02
   4.9376637e-02
   4.9356583e-02
   4.9336570e-02
   4.9316598e-02
   4.9296668e-02
   4.9276779e-02
   4.9256931e-02
   4.9237124e-02
   4.9217358e-02
   4.9197633e-02
   4.9177948e-02
   4.9158303e-02
   4.9138698e-02
   4.9119134e-02
   4.9099609e-02
   4.9080124e-02
   4.9060679e-02
   4.9041274e-02
   4.9021907e-02
   4.9002580e-02
   4.8983292e-02
   4.8964043e-02
   4.8944833e-02
   4.8925661e-02
   4.8906528e-02
   4.8887434e-02
   4.8868377e-02
   4.8849359e-02
   4.8830379e-02
   4.8811436e-02
   4.8792532e-02
   4.8773665e-02
   4.8754835e-02
   4.8736043e-02
   4.8717288e-02
   4.8698570e-02
   4.8679889e-02
   4.8661245e-02
   4.8642638e-02
   4.8624067e-02
   4.8605533e-02
   4.8587035e-02
   4.8568574e-02
   4.8550148e-02
   4.8531758e-02
   4.8513405e-02
   4.8495087e-02
   4.8476804e-02
   4.8458557e-02
   4.8440346e-02
   4.8422170e-02
   4.8404029e-02
   4.8385922e-02
   4.8367851e-02
   4.8349815e-02
   4.8331813e-02
   4.8313846e-02
   4.8295913e-02
   4.8278015e-02
   4.8260151e-02
   4.8242321e-02
   4.8224525e-02
   4.8206763e-02
   4.8189034e-02
   4.8171339e-02
   4.8153678e-02
   4.8136050e-02
   4.8118456e-02
   4.8100895e-02
   4.8083366e-02
   4.8065871e-02
   4.8048409e-02
   4.8030980e-02
   4.8013583e-02
   4.7996219e-02
   4.7978887e-02
   4.7961588e-02
   4.7944320e-02
   4.7927085e-02
   4.7909883e-02
   4.7892712e-02
   4.7875572e-02
   4.7858465e-02
   4.7841389e-02
   4.7824345e-02
   4.7807332e-02
   4.7790351e-02
   4.7773401e-02
   4.7756482e-02
   4.7739594e-02
   4.7722737e-02
   4.7705910e-02
   4.7689115e-02
   4.7672350e-02
   4.7655616e-02
   4.7638912e-02
   4.7622238e-02
   4.7605595e-02
   4.7588982e-02
   4.7572399e-02
   4.7555846e-02
   4.7539323e-02
   4.7522830e-02
   4.7506366e-02
   4.7489932e-02
   4.7473528e-02
   4.7457153e-02
   4.7440807e-02
   4.7424490e-02
   4.7408203e-02
   4.7391945e-02
   4.7375715e-02
   4.7359515e-02
   4.7343343e-02
   4.7327200e-02
   4.7311086e-02
   4.7295000e-02
   4.7278943e-02
   4.7262914e-02
   4.7246913e-02
   4.7230941e-02
   4.7214996e-02
   4.7199080e-02
   4.7183191e-02
   4.7167330e-02
   4.7151498e-02
   4.7135692e-02
   4.7119915e-02
   4.7104164e-02
   4.7088442e-02
   4.7072746e-02
   4.7057078e-02
   4.7041437e-02
   4.7025823e-02
   4.7010236e-02
   4.6994676e-02
   4.6979143e-02
   4.6963637e-02
   4.6948157e-02
   4.6932704e-02
   4.6917277e-02
   4.6901877e-02
   4.6886503e-02
   4.6871156e-02
   4.6855835e-02
   4.6840540e-02
   4.6825271e-02
   4.6810028e-02
   4.6794810e-02
   4.6779619e-02
   4.6764453e-02
   4.6749314e-02
   4.6734199e-02
   4.6719111e-02
   4.6704047e-02
   4.6689009e-02
   4.6673997e-02
   4.6659009e-02
   4.6644047e-02
   4.6629110e-02
   4.6614198e-02
   4.6599311e-02
   4.6584448e-02
   4.6569611e-02
   4.6554798e-02
   4.6540010e-02
   4.6525246e-02
   4.6510507e-02
   4.6495793e-02
   4.6481102e-02
   4.6466436e-02
   4.6451795e-02
   4.6437177e-02
   4.6422584e-02
   4.6408014e-02
   4.6393469e-02
   4.6378947e-02
   4.6364449e-02
   4.6349975e-02
   4.6335525e-02
   4.6321098e-02
   4.6306695e-02
   4.6292315e-02
   4.6277959e-02
   4.6263626e-02
   4.6249316e-02
   4.6235030e-02
   4.6220766e-02
   4.6206526e-02
   4.6192309e-02
   4.6178115e-02
   4.6163943e-02
   4.6149795e-02
   4.6135669e-02
   4.6121566e-02
   4.6107485e-02
   4.6093428e-02
   4.6079392e-02
   4.6065379e-02
   4.6051389e-02
   4.6037421e-02
   4.6023475e-02
   4.6009551e-02
   4.5995649e-02
   4.5981770e-02
   4.5967912e-02
   4.5954077e-02
   4.5940263e-02
   4.5926472e-02
   4.5912702e-02
   4.5898953e-02
   4.5885227e-02
   4.5871522e-02
   4.5857838e-02
   4.5844176e-02
   4.5830536e-02
   4.5816916e-02
   4.5803318e-02
   4.5789742e-02
   4.5776186e-02
   4.5762652e-02
   4.5749139e-02
   4.5735647e-02
   4.5722175e-02
   4.5708725e-02
   4.5695295e-02
   4.5681887e-02
   4.5668499e-02
   4.5655131e-02
   4.5641785e-02
   4.5628459e-02
   4.5615153e-02
   4.5601868e-02
   4.5588603e-02
   4.5575359e-02
   4.5562135e-02
   4.5548931e-02
   4.5535747e-02
   4.5522584e-02
   4.5509441e-02
   4.5496317e-02
   4.5483214e-02
   4.5470130e-02
   4.5457067e-02
   4.5444023e-02
   4.5430999e-02
   4.5417995e-02
   4.5405010e-02
   4.5392045e-02
   4.5379100e-02
   4.5366174e-02
   4.5353267e-02
   4.5340380e-02
   4.5327513e-02
   4.5314664e-02
   4.5301835e-02
   4.5289025e-02
   4.5276234e-02
   4.5263463e-02
   4.5250710e-02
   4.5237977e-02
   4.5225262e-02
   4.5212566e-02
   4.5199889e-02
   4.5187231e-02
   4.5174592e-02
   4.5161971e-02
   4.5149369e-02
   4.5136786e-02
   4.5124221e-02
   4.5111675e-02
   4.5099148e-02
   4.5086638e-02
   4.5074147e-02
   4.5061675e-02
   4.5049221e-02
   4.5036785e-02
   4.5024367e-02
   4.5011967e-02
   4.4999585e-02
   4.4987222e-02
   4.4974876e-02
   4.4962549e-02
   4.4950239e-02
   4.4937947e-02
   4.4925674e-02
   4.4913417e-02
   4.4901179e-02
   4.4888958e-02
   4.4876755e-02
   4.4864570e-02
   4.4852402e-02
   4.4840252e-02
   4.4828119e-02
   4.4816003e-02
   4.4803905e-02
   4.4791824e-02
   4.4779761e-02
   4.4767715e-02
   4.4755686e-02
   4.4743674e-02
   4.4731680e-02
   4.4719702e-02
   4.4707742e-02
   4.4695798e-02
   4.4683872e-02
   4.4671962e-02
   4.4660069e-02
   4.4648193e-02
   4.4636334e-02
   4.4624492e-02
   4.4612666e-02
   4.4600857e-02
   4.4589065e-02
   4.4577289e-02
   4.4565530e-02
   4.4553787e-02
   4.4542061e-02
   4.4530351e-02
   4.4518658e-02
   4.4506981e-02
   4.4495320e-02
   4.4483676e-02
   4.4472048e-02
   4.4460435e-02
   4.4448840e-02
   4.4437260e-02
   4.4425696e-02
   4.4414148e-02
   4.4402617e-02
   4.4391101e-02
   4.4379601e-02
   4.4368117e-02
   4.4356649e-02
   4.4345197e-02
   4.4333761e-02
   4.4322340e-02
   4.4310935e-02
   4.4299545e-02
   4.4288172e-02
   4.4276813e-02
   4.4265471e-02
   4.4254143e-02
   4.4242832e-02
   4.4231535e-02
   4.4220255e-02
   4.4208989e-02
   4.4197739e-02
   4.4186504e-02
   4.4175284e-02
   4.4164080e-02
   4.4152891e-02
   4.4141717e-02
   4.4130558e-02
   4.4119414e-02
   4.4108285e-02
   4.4097171e-02
   4.4086072e-02
   4.4074988e-02
   4.4063919e-02
   4.4052865e-02
   4.4041825e-02
   4.4030800e-02
   4.4019791e-02
   4.4008795e-02
   4.3997815e-02
   4.3986849e-02
   4.3975898e-02
   4.3964961e-02
   4.3954039e-02
   4.3943132e-02
   4.3932239e-02
   4.3921360e-02
   4.3910496e-02
   4.3899646e-02
   4.3888811e-02
   4.3877990e-02
   4.3867183e-02
   4.3856390e-02
   4.3845612e-02
   4.3834848e-02
   4.3824098e-02
   4.3813362e-02
   4.3802640e-02
   4.3791933e-02
   4.3781239e-02
   4.3770559e-02
   4.3759893e-02
   4.3749242e-02
   4.3738604e-02
   4.3727980e-02
   4.3717370e-02
   4.3706773e-02
   4.3696191e-02
   4.3685622e-02
   4.3675066e-02
   4.3664525e-02
   4.3653997e-02
   4.3643483e-02
   4.3632982e-02
   4.3622495e-02
   4.3612022e-02
   4.3601562e-02
   4.3591115e-02
   4.3580682e-02
   4.3570262e-02
   4.3559856e-02
   4.3549463e-02
   4.3539083e-02
   4.3528717e-02
   4.3518364e-02
   4.3508024e-02
   4.3497697e-02
   4.3487384e-02
   4.3477083e-02
   4.3466796e-02
   4.3456522e-02
   4.3446261e-02
   4.3436012e-02
   4.3425777e-02
   4.3415555e-02
   4.3405346e-02
   4.3395150e-02
   4.3384966e-02
   4.3374796e-02
   4.3364638e-02
   4.3354493e-02
   4.3344361e-02
   4.3334241e-02
   4.3324135e-02
   4.3314041e-02
   4.3303959e-02
   4.3293890e-02
   4.3283834e-02
   4.3273791e-02
   4.3263760e-02
   4.3253741e-02
   4.3243735e-02
   4.3233742e-02
   4.3223761e-02
   4.3213792e-02
   4.3203836e-02
   4.3193892e-02
   4.3183960e-02
   4.3174041e-02
   4.3164134e-02
   4.3154239e-02
   4.3144356e-02
   4.3134486e-02
   4.3124628e-02
   4.3114782e-02
   4.3104948e-02
   4.3095126e-02
   4.3085316e-02
   4.3075518e-02
   4.3065733e-02
   4.3055959e-02
   4.3046197e-02
   4.3036448e-02
   4.3026710e-02
   4.3016984e-02
   4.3007270e-02
   4.2997567e-02
   4.2987877e-02
   4.2978198e-02
   4.2968531e-02
   4.2958876e-02
   4.2949233e-02
   4.2939601e-02
   4.2929981e-02
   4.2920372e-02
   4.2910775e-02
   4.2901190e-02
   4.2891617e-02
   4.2882054e-02
   4.2872504e-02
   4.2862965e-02
   4.2853437e-02
   4.2843921e-02
   4.2834416e-02
   4.2824923e-02
   4.2815441e-02
   4.2805970e-02
   4.2796511e-02
   4.2787063e-02
   4.2777626e-02
   4.2768200e-02
   4.2758786e-02
   4.2749383e-02
   4.2739991e-02
   4.2730610e-02
   4.2721241e-02
   4.2711882e-02
   4.2702535e-02
   4.2693199e-02
   4.2683874e-02
   4.2674559e-02
   4.2665256e-02
   4.2655964e-02
   4.2646683e-02
   4.2637412e-02
   4.2628153e-02
   4.2618905e-02
   4.2609667e-02
   4.2600440e-02
   4.2591224e-02
   4.2582019e-02
   4.2572825e-02
   4.2563641e-02
   4.2554468e-02
   4.2545306e-02
   4.2536154e-02
   4.2527014e-02
   4.2517883e-02
   4.2508764e-02
   4.2499655e-02
   4.2490557e-02
   4.2481469e-02
   4.2472392e-02
   4.2463325e-02
   4.2454269e-02
   4.2445223e-02
   4.2436188e-02
   4.2427163e-02
   4.2418148e-02
   4.2409144e-02
   4.2400151e-02
   4.2391167e-02
   4.2382194e-02
   4.2373232e-02
   4.2364279e-02
   4.2355337e-02
   4.2346405e-02
   4.2337484e-02
   4.2328572e-02
   4.2319671e-02
   4.2310780e-02
   4.2301899e-02
   4.2293028e-02
   4.2284167e-02
   4.2275317e-02
   4.2266476e-02
   4.2257646e-02
   4.2248825e-02
   4.2240015e-02
   4.2231214e-02
   4.2222424e-02
   4.2213643e-02
   4.2204873e-02
   4.2196112e-02
   4.2187361e-02
   4.2178620e-02
   4.2169889e-02
   4.2161168e-02
   4.2152456e-02
   4.2143754e-02
   4.2135062e-02
   4.2126380e-02
   4.2117708e-02
   4.2109045e-02
   4.2100392e-02
   4.2091749e-02
   4.2083115e-02
   4.2074491e-02
   4.2065877e-02
   4.2057272e-02
   4.2048677e-02
   4.2040091e-02
   4.2031515e-02
   4.2022948e-02
   4.2014391e-02
   4.2005844e-02
   4.1997306e-02
   4.1988777e-02
   4.1980258e-02
   4.1971748e-02
   4.1963248e-02
   4.1954757e-02
   4.1946275e-02
   4.1937803e-02
   4.1929340e-02
   4.1920886e-02
   4.1912442e-02
   4.1904007e-02
   4.1895581e-02
   4.1887164e-02
   4.1878757e-02
   4.1870359e-02
   4.1861970e-02
   4.1853590e-02
   4.1845219e-02
   4.1836858e-02
   4.1828505e-02
   4.1820162e-02
   4.1811828e-02
   4.1803502e-02
   4.1795186e-02
   4.1786879e-02
   4.1778581e-02
   4.1770292e-02
   4.1762012e-02
   4.1753741e-02
   4.1745479e-02
   4.1737225e-02
   4.1728981e-02
   4.1720746e-02
   4.1712519e-02
   4.1704301e-02
   4.1696092e-02
   4.1687892e-02
   4.1679701e-02
   4.1671519e-02
   4.1663345e-02
   4.1655180e-02
   4.1647024e-02
   4.1638877e-02
   4.1630738e-02
   4.1622608e-02
   4.1614487e-02
   4.1606374e-02
   4.1598270e-02
   4.1590174e-02
   4.1582088e-02
   4.1574009e-02
   4.1565940e-02
   4.1557879e-02
   4.1549826e-02
   4.1541783e-02
   4.1533747e-02
   4.1525720e-02
   4.1517702e-02
   4.1509692e-02
   4.1501690e-02
   4.1493697e-02
   4.1485713e-02
   4.1477737e-02
   4.1469769e-02
   4.1461809e-02
   4.1453858e-02
   4.1445916e-02
   4.1437981e-02
   4.1430055e-02
   4.1422137e-02
   4.1414228e-02
   4.1406327e-02
   4.1398434e-02
   4.1390549e-02
   4.1382673e-02
   4.1374804e-02
   4.1366944e-02
   4.1359093e-02
   4.1351249e-02
   4.1343413e-02
   4.1335586e-02
   4.1327767e-02
   4.1319956e-02
   4.1312153e-02
   4.1304358e-02
   4.1296571e-02
   4.1288792e-02
   4.1281021e-02
   4.1273258e-02
   4.1265503e-02
   4.1257757e-02
   4.1250018e-02
   4.1242287e-02
   4.1234564e-02
   4.1226849e-02
   4.1219142e-02
   4.1211443e-02
   4.1203752e-02
   4.1196068e-02
   4.1188393e-02
   4.1180725e-02
   4.1173065e-02
   4.1165413e-02
   4.1157769e-02
   4.1150133e-02
   4.1142504e-02
   4.1134883e-02
   4.1127270e-02
   4.1119665e-02
   4.1112067e-02
   4.1104477e-02
   4.1096895e-02
   4.1089321e-02
   4.1081754e-02
   4.1074195e-02
   4.1066643e-02
   4.1059099e-02
   4.1051563e-02
   4.1044034e-02
   4.1036513e-02
   4.1029000e-02
   4.1021494e-02
   4.1013995e-02
   4.1006504e-02
   4.0999021e-02
   4.0991545e-02
   4.0984077e-02
   4.0976616e-02
   4.0969163e-02
   4.0961717e-02
   4.0954278e-02
   4.0946847e-02
   4.0939424e-02
   4.0932007e-02
   4.0924599e-02
   4.0917197e-02
   4.0909803e-02
   4.0902416e-02
   4.0895037e-02
   4.0887665e-02
   4.0880300e-02
   4.0872943e-02
   4.0865593e-02
   4.0858250e-02
   4.0850914e-02
   4.0843586e-02
   4.0836265e-02
   4.0828951e-02
   4.0821645e-02
   4.0814345e-02
   4.0807053e-02
   4.0799768e-02
   4.0792490e-02
   4.0785219e-02
   4.0777956e-02
   4.0770699e-02
   4.0763450e-02
   4.0756208e-02
   4.0748973e-02
   4.0741745e-02
   4.0734524e-02
   4.0727310e-02
   4.0720103e-02
   4.0712903e-02
   4.0705710e-02
   4.0698524e-02
   4.0691345e-02
   4.0684174e-02
   4.0677009e-02
   4.0669851e-02
   4.0662700e-02
   4.0655556e-02
   4.0648419e-02
   4.0641289e-02
   4.0634165e-02
   4.0627049e-02
   4.0619939e-02
   4.0612837e-02
   4.0605741e-02
   4.0598652e-02
   4.0591570e-02
   4.0584495e-02
   4.0577426e-02
   4.0570365e-02
   4.0563310e-02
   4.0556262e-02
   4.0549220e-02
   4.0542186e-02
   4.0535158e-02
   4.0528137e-02
   4.0521123e-02
   4.0514115e-02
   4.0507114e-02
   4.0500120e-02
   4.0493132e-02
   4.0486151e-02
   4.0479177e-02
   4.0472209e-02
   4.0465248e-02
   4.0458294e-02
   4.0451346e-02
   4.0444405e-02
   4.0437470e-02
   4.0430542e-02
   4.0423621e-02
   4.0416706e-02
   4.0409797e-02
   4.0402895e-02
   4.0396000e-02
   4.0389111e-02
   4.0382229e-02
   4.0375353e-02
   4.0368484e-02
   4.0361621e-02
   4.0354765e-02
   4.0347915e-02
   4.0341071e-02
   4.0334234e-02
   4.0327403e-02
   4.0320579e-02
   4.0313761e-02
   4.0306950e-02
   4.0300145e-02
   4.0293346e-02
   4.0286553e-02
   4.0279767e-02
   4.0272988e-02
   4.0266214e-02
   4.0259447e-02
   4.0252686e-02
   4.0245932e-02
   4.0239183e-02
   4.0232441e-02
   4.0225706e-02
   4.0218976e-02
   4.0212253e-02
   4.0205536e-02
   4.0198825e-02
   4.0192121e-02
   4.0185422e-02
   4.0178730e-02
   4.0172044e-02
   4.0165364e-02
   4.0158691e-02
   4.0152023e-02
   4.0145362e-02
   4.0138707e-02
   4.0132057e-02
   4.0125414e-02
   4.0118778e-02
   4.0112147e-02
   4.0105522e-02
   4.0098903e-02
   4.0092291e-02
   4.0085684e-02
   4.0079084e-02
   4.0072489e-02
   4.0065901e-02
   4.0059318e-02
   4.0052742e-02
   4.0046171e-02
   4.0039607e-02
   4.0033048e-02
   4.0026496e-02
   4.0019949e-02
   4.0013409e-02
   4.0006874e-02
   4.0000345e-02
   3.9993822e-02
   3.9987305e-02
   3.9980794e-02
   3.9974289e-02
   3.9967790e-02
   3.9961297e-02
   3.9954809e-02
   3.9948327e-02
   3.9941851e-02
   3.9935381e-02
   3.9928917e-02
   3.9922459e-02
   3.9916006e-02
   3.9909560e-02
   3.9903119e-02
   3.9896683e-02
   3.9890254e-02
   3.9883830e-02
   3.9877412e-02
   3.9871000e-02
   3.9864594e-02
   3.9858193e-02
   3.9851798e-02
   3.9845409e-02
   3.9839025e-02
   3.9832647e-02
   3.9826275e-02
   3.9819909e-02
   3.9813548e-02
   3.9807193e-02
   3.9800843e-02
   3.9794499e-02
   3.9788161e-02
   3.9781828e-02
   3.9775501e-02
   3.9769180e-02
   3.9762864e-02
   3.9756553e-02
   3.9750249e-02
   3.9743949e-02
   3.9737656e-02
   3.9731368e-02
   3.9725085e-02
   3.9718808e-02
   3.9712537e-02
   3.9706271e-02
   3.9700011e-02
   3.9693756e-02
   3.9687506e-02
   3.9681262e-02
   3.9675024e-02
   3.9668791e-02
   3.9662563e-02
   3.9656341e-02
   3.9650124e-02
   3.9643913e-02
   3.9637707e-02
   3.9631507e-02
   3.9625312e-02
   3.9619122e-02
   3.9612938e-02
   3.9606759e-02
   3.9600586e-02
   3.9594418e-02
   3.9588255e-02
   3.9582098e-02
   3.9575946e-02
   3.9569799e-02
   3.9563658e-02
   3.9557522e-02
   3.9551391e-02
   3.9545266e-02
   3.9539145e-02
   3.9533031e-02
   3.9526921e-02
   3.9520817e-02
   3.9514718e-02
   3.9508624e-02
   3.9502535e-02
   3.9496452e-02
   3.9490374e-02
   3.9484301e-02
   3.9478233e-02
   3.9472171e-02
   3.9466114e-02
   3.9460062e-02
   3.9454015e-02
   3.9447973e-02
   3.9441937e-02
   3.9435905e-02
   3.9429879e-02
   3.9423858e-02
   3.9417842e-02
   3.9411831e-02
   3.9405825e-02
   3.9399825e-02
   3.9393829e-02
   3.9387839e-02
   3.9381854e-02
   3.9375874e-02
   3.9369899e-02
   3.9363928e-02
   3.9357963e-02
   3.9352004e-02
   3.9346049e-02
   3.9340099e-02
   3.9334154e-02
   3.9328214e-02
   3.9322279e-02
   3.9316350e-02
   3.9310425e-02
   3.9304505e-02
   3.9298590e-02
   3.9292681e-02
   3.9286776e-02
   3.9280876e-02
   3.9274981e-02
   3.9269091e-02
   3.9263206e-02
   3.9257326e-02
   3.9251451e-02
   3.9245580e-02
   3.9239715e-02
   3.9233855e-02
   3.9227999e-02
   3.9222149e-02
   3.9216303e-02
   3.9210462e-02
   3.9204626e-02
   3.9198795e-02
   3.9192969e-02
   3.9187147e-02
   3.9181331e-02
   3.9175519e-02
   3.9169712e-02
   3.9163910e-02
   3.9158112e-02
   3.9152320e-02
   3.9146532e-02
   3.9140749e-02
   3.9134971e-02
   3.9129198e-02
   3.9123429e-02
   3.9117666e-02
   3.9111907e-02
   3.9106152e-02
   3.9100403e-02
   3.9094658e-02
   3.9088918e-02
   3.9083183e-02
   3.9077452e-02
   3.9071726e-02
   3.9066005e-02
   3.9060289e-02
   3.9054577e-02
   3.9048870e-02
   3.9043167e-02
   3.9037469e-02
   3.9031776e-02
   3.9026088e-02
   3.9020404e-02
   3.9014725e-02
   3.9009050e-02
   3.9003380e-02
   3.8997715e-02
   3.8992054e-02
   3.8986398e-02
   3.8980747e-02
   3.8975100e-02
   3.8969458e-02
   3.8963820e-02
   3.8958187e-02
   3.8952559e-02
