# Supplementary material for: PHACCS, an online tool for estimating the structure and diversity of uncultured viral communities using metagenomic information
Source: BMC Bioinformatics. 2005 Mar 2;6:41. doi: 10.1186/1471-2105-6-41 (PMC555943; doi:10.1186/1471-2105-6-41)
Supplement: Additional File 1 — This file contains the script files part of PHACCS. These files are either standard text or picture files. [file 1471-2105-6-41-S1.zip › PHACCS_V101/html/phaccs/results/matlablog-exponential-7121814798.txt]

                              < M A T L A B >
                  Copyright 1984-2002 The MathWorks, Inc.
                      Version 6.5.0.180913a Release 13
                                Jun 18 2002

 
  To get started, type one of these: helpwin, helpdesk, or demo.
  For product information, visit www.mathworks.com.
 
 
 
-------------------------------------------------------
--- PHACCS / PHAge Communities from Contig Spectrum ---
-------------------------------------------------------
            Modeling communities since 2004            
 
----&&&&&&&&&&&&&&&& DATA &&&&&&&&&&&&&&&&----
Goal:1021    17     3     0     0     0
Genome length:50000
Fragment length:650
Overlap length:20
 
----&&&&&&& COMPUTATION PARAMETERS &&&&&&&----
Scenario:exponential
Number of species tested between:
  Initial:1
  Final:100000
  Number of significant figures:2
Model parameter tested between:
  Min:1e-100
  Max:2
 
----&&&&&&&&&&&& COMPUTATION &&&&&&&&&&&&&----
range=1  10001  20001  30001  40001  50001  60000  70000  80000  90000 100000
  N=1
    error=432526696982198
    direction=0
  N=10001
    error=24.3981
    direction=0
  N=20001
    error=24.3981
    direction=0
  N=30001
    error=24.3981
    direction=0
  N=40001
    error=24.3981
    direction=0
  N=50001
    error=24.3981
    direction=0
  N=60000
    error=24.3981
    direction=0
  N=70000
    error=24.3981
    direction=0
  N=80000
    error=24.3981
    direction=0
  N=90000
    error=24.3981
    direction=0
  N=100000
    error=24.3981
    direction=0
  Minimum=20001
range=10001  12001  14001  16001  18001  20001  22001  24001  26001  28001  30001
  N=10001
    error=24.3981
    direction=0
  N=12001
    error=24.3981
    direction=0
  N=14001
    error=24.3981
    direction=1
  N=16001
    error=24.3981
    direction=0
---> There was more than one direction change
 
----&&&&&&&&&&&&&& RESULTS &&&&&&&&&&&&&&&----
Error (fit):24.3981+-1.35e-12
Model parameter value:0.0039791+-5.1268e-13
Model parameter 2:0.0039712+-0
Equation:n(i)=0.0039712.e^(-i*0.0039791)
Comments:-
 
Richness (total number of different species):20001+-10000species
Evenness (between 0 and 1):0.65903+-0.049593
Most abundant genotype (%):0.39712+-0%
 
Shannon-Wiener index:6.5267+-0
 
----&&&&&&&&&&&&&& EXPORT &&&&&&&&&&&&&&&----
24
1.4e-12
0.004
5.1e-13
0.004
0
n<sub>i</sub>&nbsp;=&nbsp;0.004&nbsp;e&nbsp;<sup>-0.004&nbsp;i</sup>
-
20001
10000
0.66
0.05
0.4
0
6.5
0
