# Supplementary material for: PHACCS, an online tool for estimating the structure and diversity of uncultured viral communities using metagenomic information
Source: BMC Bioinformatics. 2005 Mar 2;6:41. doi: 10.1186/1471-2105-6-41 (PMC555943; doi:10.1186/1471-2105-6-41)
Supplement: Additional File 1 — This file contains the script files part of PHACCS. These files are either standard text or picture files. [file 1471-2105-6-41-S1.zip › PHACCS_V101/html/phaccs/results/rank-abundance-values-power-7121814798.txt]

   2.5688927e+00
   1.5494712e+00
   1.1527833e+00
   9.3458981e-01
   7.9421433e-01
   6.9532082e-01
   6.2137848e-01
   5.6371369e-01
   5.1730828e-01
   4.7904384e-01
   4.4687355e-01
   4.1939454e-01
   3.9561096e-01
   3.7479497e-01
   3.5640144e-01
   3.4001347e-01
   3.2530637e-01
   3.1202326e-01
   2.9995807e-01
   2.8894341e-01
   2.7884184e-01
   2.6953936e-01
   2.6094055e-01
   2.5296493e-01
   2.4554408e-01
   2.3861946e-01
   2.3214063e-01
   2.2606394e-01
   2.2035134e-01
   2.1496957e-01
   2.0988937e-01
   2.0508489e-01
   2.0053324e-01
   1.9621405e-01
   1.9210911e-01
   1.8820212e-01
   1.8447842e-01
   1.8092479e-01
   1.7752930e-01
   1.7428112e-01
   1.7117040e-01
   1.6818819e-01
   1.6532629e-01
   1.6257723e-01
   1.5993414e-01
   1.5739072e-01
   1.5494115e-01
   1.5258009e-01
   1.5030259e-01
   1.4810408e-01
   1.4598032e-01
   1.4392737e-01
   1.4194159e-01
   1.4001956e-01
   1.3815812e-01
   1.3635430e-01
   1.3460534e-01
   1.3290865e-01
   1.3126181e-01
   1.2966254e-01
   1.2810872e-01
   1.2659833e-01
   1.2512949e-01
   1.2370043e-01
   1.2230947e-01
   1.2095503e-01
   1.1963562e-01
   1.1834983e-01
   1.1709634e-01
   1.1587387e-01
   1.1468123e-01
   1.1351730e-01
   1.1238099e-01
   1.1127129e-01
   1.1018722e-01
   1.0912786e-01
   1.0809233e-01
   1.0707981e-01
   1.0608949e-01
   1.0512061e-01
   1.0417246e-01
   1.0324433e-01
   1.0233557e-01
   1.0144556e-01
   1.0057368e-01
   9.9719356e-02
   9.8882045e-02
   9.8061215e-02
   9.7256358e-02
   9.6466990e-02
   9.5692646e-02
   9.4932879e-02
   9.4187261e-02
   9.3455381e-02
   9.2736843e-02
   9.2031267e-02
   9.1338288e-02
   9.0657554e-02
   8.9988729e-02
   8.9331485e-02
   8.8685511e-02
   8.8050503e-02
   8.7426171e-02
   8.6812235e-02
   8.6208423e-02
   8.5614475e-02
   8.5030139e-02
   8.4455171e-02
   8.3889338e-02
   8.3332410e-02
   8.2784171e-02
   8.2244407e-02
   8.1712913e-02
   8.1189492e-02
   8.0673951e-02
   8.0166106e-02
   7.9665775e-02
   7.9172786e-02
   7.8686969e-02
   7.8208161e-02
   7.7736204e-02
   7.7270945e-02
   7.6812235e-02
   7.6359929e-02
   7.5913887e-02
   7.5473975e-02
   7.5040058e-02
   7.4612011e-02
   7.4189708e-02
   7.3773029e-02
   7.3361856e-02
   7.2956075e-02
   7.2555577e-02
   7.2160252e-02
   7.1769996e-02
   7.1384708e-02
   7.1004288e-02
   7.0628641e-02
   7.0257671e-02
   6.9891289e-02
   6.9529404e-02
   6.9171931e-02
   6.8818785e-02
   6.8469884e-02
   6.8125149e-02
   6.7784500e-02
   6.7447863e-02
   6.7115163e-02
   6.6786328e-02
   6.6461288e-02
   6.6139973e-02
   6.5822318e-02
   6.5508256e-02
   6.5197724e-02
   6.4890660e-02
   6.4587003e-02
   6.4286693e-02
   6.3989674e-02
   6.3695888e-02
   6.3405279e-02
   6.3117795e-02
   6.2833383e-02
   6.2551990e-02
   6.2273568e-02
   6.1998066e-02
   6.1725436e-02
   6.1455632e-02
   6.1188607e-02
   6.0924317e-02
   6.0662718e-02
   6.0403766e-02
   6.0147421e-02
   5.9893639e-02
   5.9642382e-02
   5.9393610e-02
   5.9147284e-02
   5.8903367e-02
   5.8661821e-02
   5.8422611e-02
   5.8185701e-02
   5.7951056e-02
   5.7718642e-02
   5.7488426e-02
   5.7260376e-02
   5.7034459e-02
   5.6810644e-02
   5.6588900e-02
   5.6369198e-02
   5.6151507e-02
   5.5935799e-02
   5.5722046e-02
   5.5510219e-02
   5.5300292e-02
   5.5092237e-02
   5.4886029e-02
   5.4681641e-02
   5.4479049e-02
   5.4278228e-02
   5.4079153e-02
   5.3881800e-02
   5.3686147e-02
   5.3492170e-02
   5.3299846e-02
   5.3109154e-02
   5.2920072e-02
   5.2732578e-02
   5.2546651e-02
   5.2362271e-02
   5.2179418e-02
   5.1998072e-02
   5.1818213e-02
   5.1639822e-02
   5.1462881e-02
   5.1287370e-02
   5.1113272e-02
   5.0940569e-02
   5.0769243e-02
   5.0599276e-02
   5.0430653e-02
   5.0263356e-02
   5.0097369e-02
   4.9932676e-02
   4.9769261e-02
   4.9607108e-02
   4.9446203e-02
   4.9286529e-02
   4.9128073e-02
   4.8970819e-02
   4.8814753e-02
   4.8659862e-02
   4.8506131e-02
   4.8353546e-02
   4.8202095e-02
   4.8051763e-02
   4.7902539e-02
   4.7754408e-02
   4.7607359e-02
   4.7461379e-02
   4.7316457e-02
   4.7172578e-02
   4.7029733e-02
   4.6887910e-02
   4.6747096e-02
   4.6607281e-02
   4.6468453e-02
   4.6330602e-02
   4.6193716e-02
   4.6057786e-02
   4.5922800e-02
   4.5788748e-02
   4.5655621e-02
   4.5523407e-02
   4.5392098e-02
   4.5261684e-02
   4.5132154e-02
   4.5003499e-02
   4.4875711e-02
   4.4748780e-02
   4.4622697e-02
   4.4497453e-02
   4.4373039e-02
   4.4249447e-02
   4.4126668e-02
   4.4004694e-02
   4.3883516e-02
   4.3763126e-02
   4.3643517e-02
   4.3524679e-02
   4.3406606e-02
   4.3289290e-02
   4.3172723e-02
   4.3056897e-02
   4.2941805e-02
   4.2827441e-02
   4.2713795e-02
   4.2600862e-02
   4.2488635e-02
   4.2377106e-02
   4.2266268e-02
   4.2156116e-02
   4.2046642e-02
   4.1937839e-02
   4.1829702e-02
   4.1722223e-02
   4.1615397e-02
   4.1509217e-02
   4.1403677e-02
   4.1298772e-02
   4.1194494e-02
   4.1090839e-02
   4.0987799e-02
   4.0885371e-02
   4.0783547e-02
   4.0682322e-02
   4.0581691e-02
   4.0481649e-02
   4.0382189e-02
   4.0283306e-02
   4.0184996e-02
   4.0087252e-02
   3.9990071e-02
   3.9893446e-02
   3.9797373e-02
   3.9701847e-02
   3.9606863e-02
   3.9512415e-02
   3.9418500e-02
   3.9325113e-02
   3.9232248e-02
   3.9139902e-02
   3.9048069e-02
   3.8956746e-02
   3.8865927e-02
   3.8775609e-02
   3.8685787e-02
   3.8596457e-02
   3.8507614e-02
   3.8419255e-02
   3.8331374e-02
   3.8243969e-02
   3.8157035e-02
   3.8070569e-02
   3.7984565e-02
   3.7899020e-02
   3.7813931e-02
   3.7729294e-02
   3.7645104e-02
   3.7561358e-02
   3.7478053e-02
   3.7395184e-02
   3.7312749e-02
   3.7230743e-02
   3.7149163e-02
   3.7068006e-02
   3.6987268e-02
   3.6906946e-02
   3.6827036e-02
   3.6747535e-02
   3.6668440e-02
   3.6589747e-02
   3.6511453e-02
   3.6433556e-02
   3.6356051e-02
   3.6278937e-02
   3.6202208e-02
   3.6125864e-02
   3.6049900e-02
   3.5974314e-02
   3.5899103e-02
   3.5824263e-02
   3.5749792e-02
   3.5675687e-02
   3.5601946e-02
   3.5528565e-02
   3.5455541e-02
   3.5382872e-02
   3.5310556e-02
   3.5238588e-02
   3.5166968e-02
   3.5095692e-02
   3.5024757e-02
   3.4954162e-02
   3.4883903e-02
   3.4813978e-02
   3.4744384e-02
   3.4675119e-02
   3.4606181e-02
   3.4537567e-02
   3.4469274e-02
   3.4401301e-02
   3.4333645e-02
   3.4266303e-02
   3.4199274e-02
   3.4132555e-02
   3.4066143e-02
   3.4000037e-02
   3.3934235e-02
   3.3868733e-02
   3.3803531e-02
   3.3738626e-02
   3.3674015e-02
   3.3609697e-02
   3.3545669e-02
   3.3481930e-02
   3.3418477e-02
   3.3355309e-02
   3.3292422e-02
   3.3229817e-02
   3.3167490e-02
   3.3105439e-02
   3.3043663e-02
   3.2982159e-02
   3.2920926e-02
   3.2859962e-02
   3.2799265e-02
   3.2738833e-02
   3.2678665e-02
   3.2618758e-02
   3.2559111e-02
   3.2499721e-02
   3.2440588e-02
   3.2381710e-02
   3.2323084e-02
   3.2264709e-02
   3.2206584e-02
   3.2148706e-02
   3.2091074e-02
   3.2033687e-02
   3.1976542e-02
   3.1919639e-02
   3.1862974e-02
   3.1806548e-02
   3.1750359e-02
   3.1694404e-02
   3.1638682e-02
   3.1583192e-02
   3.1527932e-02
   3.1472901e-02
   3.1418097e-02
   3.1363519e-02
   3.1309165e-02
   3.1255034e-02
   3.1201124e-02
   3.1147434e-02
   3.1093963e-02
   3.1040709e-02
   3.0987671e-02
   3.0934847e-02
   3.0882236e-02
   3.0829837e-02
   3.0777648e-02
   3.0725668e-02
   3.0673895e-02
   3.0622329e-02
   3.0570969e-02
   3.0519811e-02
   3.0468857e-02
   3.0418104e-02
   3.0367550e-02
   3.0317196e-02
   3.0267039e-02
   3.0217078e-02
   3.0167312e-02
   3.0117740e-02
   3.0068361e-02
   3.0019174e-02
   2.9970177e-02
   2.9921369e-02
   2.9872749e-02
   2.9824316e-02
   2.9776068e-02
   2.9728006e-02
   2.9680127e-02
   2.9632430e-02
   2.9584915e-02
   2.9537580e-02
   2.9490424e-02
   2.9443446e-02
   2.9396645e-02
   2.9350021e-02
   2.9303571e-02
   2.9257295e-02
   2.9211192e-02
   2.9165261e-02
   2.9119501e-02
   2.9073911e-02
   2.9028489e-02
   2.8983236e-02
   2.8938149e-02
   2.8893228e-02
   2.8848473e-02
   2.8803881e-02
   2.8759452e-02
   2.8715186e-02
   2.8671081e-02
   2.8627136e-02
   2.8583350e-02
   2.8539723e-02
   2.8496253e-02
   2.8452941e-02
   2.8409783e-02
   2.8366781e-02
   2.8323933e-02
   2.8281238e-02
   2.8238695e-02
   2.8196304e-02
   2.8154063e-02
   2.8111972e-02
   2.8070030e-02
   2.8028235e-02
   2.7986589e-02
   2.7945088e-02
   2.7903733e-02
   2.7862523e-02
   2.7821457e-02
   2.7780535e-02
   2.7739754e-02
   2.7699115e-02
   2.7658618e-02
   2.7618260e-02
   2.7578042e-02
   2.7537962e-02
   2.7498020e-02
   2.7458215e-02
   2.7418547e-02
   2.7379014e-02
   2.7339616e-02
   2.7300352e-02
   2.7261221e-02
   2.7222224e-02
   2.7183358e-02
   2.7144624e-02
   2.7106020e-02
   2.7067546e-02
   2.7029202e-02
   2.6990986e-02
   2.6952897e-02
   2.6914936e-02
   2.6877102e-02
   2.6839393e-02
   2.6801810e-02
   2.6764351e-02
   2.6727016e-02
   2.6689804e-02
   2.6652715e-02
   2.6615748e-02
   2.6578902e-02
   2.6542177e-02
   2.6505572e-02
   2.6469087e-02
   2.6432720e-02
   2.6396472e-02
   2.6360341e-02
   2.6324327e-02
   2.6288430e-02
   2.6252648e-02
   2.6216982e-02
   2.6181431e-02
   2.6145993e-02
   2.6110669e-02
   2.6075458e-02
   2.6040360e-02
   2.6005373e-02
   2.5970498e-02
   2.5935733e-02
   2.5901078e-02
   2.5866533e-02
   2.5832097e-02
   2.5797769e-02
   2.5763550e-02
   2.5729438e-02
   2.5695432e-02
   2.5661533e-02
   2.5627740e-02
   2.5594053e-02
   2.5560470e-02
   2.5526991e-02
   2.5493616e-02
   2.5460345e-02
   2.5427176e-02
   2.5394110e-02
   2.5361145e-02
   2.5328281e-02
   2.5295519e-02
   2.5262856e-02
   2.5230294e-02
   2.5197831e-02
   2.5165466e-02
   2.5133200e-02
   2.5101032e-02
   2.5068962e-02
   2.5036988e-02
   2.5005111e-02
   2.4973330e-02
   2.4941645e-02
   2.4910054e-02
   2.4878559e-02
   2.4847158e-02
   2.4815850e-02
   2.4784636e-02
   2.4753515e-02
   2.4722486e-02
   2.4691550e-02
   2.4660705e-02
   2.4629951e-02
   2.4599288e-02
   2.4568715e-02
   2.4538232e-02
   2.4507839e-02
   2.4477535e-02
   2.4447320e-02
   2.4417193e-02
   2.4387153e-02
   2.4357202e-02
   2.4327337e-02
   2.4297559e-02
   2.4267867e-02
   2.4238262e-02
   2.4208741e-02
   2.4179306e-02
   2.4149956e-02
   2.4120689e-02
   2.4091507e-02
   2.4062409e-02
   2.4033393e-02
   2.4004460e-02
   2.3975610e-02
   2.3946842e-02
   2.3918156e-02
   2.3889551e-02
   2.3861027e-02
   2.3832583e-02
   2.3804220e-02
   2.3775937e-02
   2.3747733e-02
   2.3719609e-02
   2.3691563e-02
   2.3663596e-02
   2.3635707e-02
   2.3607895e-02
   2.3580162e-02
   2.3552505e-02
   2.3524925e-02
   2.3497422e-02
   2.3469995e-02
   2.3442643e-02
   2.3415367e-02
   2.3388166e-02
   2.3361040e-02
   2.3333988e-02
   2.3307011e-02
   2.3280107e-02
   2.3253277e-02
   2.3226520e-02
   2.3199836e-02
   2.3173225e-02
   2.3146686e-02
   2.3120218e-02
   2.3093823e-02
   2.3067499e-02
   2.3041245e-02
   2.3015063e-02
   2.2988951e-02
   2.2962909e-02
   2.2936937e-02
   2.2911034e-02
   2.2885201e-02
   2.2859437e-02
   2.2833741e-02
   2.2808114e-02
   2.2782555e-02
   2.2757063e-02
   2.2731639e-02
   2.2706283e-02
   2.2680993e-02
   2.2655770e-02
   2.2630614e-02
   2.2605523e-02
   2.2580499e-02
   2.2555540e-02
   2.2530646e-02
   2.2505817e-02
   2.2481053e-02
   2.2456354e-02
   2.2431719e-02
   2.2407148e-02
   2.2382640e-02
   2.2358196e-02
   2.2333816e-02
   2.2309498e-02
   2.2285243e-02
   2.2261050e-02
   2.2236920e-02
   2.2212851e-02
   2.2188844e-02
   2.2164899e-02
   2.2141014e-02
   2.2117191e-02
   2.2093428e-02
   2.2069726e-02
   2.2046084e-02
   2.2022502e-02
   2.1998980e-02
   2.1975517e-02
   2.1952113e-02
   2.1928769e-02
   2.1905483e-02
   2.1882256e-02
   2.1859087e-02
   2.1835976e-02
   2.1812923e-02
   2.1789927e-02
   2.1766989e-02
   2.1744109e-02
   2.1721285e-02
   2.1698518e-02
   2.1675807e-02
   2.1653152e-02
   2.1630554e-02
   2.1608012e-02
   2.1585525e-02
   2.1563093e-02
   2.1540717e-02
   2.1518396e-02
   2.1496129e-02
   2.1473917e-02
   2.1451760e-02
   2.1429656e-02
   2.1407607e-02
   2.1385611e-02
   2.1363668e-02
   2.1341779e-02
   2.1319943e-02
   2.1298160e-02
   2.1276430e-02
   2.1254752e-02
   2.1233127e-02
   2.1211553e-02
   2.1190032e-02
   2.1168562e-02
   2.1147143e-02
   2.1125776e-02
   2.1104460e-02
   2.1083195e-02
   2.1061981e-02
   2.1040817e-02
   2.1019704e-02
   2.0998641e-02
   2.0977628e-02
   2.0956664e-02
   2.0935750e-02
   2.0914886e-02
   2.0894071e-02
   2.0873305e-02
   2.0852587e-02
   2.0831919e-02
   2.0811299e-02
   2.0790727e-02
   2.0770204e-02
   2.0749728e-02
   2.0729300e-02
   2.0708920e-02
   2.0688587e-02
   2.0668302e-02
   2.0648063e-02
   2.0627872e-02
   2.0607727e-02
   2.0587629e-02
   2.0567577e-02
   2.0547572e-02
   2.0527612e-02
   2.0507699e-02
   2.0487831e-02
   2.0468009e-02
   2.0448232e-02
   2.0428501e-02
   2.0408814e-02
   2.0389173e-02
   2.0369576e-02
   2.0350024e-02
   2.0330516e-02
   2.0311053e-02
   2.0291634e-02
   2.0272258e-02
   2.0252927e-02
   2.0233639e-02
   2.0214395e-02
   2.0195194e-02
   2.0176036e-02
   2.0156921e-02
   2.0137849e-02
   2.0118820e-02
   2.0099833e-02
   2.0080889e-02
   2.0061987e-02
   2.0043127e-02
   2.0024310e-02
   2.0005534e-02
   1.9986799e-02
   1.9968107e-02
   1.9949455e-02
   1.9930845e-02
   1.9912276e-02
   1.9893748e-02
   1.9875261e-02
   1.9856815e-02
   1.9838409e-02
   1.9820043e-02
   1.9801718e-02
   1.9783433e-02
   1.9765188e-02
   1.9746982e-02
   1.9728817e-02
   1.9710691e-02
   1.9692604e-02
   1.9674557e-02
   1.9656549e-02
   1.9638580e-02
   1.9620649e-02
   1.9602758e-02
   1.9584905e-02
   1.9567091e-02
   1.9549315e-02
   1.9531577e-02
   1.9513878e-02
   1.9496216e-02
   1.9478592e-02
   1.9461006e-02
   1.9443458e-02
   1.9425947e-02
   1.9408473e-02
   1.9391037e-02
   1.9373638e-02
   1.9356275e-02
   1.9338950e-02
   1.9321661e-02
   1.9304409e-02
   1.9287194e-02
   1.9270014e-02
   1.9252871e-02
   1.9235764e-02
   1.9218693e-02
   1.9201658e-02
   1.9184659e-02
   1.9167695e-02
   1.9150767e-02
   1.9133874e-02
   1.9117017e-02
   1.9100195e-02
   1.9083407e-02
   1.9066655e-02
   1.9049938e-02
   1.9033255e-02
   1.9016607e-02
   1.8999993e-02
   1.8983414e-02
   1.8966869e-02
   1.8950358e-02
   1.8933881e-02
   1.8917438e-02
   1.8901029e-02
   1.8884654e-02
   1.8868312e-02
   1.8852004e-02
   1.8835729e-02
   1.8819487e-02
   1.8803279e-02
   1.8787103e-02
   1.8770961e-02
   1.8754851e-02
   1.8738774e-02
   1.8722730e-02
   1.8706718e-02
   1.8690739e-02
   1.8674792e-02
   1.8658877e-02
   1.8642995e-02
   1.8627144e-02
   1.8611326e-02
   1.8595539e-02
   1.8579784e-02
   1.8564060e-02
   1.8548368e-02
   1.8532707e-02
   1.8517078e-02
   1.8501480e-02
   1.8485913e-02
   1.8470377e-02
   1.8454872e-02
   1.8439398e-02
   1.8423955e-02
   1.8408542e-02
   1.8393159e-02
   1.8377808e-02
   1.8362486e-02
   1.8347195e-02
   1.8331934e-02
   1.8316703e-02
   1.8301502e-02
   1.8286331e-02
   1.8271189e-02
   1.8256077e-02
   1.8240995e-02
   1.8225943e-02
   1.8210920e-02
   1.8195926e-02
   1.8180961e-02
   1.8166026e-02
   1.8151119e-02
   1.8136242e-02
   1.8121393e-02
   1.8106574e-02
   1.8091783e-02
   1.8077020e-02
   1.8062286e-02
   1.8047581e-02
   1.8032904e-02
   1.8018255e-02
   1.8003634e-02
   1.7989042e-02
   1.7974477e-02
   1.7959940e-02
   1.7945432e-02
   1.7930951e-02
   1.7916497e-02
   1.7902072e-02
   1.7887673e-02
   1.7873303e-02
   1.7858959e-02
   1.7844643e-02
   1.7830354e-02
   1.7816092e-02
   1.7801857e-02
   1.7787649e-02
   1.7773468e-02
   1.7759314e-02
   1.7745186e-02
   1.7731085e-02
   1.7717011e-02
   1.7702963e-02
   1.7688941e-02
   1.7674946e-02
   1.7660977e-02
   1.7647034e-02
   1.7633117e-02
   1.7619226e-02
   1.7605361e-02
   1.7591522e-02
   1.7577708e-02
   1.7563921e-02
   1.7550159e-02
   1.7536422e-02
   1.7522711e-02
   1.7509025e-02
   1.7495365e-02
   1.7481730e-02
   1.7468120e-02
   1.7454535e-02
   1.7440975e-02
   1.7427441e-02
   1.7413931e-02
   1.7400445e-02
   1.7386985e-02
   1.7373549e-02
   1.7360138e-02
   1.7346751e-02
   1.7333389e-02
   1.7320051e-02
   1.7306738e-02
   1.7293448e-02
   1.7280183e-02
   1.7266942e-02
   1.7253725e-02
   1.7240532e-02
   1.7227363e-02
   1.7214218e-02
   1.7201096e-02
   1.7187998e-02
   1.7174924e-02
   1.7161874e-02
   1.7148846e-02
   1.7135843e-02
   1.7122862e-02
   1.7109905e-02
   1.7096971e-02
   1.7084060e-02
   1.7071173e-02
   1.7058308e-02
   1.7045466e-02
   1.7032648e-02
   1.7019852e-02
   1.7007079e-02
   1.6994328e-02
   1.6981600e-02
   1.6968895e-02
   1.6956212e-02
   1.6943552e-02
   1.6930914e-02
   1.6918299e-02
   1.6905705e-02
   1.6893134e-02
   1.6880585e-02
   1.6868059e-02
   1.6855554e-02
   1.6843071e-02
   1.6830610e-02
   1.6818171e-02
   1.6805753e-02
   1.6793358e-02
   1.6780984e-02
   1.6768631e-02
   1.6756300e-02
   1.6743991e-02
   1.6731703e-02
   1.6719436e-02
   1.6707191e-02
   1.6694967e-02
   1.6682764e-02
   1.6670582e-02
   1.6658422e-02
   1.6646282e-02
   1.6634163e-02
   1.6622066e-02
   1.6609989e-02
   1.6597932e-02
   1.6585897e-02
   1.6573882e-02
   1.6561888e-02
   1.6549914e-02
   1.6537961e-02
   1.6526029e-02
   1.6514116e-02
   1.6502224e-02
   1.6490353e-02
   1.6478501e-02
   1.6466670e-02
   1.6454859e-02
   1.6443068e-02
   1.6431297e-02
   1.6419546e-02
   1.6407815e-02
   1.6396103e-02
   1.6384412e-02
   1.6372740e-02
   1.6361088e-02
   1.6349456e-02
   1.6337843e-02
   1.6326249e-02
   1.6314676e-02
   1.6303121e-02
   1.6291586e-02
   1.6280071e-02
   1.6268574e-02
   1.6257097e-02
   1.6245639e-02
   1.6234200e-02
   1.6222780e-02
   1.6211380e-02
   1.6199998e-02
   1.6188635e-02
   1.6177291e-02
   1.6165966e-02
   1.6154660e-02
   1.6143372e-02
   1.6132103e-02
   1.6120853e-02
   1.6109621e-02
   1.6098408e-02
   1.6087213e-02
   1.6076037e-02
   1.6064879e-02
   1.6053740e-02
   1.6042619e-02
   1.6031516e-02
   1.6020431e-02
   1.6009364e-02
   1.5998316e-02
   1.5987285e-02
   1.5976273e-02
   1.5965278e-02
   1.5954302e-02
   1.5943343e-02
   1.5932402e-02
   1.5921479e-02
   1.5910574e-02
   1.5899687e-02
   1.5888817e-02
   1.5877964e-02
   1.5867129e-02
   1.5856312e-02
   1.5845512e-02
   1.5834730e-02
   1.5823965e-02
   1.5813217e-02
   1.5802487e-02
   1.5791774e-02
   1.5781078e-02
   1.5770399e-02
   1.5759738e-02
   1.5749093e-02
   1.5738465e-02
   1.5727855e-02
   1.5717261e-02
   1.5706685e-02
   1.5696125e-02
   1.5685582e-02
   1.5675055e-02
   1.5664546e-02
   1.5654053e-02
   1.5643577e-02
   1.5633117e-02
   1.5622674e-02
   1.5612248e-02
   1.5601838e-02
   1.5591444e-02
   1.5581067e-02
   1.5570706e-02
   1.5560362e-02
   1.5550034e-02
   1.5539722e-02
   1.5529426e-02
   1.5519147e-02
   1.5508883e-02
   1.5498636e-02
   1.5488404e-02
   1.5478189e-02
   1.5467990e-02
   1.5457806e-02
   1.5447639e-02
   1.5437487e-02
   1.5427351e-02
   1.5417231e-02
   1.5407126e-02
   1.5397038e-02
   1.5386964e-02
   1.5376907e-02
   1.5366865e-02
   1.5356839e-02
   1.5346828e-02
   1.5336832e-02
   1.5326852e-02
   1.5316888e-02
   1.5306938e-02
   1.5297004e-02
   1.5287086e-02
   1.5277182e-02
   1.5267294e-02
   1.5257421e-02
   1.5247563e-02
   1.5237720e-02
   1.5227892e-02
   1.5218079e-02
   1.5208282e-02
   1.5198499e-02
   1.5188731e-02
   1.5178978e-02
   1.5169239e-02
   1.5159516e-02
   1.5149807e-02
   1.5140113e-02
   1.5130434e-02
   1.5120769e-02
   1.5111119e-02
   1.5101484e-02
   1.5091863e-02
   1.5082257e-02
   1.5072665e-02
   1.5063087e-02
   1.5053524e-02
   1.5043976e-02
   1.5034442e-02
   1.5024922e-02
   1.5015416e-02
   1.5005925e-02
   1.4996447e-02
   1.4986984e-02
   1.4977535e-02
   1.4968101e-02
   1.4958680e-02
   1.4949273e-02
   1.4939881e-02
   1.4930502e-02
   1.4921137e-02
   1.4911787e-02
   1.4902450e-02
   1.4893127e-02
   1.4883818e-02
   1.4874522e-02
   1.4865240e-02
   1.4855972e-02
   1.4846718e-02
   1.4837478e-02
   1.4828251e-02
   1.4819037e-02
   1.4809837e-02
   1.4800651e-02
   1.4791478e-02
   1.4782319e-02
   1.4773173e-02
   1.4764040e-02
   1.4754921e-02
   1.4745815e-02
   1.4736723e-02
   1.4727644e-02
   1.4718578e-02
   1.4709525e-02
   1.4700486e-02
   1.4691459e-02
   1.4682446e-02
   1.4673446e-02
   1.4664459e-02
   1.4655485e-02
   1.4646524e-02
   1.4637576e-02
   1.4628641e-02
   1.4619718e-02
   1.4610809e-02
   1.4601913e-02
   1.4593029e-02
   1.4584158e-02
   1.4575300e-02
   1.4566455e-02
   1.4557623e-02
   1.4548803e-02
   1.4539996e-02
   1.4531201e-02
   1.4522419e-02
   1.4513650e-02
   1.4504893e-02
   1.4496149e-02
   1.4487417e-02
   1.4478697e-02
   1.4469990e-02
   1.4461296e-02
   1.4452614e-02
   1.4443944e-02
   1.4435286e-02
   1.4426641e-02
   1.4418008e-02
   1.4409388e-02
   1.4400779e-02
   1.4392183e-02
   1.4383599e-02
   1.4375027e-02
   1.4366467e-02
   1.4357919e-02
   1.4349383e-02
   1.4340859e-02
   1.4332348e-02
   1.4323848e-02
   1.4315360e-02
   1.4306884e-02
   1.4298420e-02
   1.4289968e-02
   1.4281528e-02
   1.4273099e-02
   1.4264682e-02
   1.4256277e-02
   1.4247884e-02
   1.4239502e-02
   1.4231133e-02
   1.4222774e-02
   1.4214428e-02
   1.4206093e-02
   1.4197769e-02
   1.4189458e-02
   1.4181157e-02
   1.4172868e-02
   1.4164591e-02
   1.4156325e-02
   1.4148071e-02
   1.4139828e-02
   1.4131596e-02
   1.4123376e-02
   1.4115167e-02
   1.4106969e-02
   1.4098783e-02
   1.4090607e-02
   1.4082443e-02
   1.4074291e-02
   1.4066149e-02
   1.4058019e-02
   1.4049900e-02
   1.4041791e-02
   1.4033694e-02
   1.4025608e-02
   1.4017533e-02
   1.4009470e-02
   1.4001417e-02
   1.3993375e-02
   1.3985344e-02
   1.3977323e-02
   1.3969314e-02
   1.3961316e-02
   1.3953328e-02
   1.3945352e-02
   1.3937386e-02
   1.3929431e-02
   1.3921486e-02
   1.3913553e-02
   1.3905630e-02
   1.3897718e-02
   1.3889816e-02
   1.3881925e-02
   1.3874045e-02
   1.3866175e-02
   1.3858316e-02
   1.3850468e-02
   1.3842630e-02
   1.3834802e-02
   1.3826985e-02
   1.3819179e-02
   1.3811383e-02
   1.3803597e-02
   1.3795822e-02
   1.3788057e-02
   1.3780302e-02
   1.3772558e-02
   1.3764824e-02
   1.3757101e-02
   1.3749387e-02
   1.3741684e-02
   1.3733991e-02
   1.3726309e-02
   1.3718636e-02
   1.3710974e-02
   1.3703322e-02
   1.3695679e-02
   1.3688047e-02
   1.3680426e-02
   1.3672814e-02
   1.3665212e-02
   1.3657620e-02
   1.3650038e-02
   1.3642466e-02
   1.3634905e-02
   1.3627353e-02
   1.3619811e-02
   1.3612278e-02
   1.3604756e-02
   1.3597244e-02
   1.3589741e-02
   1.3582248e-02
   1.3574765e-02
   1.3567292e-02
   1.3559829e-02
   1.3552375e-02
   1.3544931e-02
   1.3537496e-02
   1.3530072e-02
   1.3522657e-02
   1.3515251e-02
   1.3507855e-02
   1.3500469e-02
   1.3493092e-02
   1.3485725e-02
   1.3478368e-02
   1.3471020e-02
   1.3463681e-02
   1.3456352e-02
   1.3449032e-02
   1.3441722e-02
   1.3434421e-02
   1.3427130e-02
   1.3419848e-02
   1.3412575e-02
   1.3405312e-02
   1.3398058e-02
   1.3390813e-02
   1.3383578e-02
   1.3376351e-02
   1.3369135e-02
   1.3361927e-02
   1.3354728e-02
   1.3347539e-02
   1.3340359e-02
   1.3333188e-02
   1.3326026e-02
   1.3318873e-02
   1.3311730e-02
   1.3304595e-02
   1.3297470e-02
   1.3290353e-02
   1.3283246e-02
   1.3276147e-02
   1.3269058e-02
   1.3261977e-02
   1.3254906e-02
   1.3247843e-02
   1.3240789e-02
   1.3233745e-02
   1.3226709e-02
   1.3219682e-02
   1.3212663e-02
   1.3205654e-02
   1.3198654e-02
   1.3191662e-02
   1.3184679e-02
   1.3177705e-02
   1.3170739e-02
   1.3163782e-02
   1.3156834e-02
   1.3149895e-02
   1.3142964e-02
   1.3136042e-02
   1.3129129e-02
   1.3122224e-02
   1.3115328e-02
   1.3108440e-02
   1.3101561e-02
   1.3094691e-02
   1.3087829e-02
   1.3080975e-02
   1.3074130e-02
   1.3067294e-02
   1.3060466e-02
   1.3053647e-02
   1.3046835e-02
   1.3040033e-02
   1.3033239e-02
   1.3026453e-02
   1.3019675e-02
   1.3012906e-02
   1.3006145e-02
   1.2999393e-02
   1.2992649e-02
   1.2985913e-02
   1.2979185e-02
   1.2972466e-02
   1.2965755e-02
   1.2959052e-02
   1.2952357e-02
   1.2945671e-02
   1.2938993e-02
   1.2932322e-02
   1.2925660e-02
   1.2919007e-02
   1.2912361e-02
   1.2905723e-02
   1.2899094e-02
   1.2892472e-02
   1.2885859e-02
   1.2879253e-02
   1.2872656e-02
   1.2866067e-02
   1.2859485e-02
   1.2852912e-02
   1.2846347e-02
   1.2839789e-02
   1.2833240e-02
   1.2826698e-02
   1.2820164e-02
   1.2813638e-02
   1.2807120e-02
   1.2800610e-02
   1.2794108e-02
   1.2787613e-02
   1.2781127e-02
   1.2774648e-02
   1.2768177e-02
   1.2761714e-02
   1.2755258e-02
   1.2748810e-02
   1.2742370e-02
   1.2735938e-02
   1.2729513e-02
   1.2723096e-02
   1.2716687e-02
   1.2710285e-02
   1.2703891e-02
   1.2697505e-02
   1.2691126e-02
   1.2684755e-02
   1.2678391e-02
   1.2672035e-02
   1.2665686e-02
   1.2659345e-02
   1.2653012e-02
   1.2646686e-02
   1.2640367e-02
   1.2634056e-02
   1.2627753e-02
   1.2621457e-02
   1.2615168e-02
   1.2608887e-02
   1.2602613e-02
   1.2596347e-02
   1.2590088e-02
   1.2583836e-02
   1.2577592e-02
   1.2571355e-02
   1.2565125e-02
   1.2558903e-02
   1.2552688e-02
   1.2546480e-02
   1.2540280e-02
   1.2534086e-02
   1.2527900e-02
   1.2521722e-02
   1.2515550e-02
   1.2509386e-02
   1.2503229e-02
   1.2497079e-02
   1.2490936e-02
   1.2484801e-02
   1.2478672e-02
   1.2472551e-02
   1.2466437e-02
   1.2460330e-02
   1.2454229e-02
   1.2448137e-02
   1.2442051e-02
   1.2435972e-02
   1.2429900e-02
   1.2423835e-02
   1.2417778e-02
   1.2411727e-02
   1.2405683e-02
   1.2399646e-02
   1.2393616e-02
   1.2387593e-02
   1.2381578e-02
   1.2375568e-02
   1.2369566e-02
   1.2363571e-02
   1.2357583e-02
   1.2351601e-02
   1.2345627e-02
   1.2339659e-02
   1.2333698e-02
   1.2327744e-02
   1.2321797e-02
   1.2315856e-02
   1.2309922e-02
   1.2303996e-02
   1.2298075e-02
   1.2292162e-02
   1.2286255e-02
   1.2280355e-02
   1.2274462e-02
   1.2268576e-02
   1.2262696e-02
   1.2256823e-02
   1.2250956e-02
   1.2245096e-02
   1.2239243e-02
   1.2233396e-02
   1.2227556e-02
   1.2221723e-02
   1.2215896e-02
   1.2210076e-02
   1.2204262e-02
   1.2198455e-02
   1.2192655e-02
   1.2186861e-02
   1.2181073e-02
   1.2175293e-02
   1.2169518e-02
   1.2163750e-02
   1.2157989e-02
   1.2152234e-02
   1.2146485e-02
   1.2140743e-02
   1.2135007e-02
   1.2129278e-02
   1.2123555e-02
   1.2117839e-02
   1.2112129e-02
   1.2106425e-02
   1.2100728e-02
   1.2095037e-02
   1.2089352e-02
   1.2083674e-02
   1.2078002e-02
   1.2072336e-02
   1.2066677e-02
   1.2061024e-02
   1.2055377e-02
   1.2049736e-02
   1.2044102e-02
   1.2038474e-02
   1.2032852e-02
   1.2027237e-02
   1.2021627e-02
   1.2016024e-02
   1.2010427e-02
   1.2004836e-02
   1.1999252e-02
   1.1993673e-02
   1.1988101e-02
   1.1982535e-02
   1.1976975e-02
   1.1971421e-02
   1.1965873e-02
   1.1960331e-02
   1.1954795e-02
   1.1949266e-02
   1.1943742e-02
   1.1938224e-02
   1.1932713e-02
   1.1927208e-02
   1.1921708e-02
   1.1916215e-02
   1.1910727e-02
   1.1905246e-02
   1.1899770e-02
   1.1894301e-02
   1.1888837e-02
   1.1883380e-02
   1.1877928e-02
   1.1872482e-02
   1.1867043e-02
   1.1861609e-02
   1.1856181e-02
   1.1850759e-02
   1.1845342e-02
   1.1839932e-02
   1.1834527e-02
   1.1829129e-02
   1.1823736e-02
   1.1818349e-02
   1.1812968e-02
   1.1807592e-02
   1.1802223e-02
   1.1796859e-02
   1.1791501e-02
   1.1786149e-02
   1.1780802e-02
   1.1775461e-02
   1.1770126e-02
   1.1764797e-02
   1.1759473e-02
   1.1754155e-02
   1.1748843e-02
   1.1743537e-02
   1.1738236e-02
   1.1732941e-02
   1.1727651e-02
   1.1722368e-02
   1.1717089e-02
   1.1711817e-02
   1.1706550e-02
   1.1701289e-02
   1.1696033e-02
   1.1690783e-02
   1.1685538e-02
   1.1680299e-02
   1.1675066e-02
   1.1669838e-02
   1.1664616e-02
   1.1659399e-02
   1.1654188e-02
   1.1648982e-02
   1.1643782e-02
   1.1638587e-02
   1.1633398e-02
   1.1628214e-02
   1.1623036e-02
   1.1617863e-02
   1.1612696e-02
   1.1607534e-02
   1.1602377e-02
   1.1597226e-02
   1.1592081e-02
   1.1586941e-02
   1.1581806e-02
   1.1576676e-02
   1.1571552e-02
   1.1566434e-02
   1.1561320e-02
   1.1556212e-02
   1.1551110e-02
   1.1546013e-02
   1.1540921e-02
   1.1535834e-02
   1.1530753e-02
   1.1525677e-02
   1.1520606e-02
   1.1515541e-02
   1.1510481e-02
   1.1505426e-02
   1.1500376e-02
   1.1495332e-02
   1.1490293e-02
   1.1485259e-02
   1.1480230e-02
   1.1475207e-02
   1.1470189e-02
   1.1465176e-02
   1.1460168e-02
   1.1455165e-02
   1.1450168e-02
   1.1445176e-02
   1.1440189e-02
   1.1435207e-02
   1.1430230e-02
   1.1425258e-02
   1.1420291e-02
   1.1415330e-02
   1.1410374e-02
   1.1405422e-02
   1.1400476e-02
   1.1395535e-02
   1.1390599e-02
   1.1385668e-02
   1.1380742e-02
   1.1375821e-02
   1.1370906e-02
   1.1365995e-02
   1.1361089e-02
   1.1356188e-02
   1.1351293e-02
   1.1346402e-02
   1.1341516e-02
   1.1336636e-02
   1.1331760e-02
   1.1326889e-02
   1.1322023e-02
   1.1317162e-02
   1.1312306e-02
   1.1307455e-02
   1.1302609e-02
   1.1297768e-02
   1.1292932e-02
   1.1288101e-02
   1.1283274e-02
   1.1278453e-02
   1.1273636e-02
   1.1268824e-02
   1.1264018e-02
   1.1259215e-02
   1.1254418e-02
   1.1249626e-02
   1.1244838e-02
   1.1240056e-02
   1.1235278e-02
   1.1230505e-02
   1.1225737e-02
   1.1220973e-02
   1.1216214e-02
   1.1211461e-02
   1.1206712e-02
   1.1201967e-02
   1.1197228e-02
   1.1192493e-02
   1.1187763e-02
   1.1183037e-02
   1.1178317e-02
   1.1173601e-02
   1.1168890e-02
   1.1164183e-02
   1.1159481e-02
   1.1154784e-02
   1.1150092e-02
   1.1145404e-02
   1.1140721e-02
   1.1136043e-02
   1.1131369e-02
   1.1126700e-02
   1.1122036e-02
   1.1117376e-02
   1.1112721e-02
   1.1108070e-02
   1.1103424e-02
   1.1098783e-02
   1.1094146e-02
   1.1089514e-02
   1.1084886e-02
   1.1080263e-02
   1.1075645e-02
   1.1071031e-02
   1.1066422e-02
   1.1061817e-02
   1.1057217e-02
   1.1052621e-02
   1.1048030e-02
   1.1043443e-02
   1.1038861e-02
   1.1034283e-02
   1.1029710e-02
   1.1025142e-02
   1.1020578e-02
   1.1016018e-02
   1.1011463e-02
   1.1006912e-02
   1.1002366e-02
   1.0997824e-02
   1.0993286e-02
   1.0988753e-02
   1.0984225e-02
   1.0979701e-02
   1.0975181e-02
   1.0970666e-02
   1.0966155e-02
   1.0961649e-02
   1.0957146e-02
   1.0952649e-02
   1.0948155e-02
   1.0943666e-02
   1.0939182e-02
   1.0934702e-02
   1.0930226e-02
   1.0925754e-02
   1.0921287e-02
   1.0916824e-02
   1.0912365e-02
   1.0907911e-02
   1.0903461e-02
   1.0899016e-02
   1.0894574e-02
   1.0890137e-02
   1.0885704e-02
   1.0881276e-02
   1.0876852e-02
   1.0872432e-02
   1.0868016e-02
   1.0863604e-02
   1.0859197e-02
   1.0854794e-02
   1.0850395e-02
   1.0846001e-02
   1.0841611e-02
   1.0837225e-02
   1.0832843e-02
   1.0828465e-02
   1.0824091e-02
   1.0819722e-02
   1.0815357e-02
   1.0810996e-02
   1.0806639e-02
   1.0802287e-02
   1.0797938e-02
   1.0793594e-02
   1.0789254e-02
   1.0784917e-02
   1.0780586e-02
   1.0776258e-02
   1.0771934e-02
   1.0767614e-02
   1.0763299e-02
   1.0758988e-02
   1.0754680e-02
   1.0750377e-02
   1.0746078e-02
   1.0741783e-02
   1.0737492e-02
   1.0733205e-02
   1.0728922e-02
   1.0724643e-02
   1.0720369e-02
   1.0716098e-02
   1.0711831e-02
   1.0707569e-02
   1.0703310e-02
   1.0699055e-02
   1.0694805e-02
   1.0690558e-02
   1.0686315e-02
   1.0682077e-02
   1.0677842e-02
   1.0673611e-02
   1.0669385e-02
   1.0665162e-02
   1.0660943e-02
   1.0656728e-02
   1.0652517e-02
   1.0648311e-02
   1.0644108e-02
   1.0639908e-02
   1.0635713e-02
   1.0631522e-02
   1.0627335e-02
   1.0623151e-02
   1.0618972e-02
   1.0614796e-02
   1.0610625e-02
   1.0606457e-02
   1.0602293e-02
   1.0598133e-02
   1.0593977e-02
   1.0589824e-02
   1.0585676e-02
   1.0581531e-02
   1.0577390e-02
   1.0573253e-02
   1.0569120e-02
   1.0564991e-02
   1.0560866e-02
   1.0556744e-02
   1.0552626e-02
   1.0548512e-02
   1.0544402e-02
   1.0540295e-02
   1.0536193e-02
   1.0532094e-02
   1.0527999e-02
   1.0523908e-02
   1.0519820e-02
   1.0515736e-02
   1.0511656e-02
   1.0507580e-02
   1.0503507e-02
   1.0499439e-02
   1.0495374e-02
   1.0491312e-02
   1.0487255e-02
   1.0483201e-02
   1.0479151e-02
   1.0475104e-02
   1.0471062e-02
   1.0467023e-02
   1.0462987e-02
   1.0458956e-02
   1.0454928e-02
   1.0450903e-02
   1.0446883e-02
   1.0442866e-02
   1.0438852e-02
   1.0434843e-02
   1.0430837e-02
   1.0426834e-02
   1.0422836e-02
   1.0418840e-02
   1.0414849e-02
   1.0410861e-02
   1.0406877e-02
   1.0402896e-02
   1.0398919e-02
   1.0394946e-02
   1.0390976e-02
   1.0387010e-02
   1.0383047e-02
   1.0379088e-02
   1.0375133e-02
   1.0371181e-02
   1.0367233e-02
   1.0363288e-02
   1.0359347e-02
   1.0355409e-02
   1.0351475e-02
   1.0347544e-02
   1.0343617e-02
   1.0339694e-02
   1.0335774e-02
   1.0331858e-02
   1.0327945e-02
   1.0324035e-02
   1.0320129e-02
   1.0316227e-02
   1.0312328e-02
   1.0308433e-02
   1.0304541e-02
   1.0300652e-02
   1.0296767e-02
   1.0292886e-02
   1.0289008e-02
   1.0285133e-02
   1.0281262e-02
   1.0277394e-02
   1.0273530e-02
   1.0269669e-02
   1.0265812e-02
   1.0261958e-02
   1.0258108e-02
   1.0254261e-02
   1.0250417e-02
   1.0246577e-02
   1.0242740e-02
   1.0238907e-02
   1.0235077e-02
   1.0231250e-02
   1.0227427e-02
   1.0223607e-02
   1.0219791e-02
   1.0215978e-02
   1.0212168e-02
   1.0208362e-02
   1.0204559e-02
   1.0200759e-02
   1.0196963e-02
   1.0193170e-02
   1.0189380e-02
   1.0185594e-02
   1.0181811e-02
   1.0178032e-02
   1.0174256e-02
   1.0170483e-02
   1.0166713e-02
   1.0162947e-02
   1.0159184e-02
   1.0155424e-02
   1.0151668e-02
   1.0147915e-02
   1.0144165e-02
   1.0140418e-02
   1.0136675e-02
   1.0132935e-02
   1.0129198e-02
   1.0125465e-02
   1.0121735e-02
   1.0118008e-02
   1.0114284e-02
   1.0110564e-02
   1.0106847e-02
   1.0103133e-02
   1.0099422e-02
   1.0095715e-02
   1.0092010e-02
   1.0088309e-02
   1.0084612e-02
   1.0080917e-02
   1.0077226e-02
   1.0073537e-02
   1.0069852e-02
   1.0066171e-02
   1.0062492e-02
   1.0058817e-02
   1.0055144e-02
   1.0051475e-02
   1.0047810e-02
   1.0044147e-02
   1.0040487e-02
   1.0036831e-02
   1.0033178e-02
   1.0029528e-02
   1.0025881e-02
   1.0022237e-02
   1.0018596e-02
   1.0014959e-02
   1.0011324e-02
   1.0007693e-02
   1.0004065e-02
   1.0000440e-02
   9.9968181e-03
   9.9931993e-03
   9.9895836e-03
   9.9859710e-03
   9.9823615e-03
   9.9787551e-03
   9.9751518e-03
   9.9715515e-03
   9.9679544e-03
   9.9643603e-03
   9.9607693e-03
   9.9571813e-03
   9.9535965e-03
   9.9500146e-03
   9.9464359e-03
   9.9428602e-03
   9.9392875e-03
   9.9357179e-03
   9.9321513e-03
   9.9285877e-03
   9.9250272e-03
   9.9214697e-03
   9.9179152e-03
   9.9143638e-03
   9.9108153e-03
   9.9072699e-03
   9.9037275e-03
   9.9001881e-03
   9.8966516e-03
   9.8931182e-03
   9.8895878e-03
   9.8860603e-03
   9.8825358e-03
   9.8790143e-03
   9.8754958e-03
   9.8719802e-03
   9.8684676e-03
   9.8649580e-03
   9.8614513e-03
   9.8579476e-03
   9.8544469e-03
   9.8509490e-03
   9.8474542e-03
   9.8439622e-03
   9.8404732e-03
   9.8369872e-03
   9.8335040e-03
   9.8300238e-03
   9.8265465e-03
   9.8230721e-03
   9.8196006e-03
   9.8161320e-03
   9.8126664e-03
   9.8092036e-03
   9.8057437e-03
   9.8022868e-03
   9.7988327e-03
   9.7953815e-03
   9.7919331e-03
   9.7884877e-03
   9.7850451e-03
   9.7816054e-03
   9.7781686e-03
   9.7747346e-03
   9.7713035e-03
   9.7678752e-03
   9.7644498e-03
   9.7610272e-03
   9.7576075e-03
   9.7541906e-03
   9.7507765e-03
   9.7473653e-03
   9.7439569e-03
   9.7405514e-03
   9.7371486e-03
   9.7337487e-03
   9.7303516e-03
   9.7269573e-03
   9.7235658e-03
   9.7201771e-03
   9.7167912e-03
   9.7134081e-03
   9.7100278e-03
   9.7066502e-03
   9.7032755e-03
   9.6999035e-03
   9.6965344e-03
   9.6931680e-03
   9.6898043e-03
   9.6864434e-03
   9.6830853e-03
   9.6797300e-03
   9.6763774e-03
   9.6730275e-03
   9.6696805e-03
   9.6663361e-03
   9.6629945e-03
   9.6596556e-03
   9.6563195e-03
   9.6529861e-03
   9.6496554e-03
   9.6463274e-03
   9.6430022e-03
   9.6396797e-03
   9.6363599e-03
   9.6330428e-03
   9.6297284e-03
   9.6264167e-03
   9.6231077e-03
   9.6198014e-03
   9.6164978e-03
   9.6131969e-03
   9.6098987e-03
   9.6066031e-03
   9.6033103e-03
   9.6000201e-03
   9.5967326e-03
   9.5934477e-03
   9.5901655e-03
   9.5868860e-03
   9.5836091e-03
   9.5803349e-03
   9.5770634e-03
   9.5737944e-03
   9.5705282e-03
   9.5672645e-03
   9.5640035e-03
   9.5607452e-03
   9.5574895e-03
   9.5542364e-03
   9.5509859e-03
   9.5477380e-03
   9.5444928e-03
   9.5412502e-03
   9.5380102e-03
   9.5347727e-03
   9.5315379e-03
   9.5283057e-03
   9.5250761e-03
   9.5218491e-03
   9.5186247e-03
   9.5154029e-03
   9.5121836e-03
   9.5089670e-03
   9.5057529e-03
   9.5025414e-03
   9.4993324e-03
   9.4961261e-03
   9.4929223e-03
   9.4897210e-03
   9.4865223e-03
   9.4833262e-03
   9.4801326e-03
   9.4769416e-03
   9.4737531e-03
   9.4705672e-03
   9.4673838e-03
   9.4642029e-03
   9.4610246e-03
   9.4578488e-03
   9.4546755e-03
   9.4515047e-03
   9.4483365e-03
   9.4451708e-03
   9.4420076e-03
   9.4388469e-03
   9.4356887e-03
   9.4325330e-03
   9.4293798e-03
   9.4262291e-03
   9.4230810e-03
   9.4199353e-03
   9.4167921e-03
   9.4136513e-03
   9.4105131e-03
   9.4073773e-03
   9.4042441e-03
   9.4011132e-03
   9.3979849e-03
   9.3948590e-03
   9.3917356e-03
   9.3886147e-03
   9.3854962e-03
   9.3823802e-03
   9.3792666e-03
   9.3761554e-03
   9.3730467e-03
   9.3699405e-03
   9.3668367e-03
   9.3637353e-03
   9.3606364e-03
   9.3575399e-03
   9.3544458e-03
   9.3513542e-03
   9.3482649e-03
   9.3451781e-03
   9.3420937e-03
   9.3390117e-03
   9.3359322e-03
   9.3328550e-03
   9.3297802e-03
   9.3267079e-03
   9.3236379e-03
   9.3205703e-03
   9.3175052e-03
   9.3144424e-03
   9.3113820e-03
   9.3083239e-03
   9.3052683e-03
   9.3022150e-03
   9.2991641e-03
   9.2961156e-03
   9.2930695e-03
   9.2900257e-03
   9.2869843e-03
   9.2839452e-03
   9.2809085e-03
   9.2778742e-03
   9.2748422e-03
   9.2718125e-03
   9.2687852e-03
   9.2657603e-03
   9.2627376e-03
   9.2597173e-03
   9.2566994e-03
   9.2536838e-03
   9.2506705e-03
   9.2476595e-03
   9.2446509e-03
   9.2416445e-03
   9.2386405e-03
   9.2356388e-03
   9.2326395e-03
   9.2296424e-03
   9.2266476e-03
   9.2236552e-03
   9.2206650e-03
   9.2176771e-03
   9.2146916e-03
   9.2117083e-03
   9.2087273e-03
   9.2057486e-03
   9.2027722e-03
   9.1997980e-03
   9.1968262e-03
   9.1938566e-03
   9.1908893e-03
   9.1879242e-03
   9.1849614e-03
   9.1820009e-03
   9.1790427e-03
   9.1760867e-03
   9.1731329e-03
   9.1701815e-03
   9.1672322e-03
   9.1642852e-03
   9.1613405e-03
   9.1583980e-03
   9.1554577e-03
   9.1525197e-03
   9.1495839e-03
   9.1466504e-03
   9.1437191e-03
   9.1407900e-03
   9.1378631e-03
   9.1349384e-03
   9.1320160e-03
   9.1290958e-03
   9.1261778e-03
   9.1232620e-03
   9.1203484e-03
   9.1174370e-03
   9.1145278e-03
   9.1116208e-03
   9.1087161e-03
   9.1058135e-03
   9.1029131e-03
   9.1000149e-03
   9.0971189e-03
   9.0942250e-03
   9.0913334e-03
   9.0884439e-03
   9.0855566e-03
   9.0826715e-03
   9.0797885e-03
   9.0769077e-03
   9.0740291e-03
   9.0711527e-03
   9.0682784e-03
   9.0654062e-03
   9.0625363e-03
   9.0596684e-03
   9.0568028e-03
   9.0539392e-03
   9.0510779e-03
   9.0482186e-03
   9.0453615e-03
   9.0425066e-03
   9.0396537e-03
   9.0368030e-03
   9.0339545e-03
   9.0311081e-03
   9.0282638e-03
   9.0254216e-03
   9.0225815e-03
   9.0197436e-03
   9.0169077e-03
   9.0140740e-03
   9.0112424e-03
   9.0084129e-03
   9.0055855e-03
   9.0027602e-03
   8.9999371e-03
   8.9971160e-03
   8.9942970e-03
   8.9914801e-03
   8.9886653e-03
   8.9858526e-03
   8.9830419e-03
   8.9802334e-03
   8.9774269e-03
   8.9746225e-03
   8.9718202e-03
   8.9690200e-03
   8.9662218e-03
   8.9634257e-03
   8.9606317e-03
   8.9578397e-03
   8.9550498e-03
   8.9522619e-03
   8.9494761e-03
   8.9466924e-03
   8.9439107e-03
   8.9411311e-03
   8.9383535e-03
   8.9355780e-03
   8.9328045e-03
   8.9300330e-03
   8.9272636e-03
   8.9244962e-03
   8.9217308e-03
   8.9189675e-03
   8.9162062e-03
   8.9134469e-03
   8.9106897e-03
   8.9079345e-03
   8.9051813e-03
   8.9024301e-03
   8.8996809e-03
   8.8969338e-03
   8.8941886e-03
   8.8914455e-03
   8.8887043e-03
   8.8859652e-03
   8.8832281e-03
   8.8804929e-03
   8.8777598e-03
   8.8750286e-03
   8.8722995e-03
   8.8695723e-03
   8.8668471e-03
   8.8641240e-03
   8.8614027e-03
   8.8586835e-03
   8.8559663e-03
   8.8532510e-03
   8.8505377e-03
   8.8478263e-03
   8.8451170e-03
   8.8424096e-03
   8.8397041e-03
   8.8370007e-03
   8.8342991e-03
   8.8315996e-03
   8.8289020e-03
   8.8262063e-03
   8.8235126e-03
   8.8208209e-03
   8.8181311e-03
   8.8154432e-03
   8.8127573e-03
   8.8100733e-03
   8.8073913e-03
   8.8047112e-03
   8.8020330e-03
   8.7993567e-03
   8.7966824e-03
   8.7940100e-03
   8.7913396e-03
   8.7886710e-03
   8.7860044e-03
   8.7833397e-03
   8.7806769e-03
   8.7780160e-03
   8.7753571e-03
   8.7727000e-03
   8.7700449e-03
   8.7673916e-03
   8.7647403e-03
   8.7620908e-03
   8.7594433e-03
   8.7567977e-03
   8.7541539e-03
   8.7515120e-03
   8.7488721e-03
   8.7462340e-03
   8.7435978e-03
   8.7409635e-03
   8.7383310e-03
   8.7357005e-03
   8.7330718e-03
   8.7304450e-03
   8.7278201e-03
   8.7251970e-03
   8.7225758e-03
   8.7199565e-03
   8.7173390e-03
   8.7147234e-03
   8.7121097e-03
   8.7094978e-03
   8.7068878e-03
   8.7042796e-03
   8.7016733e-03
   8.6990688e-03
   8.6964662e-03
   8.6938654e-03
   8.6912665e-03
   8.6886694e-03
   8.6860741e-03
   8.6834807e-03
   8.6808891e-03
   8.6782994e-03
   8.6757114e-03
   8.6731253e-03
   8.6705411e-03
   8.6679586e-03
   8.6653780e-03
   8.6627992e-03
   8.6602223e-03
   8.6576471e-03
   8.6550738e-03
   8.6525022e-03
   8.6499325e-03
   8.6473646e-03
   8.6447985e-03
   8.6422342e-03
   8.6396717e-03
   8.6371110e-03
   8.6345521e-03
   8.6319950e-03
   8.6294397e-03
   8.6268862e-03
   8.6243345e-03
   8.6217846e-03
   8.6192364e-03
   8.6166900e-03
   8.6141455e-03
   8.6116027e-03
   8.6090617e-03
   8.6065224e-03
   8.6039850e-03
   8.6014493e-03
   8.5989153e-03
   8.5963832e-03
   8.5938528e-03
   8.5913242e-03
   8.5887973e-03
   8.5862722e-03
   8.5837489e-03
   8.5812273e-03
   8.5787075e-03
   8.5761894e-03
   8.5736731e-03
   8.5711586e-03
   8.5686457e-03
   8.5661347e-03
   8.5636253e-03
   8.5611177e-03
   8.5586119e-03
   8.5561078e-03
   8.5536054e-03
   8.5511048e-03
   8.5486059e-03
   8.5461087e-03
   8.5436133e-03
   8.5411195e-03
   8.5386276e-03
   8.5361373e-03
   8.5336487e-03
   8.5311619e-03
   8.5286768e-03
   8.5261934e-03
   8.5237117e-03
   8.5212318e-03
   8.5187535e-03
   8.5162770e-03
   8.5138021e-03
   8.5113290e-03
   8.5088575e-03
   8.5063878e-03
   8.5039198e-03
   8.5014534e-03
   8.4989888e-03
   8.4965258e-03
   8.4940646e-03
   8.4916050e-03
   8.4891471e-03
   8.4866909e-03
   8.4842364e-03
   8.4817836e-03
   8.4793324e-03
   8.4768830e-03
   8.4744352e-03
   8.4719891e-03
   8.4695446e-03
   8.4671018e-03
   8.4646607e-03
   8.4622213e-03
   8.4597835e-03
   8.4573474e-03
   8.4549130e-03
   8.4524802e-03
   8.4500491e-03
   8.4476196e-03
   8.4451918e-03
   8.4427657e-03
   8.4403412e-03
   8.4379183e-03
   8.4354971e-03
   8.4330776e-03
   8.4306597e-03
   8.4282434e-03
   8.4258288e-03
   8.4234158e-03
   8.4210044e-03
   8.4185947e-03
   8.4161866e-03
   8.4137802e-03
   8.4113754e-03
   8.4089722e-03
   8.4065706e-03
   8.4041707e-03
   8.4017724e-03
   8.3993757e-03
   8.3969806e-03
   8.3945872e-03
   8.3921953e-03
   8.3898051e-03
   8.3874165e-03
   8.3850295e-03
   8.3826441e-03
   8.3802604e-03
   8.3778782e-03
   8.3754976e-03
   8.3731187e-03
   8.3707413e-03
   8.3683656e-03
   8.3659914e-03
   8.3636189e-03
   8.3612479e-03
   8.3588785e-03
   8.3565107e-03
   8.3541445e-03
   8.3517799e-03
   8.3494169e-03
   8.3470555e-03
   8.3446956e-03
   8.3423374e-03
   8.3399807e-03
   8.3376256e-03
   8.3352720e-03
   8.3329201e-03
   8.3305697e-03
   8.3282208e-03
   8.3258736e-03
   8.3235279e-03
   8.3211838e-03
   8.3188413e-03
   8.3165003e-03
   8.3141608e-03
   8.3118230e-03
   8.3094867e-03
   8.3071519e-03
   8.3048187e-03
   8.3024871e-03
   8.3001570e-03
   8.2978285e-03
   8.2955015e-03
   8.2931760e-03
   8.2908521e-03
   8.2885298e-03
   8.2862089e-03
   8.2838897e-03
   8.2815719e-03
   8.2792557e-03
   8.2769411e-03
   8.2746279e-03
   8.2723163e-03
   8.2700063e-03
   8.2676977e-03
   8.2653907e-03
   8.2630852e-03
   8.2607813e-03
   8.2584788e-03
   8.2561779e-03
   8.2538785e-03
   8.2515806e-03
   8.2492843e-03
   8.2469894e-03
   8.2446961e-03
   8.2424043e-03
   8.2401139e-03
   8.2378251e-03
   8.2355378e-03
   8.2332520e-03
   8.2309677e-03
   8.2286850e-03
   8.2264037e-03
   8.2241239e-03
   8.2218456e-03
   8.2195688e-03
   8.2172935e-03
   8.2150197e-03
   8.2127474e-03
   8.2104765e-03
   8.2082072e-03
   8.2059393e-03
   8.2036730e-03
   8.2014081e-03
   8.1991447e-03
   8.1968828e-03
   8.1946223e-03
   8.1923633e-03
   8.1901059e-03
   8.1878498e-03
   8.1855953e-03
   8.1833422e-03
   8.1810906e-03
   8.1788405e-03
   8.1765918e-03
   8.1743446e-03
   8.1720989e-03
   8.1698546e-03
   8.1676118e-03
   8.1653705e-03
   8.1631306e-03
   8.1608921e-03
   8.1586551e-03
   8.1564196e-03
   8.1541855e-03
   8.1519529e-03
   8.1497217e-03
   8.1474920e-03
   8.1452637e-03
   8.1430368e-03
   8.1408114e-03
   8.1385875e-03
   8.1363650e-03
   8.1341439e-03
   8.1319242e-03
   8.1297060e-03
   8.1274893e-03
   8.1252739e-03
   8.1230600e-03
   8.1208475e-03
   8.1186365e-03
   8.1164268e-03
   8.1142187e-03
   8.1120119e-03
   8.1098065e-03
   8.1076026e-03
   8.1054001e-03
   8.1031990e-03
   8.1009993e-03
   8.0988010e-03
   8.0966042e-03
   8.0944088e-03
   8.0922147e-03
   8.0900221e-03
   8.0878309e-03
   8.0856411e-03
   8.0834527e-03
   8.0812657e-03
   8.0790801e-03
   8.0768959e-03
   8.0747132e-03
   8.0725318e-03
   8.0703518e-03
   8.0681732e-03
   8.0659960e-03
   8.0638202e-03
   8.0616457e-03
   8.0594727e-03
   8.0573011e-03
   8.0551308e-03
   8.0529619e-03
   8.0507944e-03
   8.0486283e-03
   8.0464636e-03
   8.0443003e-03
   8.0421383e-03
   8.0399777e-03
   8.0378185e-03
   8.0356607e-03
   8.0335042e-03
   8.0313491e-03
   8.0291954e-03
   8.0270431e-03
   8.0248921e-03
   8.0227425e-03
   8.0205942e-03
   8.0184473e-03
   8.0163018e-03
   8.0141576e-03
   8.0120148e-03
   8.0098734e-03
   8.0077333e-03
   8.0055945e-03
   8.0034571e-03
   8.0013211e-03
   7.9991864e-03
   7.9970531e-03
   7.9949211e-03
   7.9927905e-03
   7.9906612e-03
   7.9885332e-03
   7.9864066e-03
   7.9842814e-03
   7.9821575e-03
   7.9800349e-03
   7.9779136e-03
   7.9757937e-03
   7.9736752e-03
   7.9715579e-03
   7.9694420e-03
   7.9673274e-03
   7.9652142e-03
   7.9631023e-03
   7.9609917e-03
   7.9588824e-03
   7.9567745e-03
   7.9546679e-03
   7.9525626e-03
   7.9504586e-03
   7.9483560e-03
   7.9462546e-03
   7.9441546e-03
   7.9420559e-03
   7.9399585e-03
   7.9378624e-03
   7.9357677e-03
   7.9336742e-03
   7.9315821e-03
   7.9294912e-03
   7.9274017e-03
   7.9253135e-03
   7.9232266e-03
   7.9211409e-03
   7.9190566e-03
   7.9169736e-03
   7.9148919e-03
   7.9128115e-03
   7.9107323e-03
   7.9086545e-03
   7.9065780e-03
   7.9045027e-03
   7.9024288e-03
   7.9003561e-03
   7.8982847e-03
   7.8962146e-03
   7.8941458e-03
   7.8920783e-03
   7.8900121e-03
   7.8879471e-03
   7.8858835e-03
   7.8838211e-03
   7.8817599e-03
   7.8797001e-03
   7.8776416e-03
   7.8755843e-03
   7.8735283e-03
   7.8714735e-03
   7.8694200e-03
   7.8673678e-03
   7.8653169e-03
   7.8632672e-03
   7.8612189e-03
   7.8591717e-03
   7.8571258e-03
   7.8550812e-03
   7.8530379e-03
   7.8509958e-03
   7.8489550e-03
   7.8469154e-03
   7.8448771e-03
   7.8428400e-03
   7.8408042e-03
   7.8387697e-03
   7.8367364e-03
   7.8347043e-03
   7.8326735e-03
   7.8306440e-03
   7.8286157e-03
   7.8265886e-03
   7.8245628e-03
   7.8225382e-03
   7.8205149e-03
   7.8184928e-03
   7.8164719e-03
   7.8144523e-03
   7.8124339e-03
   7.8104168e-03
   7.8084009e-03
   7.8063862e-03
   7.8043727e-03
   7.8023605e-03
   7.8003495e-03
   7.7983398e-03
   7.7963313e-03
   7.7943240e-03
   7.7923179e-03
   7.7903130e-03
   7.7883094e-03
   7.7863070e-03
   7.7843058e-03
   7.7823058e-03
   7.7803071e-03
   7.7783095e-03
   7.7763132e-03
   7.7743181e-03
   7.7723242e-03
   7.7703315e-03
   7.7683401e-03
   7.7663498e-03
   7.7643608e-03
   7.7623729e-03
   7.7603863e-03
   7.7584009e-03
   7.7564166e-03
   7.7544336e-03
   7.7524518e-03
   7.7504711e-03
   7.7484917e-03
   7.7465135e-03
   7.7445365e-03
   7.7425606e-03
   7.7405860e-03
   7.7386126e-03
   7.7366403e-03
   7.7346692e-03
   7.7326994e-03
   7.7307307e-03
   7.7287632e-03
   7.7267969e-03
   7.7248318e-03
   7.7228678e-03
   7.7209051e-03
   7.7189435e-03
   7.7169831e-03
   7.7150239e-03
   7.7130659e-03
   7.7111090e-03
   7.7091534e-03
   7.7071989e-03
   7.7052455e-03
   7.7032934e-03
   7.7013424e-03
   7.6993926e-03
   7.6974440e-03
   7.6954965e-03
   7.6935502e-03
   7.6916051e-03
   7.6896611e-03
   7.6877183e-03
   7.6857766e-03
   7.6838362e-03
   7.6818968e-03
   7.6799587e-03
   7.6780217e-03
   7.6760858e-03
   7.6741512e-03
   7.6722176e-03
   7.6702853e-03
   7.6683540e-03
   7.6664240e-03
   7.6644951e-03
   7.6625673e-03
   7.6606407e-03
   7.6587152e-03
   7.6567909e-03
   7.6548677e-03
   7.6529457e-03
   7.6510248e-03
   7.6491051e-03
   7.6471865e-03
   7.6452690e-03
   7.6433527e-03
   7.6414375e-03
   7.6395234e-03
   7.6376105e-03
   7.6356988e-03
   7.6337881e-03
   7.6318786e-03
   7.6299702e-03
   7.6280630e-03
   7.6261569e-03
   7.6242519e-03
   7.6223481e-03
   7.6204453e-03
   7.6185437e-03
   7.6166432e-03
   7.6147439e-03
   7.6128457e-03
   7.6109485e-03
   7.6090526e-03
   7.6071577e-03
   7.6052639e-03
   7.6033713e-03
   7.6014798e-03
   7.5995894e-03
   7.5977001e-03
   7.5958119e-03
   7.5939248e-03
   7.5920389e-03
   7.5901541e-03
   7.5882703e-03
   7.5863877e-03
   7.5845062e-03
   7.5826258e-03
   7.5807465e-03
   7.5788683e-03
   7.5769912e-03
   7.5751152e-03
   7.5732403e-03
   7.5713665e-03
   7.5694938e-03
   7.5676222e-03
   7.5657517e-03
   7.5638823e-03
   7.5620139e-03
   7.5601467e-03
   7.5582806e-03
   7.5564156e-03
   7.5545516e-03
   7.5526888e-03
   7.5508270e-03
   7.5489663e-03
   7.5471067e-03
   7.5452482e-03
   7.5433908e-03
   7.5415345e-03
   7.5396792e-03
   7.5378251e-03
   7.5359720e-03
   7.5341199e-03
   7.5322690e-03
   7.5304192e-03
   7.5285704e-03
   7.5267227e-03
   7.5248761e-03
   7.5230305e-03
   7.5211860e-03
   7.5193426e-03
   7.5175003e-03
   7.5156590e-03
   7.5138188e-03
   7.5119797e-03
   7.5101416e-03
   7.5083046e-03
   7.5064687e-03
   7.5046338e-03
   7.5028000e-03
   7.5009673e-03
   7.4991356e-03
   7.4973050e-03
   7.4954754e-03
   7.4936469e-03
   7.4918195e-03
   7.4899931e-03
   7.4881677e-03
   7.4863435e-03
   7.4845202e-03
   7.4826980e-03
   7.4808769e-03
   7.4790569e-03
   7.4772378e-03
   7.4754199e-03
   7.4736029e-03
   7.4717870e-03
   7.4699722e-03
   7.4681584e-03
   7.4663457e-03
   7.4645340e-03
   7.4627233e-03
   7.4609137e-03
   7.4591051e-03
   7.4572976e-03
   7.4554911e-03
   7.4536856e-03
   7.4518812e-03
   7.4500778e-03
   7.4482754e-03
   7.4464741e-03
   7.4446738e-03
   7.4428745e-03
   7.4410763e-03
   7.4392791e-03
   7.4374829e-03
   7.4356878e-03
   7.4338937e-03
   7.4321006e-03
   7.4303085e-03
   7.4285175e-03
   7.4267275e-03
   7.4249385e-03
   7.4231505e-03
   7.4213635e-03
   7.4195776e-03
   7.4177927e-03
   7.4160088e-03
   7.4142259e-03
   7.4124440e-03
   7.4106632e-03
   7.4088834e-03
   7.4071045e-03
   7.4053267e-03
   7.4035499e-03
   7.4017741e-03
   7.3999994e-03
   7.3982256e-03
   7.3964528e-03
   7.3946811e-03
   7.3929103e-03
   7.3911406e-03
   7.3893718e-03
   7.3876041e-03
   7.3858374e-03
   7.3840716e-03
   7.3823069e-03
   7.3805432e-03
   7.3787804e-03
   7.3770187e-03
   7.3752580e-03
   7.3734982e-03
   7.3717395e-03
   7.3699817e-03
   7.3682250e-03
   7.3664692e-03
   7.3647144e-03
   7.3629606e-03
   7.3612078e-03
   7.3594560e-03
   7.3577052e-03
   7.3559554e-03
   7.3542065e-03
   7.3524587e-03
   7.3507118e-03
   7.3489659e-03
   7.3472210e-03
   7.3454771e-03
   7.3437341e-03
   7.3419922e-03
   7.3402512e-03
   7.3385112e-03
   7.3367721e-03
   7.3350341e-03
   7.3332970e-03
   7.3315609e-03
   7.3298258e-03
   7.3280916e-03
   7.3263585e-03
   7.3246262e-03
   7.3228950e-03
   7.3211647e-03
   7.3194354e-03
   7.3177071e-03
   7.3159797e-03
   7.3142533e-03
   7.3125279e-03
   7.3108034e-03
   7.3090799e-03
   7.3073574e-03
   7.3056358e-03
   7.3039152e-03
   7.3021955e-03
   7.3004769e-03
   7.2987591e-03
   7.2970423e-03
   7.2953265e-03
   7.2936116e-03
   7.2918977e-03
   7.2901848e-03
   7.2884728e-03
   7.2867617e-03
   7.2850516e-03
   7.2833425e-03
   7.2816343e-03
   7.2799270e-03
   7.2782207e-03
   7.2765154e-03
   7.2748110e-03
   7.2731075e-03
   7.2714050e-03
   7.2697035e-03
   7.2680028e-03
   7.2663032e-03
   7.2646044e-03
   7.2629066e-03
   7.2612098e-03
   7.2595139e-03
   7.2578189e-03
   7.2561248e-03
   7.2544317e-03
   7.2527396e-03
   7.2510484e-03
   7.2493581e-03
   7.2476687e-03
   7.2459803e-03
   7.2442928e-03
   7.2426062e-03
   7.2409206e-03
   7.2392359e-03
   7.2375521e-03
   7.2358693e-03
   7.2341873e-03
   7.2325063e-03
   7.2308263e-03
   7.2291471e-03
   7.2274689e-03
   7.2257916e-03
   7.2241153e-03
   7.2224398e-03
   7.2207653e-03
   7.2190917e-03
   7.2174190e-03
   7.2157472e-03
   7.2140764e-03
   7.2124064e-03
   7.2107374e-03
   7.2090693e-03
   7.2074021e-03
   7.2057359e-03
   7.2040705e-03
   7.2024060e-03
   7.2007425e-03
   7.1990799e-03
   7.1974182e-03
   7.1957574e-03
   7.1940975e-03
   7.1924385e-03
   7.1907804e-03
   7.1891232e-03
   7.1874669e-03
   7.1858116e-03
   7.1841571e-03
   7.1825035e-03
   7.1808509e-03
   7.1791991e-03
   7.1775483e-03
   7.1758983e-03
   7.1742493e-03
   7.1726011e-03
   7.1709538e-03
   7.1693075e-03
   7.1676620e-03
   7.1660174e-03
   7.1643737e-03
   7.1627309e-03
   7.1610891e-03
   7.1594480e-03
   7.1578079e-03
   7.1561687e-03
   7.1545304e-03
   7.1528929e-03
   7.1512564e-03
   7.1496207e-03
   7.1479859e-03
   7.1463521e-03
   7.1447190e-03
   7.1430869e-03
   7.1414557e-03
   7.1398253e-03
   7.1381959e-03
   7.1365673e-03
   7.1349395e-03
   7.1333127e-03
   7.1316868e-03
   7.1300617e-03
   7.1284375e-03
   7.1268142e-03
   7.1251917e-03
   7.1235702e-03
   7.1219495e-03
   7.1203296e-03
   7.1187107e-03
   7.1170926e-03
   7.1154754e-03
   7.1138591e-03
   7.1122436e-03
   7.1106290e-03
   7.1090153e-03
   7.1074025e-03
   7.1057905e-03
   7.1041794e-03
   7.1025691e-03
   7.1009597e-03
   7.0993512e-03
   7.0977435e-03
   7.0961367e-03
   7.0945308e-03
   7.0929257e-03
   7.0913215e-03
   7.0897182e-03
   7.0881157e-03
   7.0865140e-03
   7.0849132e-03
   7.0833133e-03
   7.0817143e-03
   7.0801161e-03
   7.0785187e-03
   7.0769222e-03
   7.0753266e-03
   7.0737318e-03
   7.0721378e-03
   7.0705447e-03
   7.0689525e-03
   7.0673611e-03
   7.0657706e-03
   7.0641809e-03
   7.0625920e-03
   7.0610040e-03
   7.0594169e-03
   7.0578306e-03
   7.0562451e-03
   7.0546605e-03
   7.0530767e-03
   7.0514938e-03
   7.0499117e-03
   7.0483305e-03
   7.0467501e-03
   7.0451705e-03
   7.0435918e-03
   7.0420139e-03
   7.0404368e-03
   7.0388606e-03
   7.0372852e-03
   7.0357107e-03
   7.0341370e-03
   7.0325641e-03
   7.0309921e-03
   7.0294209e-03
   7.0278505e-03
   7.0262810e-03
   7.0247122e-03
   7.0231444e-03
   7.0215773e-03
   7.0200111e-03
   7.0184457e-03
   7.0168811e-03
   7.0153174e-03
   7.0137545e-03
   7.0121924e-03
   7.0106311e-03
   7.0090707e-03
   7.0075111e-03
   7.0059523e-03
   7.0043943e-03
   7.0028372e-03
   7.0012808e-03
   6.9997253e-03
   6.9981706e-03
   6.9966168e-03
   6.9950637e-03
   6.9935115e-03
   6.9919600e-03
   6.9904094e-03
   6.9888596e-03
   6.9873107e-03
   6.9857625e-03
   6.9842152e-03
   6.9826686e-03
   6.9811229e-03
   6.9795780e-03
   6.9780339e-03
   6.9764906e-03
   6.9749481e-03
   6.9734064e-03
   6.9718656e-03
   6.9703255e-03
   6.9687862e-03
   6.9672478e-03
   6.9657102e-03
   6.9641733e-03
   6.9626373e-03
   6.9611020e-03
   6.9595676e-03
   6.9580340e-03
   6.9565012e-03
   6.9549691e-03
   6.9534379e-03
   6.9519075e-03
   6.9503778e-03
   6.9488490e-03
   6.9473210e-03
   6.9457937e-03
   6.9442673e-03
   6.9427416e-03
   6.9412168e-03
   6.9396927e-03
   6.9381695e-03
   6.9366470e-03
   6.9351253e-03
   6.9336044e-03
   6.9320843e-03
   6.9305650e-03
   6.9290465e-03
   6.9275288e-03
   6.9260118e-03
   6.9244956e-03
   6.9229803e-03
   6.9214657e-03
   6.9199519e-03
   6.9184389e-03
   6.9169267e-03
   6.9154152e-03
   6.9139045e-03
   6.9123947e-03
   6.9108856e-03
   6.9093772e-03
   6.9078697e-03
   6.9063629e-03
   6.9048570e-03
   6.9033518e-03
   6.9018473e-03
   6.9003437e-03
   6.8988408e-03
   6.8973387e-03
   6.8958374e-03
   6.8943369e-03
   6.8928371e-03
   6.8913381e-03
   6.8898399e-03
   6.8883424e-03
   6.8868457e-03
   6.8853498e-03
   6.8838547e-03
   6.8823603e-03
   6.8808667e-03
   6.8793739e-03
   6.8778818e-03
   6.8763905e-03
   6.8749000e-03
   6.8734102e-03
   6.8719212e-03
   6.8704330e-03
   6.8689455e-03
   6.8674588e-03
   6.8659729e-03
   6.8644877e-03
   6.8630033e-03
   6.8615196e-03
   6.8600367e-03
   6.8585545e-03
   6.8570732e-03
   6.8555925e-03
   6.8541127e-03
   6.8526336e-03
   6.8511552e-03
   6.8496776e-03
   6.8482008e-03
   6.8467247e-03
   6.8452494e-03
   6.8437748e-03
   6.8423010e-03
   6.8408279e-03
   6.8393556e-03
   6.8378840e-03
   6.8364132e-03
   6.8349431e-03
   6.8334738e-03
   6.8320052e-03
   6.8305374e-03
   6.8290703e-03
   6.8276040e-03
   6.8261384e-03
   6.8246736e-03
   6.8232095e-03
   6.8217461e-03
   6.8202835e-03
   6.8188216e-03
   6.8173605e-03
   6.8159001e-03
   6.8144405e-03
   6.8129816e-03
   6.8115235e-03
   6.8100661e-03
   6.8086094e-03
   6.8071534e-03
   6.8056982e-03
   6.8042438e-03
   6.8027901e-03
   6.8013371e-03
   6.7998848e-03
   6.7984333e-03
   6.7969825e-03
   6.7955325e-03
   6.7940832e-03
   6.7926346e-03
   6.7911867e-03
   6.7897396e-03
   6.7882932e-03
   6.7868476e-03
   6.7854026e-03
   6.7839584e-03
   6.7825150e-03
   6.7810722e-03
   6.7796302e-03
   6.7781889e-03
   6.7767484e-03
   6.7753085e-03
   6.7738694e-03
   6.7724310e-03
   6.7709934e-03
   6.7695564e-03
   6.7681202e-03
   6.7666847e-03
   6.7652499e-03
   6.7638159e-03
   6.7623826e-03
   6.7609500e-03
   6.7595181e-03
   6.7580869e-03
   6.7566564e-03
   6.7552267e-03
   6.7537977e-03
   6.7523694e-03
   6.7509418e-03
   6.7495149e-03
   6.7480888e-03
   6.7466633e-03
   6.7452386e-03
   6.7438146e-03
   6.7423913e-03
   6.7409687e-03
   6.7395468e-03
   6.7381256e-03
   6.7367052e-03
   6.7352854e-03
   6.7338664e-03
   6.7324481e-03
   6.7310304e-03
   6.7296135e-03
   6.7281973e-03
   6.7267818e-03
   6.7253670e-03
   6.7239529e-03
   6.7225395e-03
   6.7211269e-03
   6.7197149e-03
   6.7183036e-03
   6.7168930e-03
   6.7154832e-03
   6.7140740e-03
   6.7126655e-03
   6.7112578e-03
   6.7098507e-03
   6.7084443e-03
   6.7070387e-03
   6.7056337e-03
   6.7042294e-03
   6.7028259e-03
   6.7014230e-03
   6.7000208e-03
   6.6986193e-03
   6.6972185e-03
   6.6958184e-03
   6.6944190e-03
   6.6930203e-03
   6.6916223e-03
   6.6902249e-03
   6.6888283e-03
   6.6874324e-03
   6.6860371e-03
   6.6846426e-03
   6.6832487e-03
   6.6818555e-03
   6.6804630e-03
   6.6790712e-03
   6.6776801e-03
   6.6762896e-03
   6.6748999e-03
   6.6735108e-03
   6.6721224e-03
   6.6707348e-03
   6.6693477e-03
   6.6679614e-03
   6.6665758e-03
   6.6651908e-03
   6.6638065e-03
   6.6624229e-03
   6.6610400e-03
   6.6596578e-03
   6.6582762e-03
   6.6568954e-03
   6.6555152e-03
   6.6541356e-03
   6.6527568e-03
   6.6513786e-03
   6.6500012e-03
   6.6486243e-03
   6.6472482e-03
   6.6458728e-03
   6.6444980e-03
   6.6431239e-03
   6.6417504e-03
   6.6403777e-03
   6.6390056e-03
   6.6376341e-03
   6.6362634e-03
   6.6348933e-03
   6.6335239e-03
   6.6321552e-03
   6.6307871e-03
   6.6294197e-03
   6.6280530e-03
   6.6266869e-03
   6.6253215e-03
   6.6239568e-03
   6.6225927e-03
   6.6212293e-03
   6.6198666e-03
   6.6185045e-03
   6.6171431e-03
   6.6157824e-03
   6.6144223e-03
   6.6130629e-03
   6.6117042e-03
   6.6103461e-03
   6.6089887e-03
   6.6076319e-03
   6.6062758e-03
   6.6049204e-03
   6.6035656e-03
   6.6022114e-03
   6.6008580e-03
   6.5995052e-03
   6.5981530e-03
   6.5968015e-03
   6.5954507e-03
   6.5941005e-03
   6.5927509e-03
   6.5914021e-03
   6.5900539e-03
   6.5887063e-03
   6.5873594e-03
   6.5860131e-03
   6.5846675e-03
   6.5833225e-03
   6.5819782e-03
   6.5806346e-03
   6.5792916e-03
   6.5779492e-03
   6.5766075e-03
   6.5752664e-03
   6.5739260e-03
   6.5725863e-03
   6.5712472e-03
   6.5699087e-03
   6.5685709e-03
   6.5672337e-03
   6.5658972e-03
   6.5645613e-03
   6.5632260e-03
   6.5618914e-03
   6.5605575e-03
   6.5592242e-03
   6.5578915e-03
   6.5565595e-03
   6.5552281e-03
   6.5538973e-03
   6.5525672e-03
   6.5512378e-03
   6.5499089e-03
   6.5485807e-03
   6.5472532e-03
   6.5459263e-03
   6.5446000e-03
   6.5432744e-03
   6.5419494e-03
   6.5406250e-03
   6.5393013e-03
   6.5379782e-03
   6.5366557e-03
   6.5353339e-03
   6.5340127e-03
   6.5326921e-03
   6.5313722e-03
   6.5300529e-03
   6.5287343e-03
   6.5274162e-03
   6.5260988e-03
   6.5247821e-03
   6.5234659e-03
   6.5221504e-03
   6.5208355e-03
   6.5195213e-03
   6.5182077e-03
   6.5168947e-03
   6.5155823e-03
   6.5142705e-03
   6.5129594e-03
   6.5116489e-03
   6.5103391e-03
   6.5090298e-03
   6.5077212e-03
   6.5064132e-03
   6.5051058e-03
   6.5037991e-03
   6.5024929e-03
   6.5011874e-03
   6.4998826e-03
   6.4985783e-03
   6.4972746e-03
   6.4959716e-03
   6.4946692e-03
   6.4933674e-03
   6.4920663e-03
   6.4907657e-03
   6.4894658e-03
   6.4881665e-03
   6.4868678e-03
   6.4855697e-03
   6.4842722e-03
   6.4829754e-03
   6.4816791e-03
   6.4803835e-03
   6.4790885e-03
   6.4777941e-03
   6.4765003e-03
   6.4752072e-03
   6.4739146e-03
   6.4726227e-03
   6.4713313e-03
   6.4700406e-03
   6.4687505e-03
   6.4674610e-03
   6.4661721e-03
   6.4648838e-03
   6.4635961e-03
   6.4623091e-03
   6.4610226e-03
   6.4597368e-03
   6.4584515e-03
   6.4571669e-03
   6.4558828e-03
   6.4545994e-03
   6.4533166e-03
   6.4520344e-03
   6.4507527e-03
   6.4494717e-03
   6.4481913e-03
   6.4469115e-03
   6.4456323e-03
   6.4443537e-03
   6.4430757e-03
   6.4417983e-03
   6.4405215e-03
   6.4392453e-03
   6.4379697e-03
   6.4366947e-03
   6.4354203e-03
   6.4341465e-03
   6.4328733e-03
   6.4316006e-03
   6.4303286e-03
   6.4290572e-03
   6.4277864e-03
   6.4265162e-03
   6.4252465e-03
   6.4239775e-03
   6.4227090e-03
   6.4214412e-03
   6.4201739e-03
   6.4189073e-03
   6.4176412e-03
   6.4163757e-03
   6.4151108e-03
   6.4138465e-03
   6.4125828e-03
   6.4113197e-03
   6.4100572e-03
   6.4087952e-03
   6.4075339e-03
   6.4062731e-03
   6.4050130e-03
   6.4037534e-03
   6.4024944e-03
   6.4012360e-03
   6.3999781e-03
   6.3987209e-03
   6.3974643e-03
   6.3962082e-03
   6.3949527e-03
   6.3936978e-03
   6.3924435e-03
   6.3911898e-03
   6.3899366e-03
   6.3886840e-03
   6.3874321e-03
   6.3861807e-03
   6.3849298e-03
   6.3836796e-03
   6.3824299e-03
   6.3811808e-03
   6.3799323e-03
   6.3786844e-03
   6.3774371e-03
   6.3761903e-03
   6.3749441e-03
   6.3736985e-03
   6.3724535e-03
   6.3712090e-03
   6.3699651e-03
   6.3687218e-03
   6.3674791e-03
   6.3662369e-03
   6.3649954e-03
   6.3637544e-03
   6.3625139e-03
   6.3612741e-03
   6.3600348e-03
   6.3587961e-03
   6.3575579e-03
   6.3563203e-03
   6.3550833e-03
   6.3538469e-03
   6.3526110e-03
   6.3513758e-03
   6.3501410e-03
   6.3489069e-03
   6.3476733e-03
   6.3464403e-03
   6.3452078e-03
   6.3439760e-03
   6.3427446e-03
   6.3415139e-03
   6.3402837e-03
   6.3390541e-03
   6.3378250e-03
   6.3365966e-03
   6.3353686e-03
   6.3341413e-03
   6.3329145e-03
   6.3316883e-03
   6.3304626e-03
   6.3292375e-03
   6.3280129e-03
   6.3267890e-03
   6.3255655e-03
   6.3243427e-03
   6.3231204e-03
   6.3218986e-03
   6.3206775e-03
   6.3194568e-03
   6.3182368e-03
   6.3170173e-03
   6.3157983e-03
   6.3145800e-03
   6.3133621e-03
   6.3121448e-03
   6.3109281e-03
   6.3097120e-03
   6.3084964e-03
   6.3072813e-03
   6.3060668e-03
   6.3048529e-03
   6.3036395e-03
   6.3024267e-03
   6.3012144e-03
   6.3000026e-03
   6.2987915e-03
   6.2975808e-03
   6.2963708e-03
   6.2951613e-03
   6.2939523e-03
   6.2927439e-03
   6.2915360e-03
   6.2903287e-03
   6.2891219e-03
   6.2879157e-03
   6.2867100e-03
   6.2855049e-03
   6.2843003e-03
   6.2830963e-03
   6.2818928e-03
   6.2806898e-03
   6.2794875e-03
   6.2782856e-03
   6.2770843e-03
   6.2758835e-03
   6.2746833e-03
   6.2734837e-03
   6.2722845e-03
   6.2710860e-03
   6.2698879e-03
   6.2686904e-03
   6.2674935e-03
   6.2662971e-03
   6.2651012e-03
   6.2639059e-03
   6.2627111e-03
   6.2615168e-03
   6.2603231e-03
   6.2591300e-03
   6.2579373e-03
   6.2567452e-03
   6.2555537e-03
   6.2543627e-03
   6.2531722e-03
   6.2519822e-03
   6.2507928e-03
   6.2496040e-03
   6.2484156e-03
   6.2472278e-03
   6.2460406e-03
   6.2448539e-03
   6.2436677e-03
   6.2424820e-03
   6.2412969e-03
   6.2401123e-03
   6.2389282e-03
   6.2377447e-03
   6.2365617e-03
   6.2353793e-03
   6.2341973e-03
   6.2330159e-03
   6.2318351e-03
   6.2306547e-03
   6.2294749e-03
   6.2282956e-03
   6.2271169e-03
   6.2259387e-03
   6.2247610e-03
   6.2235838e-03
   6.2224072e-03
   6.2212311e-03
   6.2200555e-03
   6.2188804e-03
   6.2177059e-03
   6.2165319e-03
   6.2153584e-03
   6.2141855e-03
   6.2130131e-03
   6.2118412e-03
   6.2106698e-03
   6.2094989e-03
   6.2083286e-03
   6.2071588e-03
   6.2059895e-03
   6.2048207e-03
   6.2036525e-03
   6.2024848e-03
   6.2013176e-03
   6.2001509e-03
   6.1989847e-03
   6.1978191e-03
   6.1966540e-03
   6.1954894e-03
   6.1943253e-03
   6.1931617e-03
   6.1919987e-03
   6.1908362e-03
   6.1896741e-03
   6.1885126e-03
   6.1873517e-03
   6.1861912e-03
   6.1850313e-03
   6.1838718e-03
   6.1827129e-03
   6.1815545e-03
   6.1803966e-03
   6.1792393e-03
   6.1780824e-03
   6.1769261e-03
   6.1757702e-03
   6.1746149e-03
   6.1734601e-03
   6.1723058e-03
   6.1711520e-03
   6.1699988e-03
   6.1688460e-03
   6.1676938e-03
   6.1665420e-03
   6.1653908e-03
   6.1642401e-03
   6.1630899e-03
   6.1619402e-03
   6.1607910e-03
   6.1596423e-03
   6.1584941e-03
   6.1573464e-03
   6.1561993e-03
   6.1550526e-03
   6.1539065e-03
   6.1527608e-03
   6.1516157e-03
   6.1504711e-03
   6.1493269e-03
   6.1481833e-03
   6.1470402e-03
   6.1458976e-03
   6.1447555e-03
   6.1436138e-03
   6.1424727e-03
   6.1413321e-03
   6.1401920e-03
   6.1390524e-03
   6.1379133e-03
   6.1367747e-03
   6.1356366e-03
   6.1344990e-03
   6.1333619e-03
   6.1322253e-03
   6.1310892e-03
   6.1299536e-03
   6.1288185e-03
   6.1276839e-03
   6.1265498e-03
   6.1254162e-03
   6.1242831e-03
   6.1231505e-03
   6.1220184e-03
   6.1208868e-03
   6.1197556e-03
   6.1186250e-03
   6.1174949e-03
   6.1163652e-03
   6.1152361e-03
   6.1141074e-03
   6.1129793e-03
   6.1118516e-03
   6.1107245e-03
   6.1095978e-03
   6.1084716e-03
   6.1073459e-03
   6.1062207e-03
   6.1050960e-03
   6.1039718e-03
   6.1028480e-03
   6.1017248e-03
   6.1006021e-03
   6.0994798e-03
   6.0983580e-03
   6.0972368e-03
   6.0961160e-03
   6.0949957e-03
   6.0938758e-03
   6.0927565e-03
   6.0916377e-03
   6.0905193e-03
   6.0894015e-03
   6.0882841e-03
   6.0871672e-03
   6.0860508e-03
   6.0849349e-03
   6.0838194e-03
   6.0827045e-03
   6.0815900e-03
   6.0804760e-03
   6.0793625e-03
   6.0782495e-03
   6.0771370e-03
   6.0760249e-03
   6.0749133e-03
   6.0738023e-03
   6.0726917e-03
   6.0715815e-03
   6.0704719e-03
   6.0693627e-03
   6.0682540e-03
   6.0671458e-03
   6.0660381e-03
   6.0649309e-03
   6.0638241e-03
   6.0627178e-03
   6.0616120e-03
   6.0605067e-03
   6.0594018e-03
   6.0582975e-03
   6.0571936e-03
   6.0560902e-03
   6.0549872e-03
   6.0538848e-03
   6.0527828e-03
   6.0516812e-03
   6.0505802e-03
   6.0494796e-03
   6.0483796e-03
   6.0472799e-03
   6.0461808e-03
   6.0450821e-03
   6.0439839e-03
   6.0428862e-03
   6.0417890e-03
   6.0406922e-03
   6.0395959e-03
   6.0385000e-03
   6.0374047e-03
   6.0363098e-03
   6.0352154e-03
   6.0341214e-03
   6.0330279e-03
   6.0319349e-03
   6.0308424e-03
   6.0297503e-03
   6.0286587e-03
   6.0275676e-03
   6.0264769e-03
   6.0253867e-03
   6.0242970e-03
   6.0232077e-03
   6.0221189e-03
   6.0210306e-03
   6.0199427e-03
   6.0188553e-03
   6.0177684e-03
   6.0166819e-03
   6.0155959e-03
   6.0145104e-03
   6.0134253e-03
   6.0123407e-03
   6.0112565e-03
   6.0101729e-03
   6.0090896e-03
   6.0080069e-03
   6.0069246e-03
   6.0058428e-03
   6.0047614e-03
   6.0036805e-03
   6.0026000e-03
   6.0015200e-03
   6.0004405e-03
   5.9993615e-03
   5.9982828e-03
   5.9972047e-03
   5.9961270e-03
   5.9950498e-03
   5.9939730e-03
   5.9928967e-03
   5.9918209e-03
   5.9907455e-03
   5.9896705e-03
   5.9885960e-03
   5.9875220e-03
   5.9864485e-03
   5.9853753e-03
   5.9843027e-03
   5.9832305e-03
   5.9821587e-03
   5.9810875e-03
   5.9800166e-03
   5.9789462e-03
   5.9778763e-03
   5.9768068e-03
   5.9757378e-03
   5.9746693e-03
   5.9736012e-03
   5.9725335e-03
   5.9714663e-03
   5.9703995e-03
   5.9693332e-03
   5.9682674e-03
   5.9672020e-03
   5.9661370e-03
   5.9650725e-03
   5.9640085e-03
   5.9629449e-03
   5.9618817e-03
   5.9608190e-03
   5.9597568e-03
   5.9586950e-03
   5.9576336e-03
   5.9565727e-03
   5.9555123e-03
   5.9544523e-03
   5.9533927e-03
   5.9523336e-03
   5.9512749e-03
   5.9502167e-03
   5.9491589e-03
   5.9481016e-03
   5.9470447e-03
   5.9459883e-03
   5.9449323e-03
   5.9438767e-03
   5.9428216e-03
   5.9417669e-03
   5.9407127e-03
   5.9396590e-03
   5.9386056e-03
   5.9375527e-03
   5.9365003e-03
   5.9354483e-03
   5.9343967e-03
   5.9333456e-03
   5.9322949e-03
   5.9312447e-03
   5.9301949e-03
   5.9291455e-03
   5.9280966e-03
   5.9270481e-03
   5.9260001e-03
   5.9249525e-03
   5.9239053e-03
   5.9228586e-03
   5.9218123e-03
   5.9207665e-03
   5.9197211e-03
   5.9186761e-03
   5.9176316e-03
   5.9165875e-03
   5.9155438e-03
   5.9145006e-03
   5.9134578e-03
   5.9124155e-03
   5.9113735e-03
   5.9103321e-03
   5.9092910e-03
   5.9082504e-03
   5.9072102e-03
   5.9061705e-03
   5.9051312e-03
   5.9040923e-03
   5.9030539e-03
   5.9020159e-03
   5.9009783e-03
   5.8999412e-03
   5.8989044e-03
   5.8978682e-03
   5.8968323e-03
   5.8957969e-03
   5.8947619e-03
   5.8937274e-03
   5.8926932e-03
   5.8916595e-03
   5.8906263e-03
   5.8895934e-03
   5.8885610e-03
   5.8875291e-03
   5.8864975e-03
   5.8854664e-03
   5.8844357e-03
   5.8834054e-03
   5.8823756e-03
   5.8813462e-03
   5.8803172e-03
   5.8792887e-03
   5.8782605e-03
   5.8772328e-03
   5.8762056e-03
   5.8751787e-03
   5.8741523e-03
   5.8731263e-03
   5.8721007e-03
   5.8710756e-03
   5.8700508e-03
   5.8690265e-03
   5.8680027e-03
   5.8669792e-03
   5.8659562e-03
   5.8649336e-03
   5.8639114e-03
   5.8628896e-03
   5.8618683e-03
   5.8608474e-03
   5.8598269e-03
   5.8588068e-03
   5.8577871e-03
   5.8567679e-03
   5.8557491e-03
   5.8547307e-03
   5.8537127e-03
   5.8526951e-03
   5.8516780e-03
   5.8506613e-03
   5.8496450e-03
   5.8486291e-03
   5.8476137e-03
   5.8465986e-03
   5.8455840e-03
   5.8445698e-03
   5.8435560e-03
   5.8425426e-03
   5.8415296e-03
   5.8405171e-03
   5.8395050e-03
   5.8384933e-03
   5.8374820e-03
   5.8364711e-03
   5.8354606e-03
   5.8344506e-03
   5.8334409e-03
   5.8324317e-03
   5.8314229e-03
   5.8304145e-03
   5.8294065e-03
   5.8283990e-03
   5.8273918e-03
   5.8263851e-03
   5.8253787e-03
   5.8243728e-03
   5.8233673e-03
   5.8223622e-03
   5.8213575e-03
   5.8203533e-03
   5.8193494e-03
   5.8183460e-03
   5.8173429e-03
   5.8163403e-03
   5.8153381e-03
   5.8143363e-03
   5.8133348e-03
   5.8123339e-03
   5.8113333e-03
   5.8103331e-03
   5.8093333e-03
   5.8083340e-03
   5.8073350e-03
   5.8063365e-03
   5.8053383e-03
   5.8043406e-03
   5.8033433e-03
   5.8023463e-03
   5.8013498e-03
   5.8003537e-03
   5.7993580e-03
   5.7983627e-03
   5.7973678e-03
   5.7963733e-03
   5.7953793e-03
   5.7943856e-03
   5.7933923e-03
   5.7923994e-03
   5.7914070e-03
   5.7904149e-03
   5.7894232e-03
   5.7884320e-03
   5.7874411e-03
   5.7864506e-03
   5.7854606e-03
   5.7844709e-03
   5.7834817e-03
   5.7824928e-03
   5.7815044e-03
   5.7805163e-03
   5.7795287e-03
   5.7785414e-03
   5.7775546e-03
   5.7765681e-03
   5.7755821e-03
   5.7745964e-03
   5.7736112e-03
   5.7726263e-03
   5.7716419e-03
   5.7706578e-03
   5.7696742e-03
   5.7686909e-03
   5.7677080e-03
   5.7667256e-03
   5.7657435e-03
   5.7647618e-03
   5.7637805e-03
   5.7627997e-03
   5.7618192e-03
   5.7608391e-03
   5.7598594e-03
   5.7588801e-03
   5.7579012e-03
   5.7569227e-03
   5.7559445e-03
   5.7549668e-03
   5.7539895e-03
   5.7530125e-03
   5.7520360e-03
   5.7510599e-03
   5.7500841e-03
   5.7491087e-03
   5.7481338e-03
   5.7471592e-03
   5.7461850e-03
   5.7452112e-03
   5.7442378e-03
   5.7432648e-03
   5.7422921e-03
   5.7413199e-03
   5.7403480e-03
   5.7393766e-03
   5.7384055e-03
   5.7374349e-03
   5.7364646e-03
   5.7354947e-03
   5.7345252e-03
   5.7335560e-03
   5.7325873e-03
   5.7316190e-03
   5.7306510e-03
   5.7296834e-03
   5.7287163e-03
   5.7277495e-03
   5.7267830e-03
   5.7258170e-03
   5.7248514e-03
   5.7238861e-03
   5.7229213e-03
   5.7219568e-03
   5.7209927e-03
   5.7200290e-03
   5.7190657e-03
   5.7181027e-03
   5.7171402e-03
   5.7161780e-03
   5.7152162e-03
   5.7142548e-03
   5.7132938e-03
   5.7123332e-03
   5.7113729e-03
   5.7104130e-03
   5.7094536e-03
   5.7084945e-03
   5.7075357e-03
   5.7065774e-03
   5.7056194e-03
   5.7046618e-03
   5.7037046e-03
   5.7027478e-03
   5.7017914e-03
   5.7008353e-03
   5.6998797e-03
   5.6989244e-03
   5.6979694e-03
   5.6970149e-03
   5.6960607e-03
   5.6951070e-03
   5.6941536e-03
   5.6932005e-03
   5.6922479e-03
   5.6912956e-03
   5.6903437e-03
   5.6893922e-03
   5.6884411e-03
   5.6874903e-03
   5.6865399e-03
   5.6855899e-03
   5.6846403e-03
   5.6836911e-03
   5.6827422e-03
   5.6817937e-03
   5.6808455e-03
   5.6798978e-03
   5.6789504e-03
   5.6780034e-03
   5.6770568e-03
   5.6761105e-03
   5.6751647e-03
   5.6742191e-03
   5.6732740e-03
   5.6723293e-03
   5.6713849e-03
   5.6704409e-03
   5.6694972e-03
   5.6685539e-03
   5.6676110e-03
   5.6666685e-03
   5.6657264e-03
   5.6647846e-03
   5.6638432e-03
   5.6629021e-03
   5.6619615e-03
   5.6610212e-03
   5.6600812e-03
   5.6591417e-03
   5.6582025e-03
   5.6572637e-03
   5.6563252e-03
   5.6553871e-03
   5.6544494e-03
   5.6535121e-03
   5.6525751e-03
   5.6516385e-03
   5.6507022e-03
   5.6497664e-03
   5.6488309e-03
   5.6478957e-03
   5.6469610e-03
   5.6460266e-03
   5.6450925e-03
   5.6441588e-03
   5.6432255e-03
   5.6422926e-03
   5.6413600e-03
   5.6404278e-03
   5.6394960e-03
   5.6385645e-03
   5.6376334e-03
   5.6367026e-03
   5.6357722e-03
   5.6348422e-03
   5.6339126e-03
   5.6329833e-03
   5.6320543e-03
   5.6311258e-03
   5.6301976e-03
   5.6292697e-03
   5.6283423e-03
   5.6274151e-03
   5.6264884e-03
   5.6255620e-03
   5.6246360e-03
   5.6237103e-03
   5.6227850e-03
   5.6218600e-03
   5.6209354e-03
   5.6200112e-03
   5.6190873e-03
   5.6181638e-03
   5.6172407e-03
   5.6163179e-03
   5.6153955e-03
   5.6144734e-03
   5.6135517e-03
   5.6126304e-03
   5.6117094e-03
   5.6107887e-03
   5.6098684e-03
   5.6089485e-03
   5.6080290e-03
   5.6071098e-03
   5.6061909e-03
   5.6052724e-03
   5.6043543e-03
   5.6034365e-03
   5.6025191e-03
   5.6016020e-03
   5.6006853e-03
   5.5997690e-03
   5.5988530e-03
   5.5979373e-03
   5.5970220e-03
   5.5961071e-03
   5.5951925e-03
   5.5942783e-03
   5.5933644e-03
   5.5924509e-03
   5.5915378e-03
   5.5906250e-03
   5.5897125e-03
   5.5888004e-03
   5.5878887e-03
   5.5869773e-03
   5.5860662e-03
   5.5851555e-03
   5.5842452e-03
   5.5833352e-03
   5.5824256e-03
   5.5815163e-03
   5.5806073e-03
   5.5796988e-03
   5.5787905e-03
   5.5778826e-03
   5.5769751e-03
   5.5760679e-03
   5.5751611e-03
   5.5742546e-03
   5.5733485e-03
   5.5724427e-03
   5.5715373e-03
   5.5706322e-03
   5.5697274e-03
   5.5688230e-03
   5.5679190e-03
   5.5670153e-03
   5.5661120e-03
   5.5652090e-03
   5.5643063e-03
   5.5634040e-03
   5.5625020e-03
   5.5616004e-03
   5.5606992e-03
   5.5597983e-03
   5.5588977e-03
   5.5579975e-03
   5.5570976e-03
   5.5561980e-03
   5.5552988e-03
   5.5544000e-03
   5.5535015e-03
   5.5526033e-03
   5.5517055e-03
   5.5508081e-03
   5.5499109e-03
   5.5490142e-03
   5.5481177e-03
   5.5472216e-03
   5.5463259e-03
   5.5454305e-03
   5.5445354e-03
   5.5436407e-03
   5.5427463e-03
   5.5418523e-03
   5.5409586e-03
   5.5400652e-03
   5.5391722e-03
   5.5382795e-03
   5.5373872e-03
   5.5364952e-03
   5.5356036e-03
   5.5347123e-03
   5.5338213e-03
   5.5329307e-03
   5.5320404e-03
   5.5311504e-03
   5.5302608e-03
   5.5293716e-03
   5.5284826e-03
   5.5275940e-03
   5.5267058e-03
   5.5258179e-03
   5.5249303e-03
   5.5240430e-03
   5.5231561e-03
   5.5222696e-03
   5.5213833e-03
   5.5204975e-03
   5.5196119e-03
   5.5187267e-03
   5.5178418e-03
   5.5169573e-03
   5.5160731e-03
   5.5151892e-03
   5.5143057e-03
   5.5134225e-03
   5.5125396e-03
   5.5116571e-03
   5.5107749e-03
   5.5098930e-03
   5.5090115e-03
   5.5081303e-03
   5.5072494e-03
   5.5063689e-03
   5.5054887e-03
   5.5046089e-03
   5.5037293e-03
   5.5028502e-03
   5.5019713e-03
   5.5010928e-03
   5.5002146e-03
   5.4993367e-03
   5.4984592e-03
   5.4975820e-03
   5.4967051e-03
   5.4958286e-03
   5.4949524e-03
   5.4940765e-03
   5.4932010e-03
   5.4923258e-03
   5.4914509e-03
   5.4905764e-03
   5.4897022e-03
   5.4888283e-03
   5.4879547e-03
   5.4870815e-03
   5.4862086e-03
   5.4853360e-03
   5.4844638e-03
   5.4835919e-03
   5.4827203e-03
   5.4818490e-03
   5.4809781e-03
   5.4801075e-03
   5.4792372e-03
   5.4783673e-03
   5.4774977e-03
   5.4766284e-03
   5.4757594e-03
   5.4748908e-03
   5.4740225e-03
   5.4731545e-03
   5.4722869e-03
   5.4714195e-03
   5.4705525e-03
   5.4696859e-03
   5.4688195e-03
   5.4679535e-03
   5.4670878e-03
   5.4662224e-03
   5.4653574e-03
   5.4644926e-03
   5.4636282e-03
   5.4627641e-03
   5.4619004e-03
   5.4610370e-03
   5.4601739e-03
   5.4593111e-03
   5.4584486e-03
   5.4575865e-03
   5.4567247e-03
   5.4558632e-03
   5.4550020e-03
   5.4541412e-03
   5.4532806e-03
   5.4524204e-03
   5.4515605e-03
   5.4507010e-03
   5.4498417e-03
   5.4489828e-03
   5.4481242e-03
   5.4472660e-03
   5.4464080e-03
   5.4455504e-03
   5.4446930e-03
   5.4438361e-03
   5.4429794e-03
   5.4421230e-03
   5.4412670e-03
   5.4404113e-03
   5.4395559e-03
   5.4387008e-03
   5.4378460e-03
   5.4369916e-03
   5.4361375e-03
   5.4352837e-03
   5.4344302e-03
   5.4335770e-03
   5.4327241e-03
   5.4318716e-03
   5.4310194e-03
   5.4301675e-03
   5.4293159e-03
   5.4284646e-03
   5.4276137e-03
   5.4267631e-03
   5.4259127e-03
   5.4250627e-03
   5.4242130e-03
   5.4233637e-03
   5.4225146e-03
   5.4216659e-03
   5.4208174e-03
   5.4199693e-03
   5.4191215e-03
   5.4182740e-03
   5.4174269e-03
   5.4165800e-03
   5.4157335e-03
   5.4148873e-03
   5.4140413e-03
   5.4131957e-03
   5.4123504e-03
   5.4115055e-03
   5.4106608e-03
   5.4098165e-03
   5.4089724e-03
   5.4081287e-03
   5.4072853e-03
   5.4064422e-03
   5.4055994e-03
   5.4047569e-03
   5.4039147e-03
   5.4030729e-03
   5.4022313e-03
   5.4013901e-03
   5.4005492e-03
   5.3997086e-03
   5.3988683e-03
   5.3980283e-03
   5.3971886e-03
   5.3963492e-03
   5.3955102e-03
   5.3946714e-03
   5.3938330e-03
   5.3929948e-03
   5.3921570e-03
   5.3913195e-03
   5.3904823e-03
   5.3896454e-03
   5.3888088e-03
   5.3879725e-03
   5.3871365e-03
   5.3863008e-03
   5.3854654e-03
   5.3846304e-03
   5.3837956e-03
   5.3829612e-03
   5.3821271e-03
   5.3812932e-03
   5.3804597e-03
   5.3796265e-03
   5.3787936e-03
   5.3779610e-03
   5.3771287e-03
   5.3762967e-03
   5.3754650e-03
   5.3746336e-03
   5.3738025e-03
   5.3729717e-03
   5.3721413e-03
   5.3713111e-03
   5.3704812e-03
   5.3696517e-03
   5.3688224e-03
   5.3679934e-03
   5.3671648e-03
   5.3663365e-03
   5.3655084e-03
   5.3646807e-03
   5.3638532e-03
   5.3630261e-03
   5.3621993e-03
   5.3613727e-03
   5.3605465e-03
   5.3597206e-03
   5.3588950e-03
   5.3580696e-03
   5.3572446e-03
   5.3564199e-03
   5.3555955e-03
   5.3547713e-03
   5.3539475e-03
   5.3531240e-03
   5.3523008e-03
   5.3514779e-03
   5.3506553e-03
   5.3498329e-03
   5.3490109e-03
   5.3481892e-03
   5.3473678e-03
   5.3465467e-03
   5.3457258e-03
   5.3449053e-03
   5.3440851e-03
   5.3432652e-03
   5.3424455e-03
   5.3416262e-03
   5.3408072e-03
   5.3399884e-03
   5.3391700e-03
   5.3383519e-03
   5.3375340e-03
   5.3367165e-03
   5.3358992e-03
   5.3350823e-03
   5.3342656e-03
   5.3334493e-03
   5.3326332e-03
   5.3318174e-03
   5.3310020e-03
   5.3301868e-03
   5.3293719e-03
   5.3285573e-03
   5.3277430e-03
   5.3269290e-03
   5.3261153e-03
   5.3253019e-03
   5.3244888e-03
   5.3236760e-03
   5.3228635e-03
   5.3220512e-03
   5.3212393e-03
   5.3204277e-03
   5.3196163e-03
   5.3188053e-03
   5.3179945e-03
   5.3171840e-03
   5.3163739e-03
   5.3155640e-03
   5.3147544e-03
   5.3139451e-03
   5.3131361e-03
   5.3123274e-03
   5.3115190e-03
   5.3107108e-03
   5.3099030e-03
   5.3090954e-03
   5.3082882e-03
   5.3074812e-03
   5.3066745e-03
   5.3058682e-03
   5.3050621e-03
   5.3042563e-03
   5.3034508e-03
   5.3026455e-03
   5.3018406e-03
   5.3010360e-03
   5.3002316e-03
   5.2994275e-03
   5.2986238e-03
   5.2978203e-03
   5.2970171e-03
   5.2962142e-03
   5.2954115e-03
   5.2946092e-03
   5.2938072e-03
   5.2930054e-03
   5.2922039e-03
   5.2914028e-03
   5.2906019e-03
   5.2898013e-03
   5.2890010e-03
   5.2882009e-03
   5.2874012e-03
   5.2866017e-03
   5.2858025e-03
   5.2850037e-03
   5.2842051e-03
   5.2834068e-03
   5.2826087e-03
   5.2818110e-03
   5.2810135e-03
   5.2802164e-03
   5.2794195e-03
   5.2786229e-03
   5.2778266e-03
   5.2770305e-03
   5.2762348e-03
   5.2754393e-03
   5.2746441e-03
   5.2738493e-03
   5.2730546e-03
   5.2722603e-03
   5.2714663e-03
   5.2706725e-03
   5.2698791e-03
   5.2690859e-03
   5.2682930e-03
   5.2675003e-03
   5.2667080e-03
   5.2659159e-03
   5.2651241e-03
   5.2643327e-03
   5.2635414e-03
   5.2627505e-03
   5.2619599e-03
   5.2611695e-03
   5.2603794e-03
   5.2595896e-03
   5.2588001e-03
   5.2580108e-03
   5.2572219e-03
   5.2564332e-03
   5.2556448e-03
   5.2548567e-03
   5.2540688e-03
   5.2532813e-03
   5.2524940e-03
   5.2517070e-03
   5.2509203e-03
   5.2501338e-03
   5.2493477e-03
   5.2485618e-03
   5.2477762e-03
   5.2469908e-03
   5.2462058e-03
   5.2454210e-03
   5.2446365e-03
   5.2438523e-03
   5.2430684e-03
   5.2422847e-03
   5.2415013e-03
   5.2407182e-03
   5.2399354e-03
   5.2391529e-03
   5.2383706e-03
   5.2375886e-03
   5.2368069e-03
   5.2360255e-03
   5.2352443e-03
   5.2344634e-03
   5.2336828e-03
   5.2329025e-03
   5.2321224e-03
   5.2313426e-03
   5.2305631e-03
   5.2297839e-03
   5.2290049e-03
   5.2282262e-03
   5.2274478e-03
   5.2266697e-03
   5.2258918e-03
   5.2251142e-03
   5.2243369e-03
   5.2235599e-03
   5.2227831e-03
   5.2220067e-03
   5.2212304e-03
   5.2204545e-03
   5.2196788e-03
   5.2189034e-03
   5.2181283e-03
   5.2173535e-03
   5.2165789e-03
   5.2158046e-03
   5.2150306e-03
   5.2142568e-03
   5.2134833e-03
   5.2127101e-03
   5.2119372e-03
   5.2111645e-03
   5.2103921e-03
   5.2096200e-03
   5.2088481e-03
   5.2080765e-03
   5.2073052e-03
   5.2065342e-03
   5.2057634e-03
   5.2049929e-03
   5.2042227e-03
   5.2034527e-03
   5.2026830e-03
   5.2019136e-03
   5.2011444e-03
   5.2003755e-03
   5.1996069e-03
   5.1988386e-03
   5.1980705e-03
   5.1973027e-03
   5.1965352e-03
   5.1957679e-03
   5.1950009e-03
   5.1942342e-03
   5.1934677e-03
   5.1927015e-03
   5.1919356e-03
   5.1911699e-03
   5.1904045e-03
   5.1896394e-03
   5.1888746e-03
   5.1881100e-03
   5.1873456e-03
   5.1865816e-03
   5.1858178e-03
   5.1850543e-03
   5.1842910e-03
   5.1835280e-03
   5.1827653e-03
   5.1820029e-03
   5.1812407e-03
   5.1804787e-03
   5.1797171e-03
   5.1789557e-03
   5.1781946e-03
   5.1774337e-03
   5.1766731e-03
   5.1759128e-03
   5.1751527e-03
   5.1743929e-03
   5.1736333e-03
   5.1728741e-03
   5.1721151e-03
   5.1713563e-03
   5.1705978e-03
   5.1698396e-03
   5.1690817e-03
   5.1683240e-03
   5.1675665e-03
   5.1668094e-03
   5.1660525e-03
   5.1652958e-03
   5.1645394e-03
   5.1637833e-03
   5.1630275e-03
   5.1622719e-03
   5.1615166e-03
   5.1607615e-03
   5.1600067e-03
   5.1592521e-03
   5.1584979e-03
   5.1577438e-03
   5.1569901e-03
   5.1562366e-03
   5.1554833e-03
   5.1547304e-03
   5.1539777e-03
   5.1532252e-03
   5.1524730e-03
   5.1517211e-03
   5.1509694e-03
   5.1502180e-03
   5.1494668e-03
   5.1487159e-03
   5.1479653e-03
   5.1472149e-03
   5.1464648e-03
   5.1457150e-03
   5.1449654e-03
   5.1442160e-03
   5.1434669e-03
   5.1427181e-03
   5.1419696e-03
   5.1412213e-03
   5.1404732e-03
   5.1397254e-03
   5.1389779e-03
   5.1382306e-03
   5.1374836e-03
   5.1367368e-03
   5.1359903e-03
   5.1352441e-03
   5.1344981e-03
   5.1337524e-03
   5.1330069e-03
   5.1322617e-03
   5.1315167e-03
   5.1307720e-03
   5.1300276e-03
   5.1292834e-03
   5.1285395e-03
   5.1277958e-03
   5.1270524e-03
   5.1263092e-03
   5.1255663e-03
   5.1248236e-03
   5.1240812e-03
   5.1233391e-03
   5.1225972e-03
   5.1218555e-03
   5.1211142e-03
   5.1203730e-03
   5.1196321e-03
   5.1188915e-03
   5.1181512e-03
   5.1174110e-03
   5.1166712e-03
   5.1159316e-03
   5.1151922e-03
   5.1144531e-03
   5.1137143e-03
   5.1129757e-03
   5.1122374e-03
   5.1114993e-03
   5.1107614e-03
   5.1100238e-03
   5.1092865e-03
   5.1085494e-03
   5.1078126e-03
   5.1070760e-03
   5.1063397e-03
   5.1056037e-03
   5.1048678e-03
   5.1041323e-03
   5.1033969e-03
   5.1026619e-03
   5.1019271e-03
   5.1011925e-03
   5.1004582e-03
   5.0997241e-03
   5.0989903e-03
   5.0982568e-03
   5.0975235e-03
   5.0967904e-03
   5.0960576e-03
   5.0953250e-03
   5.0945927e-03
   5.0938606e-03
   5.0931288e-03
   5.0923973e-03
   5.0916660e-03
   5.0909349e-03
   5.0902041e-03
   5.0894735e-03
   5.0887432e-03
   5.0880131e-03
   5.0872833e-03
   5.0865537e-03
   5.0858244e-03
   5.0850953e-03
   5.0843665e-03
   5.0836379e-03
   5.0829096e-03
   5.0821815e-03
   5.0814536e-03
   5.0807260e-03
   5.0799987e-03
   5.0792716e-03
   5.0785447e-03
   5.0778181e-03
   5.0770918e-03
   5.0763657e-03
   5.0756398e-03
   5.0749142e-03
   5.0741888e-03
   5.0734637e-03
   5.0727388e-03
   5.0720141e-03
   5.0712898e-03
   5.0705656e-03
   5.0698417e-03
   5.0691180e-03
   5.0683946e-03
   5.0676715e-03
   5.0669485e-03
   5.0662259e-03
   5.0655034e-03
   5.0647812e-03
   5.0640593e-03
   5.0633376e-03
   5.0626161e-03
   5.0618949e-03
   5.0611739e-03
   5.0604532e-03
   5.0597327e-03
   5.0590125e-03
   5.0582925e-03
   5.0575727e-03
   5.0568532e-03
   5.0561340e-03
   5.0554149e-03
   5.0546961e-03
   5.0539776e-03
   5.0532593e-03
   5.0525412e-03
   5.0518234e-03
   5.0511058e-03
   5.0503885e-03
   5.0496714e-03
   5.0489546e-03
   5.0482380e-03
   5.0475216e-03
   5.0468055e-03
   5.0460896e-03
   5.0453739e-03
   5.0446585e-03
   5.0439434e-03
   5.0432284e-03
   5.0425137e-03
   5.0417993e-03
   5.0410851e-03
   5.0403711e-03
   5.0396574e-03
   5.0389439e-03
   5.0382307e-03
   5.0375177e-03
   5.0368049e-03
   5.0360924e-03
   5.0353801e-03
   5.0346680e-03
   5.0339562e-03
   5.0332447e-03
   5.0325333e-03
   5.0318222e-03
   5.0311114e-03
   5.0304007e-03
   5.0296904e-03
   5.0289802e-03
   5.0282703e-03
   5.0275606e-03
   5.0268512e-03
   5.0261420e-03
   5.0254331e-03
   5.0247243e-03
   5.0240159e-03
   5.0233076e-03
   5.0225996e-03
   5.0218918e-03
   5.0211843e-03
   5.0204770e-03
   5.0197699e-03
   5.0190631e-03
   5.0183565e-03
   5.0176502e-03
   5.0169440e-03
   5.0162381e-03
   5.0155325e-03
   5.0148271e-03
   5.0141219e-03
   5.0134170e-03
   5.0127123e-03
   5.0120078e-03
   5.0113035e-03
   5.0105995e-03
   5.0098958e-03
   5.0091922e-03
   5.0084889e-03
   5.0077859e-03
   5.0070830e-03
   5.0063804e-03
   5.0056781e-03
   5.0049759e-03
   5.0042740e-03
   5.0035724e-03
   5.0028709e-03
   5.0021697e-03
   5.0014688e-03
   5.0007680e-03
   5.0000675e-03
   4.9993673e-03
   4.9986672e-03
   4.9979674e-03
   4.9972678e-03
   4.9965685e-03
   4.9958694e-03
   4.9951705e-03
   4.9944719e-03
   4.9937735e-03
   4.9930753e-03
   4.9923773e-03
   4.9916796e-03
   4.9909821e-03
   4.9902849e-03
   4.9895879e-03
   4.9888911e-03
   4.9881945e-03
   4.9874982e-03
   4.9868021e-03
   4.9861062e-03
   4.9854106e-03
   4.9847151e-03
   4.9840200e-03
   4.9833250e-03
   4.9826303e-03
   4.9819358e-03
   4.9812415e-03
   4.9805475e-03
   4.9798537e-03
   4.9791601e-03
   4.9784668e-03
   4.9777737e-03
   4.9770808e-03
   4.9763881e-03
   4.9756957e-03
   4.9750035e-03
   4.9743115e-03
   4.9736198e-03
   4.9729282e-03
   4.9722369e-03
   4.9715459e-03
   4.9708550e-03
   4.9701644e-03
   4.9694741e-03
   4.9687839e-03
   4.9680940e-03
   4.9674043e-03
   4.9667148e-03
   4.9660256e-03
   4.9653365e-03
   4.9646478e-03
   4.9639592e-03
   4.9632709e-03
   4.9625827e-03
   4.9618949e-03
   4.9612072e-03
   4.9605198e-03
   4.9598326e-03
   4.9591456e-03
   4.9584588e-03
   4.9577723e-03
   4.9570860e-03
   4.9563999e-03
   4.9557140e-03
   4.9550284e-03
   4.9543430e-03
   4.9536578e-03
   4.9529729e-03
   4.9522881e-03
   4.9516036e-03
   4.9509193e-03
   4.9502353e-03
   4.9495514e-03
   4.9488678e-03
   4.9481844e-03
   4.9475013e-03
   4.9468183e-03
   4.9461356e-03
   4.9454531e-03
   4.9447709e-03
   4.9440888e-03
   4.9434070e-03
   4.9427254e-03
   4.9420440e-03
   4.9413629e-03
   4.9406819e-03
   4.9400012e-03
   4.9393207e-03
   4.9386405e-03
   4.9379604e-03
   4.9372806e-03
   4.9366010e-03
   4.9359216e-03
   4.9352425e-03
   4.9345635e-03
   4.9338848e-03
   4.9332063e-03
   4.9325281e-03
   4.9318500e-03
   4.9311722e-03
   4.9304946e-03
   4.9298172e-03
   4.9291400e-03
   4.9284631e-03
   4.9277863e-03
   4.9271098e-03
   4.9264335e-03
   4.9257575e-03
   4.9250816e-03
   4.9244060e-03
   4.9237306e-03
   4.9230554e-03
   4.9223805e-03
   4.9217057e-03
   4.9210312e-03
   4.9203569e-03
   4.9196828e-03
   4.9190089e-03
   4.9183353e-03
   4.9176618e-03
   4.9169886e-03
   4.9163156e-03
   4.9156428e-03
   4.9149703e-03
   4.9142979e-03
   4.9136258e-03
   4.9129539e-03
   4.9122822e-03
   4.9116107e-03
   4.9109395e-03
   4.9102685e-03
   4.9095976e-03
   4.9089270e-03
   4.9082567e-03
   4.9075865e-03
   4.9069165e-03
   4.9062468e-03
   4.9055773e-03
   4.9049080e-03
   4.9042389e-03
   4.9035700e-03
   4.9029014e-03
   4.9022330e-03
   4.9015647e-03
   4.9008967e-03
   4.9002289e-03
   4.8995614e-03
   4.8988940e-03
   4.8982269e-03
   4.8975600e-03
   4.8968932e-03
   4.8962268e-03
   4.8955605e-03
   4.8948944e-03
   4.8942286e-03
   4.8935629e-03
   4.8928975e-03
   4.8922323e-03
   4.8915673e-03
   4.8909025e-03
   4.8902380e-03
   4.8895736e-03
   4.8889095e-03
   4.8882456e-03
   4.8875819e-03
   4.8869184e-03
   4.8862551e-03
   4.8855920e-03
   4.8849292e-03
   4.8842665e-03
   4.8836041e-03
   4.8829419e-03
   4.8822799e-03
   4.8816181e-03
   4.8809565e-03
   4.8802952e-03
   4.8796340e-03
   4.8789731e-03
   4.8783123e-03
   4.8776518e-03
   4.8769915e-03
   4.8763314e-03
   4.8756716e-03
   4.8750119e-03
   4.8743524e-03
   4.8736932e-03
   4.8730342e-03
   4.8723753e-03
   4.8717167e-03
   4.8710583e-03
   4.8704002e-03
   4.8697422e-03
   4.8690844e-03
   4.8684269e-03
   4.8677695e-03
   4.8671124e-03
   4.8664555e-03
   4.8657987e-03
   4.8651422e-03
   4.8644859e-03
   4.8638299e-03
   4.8631740e-03
   4.8625183e-03
   4.8618629e-03
   4.8612076e-03
   4.8605526e-03
   4.8598978e-03
   4.8592431e-03
   4.8585887e-03
   4.8579345e-03
   4.8572805e-03
   4.8566268e-03
   4.8559732e-03
   4.8553198e-03
   4.8546667e-03
   4.8540137e-03
   4.8533610e-03
   4.8527084e-03
   4.8520561e-03
   4.8514040e-03
   4.8507521e-03
   4.8501004e-03
   4.8494489e-03
   4.8487976e-03
   4.8481465e-03
   4.8474957e-03
   4.8468450e-03
   4.8461945e-03
   4.8455443e-03
   4.8448942e-03
   4.8442444e-03
   4.8435948e-03
   4.8429454e-03
   4.8422961e-03
   4.8416471e-03
   4.8409983e-03
   4.8403497e-03
   4.8397013e-03
   4.8390531e-03
   4.8384052e-03
   4.8377574e-03
   4.8371098e-03
   4.8364625e-03
   4.8358153e-03
   4.8351683e-03
   4.8345216e-03
   4.8338750e-03
   4.8332287e-03
   4.8325826e-03
   4.8319366e-03
   4.8312909e-03
   4.8306454e-03
   4.8300001e-03
   4.8293550e-03
   4.8287101e-03
   4.8280654e-03
   4.8274209e-03
   4.8267766e-03
   4.8261325e-03
   4.8254886e-03
   4.8248449e-03
   4.8242014e-03
   4.8235582e-03
   4.8229151e-03
   4.8222722e-03
   4.8216296e-03
   4.8209871e-03
   4.8203448e-03
   4.8197028e-03
   4.8190609e-03
   4.8184193e-03
   4.8177778e-03
   4.8171366e-03
   4.8164955e-03
   4.8158547e-03
   4.8152140e-03
   4.8145736e-03
   4.8139334e-03
   4.8132933e-03
   4.8126535e-03
   4.8120139e-03
   4.8113744e-03
   4.8107352e-03
   4.8100962e-03
   4.8094574e-03
   4.8088187e-03
   4.8081803e-03
   4.8075421e-03
   4.8069041e-03
   4.8062663e-03
   4.8056286e-03
   4.8049912e-03
   4.8043540e-03
   4.8037170e-03
   4.8030802e-03
   4.8024435e-03
   4.8018071e-03
   4.8011709e-03
   4.8005349e-03
   4.7998991e-03
   4.7992634e-03
   4.7986280e-03
   4.7979928e-03
   4.7973578e-03
   4.7967230e-03
   4.7960883e-03
   4.7954539e-03
   4.7948197e-03
   4.7941857e-03
   4.7935518e-03
   4.7929182e-03
   4.7922848e-03
   4.7916515e-03
   4.7910185e-03
   4.7903857e-03
   4.7897530e-03
   4.7891206e-03
   4.7884884e-03
   4.7878563e-03
   4.7872245e-03
   4.7865928e-03
   4.7859614e-03
   4.7853301e-03
   4.7846991e-03
   4.7840682e-03
   4.7834376e-03
   4.7828071e-03
   4.7821768e-03
   4.7815468e-03
   4.7809169e-03
   4.7802872e-03
   4.7796577e-03
   4.7790284e-03
   4.7783994e-03
   4.7777705e-03
   4.7771418e-03
   4.7765133e-03
   4.7758850e-03
   4.7752569e-03
   4.7746290e-03
   4.7740012e-03
   4.7733737e-03
   4.7727464e-03
   4.7721193e-03
   4.7714923e-03
   4.7708656e-03
   4.7702391e-03
   4.7696127e-03
   4.7689866e-03
   4.7683606e-03
   4.7677348e-03
   4.7671093e-03
   4.7664839e-03
   4.7658587e-03
   4.7652337e-03
   4.7646089e-03
   4.7639844e-03
   4.7633600e-03
   4.7627357e-03
   4.7621117e-03
   4.7614879e-03
   4.7608643e-03
   4.7602409e-03
   4.7596176e-03
   4.7589946e-03
   4.7583717e-03
   4.7577491e-03
   4.7571266e-03
   4.7565043e-03
   4.7558822e-03
   4.7552603e-03
   4.7546387e-03
   4.7540172e-03
   4.7533958e-03
   4.7527747e-03
   4.7521538e-03
   4.7515331e-03
   4.7509125e-03
   4.7502922e-03
   4.7496720e-03
   4.7490521e-03
   4.7484323e-03
   4.7478127e-03
   4.7471933e-03
   4.7465741e-03
   4.7459551e-03
   4.7453363e-03
   4.7447177e-03
   4.7440993e-03
   4.7434810e-03
   4.7428630e-03
   4.7422451e-03
   4.7416274e-03
   4.7410100e-03
   4.7403927e-03
   4.7397756e-03
   4.7391587e-03
   4.7385420e-03
   4.7379254e-03
   4.7373091e-03
   4.7366930e-03
   4.7360770e-03
   4.7354612e-03
   4.7348457e-03
   4.7342303e-03
   4.7336151e-03
   4.7330001e-03
   4.7323853e-03
   4.7317706e-03
   4.7311562e-03
   4.7305419e-03
   4.7299279e-03
   4.7293140e-03
   4.7287003e-03
   4.7280868e-03
   4.7274735e-03
   4.7268604e-03
   4.7262475e-03
   4.7256348e-03
   4.7250222e-03
   4.7244098e-03
   4.7237977e-03
   4.7231857e-03
   4.7225739e-03
   4.7219623e-03
   4.7213509e-03
   4.7207396e-03
   4.7201286e-03
   4.7195177e-03
   4.7189070e-03
   4.7182966e-03
   4.7176863e-03
   4.7170761e-03
   4.7164662e-03
   4.7158565e-03
   4.7152469e-03
   4.7146376e-03
   4.7140284e-03
   4.7134194e-03
   4.7128106e-03
   4.7122020e-03
   4.7115936e-03
   4.7109853e-03
   4.7103773e-03
   4.7097694e-03
   4.7091617e-03
   4.7085542e-03
   4.7079469e-03
   4.7073397e-03
   4.7067328e-03
   4.7061260e-03
   4.7055195e-03
   4.7049131e-03
   4.7043069e-03
   4.7037009e-03
   4.7030950e-03
   4.7024894e-03
   4.7018839e-03
   4.7012787e-03
   4.7006736e-03
   4.7000687e-03
   4.6994639e-03
   4.6988594e-03
   4.6982550e-03
   4.6976509e-03
   4.6970469e-03
   4.6964431e-03
   4.6958395e-03
   4.6952360e-03
   4.6946328e-03
   4.6940297e-03
   4.6934268e-03
   4.6928241e-03
   4.6922216e-03
   4.6916193e-03
   4.6910171e-03
   4.6904152e-03
   4.6898134e-03
   4.6892118e-03
   4.6886104e-03
   4.6880091e-03
   4.6874081e-03
   4.6868072e-03
   4.6862065e-03
   4.6856060e-03
   4.6850057e-03
   4.6844056e-03
   4.6838056e-03
   4.6832058e-03
   4.6826063e-03
   4.6820068e-03
   4.6814076e-03
   4.6808086e-03
   4.6802097e-03
   4.6796110e-03
   4.6790125e-03
   4.6784142e-03
   4.6778161e-03
   4.6772181e-03
   4.6766203e-03
   4.6760227e-03
   4.6754253e-03
   4.6748281e-03
   4.6742310e-03
   4.6736342e-03
   4.6730375e-03
   4.6724410e-03
   4.6718446e-03
   4.6712485e-03
   4.6706525e-03
   4.6700567e-03
   4.6694611e-03
   4.6688657e-03
   4.6682704e-03
   4.6676754e-03
   4.6670805e-03
   4.6664858e-03
   4.6658913e-03
   4.6652969e-03
   4.6647027e-03
   4.6641087e-03
   4.6635149e-03
   4.6629213e-03
   4.6623278e-03
   4.6617346e-03
   4.6611415e-03
   4.6605486e-03
   4.6599558e-03
   4.6593633e-03
   4.6587709e-03
   4.6581787e-03
   4.6575867e-03
   4.6569948e-03
   4.6564032e-03
   4.6558117e-03
   4.6552204e-03
   4.6546292e-03
   4.6540383e-03
   4.6534475e-03
   4.6528569e-03
   4.6522665e-03
   4.6516762e-03
   4.6510862e-03
   4.6504963e-03
   4.6499066e-03
   4.6493170e-03
   4.6487277e-03
   4.6481385e-03
   4.6475495e-03
   4.6469607e-03
   4.6463720e-03
   4.6457835e-03
   4.6451953e-03
   4.6446071e-03
   4.6440192e-03
   4.6434314e-03
   4.6428438e-03
   4.6422564e-03
   4.6416692e-03
   4.6410821e-03
   4.6404952e-03
   4.6399085e-03
   4.6393220e-03
   4.6387356e-03
   4.6381495e-03
   4.6375635e-03
   4.6369776e-03
   4.6363920e-03
   4.6358065e-03
   4.6352212e-03
   4.6346361e-03
   4.6340511e-03
   4.6334663e-03
   4.6328817e-03
   4.6322973e-03
   4.6317130e-03
   4.6311290e-03
   4.6305451e-03
   4.6299613e-03
   4.6293778e-03
   4.6287944e-03
   4.6282112e-03
   4.6276282e-03
   4.6270453e-03
   4.6264626e-03
   4.6258801e-03
   4.6252978e-03
   4.6247156e-03
   4.6241336e-03
   4.6235518e-03
   4.6229702e-03
   4.6223887e-03
   4.6218074e-03
   4.6212263e-03
   4.6206453e-03
   4.6200645e-03
   4.6194839e-03
   4.6189035e-03
   4.6183233e-03
   4.6177432e-03
   4.6171633e-03
   4.6165835e-03
   4.6160040e-03
   4.6154246e-03
   4.6148453e-03
   4.6142663e-03
   4.6136874e-03
   4.6131087e-03
   4.6125302e-03
   4.6119518e-03
   4.6113736e-03
   4.6107956e-03
   4.6102178e-03
   4.6096401e-03
   4.6090626e-03
   4.6084853e-03
   4.6079081e-03
   4.6073311e-03
   4.6067543e-03
   4.6061777e-03
   4.6056012e-03
   4.6050249e-03
   4.6044487e-03
   4.6038728e-03
   4.6032970e-03
   4.6027214e-03
   4.6021459e-03
   4.6015706e-03
   4.6009955e-03
   4.6004206e-03
   4.5998458e-03
   4.5992712e-03
   4.5986968e-03
   4.5981226e-03
   4.5975485e-03
   4.5969746e-03
   4.5964008e-03
   4.5958272e-03
   4.5952538e-03
   4.5946806e-03
   4.5941075e-03
   4.5935346e-03
   4.5929619e-03
   4.5923893e-03
   4.5918169e-03
   4.5912447e-03
   4.5906727e-03
   4.5901008e-03
   4.5895291e-03
   4.5889575e-03
   4.5883861e-03
   4.5878149e-03
   4.5872439e-03
   4.5866730e-03
   4.5861023e-03
   4.5855318e-03
   4.5849614e-03
   4.5843912e-03
   4.5838212e-03
   4.5832513e-03
   4.5826816e-03
   4.5821121e-03
   4.5815427e-03
   4.5809736e-03
   4.5804045e-03
   4.5798357e-03
   4.5792670e-03
   4.5786985e-03
   4.5781301e-03
   4.5775619e-03
   4.5769939e-03
   4.5764261e-03
   4.5758584e-03
   4.5752909e-03
   4.5747235e-03
   4.5741563e-03
   4.5735893e-03
   4.5730224e-03
   4.5724558e-03
   4.5718892e-03
   4.5713229e-03
   4.5707567e-03
   4.5701907e-03
   4.5696248e-03
   4.5690591e-03
   4.5684936e-03
   4.5679283e-03
   4.5673631e-03
   4.5667981e-03
   4.5662332e-03
   4.5656685e-03
   4.5651040e-03
   4.5645396e-03
   4.5639754e-03
   4.5634114e-03
   4.5628475e-03
   4.5622838e-03
   4.5617203e-03
   4.5611569e-03
   4.5605937e-03
   4.5600307e-03
   4.5594678e-03
   4.5589051e-03
   4.5583426e-03
   4.5577802e-03
   4.5572180e-03
   4.5566559e-03
   4.5560940e-03
   4.5555323e-03
   4.5549707e-03
   4.5544093e-03
   4.5538481e-03
   4.5532870e-03
   4.5527261e-03
   4.5521654e-03
   4.5516048e-03
   4.5510444e-03
   4.5504842e-03
   4.5499241e-03
   4.5493641e-03
   4.5488044e-03
   4.5482448e-03
   4.5476854e-03
   4.5471261e-03
   4.5465670e-03
   4.5460080e-03
   4.5454493e-03
   4.5448906e-03
   4.5443322e-03
   4.5437739e-03
   4.5432158e-03
   4.5426578e-03
   4.5421000e-03
   4.5415424e-03
   4.5409849e-03
   4.5404276e-03
   4.5398704e-03
   4.5393134e-03
   4.5387566e-03
   4.5381999e-03
   4.5376434e-03
   4.5370871e-03
   4.5365309e-03
   4.5359749e-03
   4.5354190e-03
   4.5348633e-03
   4.5343078e-03
   4.5337524e-03
   4.5331972e-03
   4.5326421e-03
   4.5320872e-03
   4.5315325e-03
   4.5309779e-03
   4.5304235e-03
   4.5298693e-03
   4.5293152e-03
   4.5287612e-03
   4.5282075e-03
   4.5276539e-03
   4.5271004e-03
   4.5265471e-03
   4.5259940e-03
   4.5254410e-03
   4.5248882e-03
   4.5243356e-03
   4.5237831e-03
   4.5232308e-03
   4.5226786e-03
   4.5221266e-03
   4.5215748e-03
   4.5210231e-03
   4.5204716e-03
   4.5199202e-03
   4.5193690e-03
   4.5188179e-03
   4.5182670e-03
   4.5177163e-03
   4.5171657e-03
   4.5166153e-03
   4.5160651e-03
   4.5155150e-03
   4.5149651e-03
   4.5144153e-03
   4.5138657e-03
   4.5133162e-03
   4.5127669e-03
   4.5122178e-03
   4.5116688e-03
   4.5111200e-03
   4.5105713e-03
   4.5100228e-03
   4.5094744e-03
   4.5089262e-03
   4.5083782e-03
   4.5078303e-03
   4.5072826e-03
   4.5067350e-03
   4.5061876e-03
   4.5056404e-03
   4.5050933e-03
   4.5045464e-03
   4.5039996e-03
   4.5034530e-03
   4.5029065e-03
   4.5023602e-03
   4.5018141e-03
   4.5012681e-03
   4.5007223e-03
   4.5001766e-03
   4.4996311e-03
   4.4990857e-03
   4.4985405e-03
   4.4979955e-03
   4.4974506e-03
   4.4969059e-03
   4.4963613e-03
   4.4958169e-03
   4.4952726e-03
   4.4947285e-03
   4.4941845e-03
   4.4936407e-03
   4.4930971e-03
   4.4925536e-03
   4.4920103e-03
   4.4914671e-03
   4.4909241e-03
   4.4903812e-03
   4.4898385e-03
   4.4892960e-03
   4.4887536e-03
   4.4882113e-03
   4.4876693e-03
   4.4871273e-03
   4.4865856e-03
   4.4860439e-03
   4.4855025e-03
   4.4849612e-03
   4.4844200e-03
   4.4838790e-03
   4.4833382e-03
   4.4827975e-03
   4.4822570e-03
   4.4817166e-03
   4.4811763e-03
   4.4806363e-03
   4.4800964e-03
   4.4795566e-03
   4.4790170e-03
   4.4784775e-03
   4.4779382e-03
   4.4773991e-03
   4.4768601e-03
   4.4763213e-03
   4.4757826e-03
   4.4752440e-03
   4.4747057e-03
   4.4741674e-03
   4.4736294e-03
   4.4730914e-03
   4.4725537e-03
   4.4720161e-03
   4.4714786e-03
   4.4709413e-03
   4.4704042e-03
   4.4698672e-03
   4.4693303e-03
   4.4687936e-03
   4.4682571e-03
   4.4677207e-03
   4.4671845e-03
   4.4666484e-03
   4.4661124e-03
   4.4655767e-03
   4.4650410e-03
   4.4645056e-03
   4.4639703e-03
   4.4634351e-03
   4.4629001e-03
   4.4623652e-03
   4.4618305e-03
   4.4612959e-03
   4.4607615e-03
   4.4602273e-03
   4.4596932e-03
   4.4591592e-03
   4.4586254e-03
   4.4580918e-03
   4.4575583e-03
   4.4570249e-03
   4.4564917e-03
   4.4559587e-03
   4.4554258e-03
   4.4548930e-03
   4.4543604e-03
   4.4538280e-03
   4.4532957e-03
   4.4527636e-03
   4.4522316e-03
   4.4516998e-03
   4.4511681e-03
   4.4506365e-03
   4.4501051e-03
   4.4495739e-03
   4.4490428e-03
   4.4485119e-03
   4.4479811e-03
   4.4474505e-03
   4.4469200e-03
   4.4463897e-03
   4.4458595e-03
   4.4453294e-03
   4.4447995e-03
   4.4442698e-03
   4.4437402e-03
   4.4432108e-03
   4.4426815e-03
   4.4421524e-03
   4.4416234e-03
   4.4410945e-03
   4.4405659e-03
   4.4400373e-03
   4.4395089e-03
   4.4389807e-03
   4.4384526e-03
   4.4379246e-03
   4.4373969e-03
   4.4368692e-03
   4.4363417e-03
   4.4358144e-03
   4.4352872e-03
   4.4347601e-03
   4.4342332e-03
   4.4337065e-03
   4.4331798e-03
   4.4326534e-03
   4.4321271e-03
   4.4316009e-03
   4.4310749e-03
   4.4305490e-03
   4.4300233e-03
   4.4294978e-03
   4.4289723e-03
   4.4284471e-03
   4.4279219e-03
   4.4273970e-03
   4.4268721e-03
   4.4263474e-03
   4.4258229e-03
   4.4252985e-03
   4.4247743e-03
   4.4242502e-03
   4.4237262e-03
   4.4232024e-03
   4.4226788e-03
   4.4221553e-03
   4.4216319e-03
   4.4211087e-03
   4.4205856e-03
   4.4200627e-03
   4.4195399e-03
   4.4190173e-03
   4.4184948e-03
   4.4179725e-03
   4.4174503e-03
   4.4169283e-03
   4.4164064e-03
   4.4158846e-03
   4.4153630e-03
   4.4148416e-03
   4.4143203e-03
   4.4137991e-03
   4.4132781e-03
   4.4127572e-03
   4.4122365e-03
   4.4117159e-03
   4.4111955e-03
   4.4106752e-03
   4.4101551e-03
   4.4096351e-03
   4.4091152e-03
   4.4085955e-03
   4.4080759e-03
   4.4075565e-03
   4.4070372e-03
   4.4065181e-03
   4.4059991e-03
   4.4054803e-03
   4.4049616e-03
   4.4044431e-03
   4.4039247e-03
   4.4034064e-03
   4.4028883e-03
   4.4023703e-03
   4.4018525e-03
   4.4013348e-03
   4.4008173e-03
   4.4002999e-03
   4.3997826e-03
   4.3992655e-03
   4.3987486e-03
   4.3982318e-03
   4.3977151e-03
   4.3971986e-03
   4.3966822e-03
   4.3961659e-03
   4.3956498e-03
   4.3951339e-03
   4.3946181e-03
   4.3941024e-03
   4.3935869e-03
   4.3930715e-03
   4.3925563e-03
   4.3920412e-03
   4.3915262e-03
   4.3910114e-03
   4.3904968e-03
   4.3899823e-03
   4.3894679e-03
   4.3889536e-03
   4.3884395e-03
   4.3879256e-03
   4.3874118e-03
   4.3868981e-03
   4.3863846e-03
   4.3858712e-03
   4.3853580e-03
   4.3848449e-03
   4.3843320e-03
   4.3838191e-03
   4.3833065e-03
   4.3827940e-03
   4.3822816e-03
   4.3817693e-03
   4.3812572e-03
   4.3807453e-03
   4.3802335e-03
   4.3797218e-03
   4.3792103e-03
   4.3786989e-03
   4.3781876e-03
   4.3776765e-03
   4.3771656e-03
   4.3766547e-03
   4.3761441e-03
   4.3756335e-03
   4.3751231e-03
   4.3746129e-03
   4.3741027e-03
   4.3735928e-03
   4.3730829e-03
   4.3725732e-03
   4.3720637e-03
   4.3715543e-03
   4.3710450e-03
   4.3705359e-03
   4.3700269e-03
   4.3695180e-03
   4.3690093e-03
   4.3685007e-03
   4.3679923e-03
   4.3674840e-03
   4.3669759e-03
   4.3664679e-03
   4.3659600e-03
   4.3654523e-03
   4.3649447e-03
   4.3644372e-03
   4.3639299e-03
   4.3634228e-03
   4.3629157e-03
   4.3624088e-03
   4.3619021e-03
   4.3613955e-03
   4.3608890e-03
   4.3603827e-03
   4.3598765e-03
   4.3593704e-03
   4.3588645e-03
   4.3583587e-03
   4.3578531e-03
   4.3573476e-03
   4.3568423e-03
   4.3563370e-03
   4.3558320e-03
   4.3553270e-03
   4.3548222e-03
   4.3543176e-03
   4.3538130e-03
   4.3533086e-03
   4.3528044e-03
   4.3523003e-03
   4.3517963e-03
   4.3512925e-03
   4.3507888e-03
   4.3502852e-03
   4.3497818e-03
   4.3492785e-03
   4.3487754e-03
   4.3482724e-03
   4.3477695e-03
   4.3472668e-03
   4.3467642e-03
   4.3462618e-03
   4.3457594e-03
   4.3452573e-03
   4.3447552e-03
   4.3442533e-03
   4.3437516e-03
   4.3432499e-03
   4.3427485e-03
   4.3422471e-03
   4.3417459e-03
   4.3412448e-03
   4.3407439e-03
   4.3402431e-03
   4.3397424e-03
   4.3392419e-03
   4.3387415e-03
   4.3382412e-03
   4.3377411e-03
   4.3372411e-03
   4.3367413e-03
   4.3362416e-03
   4.3357420e-03
   4.3352426e-03
   4.3347433e-03
   4.3342441e-03
   4.3337451e-03
   4.3332462e-03
   4.3327474e-03
   4.3322488e-03
   4.3317503e-03
   4.3312520e-03
   4.3307538e-03
   4.3302557e-03
   4.3297577e-03
   4.3292599e-03
   4.3287623e-03
   4.3282647e-03
   4.3277673e-03
   4.3272701e-03
   4.3267730e-03
   4.3262760e-03
   4.3257791e-03
   4.3252824e-03
   4.3247858e-03
   4.3242894e-03
   4.3237930e-03
   4.3232969e-03
   4.3228008e-03
   4.3223049e-03
   4.3218091e-03
   4.3213135e-03
   4.3208180e-03
   4.3203226e-03
   4.3198274e-03
   4.3193323e-03
   4.3188373e-03
   4.3183425e-03
   4.3178478e-03
   4.3173532e-03
   4.3168588e-03
   4.3163645e-03
   4.3158703e-03
   4.3153763e-03
   4.3148824e-03
   4.3143887e-03
   4.3138950e-03
   4.3134015e-03
   4.3129082e-03
   4.3124150e-03
   4.3119219e-03
   4.3114289e-03
   4.3109361e-03
   4.3104434e-03
   4.3099509e-03
   4.3094584e-03
   4.3089661e-03
   4.3084740e-03
   4.3079820e-03
   4.3074901e-03
   4.3069983e-03
   4.3065067e-03
   4.3060152e-03
   4.3055239e-03
   4.3050326e-03
   4.3045415e-03
   4.3040506e-03
   4.3035598e-03
   4.3030691e-03
   4.3025785e-03
   4.3020881e-03
   4.3015978e-03
   4.3011076e-03
   4.3006176e-03
   4.3001277e-03
   4.2996379e-03
   4.2991483e-03
   4.2986588e-03
   4.2981694e-03
   4.2976802e-03
   4.2971911e-03
   4.2967021e-03
   4.2962133e-03
   4.2957246e-03
   4.2952360e-03
   4.2947476e-03
   4.2942592e-03
   4.2937711e-03
   4.2932830e-03
   4.2927951e-03
   4.2923073e-03
   4.2918197e-03
   4.2913321e-03
   4.2908447e-03
   4.2903575e-03
   4.2898703e-03
   4.2893833e-03
   4.2888965e-03
   4.2884097e-03
   4.2879231e-03
   4.2874367e-03
   4.2869503e-03
   4.2864641e-03
   4.2859780e-03
   4.2854921e-03
   4.2850062e-03
   4.2845205e-03
   4.2840350e-03
   4.2835496e-03
   4.2830643e-03
   4.2825791e-03
   4.2820940e-03
   4.2816091e-03
   4.2811244e-03
   4.2806397e-03
   4.2801552e-03
   4.2796708e-03
   4.2791865e-03
   4.2787024e-03
   4.2782184e-03
   4.2777345e-03
   4.2772508e-03
   4.2767672e-03
   4.2762837e-03
   4.2758004e-03
   4.2753171e-03
   4.2748341e-03
   4.2743511e-03
   4.2738683e-03
   4.2733856e-03
   4.2729030e-03
   4.2724205e-03
   4.2719382e-03
   4.2714560e-03
   4.2709740e-03
   4.2704920e-03
   4.2700102e-03
   4.2695286e-03
   4.2690470e-03
   4.2685656e-03
   4.2680843e-03
   4.2676032e-03
   4.2671221e-03
   4.2666413e-03
   4.2661605e-03
   4.2656798e-03
   4.2651993e-03
   4.2647189e-03
   4.2642387e-03
   4.2637586e-03
   4.2632786e-03
   4.2627987e-03
   4.2623189e-03
   4.2618393e-03
   4.2613598e-03
   4.2608805e-03
   4.2604012e-03
   4.2599221e-03
   4.2594432e-03
   4.2589643e-03
   4.2584856e-03
   4.2580070e-03
   4.2575285e-03
   4.2570502e-03
   4.2565720e-03
   4.2560939e-03
   4.2556159e-03
   4.2551381e-03
   4.2546604e-03
   4.2541828e-03
   4.2537054e-03
   4.2532280e-03
   4.2527508e-03
   4.2522738e-03
   4.2517968e-03
   4.2513200e-03
   4.2508433e-03
   4.2503668e-03
   4.2498903e-03
   4.2494140e-03
   4.2489379e-03
   4.2484618e-03
   4.2479859e-03
   4.2475101e-03
   4.2470344e-03
   4.2465588e-03
   4.2460834e-03
   4.2456081e-03
   4.2451330e-03
   4.2446579e-03
   4.2441830e-03
   4.2437082e-03
   4.2432335e-03
   4.2427590e-03
   4.2422846e-03
   4.2418103e-03
   4.2413361e-03
   4.2408621e-03
   4.2403882e-03
   4.2399144e-03
   4.2394407e-03
   4.2389672e-03
   4.2384938e-03
   4.2380205e-03
   4.2375473e-03
   4.2370743e-03
   4.2366014e-03
   4.2361286e-03
   4.2356559e-03
   4.2351834e-03
   4.2347110e-03
   4.2342387e-03
   4.2337666e-03
   4.2332945e-03
   4.2328226e-03
   4.2323508e-03
   4.2318792e-03
   4.2314076e-03
   4.2309362e-03
   4.2304649e-03
   4.2299938e-03
   4.2295227e-03
   4.2290518e-03
   4.2285810e-03
   4.2281104e-03
   4.2276398e-03
   4.2271694e-03
   4.2266991e-03
   4.2262290e-03
   4.2257589e-03
   4.2252890e-03
   4.2248192e-03
   4.2243495e-03
   4.2238800e-03
   4.2234105e-03
   4.2229412e-03
   4.2224721e-03
   4.2220030e-03
   4.2215341e-03
   4.2210653e-03
   4.2205966e-03
   4.2201280e-03
   4.2196596e-03
   4.2191913e-03
   4.2187231e-03
   4.2182550e-03
   4.2177871e-03
   4.2173193e-03
   4.2168516e-03
   4.2163840e-03
   4.2159165e-03
   4.2154492e-03
   4.2149820e-03
   4.2145149e-03
   4.2140479e-03
   4.2135811e-03
   4.2131144e-03
   4.2126478e-03
   4.2121813e-03
   4.2117150e-03
   4.2112488e-03
   4.2107826e-03
   4.2103167e-03
   4.2098508e-03
   4.2093851e-03
   4.2089195e-03
   4.2084540e-03
   4.2079886e-03
   4.2075233e-03
   4.2070582e-03
   4.2065932e-03
   4.2061283e-03
   4.2056636e-03
   4.2051989e-03
   4.2047344e-03
   4.2042700e-03
   4.2038057e-03
   4.2033416e-03
   4.2028776e-03
   4.2024136e-03
   4.2019499e-03
   4.2014862e-03
   4.2010226e-03
   4.2005592e-03
   4.2000959e-03
   4.1996327e-03
   4.1991697e-03
   4.1987067e-03
   4.1982439e-03
   4.1977812e-03
   4.1973186e-03
   4.1968562e-03
   4.1963938e-03
   4.1959316e-03
   4.1954695e-03
   4.1950076e-03
   4.1945457e-03
   4.1940840e-03
   4.1936224e-03
   4.1931609e-03
   4.1926995e-03
   4.1922382e-03
   4.1917771e-03
   4.1913161e-03
   4.1908552e-03
   4.1903944e-03
   4.1899338e-03
   4.1894733e-03
   4.1890129e-03
   4.1885526e-03
   4.1880924e-03
   4.1876323e-03
   4.1871724e-03
   4.1867126e-03
   4.1862529e-03
   4.1857933e-03
   4.1853339e-03
   4.1848746e-03
   4.1844153e-03
   4.1839562e-03
   4.1834973e-03
   4.1830384e-03
   4.1825797e-03
   4.1821211e-03
   4.1816626e-03
   4.1812042e-03
   4.1807459e-03
   4.1802878e-03
   4.1798298e-03
   4.1793719e-03
   4.1789141e-03
   4.1784564e-03
   4.1779989e-03
   4.1775415e-03
   4.1770841e-03
   4.1766270e-03
   4.1761699e-03
   4.1757129e-03
   4.1752561e-03
   4.1747994e-03
   4.1743428e-03
   4.1738863e-03
   4.1734300e-03
   4.1729737e-03
   4.1725176e-03
   4.1720616e-03
   4.1716057e-03
   4.1711499e-03
   4.1706943e-03
   4.1702388e-03
   4.1697833e-03
   4.1693280e-03
   4.1688729e-03
   4.1684178e-03
   4.1679629e-03
   4.1675080e-03
   4.1670533e-03
   4.1665987e-03
   4.1661443e-03
   4.1656899e-03
   4.1652357e-03
   4.1647816e-03
   4.1643276e-03
   4.1638737e-03
   4.1634199e-03
   4.1629662e-03
   4.1625127e-03
   4.1620593e-03
   4.1616060e-03
   4.1611528e-03
   4.1606998e-03
   4.1602468e-03
   4.1597940e-03
   4.1593413e-03
   4.1588887e-03
   4.1584362e-03
   4.1579838e-03
   4.1575316e-03
   4.1570794e-03
   4.1566274e-03
   4.1561755e-03
   4.1557237e-03
   4.1552721e-03
   4.1548205e-03
   4.1543691e-03
   4.1539178e-03
   4.1534666e-03
   4.1530155e-03
   4.1525645e-03
   4.1521137e-03
   4.1516629e-03
   4.1512123e-03
   4.1507618e-03
   4.1503114e-03
   4.1498612e-03
   4.1494110e-03
   4.1489610e-03
   4.1485110e-03
   4.1480612e-03
   4.1476115e-03
   4.1471620e-03
   4.1467125e-03
   4.1462632e-03
   4.1458139e-03
   4.1453648e-03
   4.1449158e-03
   4.1444669e-03
   4.1440181e-03
   4.1435695e-03
   4.1431210e-03
   4.1426725e-03
   4.1422242e-03
   4.1417760e-03
   4.1413279e-03
   4.1408800e-03
   4.1404321e-03
   4.1399844e-03
   4.1395368e-03
   4.1390893e-03
   4.1386419e-03
   4.1381946e-03
   4.1377474e-03
   4.1373004e-03
   4.1368535e-03
   4.1364066e-03
   4.1359599e-03
   4.1355134e-03
   4.1350669e-03
   4.1346205e-03
   4.1341743e-03
   4.1337281e-03
   4.1332821e-03
   4.1328362e-03
   4.1323904e-03
   4.1319448e-03
   4.1314992e-03
   4.1310537e-03
   4.1306084e-03
   4.1301632e-03
   4.1297181e-03
   4.1292731e-03
   4.1288282e-03
   4.1283834e-03
   4.1279388e-03
   4.1274943e-03
   4.1270498e-03
   4.1266055e-03
   4.1261613e-03
   4.1257172e-03
   4.1252733e-03
   4.1248294e-03
   4.1243857e-03
   4.1239420e-03
   4.1234985e-03
   4.1230551e-03
   4.1226118e-03
   4.1221686e-03
   4.1217256e-03
   4.1212826e-03
   4.1208398e-03
   4.1203971e-03
   4.1199544e-03
   4.1195119e-03
   4.1190695e-03
   4.1186273e-03
   4.1181851e-03
   4.1177430e-03
   4.1173011e-03
   4.1168593e-03
   4.1164176e-03
   4.1159760e-03
   4.1155345e-03
   4.1150931e-03
   4.1146518e-03
   4.1142107e-03
   4.1137696e-03
   4.1133287e-03
   4.1128879e-03
   4.1124472e-03
   4.1120066e-03
   4.1115661e-03
   4.1111257e-03
   4.1106855e-03
   4.1102453e-03
   4.1098053e-03
   4.1093654e-03
   4.1089256e-03
   4.1084859e-03
   4.1080463e-03
   4.1076068e-03
   4.1071674e-03
   4.1067282e-03
   4.1062891e-03
   4.1058500e-03
   4.1054111e-03
   4.1049723e-03
   4.1045336e-03
   4.1040950e-03
   4.1036565e-03
   4.1032182e-03
   4.1027799e-03
   4.1023418e-03
   4.1019037e-03
   4.1014658e-03
   4.1010280e-03
   4.1005903e-03
   4.1001527e-03
   4.0997153e-03
   4.0992779e-03
   4.0988406e-03
   4.0984035e-03
   4.0979665e-03
   4.0975295e-03
   4.0970927e-03
   4.0966560e-03
   4.0962194e-03
   4.0957829e-03
   4.0953466e-03
   4.0949103e-03
   4.0944742e-03
   4.0940381e-03
   4.0936022e-03
   4.0931664e-03
   4.0927306e-03
   4.0922950e-03
   4.0918596e-03
   4.0914242e-03
   4.0909889e-03
   4.0905537e-03
   4.0901187e-03
   4.0896837e-03
   4.0892489e-03
   4.0888142e-03
   4.0883796e-03
   4.0879451e-03
   4.0875107e-03
   4.0870764e-03
   4.0866422e-03
   4.0862081e-03
   4.0857742e-03
   4.0853403e-03
   4.0849066e-03
   4.0844730e-03
   4.0840395e-03
   4.0836060e-03
   4.0831727e-03
   4.0827395e-03
   4.0823065e-03
   4.0818735e-03
   4.0814406e-03
   4.0810079e-03
   4.0805752e-03
   4.0801427e-03
   4.0797102e-03
   4.0792779e-03
   4.0788457e-03
   4.0784136e-03
   4.0779816e-03
   4.0775497e-03
   4.0771179e-03
   4.0766863e-03
   4.0762547e-03
   4.0758232e-03
   4.0753919e-03
   4.0749607e-03
   4.0745295e-03
   4.0740985e-03
   4.0736676e-03
   4.0732368e-03
   4.0728061e-03
   4.0723755e-03
   4.0719450e-03
   4.0715146e-03
   4.0710844e-03
   4.0706542e-03
   4.0702242e-03
   4.0697942e-03
   4.0693644e-03
   4.0689346e-03
   4.0685050e-03
   4.0680755e-03
   4.0676461e-03
   4.0672168e-03
   4.0667876e-03
   4.0663585e-03
   4.0659296e-03
   4.0655007e-03
   4.0650719e-03
   4.0646433e-03
   4.0642147e-03
   4.0637863e-03
   4.0633580e-03
   4.0629297e-03
   4.0625016e-03
   4.0620736e-03
   4.0616457e-03
   4.0612179e-03
   4.0607902e-03
   4.0603626e-03
   4.0599351e-03
   4.0595078e-03
   4.0590805e-03
   4.0586533e-03
   4.0582263e-03
   4.0577993e-03
   4.0573725e-03
   4.0569458e-03
   4.0565192e-03
   4.0560926e-03
   4.0556662e-03
   4.0552399e-03
   4.0548137e-03
   4.0543876e-03
   4.0539616e-03
   4.0535357e-03
   4.0531100e-03
   4.0526843e-03
   4.0522587e-03
   4.0518333e-03
   4.0514079e-03
   4.0509827e-03
   4.0505575e-03
   4.0501325e-03
   4.0497076e-03
   4.0492828e-03
   4.0488580e-03
   4.0484334e-03
   4.0480089e-03
   4.0475845e-03
   4.0471602e-03
   4.0467360e-03
   4.0463120e-03
   4.0458880e-03
   4.0454641e-03
   4.0450403e-03
   4.0446167e-03
   4.0441931e-03
   4.0437697e-03
   4.0433463e-03
   4.0429231e-03
   4.0424999e-03
   4.0420769e-03
   4.0416540e-03
   4.0412311e-03
   4.0408084e-03
   4.0403858e-03
   4.0399633e-03
   4.0395409e-03
   4.0391186e-03
   4.0386964e-03
   4.0382743e-03
   4.0378523e-03
   4.0374305e-03
   4.0370087e-03
   4.0365870e-03
   4.0361654e-03
   4.0357440e-03
   4.0353226e-03
   4.0349014e-03
   4.0344802e-03
   4.0340592e-03
   4.0336382e-03
   4.0332174e-03
   4.0327967e-03
   4.0323760e-03
   4.0319555e-03
   4.0315351e-03
   4.0311148e-03
   4.0306945e-03
   4.0302744e-03
   4.0298544e-03
   4.0294345e-03
   4.0290147e-03
   4.0285950e-03
   4.0281754e-03
   4.0277560e-03
   4.0273366e-03
   4.0269173e-03
   4.0264981e-03
   4.0260790e-03
   4.0256601e-03
   4.0252412e-03
   4.0248224e-03
   4.0244038e-03
   4.0239852e-03
   4.0235668e-03
   4.0231484e-03
   4.0227302e-03
   4.0223120e-03
   4.0218940e-03
   4.0214761e-03
   4.0210582e-03
   4.0206405e-03
   4.0202229e-03
   4.0198053e-03
   4.0193879e-03
   4.0189706e-03
   4.0185534e-03
   4.0181362e-03
   4.0177192e-03
   4.0173023e-03
   4.0168855e-03
   4.0164688e-03
   4.0160522e-03
   4.0156357e-03
   4.0152193e-03
   4.0148030e-03
   4.0143868e-03
   4.0139707e-03
   4.0135547e-03
   4.0131389e-03
   4.0127231e-03
   4.0123074e-03
   4.0118918e-03
   4.0114763e-03
   4.0110610e-03
   4.0106457e-03
   4.0102305e-03
   4.0098154e-03
   4.0094005e-03
   4.0089856e-03
   4.0085708e-03
   4.0081562e-03
   4.0077416e-03
   4.0073272e-03
   4.0069128e-03
   4.0064985e-03
   4.0060844e-03
   4.0056703e-03
   4.0052564e-03
   4.0048425e-03
   4.0044288e-03
   4.0040151e-03
   4.0036016e-03
   4.0031881e-03
   4.0027748e-03
   4.0023615e-03
   4.0019484e-03
   4.0015354e-03
   4.0011224e-03
   4.0007096e-03
   4.0002968e-03
   3.9998842e-03
   3.9994717e-03
   3.9990592e-03
   3.9986469e-03
   3.9982347e-03
   3.9978225e-03
   3.9974105e-03
   3.9969986e-03
   3.9965867e-03
   3.9961750e-03
   3.9957634e-03
   3.9953519e-03
   3.9949404e-03
   3.9945291e-03
   3.9941179e-03
   3.9937067e-03
   3.9932957e-03
   3.9928848e-03
   3.9924740e-03
   3.9920632e-03
   3.9916526e-03
   3.9912421e-03
   3.9908317e-03
   3.9904213e-03
   3.9900111e-03
   3.9896010e-03
   3.9891910e-03
   3.9887810e-03
   3.9883712e-03
   3.9879615e-03
   3.9875519e-03
   3.9871423e-03
   3.9867329e-03
   3.9863236e-03
   3.9859143e-03
   3.9855052e-03
   3.9850962e-03
   3.9846873e-03
   3.9842784e-03
   3.9838697e-03
   3.9834611e-03
   3.9830525e-03
   3.9826441e-03
   3.9822358e-03
   3.9818275e-03
   3.9814194e-03
   3.9810114e-03
   3.9806034e-03
   3.9801956e-03
   3.9797879e-03
   3.9793802e-03
   3.9789727e-03
   3.9785652e-03
   3.9781579e-03
   3.9777507e-03
   3.9773435e-03
   3.9769365e-03
   3.9765295e-03
   3.9761227e-03
   3.9757159e-03
   3.9753093e-03
   3.9749027e-03
   3.9744963e-03
   3.9740899e-03
   3.9736837e-03
   3.9732775e-03
   3.9728714e-03
   3.9724655e-03
   3.9720596e-03
   3.9716538e-03
   3.9712482e-03
   3.9708426e-03
   3.9704371e-03
   3.9700318e-03
   3.9696265e-03
   3.9692213e-03
   3.9688162e-03
   3.9684113e-03
   3.9680064e-03
   3.9676016e-03
   3.9671969e-03
   3.9667923e-03
   3.9663878e-03
   3.9659834e-03
   3.9655792e-03
   3.9651750e-03
   3.9647709e-03
   3.9643669e-03
   3.9639629e-03
   3.9635591e-03
   3.9631554e-03
   3.9627518e-03
   3.9623483e-03
   3.9619449e-03
   3.9615416e-03
   3.9611384e-03
   3.9607352e-03
   3.9603322e-03
   3.9599293e-03
   3.9595264e-03
   3.9591237e-03
   3.9587211e-03
   3.9583185e-03
   3.9579161e-03
   3.9575137e-03
   3.9571115e-03
   3.9567093e-03
   3.9563073e-03
   3.9559053e-03
   3.9555034e-03
   3.9551017e-03
   3.9547000e-03
   3.9542984e-03
   3.9538970e-03
   3.9534956e-03
   3.9530943e-03
   3.9526931e-03
   3.9522920e-03
   3.9518910e-03
   3.9514901e-03
   3.9510893e-03
   3.9506886e-03
   3.9502880e-03
   3.9498875e-03
   3.9494871e-03
   3.9490868e-03
   3.9486866e-03
   3.9482864e-03
   3.9478864e-03
   3.9474865e-03
   3.9470866e-03
   3.9466869e-03
   3.9462872e-03
   3.9458877e-03
   3.9454882e-03
   3.9450889e-03
   3.9446896e-03
   3.9442904e-03
   3.9438914e-03
   3.9434924e-03
   3.9430935e-03
   3.9426947e-03
   3.9422960e-03
   3.9418975e-03
   3.9414990e-03
   3.9411006e-03
   3.9407022e-03
   3.9403040e-03
   3.9399059e-03
   3.9395079e-03
   3.9391100e-03
   3.9387121e-03
   3.9383144e-03
   3.9379168e-03
   3.9375192e-03
   3.9371218e-03
   3.9367244e-03
   3.9363272e-03
   3.9359300e-03
   3.9355329e-03
   3.9351360e-03
   3.9347391e-03
   3.9343423e-03
   3.9339456e-03
   3.9335490e-03
   3.9331525e-03
   3.9327561e-03
   3.9323598e-03
   3.9319636e-03
   3.9315675e-03
   3.9311714e-03
   3.9307755e-03
   3.9303797e-03
   3.9299839e-03
   3.9295883e-03
   3.9291927e-03
   3.9287973e-03
   3.9284019e-03
   3.9280066e-03
   3.9276115e-03
   3.9272164e-03
   3.9268214e-03
   3.9264265e-03
   3.9260317e-03
   3.9256370e-03
   3.9252424e-03
   3.9248479e-03
   3.9244534e-03
   3.9240591e-03
   3.9236649e-03
   3.9232707e-03
   3.9228767e-03
   3.9224827e-03
   3.9220889e-03
   3.9216951e-03
   3.9213014e-03
   3.9209079e-03
   3.9205144e-03
   3.9201210e-03
   3.9197277e-03
   3.9193345e-03
   3.9189414e-03
   3.9185484e-03
   3.9181554e-03
   3.9177626e-03
   3.9173699e-03
   3.9169772e-03
   3.9165847e-03
   3.9161922e-03
   3.9157998e-03
   3.9154076e-03
   3.9150154e-03
   3.9146233e-03
   3.9142313e-03
   3.9138394e-03
   3.9134476e-03
   3.9130559e-03
   3.9126643e-03
   3.9122728e-03
   3.9118813e-03
   3.9114900e-03
   3.9110987e-03
   3.9107076e-03
   3.9103165e-03
   3.9099256e-03
   3.9095347e-03
   3.9091439e-03
   3.9087532e-03
   3.9083626e-03
   3.9079721e-03
   3.9075817e-03
   3.9071914e-03
   3.9068011e-03
   3.9064110e-03
   3.9060209e-03
   3.9056310e-03
   3.9052411e-03
   3.9048514e-03
   3.9044617e-03
   3.9040721e-03
   3.9036826e-03
   3.9032932e-03
   3.9029039e-03
   3.9025147e-03
   3.9021256e-03
   3.9017365e-03
   3.9013476e-03
   3.9009588e-03
   3.9005700e-03
   3.9001813e-03
   3.8997928e-03
   3.8994043e-03
   3.8990159e-03
   3.8986276e-03
   3.8982394e-03
   3.8978513e-03
   3.8974633e-03
   3.8970753e-03
   3.8966875e-03
   3.8962998e-03
   3.8959121e-03
   3.8955245e-03
   3.8951371e-03
   3.8947497e-03
   3.8943624e-03
   3.8939752e-03
   3.8935881e-03
   3.8932011e-03
   3.8928141e-03
   3.8924273e-03
   3.8920406e-03
   3.8916539e-03
   3.8912674e-03
   3.8908809e-03
   3.8904945e-03
   3.8901082e-03
   3.8897220e-03
   3.8893359e-03
   3.8889499e-03
   3.8885640e-03
   3.8881782e-03
   3.8877924e-03
   3.8874068e-03
   3.8870212e-03
   3.8866357e-03
   3.8862503e-03
   3.8858651e-03
   3.8854799e-03
   3.8850948e-03
   3.8847097e-03
   3.8843248e-03
   3.8839400e-03
   3.8835552e-03
   3.8831706e-03
   3.8827860e-03
   3.8824015e-03
   3.8820171e-03
   3.8816329e-03
   3.8812487e-03
   3.8808645e-03
   3.8804805e-03
   3.8800966e-03
   3.8797127e-03
   3.8793290e-03
   3.8789453e-03
   3.8785617e-03
   3.8781783e-03
   3.8777949e-03
   3.8774116e-03
   3.8770283e-03
   3.8766452e-03
   3.8762622e-03
   3.8758792e-03
   3.8754964e-03
   3.8751136e-03
   3.8747309e-03
   3.8743484e-03
   3.8739659e-03
   3.8735835e-03
   3.8732011e-03
   3.8728189e-03
   3.8724368e-03
   3.8720547e-03
   3.8716728e-03
   3.8712909e-03
   3.8709091e-03
   3.8705274e-03
   3.8701458e-03
   3.8697643e-03
   3.8693829e-03
   3.8690015e-03
   3.8686203e-03
   3.8682391e-03
   3.8678581e-03
   3.8674771e-03
   3.8670962e-03
   3.8667154e-03
   3.8663347e-03
   3.8659541e-03
   3.8655735e-03
   3.8651931e-03
   3.8648127e-03
   3.8644324e-03
   3.8640523e-03
   3.8636722e-03
   3.8632922e-03
   3.8629123e-03
   3.8625324e-03
   3.8621527e-03
   3.8617730e-03
   3.8613935e-03
   3.8610140e-03
   3.8606346e-03
   3.8602553e-03
   3.8598761e-03
   3.8594970e-03
   3.8591180e-03
   3.8587390e-03
   3.8583602e-03
   3.8579814e-03
   3.8576027e-03
   3.8572242e-03
   3.8568457e-03
   3.8564672e-03
   3.8560889e-03
   3.8557107e-03
   3.8553325e-03
   3.8549545e-03
   3.8545765e-03
   3.8541986e-03
   3.8538208e-03
   3.8534431e-03
   3.8530655e-03
   3.8526879e-03
   3.8523105e-03
   3.8519331e-03
   3.8515559e-03
   3.8511787e-03
   3.8508016e-03
   3.8504246e-03
   3.8500477e-03
   3.8496708e-03
   3.8492941e-03
   3.8489174e-03
   3.8485409e-03
   3.8481644e-03
   3.8477880e-03
   3.8474117e-03
   3.8470354e-03
   3.8466593e-03
   3.8462833e-03
   3.8459073e-03
   3.8455314e-03
   3.8451556e-03
   3.8447799e-03
   3.8444043e-03
   3.8440288e-03
   3.8436534e-03
   3.8432780e-03
   3.8429027e-03
   3.8425276e-03
   3.8421525e-03
   3.8417775e-03
   3.8414026e-03
   3.8410277e-03
   3.8406530e-03
   3.8402783e-03
   3.8399038e-03
   3.8395293e-03
   3.8391549e-03
   3.8387806e-03
   3.8384063e-03
   3.8380322e-03
   3.8376582e-03
   3.8372842e-03
   3.8369103e-03
   3.8365365e-03
   3.8361628e-03
   3.8357892e-03
   3.8354157e-03
   3.8350422e-03
   3.8346689e-03
   3.8342956e-03
   3.8339224e-03
   3.8335493e-03
   3.8331763e-03
   3.8328033e-03
   3.8324305e-03
   3.8320577e-03
   3.8316851e-03
   3.8313125e-03
   3.8309400e-03
   3.8305676e-03
   3.8301952e-03
   3.8298230e-03
   3.8294508e-03
   3.8290788e-03
   3.8287068e-03
   3.8283349e-03
   3.8279631e-03
   3.8275913e-03
   3.8272197e-03
   3.8268481e-03
   3.8264767e-03
   3.8261053e-03
   3.8257340e-03
   3.8253628e-03
   3.8249916e-03
   3.8246206e-03
   3.8242496e-03
   3.8238788e-03
   3.8235080e-03
   3.8231373e-03
   3.8227666e-03
   3.8223961e-03
   3.8220257e-03
   3.8216553e-03
   3.8212850e-03
   3.8209148e-03
   3.8205447e-03
   3.8201747e-03
   3.8198048e-03
   3.8194349e-03
   3.8190651e-03
   3.8186954e-03
   3.8183259e-03
   3.8179563e-03
   3.8175869e-03
   3.8172176e-03
   3.8168483e-03
   3.8164791e-03
   3.8161100e-03
   3.8157410e-03
   3.8153721e-03
   3.8150033e-03
   3.8146345e-03
   3.8142659e-03
   3.8138973e-03
   3.8135288e-03
   3.8131604e-03
   3.8127920e-03
   3.8124238e-03
   3.8120556e-03
   3.8116875e-03
   3.8113196e-03
   3.8109516e-03
   3.8105838e-03
   3.8102161e-03
   3.8098484e-03
   3.8094809e-03
   3.8091134e-03
   3.8087460e-03
   3.8083786e-03
   3.8080114e-03
   3.8076443e-03
   3.8072772e-03
   3.8069102e-03
   3.8065433e-03
   3.8061765e-03
   3.8058098e-03
   3.8054431e-03
   3.8050765e-03
   3.8047101e-03
   3.8043437e-03
   3.8039774e-03
   3.8036111e-03
   3.8032450e-03
   3.8028789e-03
   3.8025129e-03
   3.8021470e-03
   3.8017812e-03
   3.8014155e-03
   3.8010499e-03
   3.8006843e-03
   3.8003188e-03
   3.7999534e-03
   3.7995881e-03
   3.7992229e-03
   3.7988577e-03
   3.7984927e-03
   3.7981277e-03
   3.7977628e-03
   3.7973980e-03
   3.7970332e-03
   3.7966686e-03
   3.7963040e-03
   3.7959396e-03
   3.7955752e-03
   3.7952108e-03
   3.7948466e-03
   3.7944825e-03
   3.7941184e-03
   3.7937544e-03
   3.7933905e-03
   3.7930267e-03
   3.7926630e-03
   3.7922993e-03
   3.7919357e-03
   3.7915722e-03
   3.7912088e-03
   3.7908455e-03
   3.7904823e-03
   3.7901191e-03
   3.7897560e-03
   3.7893931e-03
   3.7890301e-03
   3.7886673e-03
   3.7883046e-03
   3.7879419e-03
   3.7875793e-03
   3.7872168e-03
   3.7868544e-03
   3.7864921e-03
   3.7861298e-03
   3.7857677e-03
   3.7854056e-03
   3.7850436e-03
   3.7846816e-03
   3.7843198e-03
   3.7839580e-03
   3.7835964e-03
   3.7832348e-03
   3.7828733e-03
   3.7825118e-03
   3.7821505e-03
   3.7817892e-03
   3.7814280e-03
   3.7810669e-03
   3.7807059e-03
   3.7803450e-03
   3.7799841e-03
   3.7796233e-03
   3.7792626e-03
   3.7789020e-03
   3.7785415e-03
   3.7781810e-03
   3.7778207e-03
   3.7774604e-03
   3.7771002e-03
   3.7767400e-03
   3.7763800e-03
   3.7760200e-03
   3.7756602e-03
   3.7753004e-03
   3.7749406e-03
   3.7745810e-03
   3.7742214e-03
   3.7738620e-03
   3.7735026e-03
   3.7731433e-03
   3.7727840e-03
   3.7724249e-03
   3.7720658e-03
   3.7717068e-03
   3.7713479e-03
   3.7709891e-03
   3.7706304e-03
   3.7702717e-03
   3.7699131e-03
   3.7695546e-03
   3.7691962e-03
   3.7688378e-03
   3.7684796e-03
   3.7681214e-03
   3.7677633e-03
   3.7674053e-03
   3.7670473e-03
   3.7666895e-03
   3.7663317e-03
   3.7659740e-03
   3.7656164e-03
   3.7652589e-03
   3.7649014e-03
   3.7645440e-03
   3.7641868e-03
   3.7638295e-03
   3.7634724e-03
   3.7631154e-03
   3.7627584e-03
   3.7624015e-03
   3.7620447e-03
   3.7616879e-03
   3.7613313e-03
   3.7609747e-03
   3.7606182e-03
   3.7602618e-03
   3.7599055e-03
   3.7595492e-03
   3.7591931e-03
   3.7588370e-03
   3.7584810e-03
   3.7581250e-03
   3.7577692e-03
   3.7574134e-03
   3.7570577e-03
   3.7567021e-03
   3.7563466e-03
   3.7559911e-03
   3.7556358e-03
   3.7552805e-03
   3.7549253e-03
   3.7545701e-03
   3.7542151e-03
   3.7538601e-03
   3.7535052e-03
   3.7531504e-03
   3.7527957e-03
   3.7524410e-03
   3.7520864e-03
   3.7517319e-03
   3.7513775e-03
   3.7510232e-03
   3.7506689e-03
   3.7503148e-03
   3.7499607e-03
   3.7496066e-03
   3.7492527e-03
   3.7488988e-03
   3.7485450e-03
   3.7481913e-03
   3.7478377e-03
   3.7474842e-03
   3.7471307e-03
   3.7467773e-03
   3.7464240e-03
   3.7460708e-03
   3.7457176e-03
   3.7453646e-03
   3.7450116e-03
   3.7446587e-03
   3.7443058e-03
   3.7439531e-03
   3.7436004e-03
   3.7432478e-03
   3.7428953e-03
   3.7425428e-03
   3.7421905e-03
   3.7418382e-03
   3.7414860e-03
   3.7411339e-03
   3.7407818e-03
   3.7404298e-03
   3.7400779e-03
   3.7397261e-03
   3.7393744e-03
   3.7390227e-03
   3.7386712e-03
   3.7383197e-03
   3.7379683e-03
   3.7376169e-03
   3.7372656e-03
   3.7369145e-03
   3.7365634e-03
   3.7362123e-03
   3.7358614e-03
   3.7355105e-03
   3.7351597e-03
   3.7348090e-03
   3.7344584e-03
   3.7341078e-03
   3.7337573e-03
   3.7334069e-03
   3.7330566e-03
   3.7327063e-03
   3.7323562e-03
   3.7320061e-03
   3.7316561e-03
   3.7313061e-03
   3.7309563e-03
   3.7306065e-03
   3.7302568e-03
   3.7299071e-03
   3.7295576e-03
   3.7292081e-03
   3.7288587e-03
   3.7285094e-03
   3.7281602e-03
   3.7278110e-03
   3.7274619e-03
   3.7271129e-03
   3.7267640e-03
   3.7264152e-03
   3.7260664e-03
   3.7257177e-03
   3.7253691e-03
   3.7250205e-03
   3.7246721e-03
   3.7243237e-03
   3.7239754e-03
   3.7236271e-03
   3.7232790e-03
   3.7229309e-03
   3.7225829e-03
   3.7222350e-03
   3.7218871e-03
   3.7215394e-03
   3.7211917e-03
   3.7208441e-03
   3.7204965e-03
   3.7201491e-03
   3.7198017e-03
   3.7194544e-03
   3.7191072e-03
   3.7187600e-03
   3.7184129e-03
   3.7180659e-03
   3.7177190e-03
   3.7173722e-03
   3.7170254e-03
   3.7166787e-03
   3.7163321e-03
   3.7159855e-03
   3.7156391e-03
   3.7152927e-03
   3.7149464e-03
   3.7146001e-03
   3.7142540e-03
   3.7139079e-03
   3.7135619e-03
   3.7132160e-03
   3.7128701e-03
   3.7125244e-03
   3.7121787e-03
   3.7118330e-03
   3.7114875e-03
   3.7111420e-03
   3.7107966e-03
   3.7104513e-03
   3.7101061e-03
   3.7097609e-03
   3.7094158e-03
   3.7090708e-03
   3.7087259e-03
   3.7083810e-03
   3.7080362e-03
   3.7076915e-03
   3.7073469e-03
   3.7070023e-03
   3.7066578e-03
   3.7063134e-03
   3.7059691e-03
   3.7056249e-03
   3.7052807e-03
   3.7049366e-03
   3.7045926e-03
   3.7042486e-03
   3.7039047e-03
   3.7035609e-03
   3.7032172e-03
   3.7028736e-03
   3.7025300e-03
   3.7021865e-03
   3.7018431e-03
   3.7014997e-03
   3.7011565e-03
   3.7008133e-03
   3.7004702e-03
   3.7001271e-03
   3.6997841e-03
   3.6994412e-03
   3.6990984e-03
   3.6987557e-03
   3.6984130e-03
   3.6980704e-03
   3.6977279e-03
   3.6973855e-03
   3.6970431e-03
   3.6967008e-03
   3.6963586e-03
   3.6960165e-03
   3.6956744e-03
   3.6953324e-03
   3.6949905e-03
   3.6946487e-03
   3.6943069e-03
   3.6939652e-03
   3.6936236e-03
   3.6932821e-03
   3.6929406e-03
   3.6925992e-03
   3.6922579e-03
   3.6919166e-03
   3.6915755e-03
   3.6912344e-03
   3.6908934e-03
   3.6905524e-03
   3.6902116e-03
   3.6898708e-03
   3.6895300e-03
   3.6891894e-03
   3.6888488e-03
   3.6885083e-03
   3.6881679e-03
   3.6878276e-03
   3.6874873e-03
   3.6871471e-03
   3.6868070e-03
   3.6864669e-03
   3.6861270e-03
   3.6857871e-03
   3.6854472e-03
   3.6851075e-03
   3.6847678e-03
   3.6844282e-03
   3.6840887e-03
   3.6837492e-03
   3.6834099e-03
   3.6830706e-03
   3.6827313e-03
   3.6823922e-03
   3.6820531e-03
   3.6817141e-03
   3.6813751e-03
   3.6810363e-03
   3.6806975e-03
   3.6803588e-03
   3.6800201e-03
   3.6796816e-03
   3.6793431e-03
   3.6790047e-03
   3.6786663e-03
   3.6783280e-03
   3.6779899e-03
   3.6776517e-03
   3.6773137e-03
   3.6769757e-03
   3.6766378e-03
   3.6763000e-03
   3.6759622e-03
   3.6756245e-03
   3.6752869e-03
   3.6749494e-03
   3.6746119e-03
   3.6742746e-03
   3.6739372e-03
   3.6736000e-03
   3.6732628e-03
   3.6729257e-03
   3.6725887e-03
   3.6722518e-03
   3.6719149e-03
   3.6715781e-03
   3.6712414e-03
   3.6709047e-03
   3.6705681e-03
   3.6702316e-03
   3.6698952e-03
   3.6695588e-03
   3.6692226e-03
   3.6688863e-03
   3.6685502e-03
   3.6682141e-03
   3.6678781e-03
   3.6675422e-03
   3.6672064e-03
   3.6668706e-03
   3.6665349e-03
   3.6661992e-03
   3.6658637e-03
   3.6655282e-03
   3.6651928e-03
   3.6648575e-03
   3.6645222e-03
   3.6641870e-03
   3.6638519e-03
   3.6635168e-03
   3.6631818e-03
   3.6628469e-03
   3.6625121e-03
   3.6621773e-03
   3.6618427e-03
   3.6615080e-03
   3.6611735e-03
   3.6608390e-03
   3.6605046e-03
   3.6601703e-03
   3.6598361e-03
   3.6595019e-03
   3.6591678e-03
   3.6588337e-03
   3.6584998e-03
   3.6581659e-03
   3.6578321e-03
   3.6574983e-03
   3.6571647e-03
   3.6568311e-03
   3.6564975e-03
   3.6561641e-03
   3.6558307e-03
   3.6554974e-03
