# Supplementary material for: PHACCS, an online tool for estimating the structure and diversity of uncultured viral communities using metagenomic information
Source: BMC Bioinformatics. 2005 Mar 2;6:41. doi: 10.1186/1471-2105-6-41 (PMC555943; doi:10.1186/1471-2105-6-41)
Supplement: Additional File 1 — This file contains the script files part of PHACCS. These files are either standard text or picture files. [file 1471-2105-6-41-S1.zip › PHACCS_V101/html/phaccs/results/rank-abundance-values-exponential-7121814798.txt]

   3.9711538e-01
   3.9553837e-01
   3.9396763e-01
   3.9240312e-01
   3.9084483e-01
   3.8929273e-01
   3.8774678e-01
   3.8620698e-01
   3.8467329e-01
   3.8314570e-01
   3.8162417e-01
   3.8010868e-01
   3.7859921e-01
   3.7709573e-01
   3.7559823e-01
   3.7410667e-01
   3.7262104e-01
   3.7114130e-01
   3.6966744e-01
   3.6819943e-01
   3.6673726e-01
   3.6528089e-01
   3.6383030e-01
   3.6238547e-01
   3.6094639e-01
   3.5951301e-01
   3.5808533e-01
   3.5666332e-01
   3.5524695e-01
   3.5383621e-01
   3.5243108e-01
   3.5103152e-01
   3.4963752e-01
   3.4824905e-01
   3.4686610e-01
   3.4548864e-01
   3.4411666e-01
   3.4275012e-01
   3.4138900e-01
   3.4003329e-01
   3.3868297e-01
   3.3733801e-01
   3.3599839e-01
   3.3466409e-01
   3.3333508e-01
   3.3201136e-01
   3.3069289e-01
   3.2937966e-01
   3.2807164e-01
   3.2676882e-01
   3.2547117e-01
   3.2417867e-01
   3.2289131e-01
   3.2160906e-01
   3.2033190e-01
   3.1905981e-01
   3.1779278e-01
   3.1653077e-01
   3.1527378e-01
   3.1402178e-01
   3.1277475e-01
   3.1153267e-01
   3.1029553e-01
   3.0906330e-01
   3.0783596e-01
   3.0661350e-01
   3.0539589e-01
   3.0418311e-01
   3.0297515e-01
   3.0177199e-01
   3.0057361e-01
   2.9937999e-01
   2.9819110e-01
   2.9700694e-01
   2.9582748e-01
   2.9465270e-01
   2.9348259e-01
   2.9231713e-01
   2.9115629e-01
   2.9000006e-01
   2.8884843e-01
   2.8770137e-01
   2.8655886e-01
   2.8542089e-01
   2.8428744e-01
   2.8315849e-01
   2.8203403e-01
   2.8091403e-01
   2.7979847e-01
   2.7868735e-01
   2.7758064e-01
   2.7647833e-01
   2.7538039e-01
   2.7428681e-01
   2.7319757e-01
   2.7211266e-01
   2.7103206e-01
   2.6995575e-01
   2.6888372e-01
   2.6781594e-01
   2.6675240e-01
   2.6569309e-01
   2.6463798e-01
   2.6358706e-01
   2.6254032e-01
   2.6149773e-01
   2.6045928e-01
   2.5942496e-01
   2.5839474e-01
   2.5736861e-01
   2.5634656e-01
   2.5532857e-01
   2.5431462e-01
   2.5330470e-01
   2.5229879e-01
   2.5129687e-01
   2.5029893e-01
   2.4930496e-01
   2.4831493e-01
   2.4732883e-01
   2.4634665e-01
   2.4536837e-01
   2.4439398e-01
   2.4342345e-01
   2.4245678e-01
   2.4149394e-01
   2.4053493e-01
   2.3957973e-01
   2.3862833e-01
   2.3768070e-01
   2.3673683e-01
   2.3579671e-01
   2.3486033e-01
   2.3392766e-01
   2.3299870e-01
   2.3207342e-01
   2.3115182e-01
   2.3023388e-01
   2.2931959e-01
   2.2840893e-01
   2.2750188e-01
   2.2659843e-01
   2.2569858e-01
   2.2480229e-01
   2.2390957e-01
   2.2302039e-01
   2.2213474e-01
   2.2125261e-01
   2.2037398e-01
   2.1949884e-01
   2.1862718e-01
   2.1775898e-01
   2.1689422e-01
   2.1603290e-01
   2.1517500e-01
   2.1432051e-01
   2.1346941e-01
   2.1262169e-01
   2.1177734e-01
   2.1093634e-01
   2.1009868e-01
   2.0926434e-01
   2.0843332e-01
   2.0760560e-01
   2.0678117e-01
   2.0596001e-01
   2.0514211e-01
   2.0432746e-01
   2.0351604e-01
   2.0270785e-01
   2.0190286e-01
   2.0110108e-01
   2.0030247e-01
   1.9950704e-01
   1.9871477e-01
   1.9792564e-01
   1.9713965e-01
   1.9635678e-01
   1.9557701e-01
   1.9480035e-01
   1.9402676e-01
   1.9325625e-01
   1.9248880e-01
   1.9172440e-01
   1.9096303e-01
   1.9020469e-01
   1.8944936e-01
   1.8869703e-01
   1.8794768e-01
   1.8720131e-01
   1.8645791e-01
   1.8571745e-01
   1.8497994e-01
   1.8424536e-01
   1.8351369e-01
   1.8278493e-01
   1.8205906e-01
   1.8133608e-01
   1.8061596e-01
   1.7989871e-01
   1.7918431e-01
   1.7847274e-01
   1.7776399e-01
   1.7705807e-01
   1.7635494e-01
   1.7565461e-01
   1.7495706e-01
   1.7426228e-01
   1.7357025e-01
   1.7288098e-01
   1.7219444e-01
   1.7151063e-01
   1.7082954e-01
   1.7015115e-01
   1.6947545e-01
   1.6880244e-01
   1.6813210e-01
   1.6746442e-01
   1.6679939e-01
   1.6613700e-01
   1.6547725e-01
   1.6482011e-01
   1.6416559e-01
   1.6351366e-01
   1.6286432e-01
   1.6221756e-01
   1.6157337e-01
   1.6093174e-01
   1.6029266e-01
   1.5965611e-01
   1.5902209e-01
   1.5839059e-01
   1.5776160e-01
   1.5713510e-01
   1.5651109e-01
   1.5588956e-01
   1.5527050e-01
   1.5465390e-01
   1.5403974e-01
   1.5342803e-01
   1.5281874e-01
   1.5221187e-01
   1.5160742e-01
   1.5100536e-01
   1.5040570e-01
   1.4980841e-01
   1.4921350e-01
   1.4862095e-01
   1.4803075e-01
   1.4744290e-01
   1.4685738e-01
   1.4627419e-01
   1.4569331e-01
   1.4511474e-01
   1.4453847e-01
   1.4396448e-01
   1.4339278e-01
   1.4282334e-01
   1.4225617e-01
   1.4169125e-01
   1.4112857e-01
   1.4056813e-01
   1.4000991e-01
   1.3945391e-01
   1.3890012e-01
   1.3834852e-01
   1.3779912e-01
   1.3725190e-01
   1.3670685e-01
   1.3616397e-01
   1.3562324e-01
   1.3508466e-01
   1.3454822e-01
   1.3401390e-01
   1.3348171e-01
   1.3295164e-01
   1.3242367e-01
   1.3189779e-01
   1.3137400e-01
   1.3085230e-01
   1.3033266e-01
   1.2981509e-01
   1.2929958e-01
   1.2878611e-01
   1.2827468e-01
   1.2776528e-01
   1.2725790e-01
   1.2675254e-01
   1.2624919e-01
   1.2574784e-01
   1.2524847e-01
   1.2475109e-01
   1.2425568e-01
   1.2376225e-01
   1.2327077e-01
   1.2278124e-01
   1.2229366e-01
   1.2180801e-01
   1.2132429e-01
   1.2084249e-01
   1.2036261e-01
   1.1988463e-01
   1.1940855e-01
   1.1893436e-01
   1.1846206e-01
   1.1799162e-01
   1.1752306e-01
   1.1705636e-01
   1.1659151e-01
   1.1612851e-01
   1.1566734e-01
   1.1520801e-01
   1.1475050e-01
   1.1429481e-01
   1.1384093e-01
   1.1338885e-01
   1.1293856e-01
   1.1249007e-01
   1.1204335e-01
   1.1159841e-01
   1.1115524e-01
   1.1071382e-01
   1.1027416e-01
   1.0983624e-01
   1.0940007e-01
   1.0896562e-01
   1.0853290e-01
   1.0810190e-01
   1.0767261e-01
   1.0724503e-01
   1.0681914e-01
   1.0639495e-01
   1.0597244e-01
   1.0555160e-01
   1.0513244e-01
   1.0471494e-01
   1.0429911e-01
   1.0388492e-01
   1.0347237e-01
   1.0306147e-01
   1.0265220e-01
   1.0224455e-01
   1.0183852e-01
   1.0143410e-01
   1.0103129e-01
   1.0063008e-01
   1.0023047e-01
   9.9832435e-02
   9.9435985e-02
   9.9041109e-02
   9.8647802e-02
   9.8256056e-02
   9.7865866e-02
   9.7477226e-02
   9.7090129e-02
   9.6704569e-02
   9.6320540e-02
   9.5938037e-02
   9.5557052e-02
   9.5177580e-02
   9.4799615e-02
   9.4423151e-02
   9.4048183e-02
   9.3674703e-02
   9.3302706e-02
   9.2932187e-02
   9.2563139e-02
   9.2195556e-02
   9.1829434e-02
   9.1464765e-02
   9.1101544e-02
   9.0739766e-02
   9.0379424e-02
   9.0020514e-02
   8.9663028e-02
   8.9306963e-02
   8.8952311e-02
   8.8599068e-02
   8.8247227e-02
   8.7896784e-02
   8.7547732e-02
   8.7200067e-02
   8.6853782e-02
   8.6508872e-02
   8.6165332e-02
   8.5823156e-02
   8.5482339e-02
   8.5142876e-02
   8.4804760e-02
   8.4467988e-02
   8.4132552e-02
   8.3798449e-02
   8.3465672e-02
   8.3134217e-02
   8.2804079e-02
   8.2475251e-02
   8.2147729e-02
   8.1821508e-02
   8.1496582e-02
   8.1172947e-02
   8.0850596e-02
   8.0529526e-02
   8.0209731e-02
   7.9891206e-02
   7.9573946e-02
   7.9257945e-02
   7.8943200e-02
   7.8629704e-02
   7.8317453e-02
   7.8006443e-02
   7.7696667e-02
   7.7388122e-02
   7.7080802e-02
   7.6774702e-02
   7.6469818e-02
   7.6166144e-02
   7.5863677e-02
   7.5562411e-02
   7.5262341e-02
   7.4963462e-02
   7.4665771e-02
   7.4369262e-02
   7.4073930e-02
   7.3779771e-02
   7.3486780e-02
   7.3194953e-02
   7.2904284e-02
   7.2614770e-02
   7.2326406e-02
   7.2039186e-02
   7.1753108e-02
   7.1468165e-02
   7.1184354e-02
   7.0901670e-02
   7.0620109e-02
   7.0339665e-02
   7.0060336e-02
   6.9782115e-02
   6.9505000e-02
   6.9228985e-02
   6.8954066e-02
   6.8680239e-02
   6.8407499e-02
   6.8135842e-02
   6.7865264e-02
   6.7595761e-02
   6.7327328e-02
   6.7059960e-02
   6.6793655e-02
   6.6528407e-02
   6.6264213e-02
   6.6001067e-02
   6.5738967e-02
   6.5477907e-02
   6.5217885e-02
   6.4958894e-02
   6.4700932e-02
   6.4443995e-02
   6.4188078e-02
   6.3933177e-02
   6.3679289e-02
   6.3426409e-02
   6.3174533e-02
   6.2923657e-02
   6.2673777e-02
   6.2424890e-02
   6.2176991e-02
   6.1930077e-02
   6.1684143e-02
   6.1439186e-02
   6.1195201e-02
   6.0952186e-02
   6.0710135e-02
   6.0469046e-02
   6.0228914e-02
   5.9989736e-02
   5.9751507e-02
   5.9514225e-02
   5.9277885e-02
   5.9042483e-02
   5.8808016e-02
   5.8574481e-02
   5.8341872e-02
   5.8110188e-02
   5.7879423e-02
   5.7649575e-02
   5.7420640e-02
   5.7192614e-02
   5.6965493e-02
   5.6739274e-02
   5.6513954e-02
   5.6289528e-02
   5.6065994e-02
   5.5843347e-02
   5.5621585e-02
   5.5400703e-02
   5.5180698e-02
   5.4961567e-02
   5.4743306e-02
   5.4525912e-02
   5.4309382e-02
   5.4093711e-02
   5.3878896e-02
   5.3664935e-02
   5.3451823e-02
   5.3239558e-02
   5.3028135e-02
   5.2817552e-02
   5.2607806e-02
   5.2398892e-02
   5.2190808e-02
   5.1983550e-02
   5.1777116e-02
   5.1571501e-02
   5.1366702e-02
   5.1162717e-02
   5.0959542e-02
   5.0757174e-02
   5.0555609e-02
   5.0354845e-02
   5.0154879e-02
   4.9955706e-02
   4.9757324e-02
   4.9559730e-02
   4.9362921e-02
   4.9166893e-02
   4.8971644e-02
   4.8777170e-02
   4.8583468e-02
   4.8390536e-02
   4.8198369e-02
   4.8006966e-02
   4.7816323e-02
   4.7626437e-02
   4.7437305e-02
   4.7248925e-02
   4.7061292e-02
   4.6874404e-02
   4.6688259e-02
   4.6502852e-02
   4.6318182e-02
   4.6134246e-02
   4.5951040e-02
   4.5768561e-02
   4.5586807e-02
   4.5405775e-02
   4.5225461e-02
   4.5045864e-02
   4.4866980e-02
   4.4688806e-02
   4.4511340e-02
   4.4334579e-02
   4.4158520e-02
   4.3983159e-02
   4.3808495e-02
   4.3634525e-02
   4.3461246e-02
   4.3288654e-02
   4.3116748e-02
   4.2945525e-02
   4.2774982e-02
   4.2605116e-02
   4.2435924e-02
   4.2267405e-02
   4.2099555e-02
   4.1932371e-02
   4.1765851e-02
   4.1599992e-02
   4.1434792e-02
   4.1270248e-02
   4.1106358e-02
   4.0943118e-02
   4.0780527e-02
   4.0618581e-02
   4.0457278e-02
   4.0296616e-02
   4.0136592e-02
   3.9977204e-02
   3.9818448e-02
   3.9660323e-02
   3.9502826e-02
   3.9345954e-02
   3.9189705e-02
   3.9034077e-02
   3.8879066e-02
   3.8724672e-02
   3.8570890e-02
   3.8417719e-02
   3.8265156e-02
   3.8113199e-02
   3.7961846e-02
   3.7811094e-02
   3.7660940e-02
   3.7511383e-02
   3.7362419e-02
   3.7214047e-02
   3.7066265e-02
   3.6919069e-02
   3.6772457e-02
   3.6626428e-02
   3.6480979e-02
   3.6336108e-02
   3.6191811e-02
   3.6048088e-02
   3.5904936e-02
   3.5762352e-02
   3.5620334e-02
   3.5478880e-02
   3.5337988e-02
   3.5197655e-02
   3.5057880e-02
   3.4918660e-02
   3.4779992e-02
   3.4641876e-02
   3.4504307e-02
   3.4367286e-02
   3.4230808e-02
   3.4094872e-02
   3.3959476e-02
   3.3824618e-02
   3.3690295e-02
   3.3556506e-02
   3.3423248e-02
   3.3290519e-02
   3.3158317e-02
   3.3026640e-02
   3.2895486e-02
   3.2764853e-02
   3.2634739e-02
   3.2505141e-02
   3.2376059e-02
   3.2247488e-02
   3.2119428e-02
   3.1991877e-02
   3.1864833e-02
   3.1738292e-02
   3.1612255e-02
   3.1486718e-02
   3.1361679e-02
   3.1237137e-02
   3.1113090e-02
   3.0989535e-02
   3.0866470e-02
   3.0743895e-02
   3.0621806e-02
   3.0500202e-02
   3.0379081e-02
   3.0258441e-02
   3.0138280e-02
   3.0018597e-02
   2.9899388e-02
   2.9780653e-02
   2.9662390e-02
   2.9544596e-02
   2.9427270e-02
   2.9310409e-02
   2.9194013e-02
   2.9078079e-02
   2.8962606e-02
   2.8847591e-02
   2.8733033e-02
   2.8618929e-02
   2.8505279e-02
   2.8392080e-02
   2.8279331e-02
   2.8167029e-02
   2.8055174e-02
   2.7943762e-02
   2.7832793e-02
   2.7722265e-02
   2.7612176e-02
   2.7502524e-02
   2.7393307e-02
   2.7284524e-02
   2.7176173e-02
   2.7068252e-02
   2.6960760e-02
   2.6853694e-02
   2.6747054e-02
   2.6640838e-02
   2.6535043e-02
   2.6429668e-02
   2.6324712e-02
   2.6220172e-02
   2.6116048e-02
   2.6012337e-02
   2.5909038e-02
   2.5806149e-02
   2.5703669e-02
   2.5601596e-02
   2.5499928e-02
   2.5398664e-02
   2.5297802e-02
   2.5197340e-02
   2.5097278e-02
   2.4997613e-02
   2.4898343e-02
   2.4799468e-02
   2.4700986e-02
   2.4602894e-02
   2.4505192e-02
   2.4407879e-02
   2.4310951e-02
   2.4214409e-02
   2.4118249e-02
   2.4022472e-02
   2.3927075e-02
   2.3832057e-02
   2.3737416e-02
   2.3643151e-02
   2.3549261e-02
   2.3455743e-02
   2.3362597e-02
   2.3269820e-02
   2.3177412e-02
   2.3085371e-02
   2.2993696e-02
   2.2902384e-02
   2.2811435e-02
   2.2720848e-02
   2.2630620e-02
   2.2540750e-02
   2.2451237e-02
   2.2362080e-02
   2.2273276e-02
   2.2184826e-02
   2.2096727e-02
   2.2008977e-02
   2.1921576e-02
   2.1834522e-02
   2.1747814e-02
   2.1661450e-02
   2.1575429e-02
   2.1489750e-02
   2.1404410e-02
   2.1319410e-02
   2.1234748e-02
   2.1150421e-02
   2.1066430e-02
   2.0982772e-02
   2.0899446e-02
   2.0816451e-02
   2.0733786e-02
   2.0651448e-02
   2.0569438e-02
   2.0487754e-02
   2.0406394e-02
   2.0325357e-02
   2.0244642e-02
   2.0164247e-02
   2.0084172e-02
   2.0004415e-02
   1.9924974e-02
   1.9845849e-02
   1.9767038e-02
   1.9688540e-02
   1.9610354e-02
   1.9532478e-02
   1.9454912e-02
   1.9377653e-02
   1.9300702e-02
   1.9224055e-02
   1.9147714e-02
   1.9071675e-02
   1.8995939e-02
   1.8920503e-02
   1.8845367e-02
   1.8770529e-02
   1.8695988e-02
   1.8621744e-02
   1.8547794e-02
   1.8474138e-02
   1.8400774e-02
   1.8327702e-02
   1.8254920e-02
   1.8182426e-02
   1.8110221e-02
   1.8038303e-02
   1.7966670e-02
   1.7895321e-02
   1.7824256e-02
   1.7753474e-02
   1.7682972e-02
   1.7612750e-02
   1.7542807e-02
   1.7473142e-02
   1.7403753e-02
   1.7334640e-02
   1.7265802e-02
   1.7197237e-02
   1.7128944e-02
   1.7060922e-02
   1.6993171e-02
   1.6925688e-02
   1.6858474e-02
   1.6791526e-02
   1.6724844e-02
   1.6658427e-02
   1.6592274e-02
   1.6526384e-02
   1.6460755e-02
   1.6395387e-02
   1.6330278e-02
   1.6265428e-02
   1.6200836e-02
   1.6136499e-02
   1.6072419e-02
   1.6008593e-02
   1.5945020e-02
   1.5881700e-02
   1.5818632e-02
   1.5755813e-02
   1.5693245e-02
   1.5630924e-02
   1.5568851e-02
   1.5507025e-02
   1.5445444e-02
   1.5384108e-02
   1.5323015e-02
   1.5262165e-02
   1.5201557e-02
   1.5141189e-02
   1.5081061e-02
   1.5021172e-02
   1.4961521e-02
   1.4902106e-02
   1.4842928e-02
   1.4783984e-02
   1.4725275e-02
   1.4666798e-02
   1.4608554e-02
   1.4550541e-02
   1.4492759e-02
   1.4435206e-02
   1.4377882e-02
   1.4320785e-02
   1.4263915e-02
   1.4207271e-02
   1.4150851e-02
   1.4094656e-02
   1.4038684e-02
   1.3982934e-02
   1.3927406e-02
   1.3872098e-02
   1.3817010e-02
   1.3762140e-02
   1.3707489e-02
   1.3653054e-02
   1.3598836e-02
   1.3544833e-02
   1.3491044e-02
   1.3437469e-02
   1.3384107e-02
   1.3330956e-02
   1.3278017e-02
   1.3225288e-02
   1.3172769e-02
   1.3120457e-02
   1.3068354e-02
   1.3016458e-02
   1.2964767e-02
   1.2913282e-02
   1.2862002e-02
   1.2810925e-02
   1.2760050e-02
   1.2709378e-02
   1.2658907e-02
   1.2608637e-02
   1.2558566e-02
   1.2508694e-02
   1.2459020e-02
   1.2409543e-02
   1.2360263e-02
   1.2311179e-02
   1.2262289e-02
   1.2213594e-02
   1.2165092e-02
   1.2116782e-02
   1.2068665e-02
   1.2020738e-02
   1.1973002e-02
   1.1925455e-02
   1.1878097e-02
   1.1830928e-02
   1.1783945e-02
   1.1737149e-02
   1.1690539e-02
   1.1644114e-02
   1.1597874e-02
   1.1551817e-02
   1.1505943e-02
   1.1460251e-02
   1.1414741e-02
   1.1369411e-02
   1.1324261e-02
   1.1279291e-02
   1.1234499e-02
   1.1189885e-02
   1.1145448e-02
   1.1101188e-02
   1.1057104e-02
   1.1013194e-02
   1.0969459e-02
   1.0925898e-02
   1.0882509e-02
   1.0839293e-02
   1.0796249e-02
   1.0753375e-02
   1.0710672e-02
   1.0668138e-02
   1.0625773e-02
   1.0583577e-02
   1.0541548e-02
   1.0499685e-02
   1.0457990e-02
   1.0416459e-02
   1.0375094e-02
   1.0333893e-02
   1.0292855e-02
   1.0251981e-02
   1.0211269e-02
   1.0170718e-02
   1.0130329e-02
   1.0090100e-02
   1.0050030e-02
   1.0010120e-02
   9.9703683e-03
   9.9307744e-03
   9.8913378e-03
   9.8520578e-03
   9.8129337e-03
   9.7739651e-03
   9.7351511e-03
   9.6964914e-03
   9.6579851e-03
   9.6196318e-03
   9.5814307e-03
   9.5433814e-03
   9.5054832e-03
   9.4677354e-03
   9.4301376e-03
   9.3926891e-03
   9.3553892e-03
   9.3182376e-03
   9.2812334e-03
   9.2443762e-03
   9.2076654e-03
   9.1711003e-03
   9.1346805e-03
   9.0984052e-03
   9.0622741e-03
   9.0262864e-03
   8.9904416e-03
   8.9547392e-03
   8.9191785e-03
   8.8837591e-03
   8.8484803e-03
   8.8133417e-03
   8.7783425e-03
   8.7434824e-03
   8.7087607e-03
   8.6741768e-03
   8.6397303e-03
   8.6054206e-03
   8.5712472e-03
   8.5372095e-03
   8.5033069e-03
   8.4695389e-03
   8.4359051e-03
   8.4024048e-03
   8.3690376e-03
   8.3358028e-03
   8.3027001e-03
   8.2697288e-03
   8.2368884e-03
   8.2041785e-03
   8.1715984e-03
   8.1391477e-03
   8.1068259e-03
   8.0746325e-03
   8.0425669e-03
   8.0106286e-03
   7.9788172e-03
   7.9471321e-03
   7.9155728e-03
   7.8841388e-03
   7.8528297e-03
   7.8216449e-03
   7.7905839e-03
   7.7596463e-03
   7.7288316e-03
   7.6981392e-03
   7.6675687e-03
   7.6371196e-03
   7.6067914e-03
   7.5765837e-03
   7.5464959e-03
   7.5165276e-03
   7.4866783e-03
   7.4569476e-03
   7.4273349e-03
   7.3978398e-03
   7.3684619e-03
   7.3392006e-03
   7.3100555e-03
   7.2810261e-03
   7.2521120e-03
   7.2233128e-03
   7.1946279e-03
   7.1660569e-03
   7.1375994e-03
   7.1092549e-03
   7.0810230e-03
   7.0529031e-03
   7.0248950e-03
   6.9969980e-03
   6.9692119e-03
   6.9415361e-03
   6.9139702e-03
   6.8865137e-03
   6.8591663e-03
   6.8319275e-03
   6.8047969e-03
   6.7777740e-03
   6.7508584e-03
   6.7240497e-03
   6.6973475e-03
   6.6707513e-03
   6.6442607e-03
   6.6178753e-03
   6.5915947e-03
   6.5654185e-03
   6.5393462e-03
   6.5133774e-03
   6.4875118e-03
   6.4617489e-03
   6.4360883e-03
   6.4105296e-03
   6.3850724e-03
   6.3597163e-03
   6.3344609e-03
   6.3093058e-03
   6.2842505e-03
   6.2592948e-03
   6.2344382e-03
   6.2096803e-03
   6.1850207e-03
   6.1604590e-03
   6.1359949e-03
   6.1116279e-03
   6.0873577e-03
   6.0631839e-03
   6.0391060e-03
   6.0151238e-03
   5.9912368e-03
   5.9674447e-03
   5.9437471e-03
   5.9201435e-03
   5.8966337e-03
   5.8732173e-03
   5.8498938e-03
   5.8266630e-03
   5.8035244e-03
   5.7804778e-03
   5.7575226e-03
   5.7346586e-03
   5.7118854e-03
   5.6892026e-03
   5.6666099e-03
   5.6441069e-03
   5.6216933e-03
   5.5993687e-03
   5.5771327e-03
   5.5549851e-03
   5.5329254e-03
   5.5109533e-03
   5.4890684e-03
   5.4672705e-03
   5.4455591e-03
   5.4239340e-03
   5.4023947e-03
   5.3809410e-03
   5.3595724e-03
   5.3382887e-03
   5.3170896e-03
   5.2959746e-03
   5.2749435e-03
   5.2539958e-03
   5.2331314e-03
   5.2123499e-03
   5.1916508e-03
   5.1710340e-03
   5.1504990e-03
   5.1300456e-03
   5.1096734e-03
   5.0893821e-03
   5.0691714e-03
   5.0490409e-03
   5.0289904e-03
   5.0090195e-03
   4.9891279e-03
   4.9693153e-03
   4.9495814e-03
   4.9299258e-03
   4.9103483e-03
   4.8908486e-03
   4.8714263e-03
   4.8520811e-03
   4.8328127e-03
   4.8136209e-03
   4.7945053e-03
   4.7754656e-03
   4.7565014e-03
   4.7376126e-03
   4.7187989e-03
   4.7000598e-03
   4.6813951e-03
   4.6628046e-03
   4.6442879e-03
   4.6258447e-03
   4.6074747e-03
   4.5891778e-03
   4.5709534e-03
   4.5528015e-03
   4.5347216e-03
   4.5167135e-03
   4.4987769e-03
   4.4809116e-03
   4.4631172e-03
   4.4453935e-03
   4.4277402e-03
   4.4101569e-03
   4.3926435e-03
   4.3751996e-03
   4.3578251e-03
   4.3405195e-03
   4.3232826e-03
   4.3061142e-03
   4.2890139e-03
   4.2719816e-03
   4.2550169e-03
   4.2381196e-03
   4.2212893e-03
   4.2045260e-03
   4.1878291e-03
   4.1711986e-03
   4.1546342e-03
   4.1381355e-03
   4.1217023e-03
   4.1053344e-03
   4.0890315e-03
   4.0727933e-03
   4.0566196e-03
   4.0405101e-03
   4.0244647e-03
   4.0084829e-03
   3.9925646e-03
   3.9767095e-03
   3.9609174e-03
   3.9451880e-03
   3.9295210e-03
   3.9139163e-03
   3.8983735e-03
   3.8828925e-03
   3.8674729e-03
   3.8521146e-03
   3.8368172e-03
   3.8215807e-03
   3.8064046e-03
   3.7912887e-03
   3.7762330e-03
   3.7612370e-03
   3.7463005e-03
   3.7314234e-03
   3.7166053e-03
   3.7018461e-03
   3.6871455e-03
   3.6725033e-03
   3.6579192e-03
   3.6433930e-03
   3.6289246e-03
   3.6145136e-03
   3.6001598e-03
   3.5858630e-03
   3.5716230e-03
   3.5574395e-03
   3.5433124e-03
   3.5292413e-03
   3.5152262e-03
   3.5012667e-03
   3.4873626e-03
   3.4735137e-03
   3.4597199e-03
   3.4459808e-03
   3.4322963e-03
   3.4186661e-03
   3.4050901e-03
   3.3915679e-03
   3.3780995e-03
   3.3646845e-03
   3.3513228e-03
   3.3380142e-03
   3.3247585e-03
   3.3115553e-03
   3.2984046e-03
   3.2853062e-03
   3.2722597e-03
   3.2592651e-03
   3.2463220e-03
   3.2334304e-03
   3.2205899e-03
   3.2078005e-03
   3.1950618e-03
   3.1823737e-03
   3.1697360e-03
   3.1571485e-03
   3.1446110e-03
   3.1321233e-03
   3.1196851e-03
   3.1072964e-03
   3.0949568e-03
   3.0826663e-03
   3.0704245e-03
   3.0582314e-03
   3.0460867e-03
   3.0339902e-03
   3.0219418e-03
   3.0099412e-03
   2.9979882e-03
   2.9860828e-03
   2.9742246e-03
   2.9624135e-03
   2.9506493e-03
   2.9389318e-03
   2.9272608e-03
   2.9156362e-03
   2.9040578e-03
   2.8925253e-03
   2.8810387e-03
   2.8695976e-03
   2.8582020e-03
   2.8468516e-03
   2.8355464e-03
   2.8242860e-03
   2.8130703e-03
   2.8018992e-03
   2.7907724e-03
   2.7796898e-03
   2.7686512e-03
   2.7576565e-03
   2.7467054e-03
   2.7357978e-03
   2.7249335e-03
   2.7141124e-03
   2.7033343e-03
   2.6925989e-03
   2.6819062e-03
   2.6712559e-03
   2.6606479e-03
   2.6500821e-03
   2.6395582e-03
   2.6290761e-03
   2.6186357e-03
   2.6082367e-03
   2.5978789e-03
   2.5875624e-03
   2.5772868e-03
   2.5670520e-03
   2.5568578e-03
   2.5467041e-03
   2.5365908e-03
   2.5265176e-03
   2.5164844e-03
   2.5064910e-03
   2.4965374e-03
   2.4866232e-03
   2.4767485e-03
   2.4669129e-03
   2.4571164e-03
   2.4473589e-03
   2.4376400e-03
   2.4279598e-03
   2.4183180e-03
   2.4087145e-03
   2.3991491e-03
   2.3896217e-03
   2.3801321e-03
   2.3706803e-03
   2.3612659e-03
   2.3518890e-03
   2.3425493e-03
   2.3332466e-03
   2.3239810e-03
   2.3147521e-03
   2.3055598e-03
   2.2964041e-03
   2.2872847e-03
   2.2782016e-03
   2.2691545e-03
   2.2601433e-03
   2.2511680e-03
   2.2422282e-03
   2.2333240e-03
   2.2244551e-03
   2.2156215e-03
   2.2068229e-03
   2.1980593e-03
   2.1893304e-03
   2.1806363e-03
   2.1719766e-03
   2.1633514e-03
   2.1547604e-03
   2.1462035e-03
   2.1376806e-03
   2.1291915e-03
   2.1207362e-03
   2.1123144e-03
   2.1039261e-03
   2.0955711e-03
   2.0872492e-03
   2.0789604e-03
   2.0707046e-03
   2.0624815e-03
   2.0542910e-03
   2.0461331e-03
   2.0380076e-03
   2.0299144e-03
   2.0218533e-03
   2.0138242e-03
   2.0058270e-03
   1.9978615e-03
   1.9899277e-03
   1.9820254e-03
   1.9741545e-03
   1.9663148e-03
   1.9585063e-03
   1.9507287e-03
   1.9429821e-03
   1.9352662e-03
   1.9275810e-03
   1.9199263e-03
   1.9123019e-03
   1.9047079e-03
   1.8971440e-03
   1.8896102e-03
   1.8821062e-03
   1.8746321e-03
   1.8671876e-03
   1.8597727e-03
   1.8523873e-03
   1.8450312e-03
   1.8377043e-03
   1.8304065e-03
   1.8231377e-03
   1.8158977e-03
   1.8086865e-03
   1.8015039e-03
   1.7943499e-03
   1.7872242e-03
   1.7801269e-03
   1.7730577e-03
   1.7660166e-03
   1.7590035e-03
   1.7520182e-03
   1.7450607e-03
   1.7381308e-03
   1.7312284e-03
   1.7243534e-03
   1.7175058e-03
   1.7106853e-03
   1.7038919e-03
   1.6971255e-03
   1.6903859e-03
   1.6836732e-03
   1.6769870e-03
   1.6703275e-03
   1.6636943e-03
   1.6570875e-03
   1.6505070e-03
   1.6439526e-03
   1.6374242e-03
   1.6309217e-03
   1.6244451e-03
   1.6179942e-03
   1.6115689e-03
   1.6051691e-03
   1.5987947e-03
   1.5924456e-03
   1.5861218e-03
   1.5798231e-03
   1.5735493e-03
   1.5673005e-03
   1.5610765e-03
   1.5548773e-03
   1.5487026e-03
   1.5425525e-03
   1.5364268e-03
   1.5303254e-03
   1.5242482e-03
   1.5181952e-03
   1.5121662e-03
   1.5061612e-03
   1.5001800e-03
   1.4942225e-03
   1.4882887e-03
   1.4823785e-03
   1.4764918e-03
   1.4706284e-03
   1.4647883e-03
   1.4589714e-03
   1.4531776e-03
   1.4474068e-03
   1.4416589e-03
   1.4359339e-03
   1.4302316e-03
   1.4245519e-03
   1.4188948e-03
   1.4132601e-03
   1.4076478e-03
   1.4020579e-03
   1.3964901e-03
   1.3909444e-03
   1.3854207e-03
   1.3799190e-03
   1.3744392e-03
   1.3689810e-03
   1.3635446e-03
   1.3581298e-03
   1.3527364e-03
   1.3473645e-03
   1.3420139e-03
   1.3366846e-03
   1.3313764e-03
   1.3260893e-03
   1.3208232e-03
   1.3155780e-03
   1.3103536e-03
   1.3051500e-03
   1.2999671e-03
   1.2948047e-03
   1.2896628e-03
   1.2845414e-03
   1.2794403e-03
   1.2743594e-03
   1.2692987e-03
   1.2642581e-03
   1.2592376e-03
   1.2542370e-03
   1.2492562e-03
   1.2442952e-03
   1.2393539e-03
   1.2344322e-03
   1.2295301e-03
   1.2246475e-03
   1.2197842e-03
   1.2149403e-03
   1.2101155e-03
   1.2053100e-03
   1.2005235e-03
   1.1957561e-03
   1.1910075e-03
   1.1862779e-03
   1.1815670e-03
   1.1768748e-03
   1.1722012e-03
   1.1675462e-03
   1.1629097e-03
   1.1582916e-03
   1.1536919e-03
   1.1491104e-03
   1.1445471e-03
   1.1400019e-03
   1.1354748e-03
   1.1309657e-03
   1.1264744e-03
   1.1220010e-03
   1.1175454e-03
   1.1131074e-03
   1.1086871e-03
   1.1042843e-03
   1.0998991e-03
   1.0955312e-03
   1.0911807e-03
   1.0868474e-03
   1.0825314e-03
   1.0782325e-03
   1.0739507e-03
   1.0696858e-03
   1.0654379e-03
   1.0612069e-03
   1.0569927e-03
   1.0527952e-03
   1.0486144e-03
   1.0444502e-03
   1.0403025e-03
   1.0361713e-03
   1.0320565e-03
   1.0279581e-03
   1.0238759e-03
   1.0198099e-03
   1.0157601e-03
   1.0117264e-03
   1.0077087e-03
   1.0037069e-03
   9.9972102e-04
   9.9575097e-04
   9.9179669e-04
   9.8785811e-04
   9.8393518e-04
   9.8002782e-04
   9.7613598e-04
   9.7225959e-04
   9.6839860e-04
   9.6455294e-04
   9.6072255e-04
   9.5690737e-04
   9.5310735e-04
   9.4932241e-04
   9.4555251e-04
   9.4179757e-04
   9.3805755e-04
   9.3433238e-04
   9.3062200e-04
   9.2692636e-04
   9.2324539e-04
   9.1957904e-04
   9.1592725e-04
   9.1228996e-04
   9.0866712e-04
   9.0505866e-04
   9.0146454e-04
   8.9788468e-04
   8.9431904e-04
   8.9076757e-04
   8.8723019e-04
   8.8370686e-04
   8.8019753e-04
   8.7670213e-04
   8.7322061e-04
   8.6975291e-04
   8.6629899e-04
   8.6285879e-04
   8.5943224e-04
   8.5601930e-04
   8.5261992e-04
   8.4923403e-04
   8.4586160e-04
   8.4250255e-04
   8.3915684e-04
   8.3582442e-04
   8.3250523e-04
   8.2919923e-04
   8.2590635e-04
   8.2262655e-04
   8.1935977e-04
   8.1610597e-04
   8.1286509e-04
   8.0963707e-04
   8.0642188e-04
   8.0321945e-04
   8.0002975e-04
   7.9685271e-04
   7.9368828e-04
   7.9053642e-04
   7.8739708e-04
   7.8427021e-04
   7.8115575e-04
   7.7805366e-04
   7.7496389e-04
   7.7188639e-04
   7.6882111e-04
   7.6576800e-04
   7.6272702e-04
   7.5969811e-04
   7.5668123e-04
   7.5367634e-04
   7.5068337e-04
   7.4770229e-04
   7.4473305e-04
   7.4177560e-04
   7.3882990e-04
   7.3589589e-04
   7.3297353e-04
   7.3006278e-04
   7.2716359e-04
   7.2427591e-04
   7.2139970e-04
   7.1853491e-04
   7.1568150e-04
   7.1283942e-04
   7.1000862e-04
   7.0718907e-04
   7.0438071e-04
   7.0158351e-04
   6.9879741e-04
   6.9602238e-04
   6.9325837e-04
   6.9050533e-04
   6.8776323e-04
   6.8503202e-04
   6.8231165e-04
   6.7960209e-04
   6.7690328e-04
   6.7421520e-04
   6.7153778e-04
   6.6887100e-04
   6.6621481e-04
   6.6356917e-04
   6.6093404e-04
   6.5830937e-04
   6.5569512e-04
   6.5309125e-04
   6.5049773e-04
   6.4791450e-04
   6.4534153e-04
   6.4277878e-04
   6.4022621e-04
   6.3768377e-04
   6.3515143e-04
   6.3262915e-04
   6.3011688e-04
   6.2761459e-04
   6.2512223e-04
   6.2263978e-04
   6.2016718e-04
   6.1770440e-04
   6.1525140e-04
   6.1280814e-04
   6.1037459e-04
   6.0795070e-04
   6.0553643e-04
   6.0313175e-04
   6.0073662e-04
   5.9835101e-04
   5.9597486e-04
   5.9360815e-04
   5.9125084e-04
   5.8890290e-04
   5.8656427e-04
   5.8423494e-04
   5.8191485e-04
   5.7960398e-04
   5.7730228e-04
   5.7500972e-04
   5.7272627e-04
   5.7045189e-04
   5.6818653e-04
   5.6593018e-04
   5.6368278e-04
   5.6144431e-04
   5.5921473e-04
   5.5699400e-04
   5.5478209e-04
   5.5257897e-04
   5.5038459e-04
   5.4819893e-04
   5.4602195e-04
   5.4385361e-04
   5.4169388e-04
   5.3954273e-04
   5.3740013e-04
   5.3526603e-04
   5.3314041e-04
   5.3102322e-04
   5.2891445e-04
   5.2681405e-04
   5.2472199e-04
   5.2263824e-04
   5.2056276e-04
   5.1849552e-04
   5.1643650e-04
   5.1438565e-04
   5.1234295e-04
   5.1030835e-04
   5.0828184e-04
   5.0626337e-04
   5.0425292e-04
   5.0225046e-04
   5.0025595e-04
   4.9826935e-04
   4.9629065e-04
   4.9431980e-04
   4.9235678e-04
   4.9040156e-04
   4.8845410e-04
   4.8651437e-04
   4.8458235e-04
   4.8265800e-04
   4.8074129e-04
   4.7883219e-04
   4.7693067e-04
   4.7503671e-04
   4.7315026e-04
   4.7127131e-04
   4.6939982e-04
   4.6753576e-04
   4.6567911e-04
   4.6382982e-04
   4.6198788e-04
   4.6015326e-04
   4.5832592e-04
   4.5650584e-04
   4.5469298e-04
   4.5288732e-04
   4.5108884e-04
   4.4929750e-04
   4.4751327e-04
   4.4573612e-04
   4.4396604e-04
   4.4220298e-04
   4.4044692e-04
   4.3869784e-04
   4.3695570e-04
   4.3522049e-04
   4.3349216e-04
   4.3177069e-04
   4.3005607e-04
   4.2834825e-04
   4.2664721e-04
   4.2495293e-04
   4.2326538e-04
   4.2158452e-04
   4.1991035e-04
   4.1824282e-04
   4.1658191e-04
   4.1492760e-04
   4.1327986e-04
   4.1163866e-04
   4.1000398e-04
   4.0837579e-04
   4.0675407e-04
   4.0513879e-04
   4.0352992e-04
   4.0192744e-04
   4.0033132e-04
   3.9874155e-04
   3.9715808e-04
   3.9558091e-04
   3.9400999e-04
   3.9244532e-04
   3.9088686e-04
   3.8933459e-04
   3.8778848e-04
   3.8624851e-04
   3.8471466e-04
   3.8318690e-04
   3.8166520e-04
   3.8014955e-04
   3.7863992e-04
   3.7713628e-04
   3.7563862e-04
   3.7414690e-04
   3.7266110e-04
   3.7118121e-04
   3.6970719e-04
   3.6823903e-04
   3.6677669e-04
   3.6532017e-04
   3.6386942e-04
   3.6242444e-04
   3.6098520e-04
   3.5955167e-04
   3.5812384e-04
   3.5670167e-04
   3.5528515e-04
   3.5387426e-04
   3.5246897e-04
   3.5106926e-04
   3.4967511e-04
   3.4828650e-04
   3.4690340e-04
   3.4552579e-04
   3.4415366e-04
   3.4278697e-04
   3.4142571e-04
   3.4006986e-04
   3.3871939e-04
   3.3737428e-04
   3.3603452e-04
   3.3470007e-04
   3.3337093e-04
   3.3204706e-04
   3.3072845e-04
   3.2941508e-04
   3.2810692e-04
   3.2680395e-04
   3.2550617e-04
   3.2421353e-04
   3.2292603e-04
   3.2164364e-04
   3.2036634e-04
   3.1909412e-04
   3.1782695e-04
   3.1656481e-04
   3.1530768e-04
   3.1405555e-04
   3.1280838e-04
   3.1156617e-04
   3.1032889e-04
   3.0909653e-04
   3.0786906e-04
   3.0664647e-04
   3.0542873e-04
   3.0421582e-04
   3.0300773e-04
   3.0180444e-04
   3.0060593e-04
   2.9941218e-04
   2.9822317e-04
   2.9703888e-04
   2.9585929e-04
   2.9468439e-04
   2.9351415e-04
   2.9234856e-04
   2.9118760e-04
   2.9003125e-04
   2.8887949e-04
   2.8773230e-04
   2.8658968e-04
   2.8545158e-04
   2.8431801e-04
   2.8318894e-04
   2.8206435e-04
   2.8094423e-04
   2.7982856e-04
   2.7871732e-04
   2.7761049e-04
   2.7650806e-04
   2.7541000e-04
   2.7431630e-04
   2.7322695e-04
   2.7214193e-04
   2.7106121e-04
   2.6998478e-04
   2.6891263e-04
   2.6784474e-04
   2.6678108e-04
   2.6572166e-04
   2.6466643e-04
   2.6361540e-04
   2.6256855e-04
   2.6152585e-04
   2.6048729e-04
   2.5945285e-04
   2.5842252e-04
   2.5739629e-04
   2.5637413e-04
   2.5535603e-04
   2.5434197e-04
   2.5333194e-04
   2.5232592e-04
   2.5132389e-04
   2.5032585e-04
   2.4933176e-04
   2.4834163e-04
   2.4735543e-04
   2.4637314e-04
   2.4539476e-04
   2.4442025e-04
   2.4344962e-04
   2.4248285e-04
   2.4151991e-04
   2.4056080e-04
   2.3960550e-04
   2.3865398e-04
   2.3770625e-04
   2.3676229e-04
   2.3582207e-04
   2.3488558e-04
   2.3395281e-04
   2.3302375e-04
   2.3209838e-04
   2.3117668e-04
   2.3025864e-04
   2.2934425e-04
   2.2843349e-04
   2.2752634e-04
   2.2662280e-04
   2.2572285e-04
   2.2482647e-04
   2.2393365e-04
   2.2304437e-04
   2.2215863e-04
   2.2127640e-04
   2.2039768e-04
   2.1952245e-04
   2.1865069e-04
   2.1778239e-04
   2.1691755e-04
   2.1605613e-04
   2.1519814e-04
   2.1434356e-04
   2.1349236e-04
   2.1264455e-04
   2.1180011e-04
   2.1095902e-04
   2.1012127e-04
   2.0928684e-04
   2.0845573e-04
   2.0762792e-04
   2.0680340e-04
   2.0598215e-04
   2.0516417e-04
   2.0434943e-04
   2.0353792e-04
   2.0272964e-04
   2.0192457e-04
   2.0112270e-04
   2.0032401e-04
   1.9952849e-04
   1.9873614e-04
   1.9794692e-04
   1.9716085e-04
   1.9637789e-04
   1.9559804e-04
   1.9482129e-04
   1.9404763e-04
   1.9327703e-04
   1.9250950e-04
   1.9174502e-04
   1.9098357e-04
   1.9022514e-04
   1.8946973e-04
   1.8871732e-04
   1.8796789e-04
   1.8722144e-04
   1.8647796e-04
   1.8573742e-04
   1.8499983e-04
   1.8426517e-04
   1.8353342e-04
   1.8280458e-04
   1.8207864e-04
   1.8135558e-04
   1.8063539e-04
   1.7991806e-04
   1.7920357e-04
   1.7849193e-04
   1.7778311e-04
   1.7707710e-04
   1.7637390e-04
   1.7567350e-04
   1.7497587e-04
   1.7428101e-04
   1.7358892e-04
   1.7289957e-04
   1.7221296e-04
   1.7152907e-04
   1.7084791e-04
   1.7016944e-04
   1.6949367e-04
   1.6882059e-04
   1.6815018e-04
   1.6748243e-04
   1.6681733e-04
   1.6615487e-04
   1.6549504e-04
   1.6483784e-04
   1.6418324e-04
   1.6353124e-04
   1.6288184e-04
   1.6223501e-04
   1.6159075e-04
   1.6094905e-04
   1.6030989e-04
   1.5967328e-04
   1.5903919e-04
   1.5840762e-04
   1.5777856e-04
   1.5715200e-04
   1.5652792e-04
   1.5590633e-04
   1.5528720e-04
   1.5467053e-04
   1.5405631e-04
   1.5344453e-04
   1.5283517e-04
   1.5222824e-04
   1.5162372e-04
   1.5102160e-04
   1.5042187e-04
   1.4982452e-04
   1.4922954e-04
   1.4863693e-04
   1.4804667e-04
   1.4745875e-04
   1.4687317e-04
   1.4628992e-04
   1.4570898e-04
   1.4513035e-04
   1.4455401e-04
   1.4397996e-04
   1.4340820e-04
   1.4283870e-04
   1.4227147e-04
   1.4170649e-04
   1.4114375e-04
   1.4058324e-04
   1.4002497e-04
   1.3946890e-04
   1.3891505e-04
   1.3836340e-04
   1.3781394e-04
   1.3726666e-04
   1.3672155e-04
   1.3617861e-04
   1.3563782e-04
   1.3509918e-04
   1.3456268e-04
   1.3402831e-04
   1.3349607e-04
   1.3296593e-04
   1.3243791e-04
   1.3191197e-04
   1.3138813e-04
   1.3086637e-04
   1.3034668e-04
   1.2982905e-04
   1.2931348e-04
   1.2879996e-04
   1.2828847e-04
   1.2777902e-04
   1.2727159e-04
   1.2676617e-04
   1.2626277e-04
   1.2576136e-04
   1.2526194e-04
   1.2476450e-04
   1.2426905e-04
   1.2377555e-04
   1.2328402e-04
   1.2279444e-04
   1.2230681e-04
   1.2182111e-04
   1.2133734e-04
   1.2085549e-04
   1.2037555e-04
   1.1989752e-04
   1.1942139e-04
   1.1894715e-04
   1.1847479e-04
   1.1800431e-04
   1.1753570e-04
   1.1706895e-04
   1.1660405e-04
   1.1614099e-04
   1.1567978e-04
   1.1522040e-04
   1.1476284e-04
   1.1430710e-04
   1.1385317e-04
   1.1340104e-04
   1.1295071e-04
   1.1250216e-04
   1.1205540e-04
   1.1161041e-04
   1.1116719e-04
   1.1072573e-04
   1.1028602e-04
   1.0984805e-04
   1.0941183e-04
   1.0897734e-04
   1.0854457e-04
   1.0811353e-04
   1.0768419e-04
   1.0725656e-04
   1.0683063e-04
   1.0640639e-04
   1.0598383e-04
   1.0556295e-04
   1.0514375e-04
   1.0472620e-04
   1.0431032e-04
   1.0389609e-04
   1.0348350e-04
   1.0307255e-04
   1.0266324e-04
   1.0225554e-04
   1.0184947e-04
   1.0144501e-04
   1.0104216e-04
   1.0064090e-04
   1.0024124e-04
   9.9843170e-05
   9.9446677e-05
   9.9051759e-05
   9.8658409e-05
   9.8266622e-05
   9.7876390e-05
   9.7487708e-05
   9.7100569e-05
   9.6714968e-05
   9.6330898e-05
   9.5948353e-05
   9.5567327e-05
   9.5187815e-05
   9.4809809e-05
   9.4433305e-05
   9.4058296e-05
   9.3684776e-05
   9.3312739e-05
   9.2942180e-05
   9.2573092e-05
   9.2205470e-05
   9.1839308e-05
   9.1474600e-05
   9.1111340e-05
   9.0749523e-05
   9.0389143e-05
   9.0030194e-05
   8.9672670e-05
   8.9316566e-05
   8.8961876e-05
   8.8608595e-05
   8.8256716e-05
   8.7906235e-05
   8.7557146e-05
   8.7209443e-05
   8.6863121e-05
   8.6518174e-05
   8.6174597e-05
   8.5832385e-05
   8.5491531e-05
   8.5152031e-05
   8.4813879e-05
   8.4477070e-05
   8.4141599e-05
   8.3807460e-05
   8.3474647e-05
   8.3143157e-05
   8.2812983e-05
   8.2484119e-05
   8.2156562e-05
   8.1830306e-05
   8.1505345e-05
   8.1181675e-05
   8.0859290e-05
   8.0538185e-05
   8.0218356e-05
   7.9899796e-05
   7.9582502e-05
   7.9266468e-05
   7.8951688e-05
   7.8638159e-05
   7.8325875e-05
   7.8014831e-05
   7.7705022e-05
   7.7396443e-05
   7.7089090e-05
   7.6782957e-05
   7.6478041e-05
   7.6174334e-05
   7.5871834e-05
   7.5570536e-05
   7.5270434e-05
   7.4971523e-05
   7.4673800e-05
   7.4377258e-05
   7.4081895e-05
   7.3787704e-05
   7.3494682e-05
   7.3202823e-05
   7.2912124e-05
   7.2622578e-05
   7.2334183e-05
   7.2046933e-05
   7.1760823e-05
   7.1475850e-05
   7.1192009e-05
   7.0909294e-05
   7.0627702e-05
   7.0347229e-05
   7.0067869e-05
   6.9789619e-05
   6.9512474e-05
   6.9236429e-05
   6.8961480e-05
   6.8687624e-05
   6.8414855e-05
   6.8143169e-05
   6.7872562e-05
   6.7603029e-05
   6.7334567e-05
   6.7067171e-05
   6.6800837e-05
   6.6535561e-05
   6.6271338e-05
   6.6008164e-05
   6.5746036e-05
   6.5484948e-05
   6.5224897e-05
   6.4965879e-05
   6.4707890e-05
   6.4450925e-05
   6.4194980e-05
   6.3940052e-05
   6.3686136e-05
   6.3433229e-05
   6.3181326e-05
   6.2930423e-05
   6.2680517e-05
   6.2431603e-05
   6.2183677e-05
   6.1936736e-05
   6.1690776e-05
   6.1445792e-05
   6.1201782e-05
   6.0958740e-05
   6.0716663e-05
   6.0475548e-05
   6.0235391e-05
   5.9996187e-05
   5.9757932e-05
   5.9520624e-05
   5.9284259e-05
   5.9048832e-05
   5.8814340e-05
   5.8580779e-05
   5.8348146e-05
   5.8116437e-05
   5.7885647e-05
   5.7655774e-05
   5.7426814e-05
   5.7198764e-05
   5.6971619e-05
   5.6745376e-05
   5.6520031e-05
   5.6295581e-05
   5.6072023e-05
   5.5849352e-05
   5.5627566e-05
   5.5406660e-05
   5.5186632e-05
   5.4967477e-05
   5.4749193e-05
   5.4531775e-05
   5.4315221e-05
   5.4099527e-05
   5.3884690e-05
   5.3670705e-05
   5.3457571e-05
   5.3245283e-05
   5.3033837e-05
   5.2823232e-05
   5.2613463e-05
   5.2404526e-05
   5.2196420e-05
   5.1989140e-05
   5.1782683e-05
   5.1577046e-05
   5.1372226e-05
   5.1168219e-05
   5.0965022e-05
   5.0762632e-05
   5.0561046e-05
   5.0360260e-05
   5.0160272e-05
   4.9961078e-05
   4.9762674e-05
   4.9565059e-05
   4.9368229e-05
   4.9172180e-05
   4.8976910e-05
   4.8782415e-05
   4.8588692e-05
   4.8395739e-05
   4.8203552e-05
   4.8012128e-05
   4.7821465e-05
   4.7631559e-05
   4.7442406e-05
   4.7254005e-05
   4.7066352e-05
   4.6879445e-05
   4.6693279e-05
   4.6507853e-05
   4.6323163e-05
   4.6139207e-05
   4.5955981e-05
   4.5773482e-05
   4.5591709e-05
   4.5410657e-05
   4.5230325e-05
   4.5050708e-05
   4.4871805e-05
   4.4693612e-05
   4.4516127e-05
   4.4339346e-05
   4.4163268e-05
   4.3987889e-05
   4.3813206e-05
   4.3639217e-05
   4.3465919e-05
   4.3293309e-05
   4.3121385e-05
   4.2950143e-05
   4.2779582e-05
   4.2609697e-05
   4.2440488e-05
   4.2271950e-05
   4.2104081e-05
   4.1936880e-05
   4.1770342e-05
   4.1604465e-05
   4.1439248e-05
   4.1274686e-05
   4.1110778e-05
   4.0947521e-05
   4.0784912e-05
   4.0622949e-05
   4.0461629e-05
   4.0300949e-05
   4.0140908e-05
   3.9981502e-05
   3.9822730e-05
   3.9664587e-05
   3.9507073e-05
   3.9350185e-05
   3.9193919e-05
   3.9038274e-05
   3.8883247e-05
   3.8728836e-05
   3.8575037e-05
   3.8421850e-05
   3.8269271e-05
   3.8117298e-05
   3.7965928e-05
   3.7815160e-05
   3.7664990e-05
   3.7515416e-05
   3.7366437e-05
   3.7218049e-05
   3.7070250e-05
   3.6923039e-05
   3.6776412e-05
   3.6630367e-05
   3.6484902e-05
   3.6340015e-05
   3.6195703e-05
   3.6051964e-05
   3.5908796e-05
   3.5766197e-05
   3.5624164e-05
   3.5482695e-05
   3.5341788e-05
   3.5201440e-05
   3.5061650e-05
   3.4922415e-05
   3.4783732e-05
   3.4645601e-05
   3.4508018e-05
   3.4370981e-05
   3.4234489e-05
   3.4098538e-05
   3.3963128e-05
   3.3828255e-05
   3.3693918e-05
   3.3560114e-05
   3.3426842e-05
   3.3294098e-05
   3.3161882e-05
   3.3030192e-05
   3.2899024e-05
   3.2768376e-05
   3.2638248e-05
   3.2508637e-05
   3.2379540e-05
   3.2250956e-05
   3.2122882e-05
   3.1995317e-05
   3.1868259e-05
   3.1741705e-05
   3.1615654e-05
   3.1490103e-05
   3.1365051e-05
   3.1240496e-05
   3.1116435e-05
   3.0992867e-05
   3.0869790e-05
   3.0747201e-05
   3.0625099e-05
   3.0503482e-05
   3.0382348e-05
   3.0261695e-05
   3.0141521e-05
   3.0021825e-05
   2.9902603e-05
   2.9783855e-05
   2.9665579e-05
   2.9547773e-05
   2.9430434e-05
   2.9313561e-05
   2.9197152e-05
   2.9081206e-05
   2.8965720e-05
   2.8850693e-05
   2.8736122e-05
   2.8622007e-05
   2.8508344e-05
   2.8395133e-05
   2.8282372e-05
   2.8170058e-05
   2.8058191e-05
   2.7946767e-05
   2.7835786e-05
   2.7725246e-05
   2.7615145e-05
   2.7505481e-05
   2.7396252e-05
   2.7287458e-05
   2.7179095e-05
   2.7071163e-05
   2.6963659e-05
   2.6856582e-05
   2.6749930e-05
   2.6643702e-05
   2.6537896e-05
   2.6432510e-05
   2.6327542e-05
   2.6222992e-05
   2.6118856e-05
   2.6015134e-05
   2.5911824e-05
   2.5808924e-05
   2.5706433e-05
   2.5604349e-05
   2.5502670e-05
   2.5401395e-05
   2.5300522e-05
   2.5200050e-05
   2.5099977e-05
   2.5000301e-05
   2.4901021e-05
   2.4802135e-05
   2.4703642e-05
   2.4605540e-05
   2.4507827e-05
   2.4410503e-05
   2.4313565e-05
   2.4217012e-05
   2.4120843e-05
   2.4025055e-05
   2.3929648e-05
   2.3834620e-05
   2.3739969e-05
   2.3645694e-05
   2.3551793e-05
   2.3458265e-05
   2.3365109e-05
   2.3272322e-05
   2.3179904e-05
   2.3087854e-05
   2.2996168e-05
   2.2904847e-05
   2.2813888e-05
   2.2723291e-05
   2.2633053e-05
   2.2543174e-05
   2.2453651e-05
   2.2364484e-05
   2.2275672e-05
   2.2187211e-05
   2.2099103e-05
   2.2011344e-05
   2.1923933e-05
   2.1836870e-05
   2.1750152e-05
   2.1663779e-05
   2.1577749e-05
   2.1492060e-05
   2.1406712e-05
   2.1321703e-05
   2.1237031e-05
   2.1152695e-05
   2.1068695e-05
   2.0985028e-05
   2.0901693e-05
   2.0818689e-05
   2.0736015e-05
   2.0653669e-05
   2.0571650e-05
   2.0489957e-05
   2.0408588e-05
   2.0327543e-05
   2.0246819e-05
   2.0166416e-05
   2.0086332e-05
   2.0006566e-05
   1.9927117e-05
   1.9847983e-05
   1.9769164e-05
   1.9690657e-05
   1.9612463e-05
   1.9534578e-05
   1.9457004e-05
   1.9379737e-05
   1.9302777e-05
   1.9226123e-05
   1.9149773e-05
   1.9073726e-05
   1.8997981e-05
   1.8922537e-05
   1.8847393e-05
   1.8772547e-05
   1.8697999e-05
   1.8623746e-05
   1.8549788e-05
   1.8476124e-05
   1.8402753e-05
   1.8329672e-05
   1.8256882e-05
   1.8184382e-05
   1.8112169e-05
   1.8040242e-05
   1.7968602e-05
   1.7897246e-05
   1.7826173e-05
   1.7755383e-05
   1.7684873e-05
   1.7614644e-05
   1.7544693e-05
   1.7475021e-05
   1.7405625e-05
   1.7336504e-05
   1.7267658e-05
   1.7199086e-05
   1.7130786e-05
   1.7062757e-05
   1.6994998e-05
   1.6927508e-05
   1.6860286e-05
   1.6793332e-05
   1.6726643e-05
   1.6660219e-05
   1.6594058e-05
   1.6528161e-05
   1.6462525e-05
   1.6397150e-05
   1.6332034e-05
   1.6267177e-05
   1.6202578e-05
   1.6138235e-05
   1.6074147e-05
   1.6010314e-05
   1.5946735e-05
   1.5883408e-05
   1.5820333e-05
   1.5757508e-05
   1.5694932e-05
   1.5632605e-05
   1.5570526e-05
   1.5508693e-05
   1.5447105e-05
   1.5385762e-05
   1.5324663e-05
   1.5263807e-05
   1.5203192e-05
   1.5142817e-05
   1.5082683e-05
   1.5022787e-05
   1.4963130e-05
   1.4903709e-05
   1.4844524e-05
   1.4785574e-05
   1.4726858e-05
   1.4668375e-05
   1.4610125e-05
   1.4552106e-05
   1.4494317e-05
   1.4436758e-05
   1.4379428e-05
   1.4322325e-05
   1.4265449e-05
   1.4208798e-05
   1.4152373e-05
   1.4096172e-05
   1.4040194e-05
   1.3984438e-05
   1.3928903e-05
   1.3873590e-05
   1.3818495e-05
   1.3763620e-05
   1.3708963e-05
   1.3654522e-05
   1.3600298e-05
   1.3546289e-05
   1.3492495e-05
   1.3438914e-05
   1.3385546e-05
   1.3332390e-05
   1.3279445e-05
   1.3226710e-05
   1.3174185e-05
   1.3121868e-05
   1.3069759e-05
   1.3017857e-05
   1.2966161e-05
   1.2914671e-05
   1.2863385e-05
   1.2812302e-05
   1.2761423e-05
   1.2710745e-05
   1.2660269e-05
   1.2609993e-05
   1.2559917e-05
   1.2510039e-05
   1.2460360e-05
   1.2410878e-05
   1.2361592e-05
   1.2312503e-05
   1.2263608e-05
   1.2214907e-05
   1.2166400e-05
   1.2118085e-05
   1.2069962e-05
   1.2022031e-05
   1.1974289e-05
   1.1926738e-05
   1.1879375e-05
   1.1832200e-05
   1.1785212e-05
   1.1738411e-05
   1.1691796e-05
   1.1645367e-05
   1.1599121e-05
   1.1553059e-05
   1.1507180e-05
   1.1461483e-05
   1.1415968e-05
   1.1370633e-05
   1.1325479e-05
   1.1280504e-05
   1.1235707e-05
   1.1191088e-05
   1.1146647e-05
   1.1102382e-05
   1.1058293e-05
   1.1014378e-05
   1.0970639e-05
   1.0927072e-05
   1.0883679e-05
   1.0840459e-05
   1.0797409e-05
   1.0754531e-05
   1.0711823e-05
   1.0669285e-05
   1.0626916e-05
   1.0584715e-05
   1.0542681e-05
   1.0500814e-05
   1.0459114e-05
   1.0417579e-05
   1.0376210e-05
   1.0335004e-05
   1.0293962e-05
   1.0253083e-05
   1.0212367e-05
   1.0171812e-05
   1.0131418e-05
   1.0091185e-05
   1.0051111e-05
   1.0011196e-05
   9.9714404e-06
   9.9318423e-06
   9.8924014e-06
   9.8531172e-06
   9.8139889e-06
   9.7750161e-06
   9.7361980e-06
   9.6975340e-06
   9.6590236e-06
   9.6206662e-06
   9.5824610e-06
   9.5444076e-06
   9.5065053e-06
   9.4687535e-06
   9.4311516e-06
   9.3936991e-06
   9.3563952e-06
   9.3192395e-06
   9.2822314e-06
   9.2453702e-06
   9.2086555e-06
   9.1720865e-06
   9.1356627e-06
   9.0993836e-06
   9.0632485e-06
   9.0272570e-06
   8.9914083e-06
   8.9557021e-06
   8.9201376e-06
   8.8847144e-06
   8.8494318e-06
   8.8142894e-06
   8.7792865e-06
   8.7444226e-06
   8.7096971e-06
   8.6751096e-06
   8.6406594e-06
   8.6063460e-06
   8.5721689e-06
   8.5381275e-06
   8.5042212e-06
   8.4704497e-06
   8.4368122e-06
   8.4033083e-06
   8.3699375e-06
   8.3366992e-06
   8.3035929e-06
   8.2706180e-06
   8.2377741e-06
   8.2050607e-06
   8.1724771e-06
   8.1400229e-06
   8.1076977e-06
   8.0755008e-06
   8.0434317e-06
   8.0114900e-06
   7.9796751e-06
   7.9479866e-06
   7.9164239e-06
   7.8849866e-06
   7.8536741e-06
   7.8224860e-06
   7.7914217e-06
   7.7604807e-06
   7.7296627e-06
   7.6989670e-06
   7.6683932e-06
   7.6379408e-06
   7.6076094e-06
   7.5773984e-06
   7.5473074e-06
   7.5173359e-06
   7.4874834e-06
   7.4577494e-06
   7.4281336e-06
   7.3986353e-06
   7.3692542e-06
   7.3399897e-06
   7.3108415e-06
   7.2818090e-06
   7.2528919e-06
   7.2240895e-06
   7.1954015e-06
   7.1668275e-06
   7.1383669e-06
   7.1100194e-06
   7.0817844e-06
   7.0536615e-06
   7.0256504e-06
   6.9977504e-06
   6.9699613e-06
   6.9422825e-06
   6.9147136e-06
   6.8872542e-06
   6.8599039e-06
   6.8326621e-06
   6.8055286e-06
   6.7785028e-06
   6.7515843e-06
   6.7247727e-06
   6.6980676e-06
   6.6714686e-06
   6.6449751e-06
   6.6185869e-06
   6.5923035e-06
   6.5661244e-06
   6.5400494e-06
   6.5140778e-06
   6.4882094e-06
   6.4624437e-06
   6.4367804e-06
   6.4112189e-06
   6.3857590e-06
   6.3604002e-06
   6.3351420e-06
   6.3099842e-06
   6.2849263e-06
   6.2599679e-06
   6.2351086e-06
   6.2103480e-06
   6.1856858e-06
   6.1611215e-06
   6.1366547e-06
   6.1122851e-06
   6.0880123e-06
   6.0638358e-06
   6.0397554e-06
   6.0157706e-06
   5.9918811e-06
   5.9680864e-06
   5.9443862e-06
   5.9207801e-06
   5.8972678e-06
   5.8738488e-06
   5.8505229e-06
   5.8272896e-06
   5.8041485e-06
   5.7810993e-06
   5.7581417e-06
   5.7352752e-06
   5.7124996e-06
   5.6898144e-06
   5.6672192e-06
   5.6447138e-06
   5.6222978e-06
   5.5999708e-06
   5.5777324e-06
   5.5555824e-06
   5.5335203e-06
   5.5115459e-06
   5.4896587e-06
   5.4678584e-06
   5.4461447e-06
   5.4245172e-06
   5.4029756e-06
   5.3815196e-06
   5.3601487e-06
   5.3388628e-06
   5.3176613e-06
   5.2965441e-06
   5.2755107e-06
   5.2545608e-06
   5.2336941e-06
   5.2129103e-06
   5.1922091e-06
   5.1715900e-06
   5.1510528e-06
   5.1305972e-06
   5.1102228e-06
   5.0899293e-06
   5.0697164e-06
   5.0495838e-06
   5.0295311e-06
   5.0095581e-06
   4.9896644e-06
   4.9698497e-06
   4.9501136e-06
   4.9304560e-06
   4.9108764e-06
   4.8913745e-06
   4.8719501e-06
   4.8526028e-06
   4.8333324e-06
   4.8141385e-06
   4.7950208e-06
   4.7759791e-06
   4.7570129e-06
   4.7381221e-06
   4.7193063e-06
   4.7005652e-06
   4.6818985e-06
   4.6633060e-06
   4.6447873e-06
   4.6263421e-06
   4.6079702e-06
   4.5896712e-06
   4.5714449e-06
   4.5532910e-06
   4.5352092e-06
   4.5171992e-06
   4.4992607e-06
   4.4813934e-06
   4.4635971e-06
   4.4458715e-06
   4.4282163e-06
   4.4106311e-06
   4.3931158e-06
   4.3756701e-06
   4.3582936e-06
   4.3409862e-06
   4.3237475e-06
   4.3065772e-06
   4.2894751e-06
   4.2724410e-06
   4.2554744e-06
   4.2385753e-06
   4.2217433e-06
   4.2049781e-06
   4.1882795e-06
   4.1716472e-06
   4.1550809e-06
   4.1385804e-06
   4.1221455e-06
   4.1057758e-06
   4.0894712e-06
   4.0732312e-06
   4.0570558e-06
   4.0409446e-06
   4.0248974e-06
   4.0089139e-06
   3.9929939e-06
   3.9771371e-06
   3.9613433e-06
   3.9456122e-06
   3.9299436e-06
   3.9143371e-06
   3.8987927e-06
   3.8833100e-06
   3.8678888e-06
   3.8525288e-06
   3.8372298e-06
   3.8219916e-06
   3.8068139e-06
   3.7916964e-06
   3.7766390e-06
   3.7616414e-06
   3.7467033e-06
   3.7318246e-06
   3.7170050e-06
   3.7022442e-06
   3.6875420e-06
   3.6728982e-06
   3.6583125e-06
   3.6437848e-06
   3.6293148e-06
   3.6149022e-06
   3.6005469e-06
   3.5862486e-06
   3.5720070e-06
   3.5578220e-06
   3.5436934e-06
   3.5296208e-06
   3.5156042e-06
   3.5016431e-06
   3.4877376e-06
   3.4738872e-06
   3.4600919e-06
   3.4463513e-06
   3.4326654e-06
   3.4190337e-06
   3.4054562e-06
   3.3919326e-06
   3.3784627e-06
   3.3650463e-06
   3.3516832e-06
   3.3383732e-06
   3.3251160e-06
   3.3119114e-06
   3.2987593e-06
   3.2856594e-06
   3.2726116e-06
   3.2596155e-06
   3.2466711e-06
   3.2337781e-06
   3.2209362e-06
   3.2081454e-06
   3.1954054e-06
   3.1827159e-06
   3.1700769e-06
   3.1574880e-06
   3.1449491e-06
   3.1324601e-06
   3.1200206e-06
   3.1076305e-06
   3.0952896e-06
   3.0829977e-06
   3.0707547e-06
   3.0585602e-06
   3.0464142e-06
   3.0343165e-06
   3.0222667e-06
   3.0102648e-06
   2.9983106e-06
   2.9864039e-06
   2.9745444e-06
   2.9627320e-06
   2.9509665e-06
   2.9392478e-06
   2.9275756e-06
   2.9159497e-06
   2.9043701e-06
   2.8928364e-06
   2.8813485e-06
   2.8699062e-06
   2.8585093e-06
   2.8471578e-06
   2.8358513e-06
   2.8245897e-06
   2.8133728e-06
   2.8022004e-06
   2.7910725e-06
   2.7799887e-06
   2.7689489e-06
   2.7579530e-06
   2.7470008e-06
   2.7360920e-06
   2.7252266e-06
   2.7144043e-06
   2.7036249e-06
   2.6928884e-06
   2.6821946e-06
   2.6715432e-06
   2.6609340e-06
   2.6503671e-06
   2.6398420e-06
   2.6293588e-06
   2.6189172e-06
   2.6085171e-06
   2.5981583e-06
   2.5878406e-06
   2.5775639e-06
   2.5673280e-06
   2.5571327e-06
   2.5469780e-06
   2.5368635e-06
   2.5267893e-06
   2.5167550e-06
   2.5067606e-06
   2.4968058e-06
   2.4868906e-06
   2.4770148e-06
   2.4671782e-06
   2.4573807e-06
   2.4476220e-06
   2.4379021e-06
   2.4282209e-06
   2.4185780e-06
   2.4089735e-06
   2.3994071e-06
   2.3898787e-06
   2.3803881e-06
   2.3709352e-06
   2.3615198e-06
   2.3521419e-06
   2.3428012e-06
   2.3334975e-06
   2.3242309e-06
   2.3150010e-06
   2.3058078e-06
   2.2966510e-06
   2.2875307e-06
   2.2784466e-06
   2.2693985e-06
   2.2603864e-06
   2.2514100e-06
   2.2424693e-06
   2.2335641e-06
   2.2246943e-06
   2.2158597e-06
   2.2070602e-06
   2.1982956e-06
   2.1895658e-06
   2.1808707e-06
   2.1722102e-06
   2.1635840e-06
   2.1549921e-06
   2.1464343e-06
   2.1379104e-06
   2.1294205e-06
   2.1209642e-06
   2.1125415e-06
   2.1041523e-06
   2.0957964e-06
   2.0874737e-06
   2.0791840e-06
   2.0709272e-06
   2.0627032e-06
   2.0545119e-06
   2.0463532e-06
   2.0382268e-06
   2.0301327e-06
   2.0220707e-06
   2.0140407e-06
   2.0060427e-06
   1.9980764e-06
   1.9901417e-06
   1.9822385e-06
   1.9743668e-06
   1.9665263e-06
   1.9587169e-06
   1.9509385e-06
   1.9431910e-06
   1.9354743e-06
   1.9277883e-06
   1.9201327e-06
   1.9125076e-06
   1.9049127e-06
   1.8973480e-06
   1.8898133e-06
   1.8823086e-06
   1.8748337e-06
   1.8673884e-06
   1.8599727e-06
   1.8525865e-06
   1.8452296e-06
   1.8379019e-06
   1.8306033e-06
   1.8233337e-06
   1.8160930e-06
   1.8088810e-06
   1.8016976e-06
   1.7945428e-06
   1.7874164e-06
   1.7803183e-06
   1.7732484e-06
   1.7662065e-06
   1.7591927e-06
   1.7522066e-06
   1.7452484e-06
   1.7383177e-06
   1.7314146e-06
   1.7245389e-06
   1.7176905e-06
   1.7108692e-06
   1.7040751e-06
   1.6973080e-06
   1.6905677e-06
   1.6838542e-06
   1.6771674e-06
   1.6705071e-06
   1.6638732e-06
   1.6572657e-06
   1.6506845e-06
   1.6441293e-06
   1.6376003e-06
   1.6310971e-06
   1.6246198e-06
   1.6181681e-06
   1.6117421e-06
   1.6053417e-06
   1.5989666e-06
   1.5926169e-06
   1.5862923e-06
   1.5799929e-06
   1.5737185e-06
   1.5674691e-06
   1.5612444e-06
   1.5550445e-06
   1.5488691e-06
   1.5427183e-06
   1.5365920e-06
   1.5304899e-06
   1.5244121e-06
   1.5183584e-06
   1.5123288e-06
   1.5063231e-06
   1.5003413e-06
   1.4943832e-06
   1.4884488e-06
   1.4825379e-06
   1.4766505e-06
   1.4707865e-06
   1.4649458e-06
   1.4591283e-06
   1.4533338e-06
   1.4475624e-06
   1.4418139e-06
   1.4360883e-06
   1.4303853e-06
   1.4247051e-06
   1.4190473e-06
   1.4134121e-06
   1.4077992e-06
   1.4022086e-06
   1.3966402e-06
   1.3910940e-06
   1.3855697e-06
   1.3800674e-06
   1.3745869e-06
   1.3691283e-06
   1.3636912e-06
   1.3582758e-06
   1.3528819e-06
   1.3475094e-06
   1.3421582e-06
   1.3368283e-06
   1.3315195e-06
   1.3262319e-06
   1.3209652e-06
   1.3157194e-06
   1.3104945e-06
   1.3052904e-06
   1.3001068e-06
   1.2949439e-06
   1.2898015e-06
   1.2846795e-06
   1.2795778e-06
   1.2744964e-06
   1.2694352e-06
   1.2643941e-06
   1.2593730e-06
   1.2543718e-06
   1.2493905e-06
   1.2444290e-06
   1.2394872e-06
   1.2345650e-06
   1.2296623e-06
   1.2247792e-06
   1.2199154e-06
   1.2150709e-06
   1.2102457e-06
   1.2054396e-06
   1.2006526e-06
   1.1958846e-06
   1.1911356e-06
   1.1864054e-06
   1.1816940e-06
   1.1770013e-06
   1.1723273e-06
   1.1676718e-06
   1.1630348e-06
   1.1584162e-06
   1.1538159e-06
   1.1492340e-06
   1.1446702e-06
   1.1401245e-06
   1.1355969e-06
   1.1310873e-06
   1.1265955e-06
   1.1221217e-06
   1.1176655e-06
   1.1132271e-06
   1.1088063e-06
   1.1044031e-06
   1.1000173e-06
   1.0956490e-06
   1.0912980e-06
   1.0869643e-06
   1.0826478e-06
   1.0783484e-06
   1.0740661e-06
   1.0698009e-06
   1.0655525e-06
   1.0613210e-06
   1.0571064e-06
   1.0529084e-06
   1.0487272e-06
   1.0445625e-06
   1.0404144e-06
   1.0362828e-06
   1.0321675e-06
   1.0280686e-06
   1.0239860e-06
   1.0199196e-06
   1.0158693e-06
   1.0118352e-06
   1.0078170e-06
   1.0038148e-06
   9.9982852e-07
   9.9585804e-07
   9.9190334e-07
   9.8796434e-07
   9.8404098e-07
   9.8013320e-07
   9.7624094e-07
   9.7236414e-07
   9.6850273e-07
   9.6465666e-07
   9.6082586e-07
   9.5701027e-07
   9.5320984e-07
   9.4942449e-07
   9.4565418e-07
   9.4189884e-07
   9.3815842e-07
   9.3443285e-07
   9.3072207e-07
   9.2702603e-07
   9.2334467e-07
   9.1967792e-07
   9.1602574e-07
   9.1238806e-07
   9.0876483e-07
   9.0515598e-07
   9.0156147e-07
   8.9798123e-07
   8.9441521e-07
   8.9086335e-07
   8.8732559e-07
   8.8380189e-07
   8.8029217e-07
   8.7679640e-07
   8.7331451e-07
   8.6984644e-07
   8.6639215e-07
   8.6295157e-07
   8.5952466e-07
   8.5611135e-07
   8.5271160e-07
   8.4932535e-07
   8.4595255e-07
   8.4259314e-07
   8.3924708e-07
   8.3591430e-07
   8.3259475e-07
   8.2928839e-07
   8.2599516e-07
   8.2271500e-07
   8.1944788e-07
   8.1619372e-07
   8.1295249e-07
   8.0972413e-07
   8.0650859e-07
   8.0330582e-07
   8.0011577e-07
   7.9693839e-07
   7.9377363e-07
   7.9062143e-07
   7.8748175e-07
   7.8435454e-07
   7.8123975e-07
   7.7813732e-07
   7.7504722e-07
   7.7196939e-07
   7.6890378e-07
   7.6585034e-07
   7.6280903e-07
   7.5977980e-07
   7.5676260e-07
   7.5375738e-07
   7.5076409e-07
   7.4778269e-07
   7.4481313e-07
   7.4185537e-07
   7.3890934e-07
   7.3597502e-07
   7.3305235e-07
   7.3014129e-07
   7.2724178e-07
   7.2435379e-07
   7.2147727e-07
   7.1861218e-07
   7.1575846e-07
   7.1291607e-07
   7.1008497e-07
   7.0726511e-07
   7.0445646e-07
   7.0165895e-07
   6.9887256e-07
   6.9609723e-07
   6.9333292e-07
   6.9057958e-07
   6.8783719e-07
   6.8510568e-07
   6.8238502e-07
   6.7967516e-07
   6.7697607e-07
   6.7428769e-07
   6.7160999e-07
   6.6894293e-07
   6.6628645e-07
   6.6364053e-07
   6.6100511e-07
   6.5838015e-07
   6.5576562e-07
   6.5316148e-07
   6.5056767e-07
   6.4798417e-07
   6.4541092e-07
   6.4284790e-07
   6.4029505e-07
   6.3775234e-07
   6.3521973e-07
   6.3269717e-07
   6.3018464e-07
   6.2768208e-07
   6.2518945e-07
   6.2270673e-07
   6.2023387e-07
   6.1777082e-07
   6.1531756e-07
   6.1287404e-07
   6.1044022e-07
   6.0801607e-07
   6.0560154e-07
   6.0319661e-07
   6.0080122e-07
   5.9841535e-07
   5.9603895e-07
   5.9367198e-07
   5.9131442e-07
   5.8896622e-07
   5.8662735e-07
   5.8429776e-07
   5.8197742e-07
   5.7966630e-07
   5.7736436e-07
   5.7507155e-07
   5.7278786e-07
   5.7051323e-07
   5.6824763e-07
   5.6599103e-07
   5.6374340e-07
   5.6150468e-07
   5.5927486e-07
   5.5705390e-07
   5.5484175e-07
   5.5263839e-07
   5.5044377e-07
   5.4825788e-07
   5.4608066e-07
   5.4391209e-07
   5.4175213e-07
   5.3960075e-07
   5.3745791e-07
   5.3532359e-07
   5.3319773e-07
   5.3108032e-07
   5.2897132e-07
   5.2687070e-07
   5.2477841e-07
   5.2269444e-07
   5.2061874e-07
   5.1855128e-07
   5.1649203e-07
   5.1444096e-07
   5.1239804e-07
   5.1036323e-07
   5.0833650e-07
   5.0631781e-07
   5.0430715e-07
   5.0230447e-07
   5.0030974e-07
   4.9832293e-07
   4.9634401e-07
   4.9437296e-07
   4.9240972e-07
   4.9045429e-07
   4.8850662e-07
   4.8656669e-07
   4.8463445e-07
   4.8270990e-07
   4.8079298e-07
   4.7888368e-07
   4.7698196e-07
   4.7508779e-07
   4.7320114e-07
   4.7132199e-07
   4.6945030e-07
   4.6758604e-07
   4.6572918e-07
   4.6387970e-07
   4.6203756e-07
   4.6020274e-07
   4.5837520e-07
   4.5655492e-07
   4.5474187e-07
   4.5293602e-07
   4.5113735e-07
   4.4934581e-07
   4.4756139e-07
   4.4578405e-07
   4.4401378e-07
   4.4225053e-07
   4.4049428e-07
   4.3874501e-07
   4.3700269e-07
   4.3526728e-07
   4.3353877e-07
   4.3181712e-07
   4.3010231e-07
   4.2839431e-07
   4.2669309e-07
   4.2499862e-07
   4.2331089e-07
   4.2162986e-07
   4.1995550e-07
   4.1828779e-07
   4.1662671e-07
   4.1497222e-07
   4.1332430e-07
   4.1168292e-07
   4.1004807e-07
   4.0841970e-07
   4.0679781e-07
   4.0518235e-07
   4.0357331e-07
   4.0197066e-07
   4.0037437e-07
   3.9878442e-07
   3.9720079e-07
   3.9562344e-07
   3.9405236e-07
   3.9248752e-07
   3.9092889e-07
   3.8937645e-07
   3.8783018e-07
   3.8629004e-07
   3.8475603e-07
   3.8322810e-07
   3.8170624e-07
   3.8019043e-07
   3.7868063e-07
   3.7717684e-07
   3.7567901e-07
   3.7418713e-07
   3.7270117e-07
   3.7122112e-07
   3.6974695e-07
   3.6827862e-07
   3.6681613e-07
   3.6535945e-07
   3.6390855e-07
   3.6246341e-07
   3.6102402e-07
   3.5959033e-07
   3.5816235e-07
   3.5674003e-07
   3.5532336e-07
   3.5391231e-07
   3.5250687e-07
   3.5110701e-07
   3.4971271e-07
   3.4832395e-07
   3.4694070e-07
   3.4556295e-07
   3.4419067e-07
   3.4282383e-07
   3.4146243e-07
   3.4010643e-07
   3.3875581e-07
   3.3741056e-07
   3.3607065e-07
   3.3473606e-07
   3.3340677e-07
   3.3208276e-07
   3.3076401e-07
   3.2945050e-07
   3.2814220e-07
   3.2683910e-07
   3.2554117e-07
   3.2424839e-07
   3.2296075e-07
   3.2167823e-07
   3.2040079e-07
   3.1912843e-07
   3.1786112e-07
   3.1659885e-07
   3.1534159e-07
   3.1408932e-07
   3.1284202e-07
   3.1159967e-07
   3.1036226e-07
   3.0912977e-07
   3.0790217e-07
   3.0667944e-07
   3.0546157e-07
   3.0424853e-07
   3.0304032e-07
   3.0183690e-07
   3.0063826e-07
   2.9944437e-07
   2.9825523e-07
   2.9707082e-07
   2.9589110e-07
   2.9471607e-07
   2.9354571e-07
   2.9238000e-07
   2.9121891e-07
   2.9006244e-07
   2.8891055e-07
   2.8776324e-07
   2.8662049e-07
   2.8548228e-07
   2.8434858e-07
   2.8321939e-07
   2.8209468e-07
   2.8097444e-07
   2.7985865e-07
   2.7874729e-07
   2.7764034e-07
   2.7653779e-07
   2.7543961e-07
   2.7434580e-07
   2.7325633e-07
   2.7217119e-07
   2.7109035e-07
   2.7001381e-07
   2.6894155e-07
   2.6787354e-07
   2.6680977e-07
   2.6575023e-07
   2.6469489e-07
   2.6364375e-07
   2.6259678e-07
   2.6155397e-07
   2.6051530e-07
   2.5948075e-07
   2.5845031e-07
   2.5742397e-07
   2.5640170e-07
   2.5538349e-07
   2.5436932e-07
   2.5335918e-07
   2.5235305e-07
   2.5135092e-07
   2.5035276e-07
   2.4935858e-07
   2.4836833e-07
   2.4738203e-07
   2.4639963e-07
   2.4542114e-07
   2.4444654e-07
   2.4347580e-07
   2.4250892e-07
   2.4154588e-07
   2.4058667e-07
   2.3963126e-07
   2.3867965e-07
   2.3773181e-07
   2.3678774e-07
   2.3584742e-07
   2.3491084e-07
   2.3397797e-07
   2.3304881e-07
   2.3212333e-07
   2.3120154e-07
   2.3028340e-07
   2.2936891e-07
   2.2845805e-07
   2.2755081e-07
   2.2664717e-07
   2.2574712e-07
   2.2485064e-07
   2.2395773e-07
   2.2306835e-07
   2.2218252e-07
   2.2130020e-07
   2.2042138e-07
   2.1954605e-07
   2.1867420e-07
   2.1780581e-07
   2.1694087e-07
   2.1607937e-07
   2.1522128e-07
   2.1436660e-07
   2.1351532e-07
   2.1266742e-07
   2.1182288e-07
   2.1098170e-07
   2.1014386e-07
   2.0930935e-07
   2.0847815e-07
   2.0765025e-07
   2.0682564e-07
   2.0600430e-07
   2.0518623e-07
   2.0437140e-07
   2.0355981e-07
   2.0275144e-07
   2.0194629e-07
   2.0114433e-07
   2.0034555e-07
   1.9954995e-07
   1.9875751e-07
   1.9796821e-07
   1.9718205e-07
   1.9639901e-07
   1.9561908e-07
   1.9484224e-07
   1.9406849e-07
   1.9329782e-07
   1.9253020e-07
   1.9176564e-07
   1.9100410e-07
   1.9024560e-07
   1.8949010e-07
   1.8873761e-07
   1.8798810e-07
   1.8724157e-07
   1.8649801e-07
   1.8575740e-07
   1.8501972e-07
   1.8428498e-07
   1.8355316e-07
   1.8282424e-07
   1.8209822e-07
   1.8137508e-07
   1.8065481e-07
   1.7993740e-07
   1.7922284e-07
   1.7851112e-07
   1.7780223e-07
   1.7709615e-07
   1.7639287e-07
   1.7569239e-07
   1.7499469e-07
   1.7429975e-07
   1.7360758e-07
   1.7291816e-07
   1.7223148e-07
   1.7154752e-07
   1.7086628e-07
   1.7018774e-07
   1.6951190e-07
   1.6883874e-07
   1.6816826e-07
   1.6750043e-07
   1.6683526e-07
   1.6617274e-07
   1.6551284e-07
   1.6485556e-07
   1.6420089e-07
   1.6354883e-07
   1.6289935e-07
   1.6225245e-07
   1.6160812e-07
   1.6096635e-07
   1.6032713e-07
   1.5969045e-07
   1.5905629e-07
   1.5842465e-07
   1.5779552e-07
   1.5716889e-07
   1.5654475e-07
   1.5592309e-07
   1.5530389e-07
   1.5468716e-07
   1.5407287e-07
   1.5346103e-07
   1.5285161e-07
   1.5224461e-07
   1.5164002e-07
   1.5103784e-07
   1.5043804e-07
   1.4984063e-07
   1.4924559e-07
   1.4865291e-07
   1.4806259e-07
   1.4747461e-07
   1.4688897e-07
   1.4630565e-07
   1.4572465e-07
   1.4514595e-07
   1.4456955e-07
   1.4399545e-07
   1.4342362e-07
   1.4285406e-07
   1.4228677e-07
   1.4172172e-07
   1.4115892e-07
   1.4059836e-07
   1.4004002e-07
   1.3948390e-07
   1.3892999e-07
   1.3837828e-07
   1.3782876e-07
   1.3728142e-07
   1.3673625e-07
   1.3619325e-07
   1.3565241e-07
   1.3511371e-07
   1.3457715e-07
   1.3404273e-07
   1.3351042e-07
   1.3298023e-07
   1.3245215e-07
   1.3192616e-07
   1.3140226e-07
   1.3088044e-07
   1.3036069e-07
   1.2984301e-07
   1.2932739e-07
   1.2881381e-07
   1.2830227e-07
   1.2779276e-07
   1.2728527e-07
   1.2677980e-07
   1.2627634e-07
   1.2577488e-07
   1.2527541e-07
   1.2477792e-07
   1.2428241e-07
   1.2378886e-07
   1.2329728e-07
   1.2280765e-07
   1.2231996e-07
   1.2183421e-07
   1.2135038e-07
   1.2086848e-07
   1.2038850e-07
   1.1991042e-07
   1.1943423e-07
   1.1895994e-07
   1.1848753e-07
   1.1801700e-07
   1.1754834e-07
   1.1708153e-07
   1.1661659e-07
   1.1615348e-07
   1.1569222e-07
   1.1523279e-07
   1.1477518e-07
   1.1431939e-07
   1.1386541e-07
   1.1341323e-07
   1.1296285e-07
   1.1251426e-07
   1.1206745e-07
   1.1162241e-07
   1.1117914e-07
   1.1073763e-07
   1.1029788e-07
   1.0985987e-07
   1.0942360e-07
   1.0898906e-07
   1.0855625e-07
   1.0812515e-07
   1.0769577e-07
   1.0726809e-07
   1.0684212e-07
   1.0641783e-07
   1.0599523e-07
   1.0557430e-07
   1.0515505e-07
   1.0473747e-07
   1.0432154e-07
   1.0390726e-07
   1.0349463e-07
   1.0308364e-07
   1.0267427e-07
   1.0226654e-07
   1.0186042e-07
   1.0145592e-07
   1.0105302e-07
   1.0065173e-07
   1.0025202e-07
   9.9853906e-08
   9.9457371e-08
   9.9062410e-08
   9.8669018e-08
   9.8277188e-08
   9.7886914e-08
   9.7498190e-08
   9.7111010e-08
   9.6725367e-08
   9.6341256e-08
   9.5958670e-08
   9.5577603e-08
   9.5198050e-08
   9.4820004e-08
   9.4443459e-08
   9.4068410e-08
   9.3694850e-08
   9.3322773e-08
   9.2952174e-08
   9.2583046e-08
   9.2215385e-08
   9.1849183e-08
   9.1484436e-08
   9.1121137e-08
   9.0759281e-08
   9.0398862e-08
   9.0039874e-08
   8.9682312e-08
   8.9326170e-08
   8.8971442e-08
   8.8618123e-08
   8.8266207e-08
   8.7915688e-08
   8.7566561e-08
   8.7218821e-08
   8.6872462e-08
   8.6527478e-08
   8.6183864e-08
   8.5841614e-08
   8.5500724e-08
   8.5161188e-08
   8.4822999e-08
   8.4486154e-08
   8.4150647e-08
   8.3816472e-08
   8.3483623e-08
   8.3152097e-08
   8.2821887e-08
   8.2492989e-08
   8.2165397e-08
   8.1839105e-08
   8.1514110e-08
   8.1190404e-08
   8.0867985e-08
   8.0546846e-08
   8.0226982e-08
   7.9908388e-08
   7.9591060e-08
   7.9274991e-08
   7.8960178e-08
   7.8646615e-08
   7.8334297e-08
   7.8023220e-08
   7.7713377e-08
   7.7404766e-08
   7.7097379e-08
   7.6791214e-08
   7.6486264e-08
   7.6182525e-08
   7.5879993e-08
   7.5578662e-08
   7.5278527e-08
   7.4979585e-08
   7.4681829e-08
   7.4385256e-08
   7.4089861e-08
   7.3795639e-08
   7.3502585e-08
   7.3210695e-08
   7.2919964e-08
   7.2630387e-08
   7.2341961e-08
   7.2054680e-08
   7.1768540e-08
   7.1483536e-08
   7.1199664e-08
   7.0916919e-08
   7.0635297e-08
   7.0354793e-08
   7.0075404e-08
   6.9797123e-08
   6.9519948e-08
   6.9243874e-08
   6.8968896e-08
   6.8695010e-08
   6.8422211e-08
   6.8150496e-08
   6.7879860e-08
   6.7610299e-08
   6.7341808e-08
   6.7074383e-08
   6.6808020e-08
   6.6542716e-08
   6.6278464e-08
   6.6015262e-08
   6.5753105e-08
   6.5491990e-08
   6.5231911e-08
   6.4972865e-08
   6.4714848e-08
   6.4457855e-08
   6.4201883e-08
   6.3946928e-08
   6.3692984e-08
   6.3440050e-08
   6.3188120e-08
   6.2937190e-08
   6.2687257e-08
   6.2438316e-08
   6.2190364e-08
   6.1943396e-08
   6.1697409e-08
   6.1452400e-08
   6.1208363e-08
   6.0965295e-08
   6.0723192e-08
   6.0482051e-08
   6.0241868e-08
   6.0002638e-08
   5.9764358e-08
   5.9527025e-08
   5.9290634e-08
   5.9055182e-08
   5.8820664e-08
   5.8587078e-08
   5.8354420e-08
   5.8122686e-08
   5.7891872e-08
   5.7661974e-08
   5.7432990e-08
   5.7204914e-08
   5.6977745e-08
   5.6751477e-08
   5.6526109e-08
   5.6301635e-08
   5.6078052e-08
   5.5855358e-08
   5.5633547e-08
   5.5412618e-08
   5.5192566e-08
   5.4973388e-08
   5.4755080e-08
   5.4537639e-08
   5.4321062e-08
   5.4105345e-08
   5.3890484e-08
   5.3676477e-08
   5.3463319e-08
   5.3251008e-08
   5.3039540e-08
   5.2828912e-08
   5.2619120e-08
   5.2410161e-08
   5.2202033e-08
   5.1994730e-08
   5.1788251e-08
   5.1582592e-08
   5.1377750e-08
   5.1173721e-08
   5.0970502e-08
   5.0768090e-08
   5.0566483e-08
   5.0365675e-08
   5.0165665e-08
   4.9966450e-08
   4.9768025e-08
   4.9570389e-08
   4.9373537e-08
   4.9177467e-08
   4.8982176e-08
   4.8787660e-08
   4.8593917e-08
   4.8400943e-08
   4.8208735e-08
   4.8017291e-08
   4.7826607e-08
   4.7636680e-08
   4.7447508e-08
   4.7259086e-08
   4.7071413e-08
   4.6884485e-08
   4.6698300e-08
   4.6512854e-08
   4.6328144e-08
   4.6144168e-08
   4.5960922e-08
   4.5778404e-08
   4.5596611e-08
   4.5415540e-08
   4.5235188e-08
   4.5055552e-08
   4.4876630e-08
   4.4698418e-08
   4.4520913e-08
   4.4344114e-08
   4.4168017e-08
   4.3992619e-08
   4.3817917e-08
   4.3643910e-08
   4.3470593e-08
   4.3297965e-08
   4.3126022e-08
   4.2954762e-08
   4.2784182e-08
   4.2614279e-08
   4.2445051e-08
   4.2276495e-08
   4.2108609e-08
   4.1941389e-08
   4.1774833e-08
   4.1608939e-08
   4.1443704e-08
   4.1279124e-08
   4.1115199e-08
   4.0951924e-08
   4.0789297e-08
   4.0627317e-08
   4.0465980e-08
   4.0305283e-08
   4.0145224e-08
   3.9985802e-08
   3.9827012e-08
   3.9668853e-08
   3.9511321e-08
   3.9354416e-08
   3.9198134e-08
   3.9042472e-08
   3.8887428e-08
   3.8733000e-08
   3.8579185e-08
   3.8425981e-08
   3.8273386e-08
   3.8121397e-08
   3.7970011e-08
   3.7819226e-08
   3.7669040e-08
   3.7519450e-08
   3.7370455e-08
   3.7222051e-08
   3.7074236e-08
   3.6927009e-08
   3.6780366e-08
   3.6634306e-08
   3.6488825e-08
   3.6343922e-08
   3.6199595e-08
   3.6055841e-08
   3.5912658e-08
   3.5770043e-08
   3.5627995e-08
   3.5486510e-08
   3.5345588e-08
   3.5205225e-08
   3.5065420e-08
   3.4926170e-08
   3.4787473e-08
   3.4649326e-08
   3.4511728e-08
   3.4374677e-08
   3.4238170e-08
   3.4102205e-08
   3.3966780e-08
   3.3831892e-08
   3.3697541e-08
   3.3563723e-08
   3.3430436e-08
   3.3297679e-08
   3.3165448e-08
   3.3033743e-08
   3.2902561e-08
   3.2771900e-08
   3.2641758e-08
   3.2512132e-08
   3.2383022e-08
   3.2254424e-08
   3.2126336e-08
   3.1998758e-08
   3.1871686e-08
   3.1745118e-08
   3.1619054e-08
   3.1493490e-08
   3.1368424e-08
   3.1243855e-08
   3.1119781e-08
   3.0996200e-08
   3.0873109e-08
   3.0750507e-08
   3.0628392e-08
   3.0506762e-08
   3.0385615e-08
   3.0264949e-08
   3.0144762e-08
   3.0025053e-08
   2.9905819e-08
   2.9787058e-08
   2.9668769e-08
   2.9550950e-08
   2.9433598e-08
   2.9316713e-08
   2.9200292e-08
   2.9084333e-08
   2.8968835e-08
   2.8853795e-08
   2.8739212e-08
   2.8625084e-08
   2.8511410e-08
   2.8398187e-08
   2.8285413e-08
   2.8173087e-08
   2.8061208e-08
   2.7949772e-08
   2.7838779e-08
   2.7728227e-08
   2.7618114e-08
   2.7508438e-08
   2.7399198e-08
   2.7290392e-08
   2.7182017e-08
   2.7074074e-08
   2.6966558e-08
   2.6859470e-08
   2.6752807e-08
   2.6646567e-08
   2.6540750e-08
   2.6435352e-08
   2.6330373e-08
   2.6225811e-08
   2.6121665e-08
   2.6017932e-08
   2.5914610e-08
   2.5811699e-08
   2.5709197e-08
   2.5607102e-08
   2.5505412e-08
   2.5404126e-08
   2.5303243e-08
   2.5202760e-08
   2.5102676e-08
   2.5002989e-08
   2.4903698e-08
   2.4804802e-08
   2.4706298e-08
   2.4608186e-08
   2.4510463e-08
   2.4413128e-08
   2.4316180e-08
   2.4219616e-08
   2.4123437e-08
   2.4027639e-08
   2.3932221e-08
   2.3837183e-08
   2.3742522e-08
   2.3648236e-08
   2.3554326e-08
   2.3460788e-08
   2.3367621e-08
   2.3274825e-08
   2.3182397e-08
   2.3090336e-08
   2.2998641e-08
   2.2907310e-08
   2.2816341e-08
   2.2725734e-08
   2.2635487e-08
   2.2545598e-08
   2.2456066e-08
   2.2366889e-08
   2.2278067e-08
   2.2189597e-08
   2.2101479e-08
   2.2013711e-08
   2.1926291e-08
   2.1839218e-08
   2.1752491e-08
   2.1666109e-08
   2.1580069e-08
   2.1494371e-08
   2.1409014e-08
   2.1323995e-08
   2.1239315e-08
   2.1154970e-08
   2.1070960e-08
   2.0987284e-08
   2.0903941e-08
   2.0820928e-08
   2.0738245e-08
   2.0655890e-08
   2.0573862e-08
   2.0492160e-08
   2.0410783e-08
   2.0329728e-08
   2.0248996e-08
   2.0168584e-08
   2.0088492e-08
   2.0008717e-08
   1.9929259e-08
   1.9850117e-08
   1.9771289e-08
   1.9692774e-08
   1.9614571e-08
   1.9536679e-08
   1.9459096e-08
   1.9381821e-08
   1.9304853e-08
   1.9228190e-08
   1.9151832e-08
   1.9075777e-08
   1.9000024e-08
   1.8924572e-08
   1.8849420e-08
   1.8774566e-08
   1.8700009e-08
   1.8625749e-08
   1.8551783e-08
   1.8478111e-08
   1.8404731e-08
   1.8331643e-08
   1.8258846e-08
   1.8186337e-08
   1.8114116e-08
   1.8042182e-08
   1.7970534e-08
   1.7899170e-08
   1.7828090e-08
   1.7757292e-08
   1.7686775e-08
   1.7616538e-08
   1.7546580e-08
   1.7476900e-08
   1.7407496e-08
   1.7338369e-08
   1.7269515e-08
   1.7200935e-08
   1.7132628e-08
   1.7064591e-08
   1.6996825e-08
   1.6929328e-08
   1.6862099e-08
   1.6795137e-08
   1.6728441e-08
   1.6662010e-08
   1.6595843e-08
   1.6529938e-08
   1.6464295e-08
   1.6398913e-08
   1.6333790e-08
   1.6268926e-08
   1.6204320e-08
   1.6139970e-08
   1.6075876e-08
   1.6012036e-08
   1.5948450e-08
   1.5885116e-08
   1.5822034e-08
   1.5759202e-08
   1.5696620e-08
   1.5634286e-08
   1.5572200e-08
   1.5510360e-08
   1.5448766e-08
   1.5387417e-08
   1.5326311e-08
   1.5265448e-08
   1.5204826e-08
   1.5144446e-08
   1.5084305e-08
   1.5024403e-08
   1.4964739e-08
   1.4905311e-08
   1.4846120e-08
   1.4787164e-08
   1.4728442e-08
   1.4669953e-08
   1.4611696e-08
   1.4553671e-08
   1.4495876e-08
   1.4438311e-08
   1.4380974e-08
   1.4323865e-08
   1.4266982e-08
   1.4210326e-08
   1.4153895e-08
   1.4097687e-08
   1.4041703e-08
   1.3985942e-08
   1.3930401e-08
   1.3875081e-08
   1.3819981e-08
   1.3765100e-08
   1.3710437e-08
   1.3655991e-08
   1.3601761e-08
   1.3547746e-08
   1.3493946e-08
   1.3440359e-08
   1.3386985e-08
   1.3333824e-08
   1.3280873e-08
   1.3228133e-08
   1.3175602e-08
   1.3123279e-08
   1.3071165e-08
   1.3019257e-08
   1.2967556e-08
   1.2916059e-08
   1.2864768e-08
   1.2813680e-08
   1.2762795e-08
   1.2712112e-08
   1.2661630e-08
   1.2611349e-08
   1.2561267e-08
   1.2511384e-08
   1.2461700e-08
   1.2412212e-08
   1.2362922e-08
   1.2313827e-08
   1.2264926e-08
   1.2216221e-08
   1.2167708e-08
   1.2119388e-08
   1.2071260e-08
   1.2023323e-08
   1.1975577e-08
   1.1928020e-08
   1.1880652e-08
   1.1833472e-08
   1.1786480e-08
   1.1739674e-08
   1.1693054e-08
   1.1646619e-08
   1.1600368e-08
   1.1554301e-08
   1.1508417e-08
   1.1462716e-08
   1.1417196e-08
   1.1371856e-08
   1.1326697e-08
   1.1281717e-08
   1.1236915e-08
   1.1192292e-08
   1.1147845e-08
   1.1103576e-08
   1.1059482e-08
   1.1015563e-08
   1.0971818e-08
   1.0928247e-08
   1.0884850e-08
   1.0841624e-08
   1.0798571e-08
   1.0755688e-08
   1.0712975e-08
   1.0670432e-08
   1.0628058e-08
   1.0585853e-08
   1.0543815e-08
   1.0501944e-08
   1.0460239e-08
   1.0418700e-08
   1.0377325e-08
   1.0336115e-08
   1.0295069e-08
   1.0254186e-08
   1.0213465e-08
   1.0172906e-08
   1.0132507e-08
   1.0092270e-08
   1.0052192e-08
   1.0012273e-08
   9.9725126e-09
   9.9329102e-09
   9.8934651e-09
   9.8541767e-09
   9.8150442e-09
   9.7760672e-09
   9.7372449e-09
   9.6985768e-09
   9.6600623e-09
   9.6217007e-09
   9.5834914e-09
   9.5454339e-09
   9.5075275e-09
   9.4697717e-09
   9.4321657e-09
   9.3947092e-09
   9.3574013e-09
   9.3202416e-09
   9.2832295e-09
   9.2463644e-09
   9.2096457e-09
   9.1730727e-09
   9.1366451e-09
   9.1003620e-09
   9.0642231e-09
   9.0282277e-09
   8.9923752e-09
   8.9566651e-09
   8.9210968e-09
   8.8856697e-09
   8.8503834e-09
   8.8152371e-09
   8.7802305e-09
   8.7453628e-09
   8.7106337e-09
   8.6760424e-09
   8.6415885e-09
   8.6072714e-09
   8.5730906e-09
   8.5390456e-09
   8.5051357e-09
   8.4713605e-09
   8.4377194e-09
   8.4042119e-09
   8.3708375e-09
   8.3375956e-09
   8.3044858e-09
   8.2715074e-09
   8.2386599e-09
   8.2059430e-09
   8.1733559e-09
   8.1408982e-09
   8.1085695e-09
   8.0763691e-09
   8.0442966e-09
   8.0123515e-09
   7.9805332e-09
   7.9488413e-09
   7.9172752e-09
   7.8858345e-09
   7.8545186e-09
   7.8233271e-09
   7.7922595e-09
   7.7613152e-09
   7.7304938e-09
   7.6997949e-09
   7.6692178e-09
   7.6387621e-09
   7.6084274e-09
   7.5782132e-09
   7.5481190e-09
   7.5181442e-09
   7.4882885e-09
   7.4585514e-09
   7.4289323e-09
   7.3994309e-09
   7.3700466e-09
   7.3407790e-09
   7.3116276e-09
   7.2825920e-09
   7.2536718e-09
   7.2248663e-09
   7.1961753e-09
   7.1675981e-09
   7.1391345e-09
   7.1107839e-09
   7.0825459e-09
   7.0544200e-09
   7.0264058e-09
   6.9985029e-09
   6.9707107e-09
   6.9430290e-09
   6.9154571e-09
   6.8879948e-09
   6.8606415e-09
   6.8333969e-09
   6.8062604e-09
   6.7792317e-09
   6.7523103e-09
   6.7254958e-09
   6.6987879e-09
   6.6721859e-09
   6.6456897e-09
   6.6192986e-09
   6.5930124e-09
   6.5668305e-09
   6.5407526e-09
   6.5147783e-09
   6.4889071e-09
   6.4631386e-09
   6.4374725e-09
   6.4119083e-09
   6.3864456e-09
   6.3610841e-09
   6.3358232e-09
   6.3106627e-09
   6.2856021e-09
   6.2606410e-09
   6.2357790e-09
   6.2110158e-09
   6.1863509e-09
   6.1617840e-09
   6.1373146e-09
   6.1129423e-09
   6.0886669e-09
   6.0644879e-09
   6.0404049e-09
   6.0164175e-09
   5.9925254e-09
   5.9687281e-09
   5.9450254e-09
   5.9214168e-09
   5.8979019e-09
   5.8744805e-09
   5.8511520e-09
   5.8279162e-09
   5.8047726e-09
   5.7817210e-09
   5.7587609e-09
   5.7358919e-09
   5.7131138e-09
   5.6904262e-09
   5.6678286e-09
   5.6453208e-09
   5.6229024e-09
   5.6005729e-09
   5.5783322e-09
   5.5561798e-09
   5.5341154e-09
   5.5121385e-09
   5.4902490e-09
   5.4684464e-09
   5.4467303e-09
   5.4251005e-09
   5.4035566e-09
   5.3820982e-09
   5.3607251e-09
   5.3394368e-09
   5.3182331e-09
   5.2971136e-09
   5.2760779e-09
   5.2551258e-09
   5.2342569e-09
   5.2134709e-09
   5.1927674e-09
   5.1721461e-09
   5.1516067e-09
   5.1311489e-09
   5.1107723e-09
   5.0904766e-09
   5.0702616e-09
   5.0501268e-09
   5.0300720e-09
   5.0100968e-09
   4.9902009e-09
   4.9703841e-09
   4.9506459e-09
   4.9309861e-09
   4.9114044e-09
   4.8919005e-09
   4.8724740e-09
   4.8531246e-09
   4.8338521e-09
   4.8146562e-09
   4.7955364e-09
   4.7764926e-09
   4.7575244e-09
   4.7386316e-09
   4.7198137e-09
   4.7010706e-09
   4.6824019e-09
   4.6638074e-09
   4.6452867e-09
   4.6268396e-09
   4.6084657e-09
   4.5901647e-09
   4.5719365e-09
   4.5537806e-09
   4.5356969e-09
   4.5176849e-09
   4.4997445e-09
   4.4818753e-09
   4.4640771e-09
   4.4463496e-09
   4.4286924e-09
   4.4111054e-09
   4.3935882e-09
   4.3761406e-09
   4.3587623e-09
   4.3414530e-09
   4.3242124e-09
   4.3070403e-09
   4.2899364e-09
   4.2729004e-09
   4.2559320e-09
   4.2390311e-09
   4.2221972e-09
   4.2054302e-09
   4.1887298e-09
   4.1720957e-09
   4.1555277e-09
   4.1390255e-09
   4.1225887e-09
   4.1062173e-09
   4.0899109e-09
   4.0736692e-09
   4.0574921e-09
   4.0413791e-09
   4.0253302e-09
   4.0093450e-09
   3.9934233e-09
   3.9775648e-09
   3.9617692e-09
   3.9460365e-09
   3.9303661e-09
   3.9147580e-09
   3.8992119e-09
   3.8837276e-09
   3.8683047e-09
   3.8529431e-09
   3.8376424e-09
   3.8224026e-09
   3.8072232e-09
   3.7921041e-09
   3.7770451e-09
   3.7620459e-09
   3.7471062e-09
   3.7322259e-09
   3.7174046e-09
   3.7026423e-09
   3.6879385e-09
   3.6732931e-09
   3.6587059e-09
   3.6441766e-09
   3.6297050e-09
   3.6152909e-09
   3.6009341e-09
   3.5866342e-09
   3.5723911e-09
   3.5582046e-09
   3.5440744e-09
   3.5300004e-09
   3.5159822e-09
   3.5020197e-09
   3.4881126e-09
   3.4742608e-09
   3.4604640e-09
   3.4467219e-09
   3.4330345e-09
   3.4194014e-09
   3.4058224e-09
   3.3922973e-09
   3.3788260e-09
   3.3654082e-09
   3.3520436e-09
   3.3387321e-09
   3.3254735e-09
   3.3122676e-09
   3.2991140e-09
   3.2860127e-09
   3.2729635e-09
   3.2599660e-09
   3.2470202e-09
   3.2341258e-09
   3.2212826e-09
   3.2084904e-09
   3.1957490e-09
   3.1830582e-09
   3.1704177e-09
   3.1578275e-09
   3.1452873e-09
   3.1327969e-09
   3.1203561e-09
   3.1079647e-09
   3.0956224e-09
   3.0833293e-09
   3.0710849e-09
   3.0588891e-09
   3.0467418e-09
   3.0346427e-09
   3.0225917e-09
   3.0105885e-09
   2.9986330e-09
   2.9867250e-09
   2.9748642e-09
   2.9630506e-09
   2.9512839e-09
   2.9395639e-09
   2.9278904e-09
   2.9162633e-09
   2.9046824e-09
   2.8931474e-09
   2.8816583e-09
   2.8702148e-09
   2.8588167e-09
   2.8474639e-09
   2.8361562e-09
   2.8248934e-09
   2.8136753e-09
   2.8025018e-09
   2.7913726e-09
   2.7802876e-09
   2.7692467e-09
   2.7582496e-09
   2.7472961e-09
   2.7363862e-09
   2.7255196e-09
   2.7146961e-09
   2.7039157e-09
   2.6931780e-09
   2.6824830e-09
   2.6718304e-09
   2.6612202e-09
   2.6506521e-09
   2.6401259e-09
   2.6296416e-09
   2.6191989e-09
   2.6087976e-09
   2.5984377e-09
   2.5881189e-09
   2.5778411e-09
   2.5676041e-09
   2.5574077e-09
   2.5472518e-09
   2.5371363e-09
   2.5270610e-09
   2.5170256e-09
   2.5070301e-09
   2.4970743e-09
   2.4871580e-09
   2.4772812e-09
   2.4674435e-09
   2.4576449e-09
   2.4478852e-09
   2.4381643e-09
   2.4284820e-09
   2.4188381e-09
   2.4092325e-09
   2.3996651e-09
   2.3901356e-09
   2.3806440e-09
   2.3711901e-09
   2.3617738e-09
   2.3523948e-09
   2.3430531e-09
   2.3337485e-09
   2.3244808e-09
   2.3152499e-09
   2.3060557e-09
   2.2968980e-09
   2.2877767e-09
   2.2786916e-09
   2.2696425e-09
   2.2606294e-09
   2.2516521e-09
   2.2427105e-09
   2.2338043e-09
   2.2249335e-09
   2.2160980e-09
   2.2072975e-09
   2.1985320e-09
   2.1898013e-09
   2.1811052e-09
   2.1724437e-09
   2.1638166e-09
   2.1552238e-09
   2.1466651e-09
   2.1381403e-09
   2.1296494e-09
   2.1211923e-09
   2.1127687e-09
   2.1043786e-09
   2.0960217e-09
   2.0876981e-09
   2.0794076e-09
   2.0711499e-09
   2.0629251e-09
   2.0547329e-09
   2.0465732e-09
   2.0384459e-09
   2.0303510e-09
   2.0222881e-09
   2.0142573e-09
   2.0062584e-09
   1.9982912e-09
   1.9903557e-09
   1.9824517e-09
   1.9745791e-09
   1.9667377e-09
   1.9589275e-09
   1.9511483e-09
   1.9434000e-09
   1.9356824e-09
   1.9279955e-09
   1.9203392e-09
   1.9127132e-09
   1.9051175e-09
   1.8975520e-09
   1.8900166e-09
   1.8825110e-09
   1.8750353e-09
   1.8675892e-09
   1.8601727e-09
   1.8527857e-09
   1.8454280e-09
   1.8380995e-09
   1.8308001e-09
   1.8235298e-09
   1.8162882e-09
   1.8090755e-09
   1.8018914e-09
   1.7947358e-09
   1.7876086e-09
   1.7805097e-09
   1.7734391e-09
   1.7663965e-09
   1.7593818e-09
   1.7523951e-09
   1.7454360e-09
   1.7385046e-09
   1.7316008e-09
   1.7247243e-09
   1.7178752e-09
   1.7110532e-09
   1.7042584e-09
   1.6974905e-09
   1.6907495e-09
   1.6840353e-09
   1.6773477e-09
   1.6706867e-09
   1.6640521e-09
   1.6574439e-09
   1.6508620e-09
   1.6443061e-09
   1.6377763e-09
   1.6312725e-09
   1.6247945e-09
   1.6183421e-09
   1.6119155e-09
   1.6055143e-09
   1.5991386e-09
   1.5927881e-09
   1.5864629e-09
   1.5801628e-09
   1.5738878e-09
   1.5676376e-09
   1.5614123e-09
   1.5552117e-09
   1.5490357e-09
   1.5428842e-09
   1.5367572e-09
   1.5306545e-09
   1.5245760e-09
   1.5185217e-09
   1.5124914e-09
   1.5064851e-09
   1.5005026e-09
   1.4945439e-09
   1.4886088e-09
   1.4826973e-09
   1.4768093e-09
   1.4709447e-09
   1.4651033e-09
   1.4592852e-09
   1.4534901e-09
   1.4477181e-09
   1.4419690e-09
   1.4362427e-09
   1.4305392e-09
   1.4248583e-09
   1.4191999e-09
   1.4135641e-09
   1.4079506e-09
   1.4023594e-09
   1.3967904e-09
   1.3912435e-09
   1.3857187e-09
   1.3802158e-09
   1.3747348e-09
   1.3692755e-09
   1.3638379e-09
   1.3584219e-09
   1.3530274e-09
   1.3476543e-09
   1.3423025e-09
   1.3369720e-09
   1.3316627e-09
   1.3263745e-09
   1.3211072e-09
   1.3158609e-09
   1.3106354e-09
   1.3054307e-09
   1.3002466e-09
   1.2950832e-09
   1.2899402e-09
   1.2848176e-09
   1.2797154e-09
   1.2746335e-09
   1.2695717e-09
   1.2645301e-09
   1.2595084e-09
   1.2545067e-09
   1.2495249e-09
   1.2445628e-09
   1.2396205e-09
   1.2346977e-09
   1.2297946e-09
   1.2249109e-09
   1.2200466e-09
   1.2152016e-09
   1.2103758e-09
   1.2055692e-09
   1.2007817e-09
   1.1960132e-09
   1.1912637e-09
   1.1865330e-09
   1.1818211e-09
   1.1771279e-09
   1.1724533e-09
   1.1677973e-09
   1.1631598e-09
   1.1585407e-09
   1.1539400e-09
   1.1493575e-09
   1.1447933e-09
   1.1402471e-09
   1.1357190e-09
   1.1312089e-09
   1.1267167e-09
   1.1222423e-09
   1.1177857e-09
   1.1133468e-09
   1.1089256e-09
   1.1045218e-09
   1.1001356e-09
   1.0957668e-09
   1.0914154e-09
   1.0870812e-09
   1.0827642e-09
   1.0784644e-09
   1.0741816e-09
   1.0699159e-09
   1.0656671e-09
   1.0614352e-09
   1.0572200e-09
   1.0530217e-09
   1.0488399e-09
   1.0446748e-09
   1.0405263e-09
   1.0363942e-09
   1.0322785e-09
   1.0281792e-09
   1.0240961e-09
   1.0200293e-09
   1.0159786e-09
   1.0119440e-09
   1.0079254e-09
   1.0039228e-09
   9.9993603e-10
   9.9596513e-10
   9.9201000e-10
   9.8807057e-10
   9.8414679e-10
   9.8023859e-10
   9.7634592e-10
   9.7246870e-10
   9.6860687e-10
   9.6476039e-10
   9.6092918e-10
   9.5711318e-10
   9.5331233e-10
   9.4952658e-10
   9.4575587e-10
   9.4200013e-10
   9.3825930e-10
   9.3453333e-10
   9.3082215e-10
   9.2712571e-10
   9.2344395e-10
   9.1977682e-10
   9.1612424e-10
   9.1248617e-10
   9.0886255e-10
   9.0525332e-10
   9.0165841e-10
   8.9807779e-10
   8.9451139e-10
   8.9095914e-10
   8.8742101e-10
   8.8389692e-10
   8.8038683e-10
   8.7689068e-10
   8.7340841e-10
   8.6993997e-10
   8.6648531e-10
   8.6304436e-10
   8.5961708e-10
   8.5620341e-10
   8.5280329e-10
   8.4941668e-10
   8.4604352e-10
   8.4268375e-10
   8.3933732e-10
   8.3600418e-10
   8.3268428e-10
   8.2937756e-10
   8.2608398e-10
   8.2280347e-10
   8.1953599e-10
   8.1628149e-10
   8.1303991e-10
   8.0981120e-10
   8.0659532e-10
   8.0339220e-10
   8.0020181e-10
   7.9702409e-10
   7.9385898e-10
   7.9070644e-10
   7.8756643e-10
   7.8443888e-10
   7.8132375e-10
   7.7822100e-10
   7.7513056e-10
   7.7205240e-10
   7.6898646e-10
   7.6593270e-10
   7.6289106e-10
   7.5986150e-10
   7.5684397e-10
   7.5383843e-10
   7.5084482e-10
   7.4786310e-10
   7.4489322e-10
   7.4193514e-10
   7.3898880e-10
   7.3605416e-10
   7.3313118e-10
   7.3021980e-10
   7.2731998e-10
   7.2443168e-10
   7.2155485e-10
   7.1868945e-10
   7.1583542e-10
   7.1299273e-10
   7.1016133e-10
   7.0734117e-10
   7.0453221e-10
   7.0173440e-10
   6.9894771e-10
   6.9617208e-10
   6.9340747e-10
   6.9065384e-10
   6.8791115e-10
   6.8517935e-10
   6.8245840e-10
   6.7974825e-10
   6.7704886e-10
   6.7436020e-10
   6.7168221e-10
   6.6901486e-10
   6.6635810e-10
   6.6371189e-10
   6.6107618e-10
   6.5845095e-10
   6.5583614e-10
   6.5323171e-10
   6.5063763e-10
   6.4805385e-10
   6.4548033e-10
   6.4291702e-10
   6.4036390e-10
   6.3782092e-10
   6.3528803e-10
   6.3276521e-10
   6.3025240e-10
   6.2774957e-10
   6.2525668e-10
   6.2277369e-10
   6.2030056e-10
   6.1783725e-10
   6.1538372e-10
   6.1293994e-10
   6.1050586e-10
   6.0808145e-10
   6.0566666e-10
   6.0326147e-10
   6.0086582e-10
   5.9847969e-10
   5.9610304e-10
   5.9373582e-10
   5.9137801e-10
   5.8902955e-10
   5.8669043e-10
   5.8436059e-10
   5.8204000e-10
   5.7972863e-10
   5.7742644e-10
   5.7513339e-10
   5.7284945e-10
   5.7057457e-10
   5.6830873e-10
   5.6605189e-10
   5.6380401e-10
   5.6156506e-10
   5.5933500e-10
   5.5711380e-10
   5.5490141e-10
   5.5269781e-10
   5.5050296e-10
   5.4831683e-10
   5.4613938e-10
   5.4397058e-10
   5.4181039e-10
   5.3965877e-10
   5.3751571e-10
   5.3538115e-10
   5.3325507e-10
   5.3113743e-10
   5.2902820e-10
   5.2692735e-10
   5.2483484e-10
   5.2275064e-10
   5.2067472e-10
   5.1860704e-10
   5.1654757e-10
   5.1449628e-10
   5.1245314e-10
   5.1041811e-10
   5.0839116e-10
   5.0637226e-10
   5.0436137e-10
   5.0235848e-10
   5.0036354e-10
   4.9837652e-10
   4.9639739e-10
   4.9442611e-10
   4.9246267e-10
   4.9050703e-10
   4.8855915e-10
   4.8661901e-10
   4.8468657e-10
   4.8276180e-10
   4.8084468e-10
   4.7893517e-10
   4.7703325e-10
   4.7513887e-10
   4.7325202e-10
   4.7137267e-10
   4.6950077e-10
   4.6763632e-10
   4.6577926e-10
   4.6392958e-10
   4.6208724e-10
   4.6025222e-10
   4.5842449e-10
   4.5660402e-10
   4.5479077e-10
   4.5298473e-10
   4.5118586e-10
   4.4939413e-10
   4.4760951e-10
   4.4583199e-10
   4.4406152e-10
   4.4229808e-10
   4.4054165e-10
   4.3879219e-10
   4.3704968e-10
   4.3531409e-10
   4.3358539e-10
   4.3186356e-10
   4.3014856e-10
   4.2844037e-10
   4.2673897e-10
   4.2504432e-10
   4.2335641e-10
   4.2167519e-10
   4.2000066e-10
   4.1833277e-10
   4.1667151e-10
   4.1501684e-10
   4.1336874e-10
   4.1172719e-10
   4.1009216e-10
   4.0846362e-10
   4.0684155e-10
   4.0522592e-10
   4.0361671e-10
   4.0201388e-10
   4.0041742e-10
   3.9882730e-10
   3.9724350e-10
   3.9566598e-10
   3.9409473e-10
   3.9252972e-10
   3.9097093e-10
   3.8941832e-10
   3.8787188e-10
   3.8633158e-10
   3.8479740e-10
   3.8326931e-10
   3.8174729e-10
   3.8023131e-10
   3.7872135e-10
   3.7721739e-10
   3.7571941e-10
   3.7422737e-10
   3.7274125e-10
   3.7126104e-10
   3.6978670e-10
   3.6831822e-10
   3.6685558e-10
   3.6539874e-10
   3.6394768e-10
   3.6250239e-10
   3.6106284e-10
   3.5962900e-10
   3.5820086e-10
   3.5677839e-10
   3.5536157e-10
   3.5395037e-10
   3.5254478e-10
   3.5114477e-10
   3.4975032e-10
   3.4836141e-10
   3.4697801e-10
   3.4560011e-10
   3.4422768e-10
   3.4286069e-10
   3.4149914e-10
   3.4014300e-10
   3.3879224e-10
   3.3744684e-10
   3.3610679e-10
   3.3477206e-10
   3.3344262e-10
   3.3211847e-10
   3.3079958e-10
   3.2948592e-10
   3.2817748e-10
   3.2687424e-10
   3.2557617e-10
   3.2428326e-10
   3.2299548e-10
   3.2171282e-10
   3.2043524e-10
   3.1916275e-10
   3.1789530e-10
   3.1663289e-10
   3.1537549e-10
   3.1412309e-10
   3.1287566e-10
   3.1163318e-10
   3.1039564e-10
   3.0916301e-10
   3.0793527e-10
   3.0671242e-10
   3.0549441e-10
   3.0428125e-10
   3.0307290e-10
   3.0186935e-10
   3.0067058e-10
   2.9947657e-10
   2.9828731e-10
   2.9710276e-10
   2.9592292e-10
   2.9474776e-10
   2.9357728e-10
   2.9241144e-10
   2.9125022e-10
   2.9009363e-10
   2.8894162e-10
   2.8779419e-10
   2.8665131e-10
   2.8551298e-10
   2.8437916e-10
   2.8324985e-10
   2.8212502e-10
   2.8100466e-10
   2.7988874e-10
   2.7877726e-10
   2.7767019e-10
   2.7656752e-10
   2.7546923e-10
   2.7437530e-10
   2.7328571e-10
   2.7220045e-10
   2.7111950e-10
   2.7004285e-10
   2.6897047e-10
   2.6790234e-10
   2.6683846e-10
   2.6577880e-10
   2.6472336e-10
   2.6367210e-10
   2.6262502e-10
   2.6158209e-10
   2.6054331e-10
   2.5950865e-10
   2.5847810e-10
   2.5745165e-10
   2.5642927e-10
   2.5541095e-10
   2.5439667e-10
   2.5338642e-10
   2.5238019e-10
   2.5137795e-10
   2.5037969e-10
   2.4938539e-10
   2.4839504e-10
   2.4740863e-10
   2.4642613e-10
   2.4544753e-10
   2.4447282e-10
   2.4350198e-10
   2.4253500e-10
   2.4157186e-10
   2.4061254e-10
   2.3965703e-10
   2.3870531e-10
   2.3775738e-10
   2.3681321e-10
   2.3587278e-10
   2.3493610e-10
   2.3400313e-10
   2.3307387e-10
   2.3214830e-10
   2.3122640e-10
   2.3030816e-10
   2.2939357e-10
   2.2848262e-10
   2.2757528e-10
   2.2667154e-10
   2.2577139e-10
   2.2487482e-10
   2.2398181e-10
   2.2309234e-10
   2.2220641e-10
   2.2132399e-10
   2.2044508e-10
   2.1956966e-10
   2.1869771e-10
   2.1782923e-10
   2.1696420e-10
   2.1610260e-10
   2.1524442e-10
   2.1438965e-10
   2.1353828e-10
   2.1269029e-10
   2.1184566e-10
   2.1100439e-10
   2.1016646e-10
   2.0933186e-10
   2.0850057e-10
   2.0767258e-10
   2.0684788e-10
   2.0602645e-10
   2.0520829e-10
   2.0439338e-10
   2.0358170e-10
   2.0277325e-10
   2.0196800e-10
   2.0116596e-10
   2.0036709e-10
   1.9957141e-10
   1.9877888e-10
   1.9798950e-10
   1.9720325e-10
   1.9642013e-10
   1.9564011e-10
   1.9486319e-10
   1.9408936e-10
   1.9331860e-10
   1.9255091e-10
   1.9178626e-10
   1.9102464e-10
   1.9026605e-10
   1.8951048e-10
   1.8875790e-10
   1.8800832e-10
   1.8726171e-10
   1.8651806e-10
   1.8577737e-10
   1.8503962e-10
   1.8430480e-10
   1.8357290e-10
   1.8284390e-10
   1.8211780e-10
   1.8139458e-10
   1.8067424e-10
   1.7995675e-10
   1.7924211e-10
   1.7853032e-10
   1.7782134e-10
   1.7711519e-10
   1.7641184e-10
   1.7571128e-10
   1.7501350e-10
   1.7431850e-10
   1.7362625e-10
   1.7293675e-10
   1.7225000e-10
   1.7156596e-10
   1.7088465e-10
   1.7020604e-10
   1.6953013e-10
   1.6885690e-10
   1.6818634e-10
   1.6751845e-10
   1.6685320e-10
   1.6619060e-10
   1.6553064e-10
   1.6487329e-10
   1.6421855e-10
   1.6356641e-10
   1.6291687e-10
   1.6226990e-10
   1.6162550e-10
   1.6098366e-10
   1.6034437e-10
   1.5970762e-10
   1.5907339e-10
   1.5844169e-10
   1.5781249e-10
   1.5718579e-10
   1.5656159e-10
   1.5593986e-10
   1.5532059e-10
   1.5470379e-10
   1.5408944e-10
   1.5347753e-10
   1.5286804e-10
   1.5226098e-10
   1.5165633e-10
   1.5105408e-10
   1.5045422e-10
   1.4985674e-10
   1.4926164e-10
   1.4866890e-10
   1.4807851e-10
   1.4749047e-10
   1.4690476e-10
   1.4632138e-10
   1.4574032e-10
   1.4516156e-10
   1.4458510e-10
   1.4401093e-10
   1.4343904e-10
   1.4286942e-10
   1.4230207e-10
   1.4173696e-10
   1.4117410e-10
   1.4061348e-10
   1.4005508e-10
   1.3949890e-10
   1.3894493e-10
   1.3839316e-10
   1.3784358e-10
   1.3729618e-10
   1.3675095e-10
   1.3620790e-10
   1.3566699e-10
   1.3512824e-10
   1.3459162e-10
   1.3405714e-10
   1.3352478e-10
   1.3299453e-10
   1.3246639e-10
   1.3194034e-10
   1.3141639e-10
   1.3089451e-10
   1.3037471e-10
   1.2985697e-10
   1.2934129e-10
   1.2882766e-10
   1.2831606e-10
   1.2780650e-10
   1.2729896e-10
   1.2679344e-10
   1.2628992e-10
   1.2578840e-10
   1.2528888e-10
   1.2479134e-10
   1.2429577e-10
   1.2380217e-10
   1.2331054e-10
   1.2282085e-10
   1.2233311e-10
   1.2184731e-10
   1.2136343e-10
   1.2088148e-10
   1.2040144e-10
   1.1992331e-10
   1.1944708e-10
   1.1897273e-10
   1.1850027e-10
   1.1802969e-10
   1.1756098e-10
   1.1709412e-10
   1.1662913e-10
   1.1616597e-10
   1.1570466e-10
   1.1524518e-10
   1.1478752e-10
   1.1433168e-10
   1.1387766e-10
   1.1342543e-10
   1.1297500e-10
   1.1252636e-10
   1.1207950e-10
   1.1163441e-10
   1.1119110e-10
   1.1074954e-10
   1.1030974e-10
   1.0987168e-10
   1.0943536e-10
   1.0900078e-10
   1.0856792e-10
   1.0813678e-10
   1.0770735e-10
   1.0727963e-10
   1.0685360e-10
   1.0642927e-10
   1.0600663e-10
   1.0558566e-10
   1.0516636e-10
   1.0474873e-10
   1.0433275e-10
   1.0391843e-10
   1.0350576e-10
   1.0309472e-10
   1.0268532e-10
   1.0227754e-10
   1.0187138e-10
   1.0146683e-10
   1.0106389e-10
   1.0066255e-10
   1.0026280e-10
   9.9864643e-11
   9.9468065e-11
   9.9073062e-11
   9.8679628e-11
   9.8287756e-11
   9.7897440e-11
   9.7508674e-11
   9.7121452e-11
   9.6735768e-11
   9.6351616e-11
   9.5968988e-11
   9.5587881e-11
   9.5208287e-11
   9.4830200e-11
   9.4453615e-11
   9.4078525e-11
   9.3704924e-11
   9.3332808e-11
   9.2962169e-11
   9.2593002e-11
   9.2225301e-11
   9.1859060e-11
   9.1494273e-11
   9.1130936e-11
   9.0769041e-11
   9.0408583e-11
   9.0049556e-11
   8.9691956e-11
   8.9335775e-11
   8.8981009e-11
   8.8627652e-11
   8.8275698e-11
   8.7925141e-11
   8.7575977e-11
   8.7228200e-11
   8.6881803e-11
   8.6536782e-11
   8.6193131e-11
   8.5850845e-11
   8.5509918e-11
   8.5170345e-11
   8.4832120e-11
   8.4495239e-11
   8.4159695e-11
   8.3825484e-11
   8.3492600e-11
   8.3161038e-11
   8.2830793e-11
   8.2501859e-11
   8.2174232e-11
   8.1847905e-11
   8.1522875e-11
   8.1199135e-11
   8.0876681e-11
   8.0555507e-11
   8.0235609e-11
   7.9916981e-11
   7.9599618e-11
   7.9283516e-11
   7.8968669e-11
   7.8655072e-11
   7.8342720e-11
   7.8031609e-11
   7.7721734e-11
   7.7413089e-11
   7.7105670e-11
   7.6799471e-11
   7.6494489e-11
   7.6190717e-11
   7.5888152e-11
   7.5586789e-11
   7.5286622e-11
   7.4987647e-11
   7.4689860e-11
   7.4393255e-11
   7.4097828e-11
   7.3803574e-11
   7.3510489e-11
   7.3218567e-11
   7.2927805e-11
   7.2638197e-11
   7.2349740e-11
   7.2062428e-11
   7.1776257e-11
   7.1491222e-11
   7.1207320e-11
   7.0924545e-11
   7.0642892e-11
   7.0362359e-11
   7.0082939e-11
   6.9804629e-11
   6.9527424e-11
   6.9251320e-11
   6.8976312e-11
   6.8702396e-11
   6.8429569e-11
   6.8157824e-11
   6.7887159e-11
   6.7617569e-11
   6.7349049e-11
   6.7081596e-11
   6.6815204e-11
   6.6549871e-11
   6.6285591e-11
   6.6022361e-11
   6.5760176e-11
   6.5499032e-11
   6.5238925e-11
   6.4979852e-11
   6.4721807e-11
   6.4464786e-11
   6.4208787e-11
   6.3953804e-11
   6.3699833e-11
   6.3446872e-11
   6.3194914e-11
   6.2943957e-11
   6.2693997e-11
   6.2445030e-11
   6.2197051e-11
   6.1950057e-11
   6.1704044e-11
   6.1459008e-11
   6.1214944e-11
   6.0971850e-11
   6.0729722e-11
   6.0488555e-11
   6.0248345e-11
   6.0009090e-11
   5.9770785e-11
   5.9533426e-11
   5.9297009e-11
   5.9061532e-11
   5.8826989e-11
   5.8593378e-11
   5.8360695e-11
   5.8128936e-11
   5.7898097e-11
   5.7668174e-11
   5.7439165e-11
   5.7211066e-11
   5.6983872e-11
   5.6757580e-11
   5.6532187e-11
   5.6307689e-11
   5.6084082e-11
   5.5861364e-11
   5.5639530e-11
   5.5418577e-11
   5.5198501e-11
   5.4979299e-11
   5.4760968e-11
   5.4543504e-11
   5.4326903e-11
   5.4111163e-11
   5.3896279e-11
   5.3682248e-11
   5.3469068e-11
   5.3256734e-11
   5.3045243e-11
   5.2834592e-11
   5.2624778e-11
   5.2415797e-11
   5.2207646e-11
   5.2000321e-11
   5.1793820e-11
   5.1588139e-11
   5.1383274e-11
   5.1179224e-11
   5.0975983e-11
   5.0773549e-11
   5.0571920e-11
   5.0371091e-11
   5.0171060e-11
   4.9971823e-11
   4.9773377e-11
   4.9575719e-11
   4.9378846e-11
   4.9182755e-11
   4.8987443e-11
   4.8792906e-11
   4.8599142e-11
   4.8406148e-11
   4.8213919e-11
   4.8022454e-11
   4.7831750e-11
   4.7641803e-11
   4.7452610e-11
   4.7264168e-11
   4.7076475e-11
   4.6889527e-11
   4.6703321e-11
   4.6517855e-11
   4.6333126e-11
   4.6149130e-11
   4.5965865e-11
   4.5783327e-11
   4.5601514e-11
   4.5420424e-11
   4.5240052e-11
   4.5060397e-11
   4.4881455e-11
   4.4703224e-11
   4.4525701e-11
   4.4348882e-11
   4.4172766e-11
   4.3997349e-11
   4.3822629e-11
   4.3648603e-11
   4.3475267e-11
   4.3302620e-11
   4.3130659e-11
   4.2959380e-11
   4.2788782e-11
   4.2618861e-11
   4.2449615e-11
   4.2281041e-11
   4.2113137e-11
   4.1945899e-11
   4.1779325e-11
   4.1613413e-11
   4.1448160e-11
   4.1283563e-11
   4.1119620e-11
   4.0956327e-11
   4.0793683e-11
   4.0631685e-11
   4.0470331e-11
   4.0309617e-11
   4.0149541e-11
   3.9990101e-11
   3.9831294e-11
   3.9673118e-11
   3.9515570e-11
   3.9358648e-11
   3.9202348e-11
   3.9046670e-11
   3.8891610e-11
   3.8737165e-11
   3.8583334e-11
   3.8430113e-11
   3.8277502e-11
   3.8125496e-11
   3.7974093e-11
   3.7823293e-11
   3.7673090e-11
   3.7523485e-11
   3.7374473e-11
   3.7226053e-11
   3.7078223e-11
   3.6930980e-11
   3.6784321e-11
   3.6638245e-11
   3.6492749e-11
   3.6347831e-11
   3.6203488e-11
   3.6059718e-11
   3.5916519e-11
   3.5773889e-11
   3.5631826e-11
   3.5490326e-11
   3.5349389e-11
   3.5209011e-11
   3.5069190e-11
   3.4929925e-11
   3.4791213e-11
   3.4653052e-11
   3.4515439e-11
   3.4378373e-11
   3.4241851e-11
   3.4105872e-11
   3.3970432e-11
   3.3835530e-11
   3.3701164e-11
   3.3567332e-11
   3.3434031e-11
   3.3301259e-11
   3.3169015e-11
   3.3037295e-11
   3.2906099e-11
   3.2775424e-11
   3.2645268e-11
   3.2515628e-11
   3.2386504e-11
   3.2257892e-11
   3.2129791e-11
   3.2002199e-11
   3.1875113e-11
   3.1748532e-11
   3.1622454e-11
   3.1496876e-11
   3.1371797e-11
   3.1247215e-11
   3.1123127e-11
   3.0999533e-11
   3.0876429e-11
   3.0753814e-11
   3.0631686e-11
   3.0510042e-11
   3.0388882e-11
   3.0268203e-11
   3.0148004e-11
   3.0028281e-11
   2.9909034e-11
   2.9790261e-11
   2.9671959e-11
   2.9554127e-11
   2.9436763e-11
   2.9319866e-11
   2.9203432e-11
   2.9087461e-11
   2.8971950e-11
   2.8856898e-11
   2.8742303e-11
   2.8628162e-11
   2.8514476e-11
   2.8401240e-11
   2.8288455e-11
   2.8176117e-11
   2.8064225e-11
   2.7952778e-11
   2.7841773e-11
   2.7731209e-11
   2.7621084e-11
   2.7511396e-11
   2.7402144e-11
   2.7293326e-11
   2.7184940e-11
   2.7076985e-11
   2.6969458e-11
   2.6862358e-11
   2.6755683e-11
   2.6649433e-11
   2.6543604e-11
   2.6438195e-11
   2.6333205e-11
   2.6228631e-11
   2.6124474e-11
   2.6020729e-11
   2.5917397e-11
   2.5814475e-11
   2.5711962e-11
   2.5609856e-11
   2.5508155e-11
   2.5406858e-11
   2.5305964e-11
   2.5205470e-11
   2.5105375e-11
   2.5005678e-11
   2.4906376e-11
   2.4807469e-11
   2.4708955e-11
   2.4610832e-11
   2.4513098e-11
   2.4415753e-11
   2.4318794e-11
   2.4222221e-11
   2.4126031e-11
   2.4030222e-11
   2.3934795e-11
   2.3839746e-11
   2.3745075e-11
   2.3650779e-11
   2.3556858e-11
   2.3463310e-11
   2.3370134e-11
   2.3277328e-11
   2.3184890e-11
   2.3092819e-11
   2.3001114e-11
   2.2909773e-11
   2.2818795e-11
   2.2728178e-11
   2.2637921e-11
   2.2548022e-11
   2.2458480e-11
   2.2369294e-11
   2.2280462e-11
   2.2191983e-11
   2.2103855e-11
   2.2016078e-11
   2.1928648e-11
   2.1841566e-11
   2.1754830e-11
   2.1668438e-11
   2.1582390e-11
   2.1496683e-11
   2.1411316e-11
   2.1326288e-11
   2.1241598e-11
   2.1157245e-11
   2.1073226e-11
   2.0989541e-11
   2.0906188e-11
   2.0823167e-11
   2.0740475e-11
   2.0658111e-11
   2.0576075e-11
   2.0494364e-11
   2.0412978e-11
   2.0331914e-11
   2.0251173e-11
   2.0170753e-11
   2.0090652e-11
   2.0010869e-11
   1.9931402e-11
   1.9852252e-11
   1.9773415e-11
   1.9694892e-11
   1.9616681e-11
   1.9538780e-11
   1.9461188e-11
   1.9383905e-11
   1.9306928e-11
   1.9230258e-11
   1.9153891e-11
   1.9077828e-11
   1.9002067e-11
   1.8926607e-11
   1.8851447e-11
   1.8776585e-11
   1.8702020e-11
   1.8627751e-11
   1.8553778e-11
   1.8480098e-11
   1.8406710e-11
   1.8333615e-11
   1.8260809e-11
   1.8188293e-11
   1.8116064e-11
   1.8044122e-11
   1.7972466e-11
   1.7901095e-11
   1.7830007e-11
   1.7759201e-11
   1.7688677e-11
   1.7618432e-11
   1.7548467e-11
   1.7478779e-11
   1.7409368e-11
   1.7340233e-11
   1.7271372e-11
   1.7202785e-11
   1.7134470e-11
   1.7066426e-11
   1.6998653e-11
   1.6931149e-11
   1.6863913e-11
   1.6796943e-11
   1.6730240e-11
   1.6663802e-11
   1.6597627e-11
   1.6531715e-11
   1.6466065e-11
   1.6400676e-11
   1.6335547e-11
   1.6270676e-11
   1.6206062e-11
   1.6141706e-11
   1.6077604e-11
   1.6013758e-11
   1.5950165e-11
   1.5886824e-11
   1.5823735e-11
   1.5760897e-11
   1.5698308e-11
   1.5635967e-11
   1.5573874e-11
   1.5512028e-11
   1.5450427e-11
   1.5389071e-11
   1.5327959e-11
   1.5267089e-11
   1.5206461e-11
   1.5146074e-11
   1.5085927e-11
   1.5026018e-11
   1.4966348e-11
   1.4906914e-11
   1.4847716e-11
   1.4788754e-11
   1.4730025e-11
   1.4671530e-11
   1.4613267e-11
   1.4555236e-11
   1.4497435e-11
   1.4439863e-11
   1.4382520e-11
   1.4325405e-11
   1.4268517e-11
   1.4211854e-11
   1.4155417e-11
   1.4099203e-11
   1.4043213e-11
   1.3987445e-11
   1.3931899e-11
   1.3876573e-11
   1.3821467e-11
   1.3766580e-11
   1.3711911e-11
   1.3657459e-11
   1.3603223e-11
   1.3549203e-11
   1.3495397e-11
   1.3441804e-11
   1.3388425e-11
   1.3335257e-11
   1.3282301e-11
   1.3229555e-11
   1.3177018e-11
   1.3124690e-11
   1.3072570e-11
   1.3020657e-11
   1.2968950e-11
   1.2917448e-11
   1.2866151e-11
   1.2815058e-11
   1.2764167e-11
   1.2713479e-11
   1.2662991e-11
   1.2612705e-11
   1.2562618e-11
   1.2512730e-11
   1.2463040e-11
   1.2413547e-11
   1.2364251e-11
   1.2315151e-11
   1.2266245e-11
   1.2217534e-11
   1.2169016e-11
   1.2120691e-11
   1.2072558e-11
   1.2024616e-11
   1.1976865e-11
   1.1929303e-11
   1.1881930e-11
   1.1834745e-11
   1.1787747e-11
   1.1740936e-11
   1.1694311e-11
   1.1647871e-11
   1.1601616e-11
   1.1555544e-11
   1.1509655e-11
   1.1463948e-11
   1.1418423e-11
   1.1373079e-11
   1.1327915e-11
   1.1282930e-11
   1.1238124e-11
   1.1193495e-11
   1.1149044e-11
   1.1104770e-11
   1.1060671e-11
   1.1016747e-11
   1.0972998e-11
   1.0929423e-11
   1.0886020e-11
   1.0842790e-11
   1.0799732e-11
   1.0756844e-11
   1.0714127e-11
   1.0671580e-11
   1.0629201e-11
   1.0586991e-11
   1.0544949e-11
   1.0503073e-11
   1.0461364e-11
   1.0419820e-11
   1.0378441e-11
   1.0337227e-11
   1.0296176e-11
   1.0255288e-11
   1.0214563e-11
   1.0173999e-11
   1.0133597e-11
   1.0093355e-11
   1.0053273e-11
   1.0013350e-11
   9.9735850e-12
   9.9339783e-12
   9.8945290e-12
   9.8552363e-12
   9.8160996e-12
   9.7771184e-12
   9.7382919e-12
   9.6996197e-12
   9.6611010e-12
   9.6227353e-12
   9.5845219e-12
   9.5464603e-12
   9.5085498e-12
   9.4707899e-12
   9.4331800e-12
   9.3957194e-12
   9.3584075e-12
   9.3212438e-12
   9.2842277e-12
   9.2473586e-12
   9.2106360e-12
   9.1740591e-12
   9.1376275e-12
   9.1013406e-12
   9.0651978e-12
   9.0291985e-12
   8.9933421e-12
   8.9576282e-12
   8.9220561e-12
   8.8866252e-12
   8.8513351e-12
   8.8161850e-12
   8.7811746e-12
   8.7463032e-12
   8.7115703e-12
   8.6769753e-12
   8.6425177e-12
   8.6081970e-12
   8.5740125e-12
   8.5399638e-12
   8.5060502e-12
   8.4722714e-12
   8.4386267e-12
   8.4051156e-12
   8.3717376e-12
   8.3384922e-12
   8.3053787e-12
   8.2723968e-12
   8.2395458e-12
   8.2068253e-12
   8.1742348e-12
   8.1417736e-12
   8.1094414e-12
   8.0772376e-12
   8.0451616e-12
   8.0132130e-12
   7.9813913e-12
   7.9496960e-12
   7.9181265e-12
   7.8866824e-12
   7.8553632e-12
   7.8241683e-12
   7.7930974e-12
   7.7621498e-12
   7.7313251e-12
   7.7006228e-12
   7.6700425e-12
   7.6395835e-12
   7.6092456e-12
   7.5790281e-12
   7.5489306e-12
   7.5189526e-12
   7.4890937e-12
   7.4593534e-12
   7.4297311e-12
   7.4002265e-12
   7.3708391e-12
   7.3415684e-12
   7.3124139e-12
   7.2833751e-12
   7.2544517e-12
   7.2256432e-12
   7.1969491e-12
   7.1683689e-12
   7.1399022e-12
   7.1115485e-12
   7.0833075e-12
   7.0551786e-12
   7.0271614e-12
   6.9992554e-12
   6.9714603e-12
   6.9437756e-12
   6.9162008e-12
   6.8887355e-12
   6.8613792e-12
   6.8341316e-12
   6.8069923e-12
   6.7799606e-12
   6.7530364e-12
   6.7262190e-12
   6.6995082e-12
   6.6729034e-12
   6.6464043e-12
   6.6200104e-12
   6.5937213e-12
   6.5675366e-12
   6.5414559e-12
   6.5154788e-12
   6.4896048e-12
   6.4638336e-12
   6.4381647e-12
   6.4125978e-12
   6.3871324e-12
   6.3617681e-12
   6.3365045e-12
   6.3113413e-12
   6.2862780e-12
   6.2613142e-12
   6.2364496e-12
   6.2116837e-12
   6.1870161e-12
   6.1624465e-12
   6.1379745e-12
   6.1135997e-12
   6.0893216e-12
   6.0651400e-12
   6.0410544e-12
   6.0170644e-12
   5.9931697e-12
   5.9693699e-12
   5.9456647e-12
   5.9220535e-12
   5.8985361e-12
   5.8751121e-12
   5.8517812e-12
   5.8285428e-12
   5.8053968e-12
   5.7823427e-12
   5.7593801e-12
   5.7365087e-12
   5.7137282e-12
   5.6910381e-12
   5.6684381e-12
   5.6459278e-12
   5.6235070e-12
   5.6011752e-12
   5.5789320e-12
   5.5567773e-12
   5.5347104e-12
   5.5127312e-12
   5.4908393e-12
   5.4690344e-12
   5.4473160e-12
   5.4256839e-12
   5.4041376e-12
   5.3826770e-12
   5.3613015e-12
   5.3400110e-12
   5.3188050e-12
   5.2976832e-12
   5.2766453e-12
   5.2556909e-12
   5.2348198e-12
   5.2140315e-12
   5.1933258e-12
   5.1727023e-12
   5.1521607e-12
   5.1317006e-12
   5.1113219e-12
   5.0910240e-12
   5.0708068e-12
   5.0506698e-12
   5.0306128e-12
   5.0106355e-12
   4.9907375e-12
   4.9709185e-12
   4.9511782e-12
   4.9315163e-12
   4.9119325e-12
   4.8924265e-12
   4.8729979e-12
   4.8536465e-12
   4.8343719e-12
   4.8151739e-12
   4.7960521e-12
   4.7770062e-12
   4.7580360e-12
   4.7391411e-12
   4.7203212e-12
   4.7015761e-12
   4.6829054e-12
   4.6643089e-12
   4.6457862e-12
   4.6273371e-12
   4.6089612e-12
   4.5906583e-12
   4.5724281e-12
   4.5542703e-12
   4.5361846e-12
   4.5181707e-12
   4.5002284e-12
   4.4823573e-12
   4.4645571e-12
   4.4468277e-12
   4.4291686e-12
   4.4115797e-12
   4.3940607e-12
   4.3766112e-12
   4.3592310e-12
   4.3419198e-12
   4.3246774e-12
   4.3075034e-12
   4.2903977e-12
   4.2733598e-12
   4.2563897e-12
   4.2394869e-12
   4.2226512e-12
   4.2058824e-12
   4.1891802e-12
   4.1725444e-12
   4.1559745e-12
   4.1394705e-12
   4.1230320e-12
   4.1066589e-12
   4.0903507e-12
   4.0741073e-12
   4.0579284e-12
   4.0418137e-12
   4.0257630e-12
   4.0097761e-12
   3.9938527e-12
   3.9779925e-12
   3.9621953e-12
   3.9464608e-12
   3.9307888e-12
   3.9151790e-12
   3.8996312e-12
   3.8841452e-12
   3.8687206e-12
   3.8533574e-12
   3.8380551e-12
   3.8228136e-12
   3.8076326e-12
   3.7925119e-12
   3.7774513e-12
   3.7624504e-12
   3.7475091e-12
   3.7326272e-12
   3.7178044e-12
   3.7030404e-12
   3.6883351e-12
   3.6736881e-12
   3.6590993e-12
   3.6445685e-12
   3.6300953e-12
   3.6156797e-12
   3.6013213e-12
   3.5870199e-12
   3.5727753e-12
   3.5585872e-12
   3.5444555e-12
   3.5303799e-12
   3.5163603e-12
   3.5023962e-12
   3.4884877e-12
   3.4746344e-12
   3.4608361e-12
   3.4470926e-12
   3.4334036e-12
   3.4197690e-12
   3.4061886e-12
   3.3926621e-12
   3.3791893e-12
   3.3657701e-12
   3.3524041e-12
   3.3390911e-12
   3.3258311e-12
   3.3126237e-12
   3.2994688e-12
   3.2863661e-12
   3.2733154e-12
   3.2603166e-12
   3.2473694e-12
   3.2344736e-12
   3.2216290e-12
   3.2088354e-12
   3.1960926e-12
   3.1834004e-12
   3.1707587e-12
   3.1581671e-12
   3.1456255e-12
   3.1331338e-12
   3.1206916e-12
   3.1082989e-12
   3.0959553e-12
   3.0836608e-12
   3.0714151e-12
   3.0592181e-12
   3.0470694e-12
   3.0349690e-12
   3.0229167e-12
   3.0109122e-12
   2.9989555e-12
   2.9870461e-12
   2.9751841e-12
   2.9633692e-12
   2.9516012e-12
   2.9398799e-12
   2.9282052e-12
   2.9165769e-12
   2.9049947e-12
   2.8934585e-12
   2.8819682e-12
   2.8705234e-12
   2.8591241e-12
   2.8477701e-12
   2.8364612e-12
   2.8251971e-12
   2.8139779e-12
   2.8028031e-12
   2.7916728e-12
   2.7805866e-12
   2.7695445e-12
   2.7585462e-12
   2.7475916e-12
   2.7366804e-12
   2.7258127e-12
   2.7149880e-12
   2.7042064e-12
   2.6934676e-12
   2.6827714e-12
   2.6721177e-12
   2.6615063e-12
   2.6509371e-12
   2.6404098e-12
   2.6299243e-12
   2.6194805e-12
   2.6090781e-12
   2.5987171e-12
   2.5883972e-12
   2.5781183e-12
   2.5678802e-12
   2.5576827e-12
   2.5475258e-12
   2.5374091e-12
   2.5273327e-12
   2.5172963e-12
   2.5072997e-12
   2.4973428e-12
   2.4874255e-12
   2.4775475e-12
   2.4677088e-12
   2.4579092e-12
   2.4481484e-12
   2.4384265e-12
   2.4287431e-12
   2.4190982e-12
   2.4094916e-12
   2.3999231e-12
   2.3903926e-12
   2.3809000e-12
   2.3714451e-12
   2.3620277e-12
   2.3526478e-12
   2.3433050e-12
   2.3339994e-12
   2.3247307e-12
   2.3154989e-12
   2.3063037e-12
   2.2971450e-12
   2.2880227e-12
   2.2789366e-12
   2.2698866e-12
   2.2608725e-12
   2.2518942e-12
   2.2429516e-12
   2.2340445e-12
   2.2251728e-12
   2.2163363e-12
   2.2075349e-12
   2.1987684e-12
   2.1900367e-12
   2.1813398e-12
   2.1726773e-12
   2.1640493e-12
   2.1554555e-12
   2.1468959e-12
   2.1383702e-12
   2.1298784e-12
   2.1214204e-12
   2.1129959e-12
   2.1046048e-12
   2.0962471e-12
   2.0879226e-12
   2.0796312e-12
   2.0713726e-12
   2.0631469e-12
   2.0549538e-12
   2.0467933e-12
   2.0386651e-12
   2.0305693e-12
   2.0225056e-12
   2.0144739e-12
   2.0064741e-12
   1.9985061e-12
   1.9905697e-12
   1.9826649e-12
   1.9747914e-12
   1.9669492e-12
   1.9591381e-12
   1.9513581e-12
   1.9436090e-12
   1.9358906e-12
   1.9282029e-12
   1.9205457e-12
   1.9129189e-12
   1.9053224e-12
   1.8977561e-12
   1.8902198e-12
   1.8827134e-12
   1.8752369e-12
   1.8677900e-12
   1.8603728e-12
   1.8529849e-12
   1.8456264e-12
   1.8382972e-12
   1.8309970e-12
   1.8237258e-12
   1.8164835e-12
   1.8092700e-12
   1.8020851e-12
   1.7949288e-12
   1.7878008e-12
   1.7807012e-12
   1.7736298e-12
   1.7665864e-12
   1.7595710e-12
   1.7525835e-12
   1.7456237e-12
   1.7386916e-12
   1.7317870e-12
   1.7249098e-12
   1.7180599e-12
   1.7112372e-12
   1.7044416e-12
   1.6976730e-12
   1.6909313e-12
   1.6842163e-12
   1.6775281e-12
   1.6708663e-12
   1.6642311e-12
   1.6576222e-12
   1.6510395e-12
   1.6444830e-12
   1.6379525e-12
   1.6314479e-12
   1.6249692e-12
   1.6185162e-12
   1.6120888e-12
   1.6056869e-12
   1.5993105e-12
   1.5929594e-12
   1.5866335e-12
   1.5803327e-12
   1.5740570e-12
   1.5678062e-12
   1.5615802e-12
   1.5553789e-12
   1.5492023e-12
   1.5430501e-12
   1.5369224e-12
   1.5308191e-12
   1.5247400e-12
   1.5186850e-12
   1.5126541e-12
   1.5066471e-12
   1.5006640e-12
   1.4947046e-12
   1.4887689e-12
   1.4828568e-12
   1.4769681e-12
   1.4711028e-12
   1.4652609e-12
   1.4594421e-12
   1.4536464e-12
   1.4478738e-12
   1.4421240e-12
   1.4363971e-12
   1.4306930e-12
   1.4250115e-12
   1.4193525e-12
   1.4137161e-12
   1.4081020e-12
   1.4025102e-12
   1.3969406e-12
   1.3913931e-12
   1.3858677e-12
   1.3803642e-12
   1.3748826e-12
   1.3694227e-12
   1.3639845e-12
   1.3585679e-12
   1.3531728e-12
   1.3477992e-12
   1.3424469e-12
   1.3371158e-12
   1.3318059e-12
   1.3265171e-12
   1.3212493e-12
   1.3160024e-12
   1.3107764e-12
   1.3055711e-12
   1.3003865e-12
   1.2952224e-12
   1.2900789e-12
   1.2849558e-12
   1.2798530e-12
   1.2747705e-12
   1.2697082e-12
   1.2646660e-12
   1.2596438e-12
   1.2546416e-12
   1.2496592e-12
   1.2446966e-12
   1.2397538e-12
   1.2348305e-12
   1.2299268e-12
   1.2250426e-12
   1.2201777e-12
   1.2153322e-12
   1.2105060e-12
   1.2056989e-12
   1.2009108e-12
   1.1961418e-12
   1.1913918e-12
   1.1866606e-12
   1.1819482e-12
   1.1772545e-12
   1.1725794e-12
   1.1679229e-12
   1.1632849e-12
   1.1586653e-12
   1.1540641e-12
   1.1494811e-12
   1.1449164e-12
   1.1403697e-12
   1.1358411e-12
   1.1313305e-12
   1.1268378e-12
   1.1223630e-12
   1.1179059e-12
   1.1134665e-12
   1.1090448e-12
   1.1046406e-12
   1.1002539e-12
   1.0958846e-12
   1.0915327e-12
   1.0871981e-12
   1.0828806e-12
   1.0785803e-12
   1.0742971e-12
   1.0700309e-12
   1.0657817e-12
   1.0615493e-12
   1.0573337e-12
   1.0531349e-12
   1.0489527e-12
   1.0447872e-12
   1.0406382e-12
   1.0365056e-12
   1.0323895e-12
   1.0282897e-12
   1.0242062e-12
   1.0201390e-12
   1.0160878e-12
   1.0120528e-12
   1.0080338e-12
   1.0040307e-12
   1.0000436e-12
   9.9607222e-13
   9.9211667e-13
   9.8817682e-13
   9.8425262e-13
   9.8034400e-13
   9.7645090e-13
   9.7257327e-13
   9.6871103e-13
   9.6486413e-13
   9.6103250e-13
   9.5721610e-13
   9.5341484e-13
   9.4962869e-13
   9.4585756e-13
   9.4210142e-13
   9.3836019e-13
   9.3463382e-13
   9.3092224e-13
   9.2722541e-13
   9.2354325e-13
   9.1987572e-13
   9.1622275e-13
   9.1258429e-13
   9.0896028e-13
   9.0535066e-13
   9.0175537e-13
   8.9817436e-13
   8.9460757e-13
   8.9105495e-13
   8.8751643e-13
   8.8399197e-13
   8.8048150e-13
   8.7698497e-13
   8.7350233e-13
   8.7003352e-13
   8.6657848e-13
   8.6313716e-13
   8.5970951e-13
   8.5629548e-13
   8.5289499e-13
   8.4950802e-13
   8.4613449e-13
   8.4277436e-13
   8.3942757e-13
   8.3609408e-13
   8.3277382e-13
   8.2946675e-13
   8.2617281e-13
   8.2289195e-13
   8.1962412e-13
   8.1636926e-13
   8.1312733e-13
   8.0989828e-13
   8.0668205e-13
   8.0347859e-13
   8.0028785e-13
   7.9710979e-13
   7.9394434e-13
   7.9079147e-13
   7.8765111e-13
   7.8452323e-13
   7.8140777e-13
   7.7830468e-13
   7.7521391e-13
   7.7213542e-13
   7.6906915e-13
   7.6601506e-13
   7.6297309e-13
   7.5994321e-13
   7.5692536e-13
   7.5391949e-13
   7.5092556e-13
   7.4794352e-13
   7.4497332e-13
   7.4201492e-13
   7.3906826e-13
   7.3613331e-13
   7.3321001e-13
   7.3029832e-13
   7.2739819e-13
   7.2450958e-13
   7.2163244e-13
   7.1876673e-13
   7.1591240e-13
   7.1306940e-13
   7.1023769e-13
   7.0741723e-13
   7.0460796e-13
   7.0180986e-13
   6.9902286e-13
   6.9624694e-13
   6.9348203e-13
   6.9072811e-13
   6.8798512e-13
   6.8525303e-13
   6.8253178e-13
   6.7982134e-13
   6.7712167e-13
   6.7443271e-13
   6.7175444e-13
   6.6908680e-13
   6.6642975e-13
   6.6378325e-13
   6.6114727e-13
   6.5852175e-13
   6.5590666e-13
   6.5330195e-13
   6.5070759e-13
   6.4812353e-13
   6.4554973e-13
   6.4298616e-13
   6.4043276e-13
   6.3788950e-13
   6.3535635e-13
   6.3283325e-13
   6.3032017e-13
   6.2781707e-13
   6.2532391e-13
   6.2284066e-13
   6.2036726e-13
   6.1790369e-13
   6.1544990e-13
   6.1300585e-13
   6.1057151e-13
   6.0814684e-13
   6.0573179e-13
   6.0332634e-13
   6.0093043e-13
   5.9854405e-13
   5.9616714e-13
   5.9379967e-13
   5.9144160e-13
   5.8909289e-13
   5.8675351e-13
   5.8442342e-13
   5.8210259e-13
   5.7979097e-13
   5.7748853e-13
   5.7519523e-13
   5.7291105e-13
   5.7063593e-13
   5.6836984e-13
   5.6611276e-13
   5.6386464e-13
   5.6162545e-13
   5.5939515e-13
   5.5717370e-13
   5.5496108e-13
   5.5275724e-13
   5.5056216e-13
   5.4837579e-13
   5.4619811e-13
   5.4402907e-13
   5.4186865e-13
   5.3971680e-13
   5.3757351e-13
   5.3543872e-13
   5.3331241e-13
   5.3119454e-13
   5.2908509e-13
   5.2698401e-13
   5.2489128e-13
   5.2280685e-13
   5.2073070e-13
   5.1866280e-13
   5.1660311e-13
   5.1455160e-13
   5.1250824e-13
   5.1047299e-13
   5.0844582e-13
   5.0642671e-13
   5.0441561e-13
   5.0241250e-13
   5.0041734e-13
   4.9843011e-13
   4.9645076e-13
   4.9447928e-13
   4.9251563e-13
   4.9055977e-13
   4.8861168e-13
   4.8667133e-13
   4.8473868e-13
   4.8281371e-13
   4.8089639e-13
   4.7898667e-13
   4.7708454e-13
   4.7518997e-13
   4.7330291e-13
   4.7142335e-13
   4.6955126e-13
   4.6768660e-13
   4.6582934e-13
   4.6397946e-13
   4.6213693e-13
   4.6030171e-13
   4.5847378e-13
   4.5665312e-13
   4.5483968e-13
   4.5303344e-13
   4.5123437e-13
   4.4944245e-13
   4.4765765e-13
   4.4587993e-13
   4.4410927e-13
   4.4234564e-13
   4.4058902e-13
   4.3883937e-13
   4.3709668e-13
   4.3536090e-13
   4.3363201e-13
   4.3190999e-13
   4.3019481e-13
   4.2848644e-13
   4.2678486e-13
   4.2509003e-13
   4.2340193e-13
   4.2172054e-13
   4.2004582e-13
   4.1837775e-13
   4.1671631e-13
   4.1506147e-13
   4.1341319e-13
   4.1177147e-13
   4.1013626e-13
   4.0850754e-13
   4.0688530e-13
   4.0526949e-13
   4.0366011e-13
   4.0205711e-13
   4.0046048e-13
   3.9887019e-13
   3.9728621e-13
   3.9570853e-13
   3.9413711e-13
   3.9257193e-13
   3.9101297e-13
   3.8946019e-13
   3.8791359e-13
   3.8637312e-13
   3.8483878e-13
   3.8331052e-13
   3.8178834e-13
   3.8027220e-13
   3.7876208e-13
   3.7725796e-13
   3.7575981e-13
   3.7426761e-13
   3.7278133e-13
   3.7130096e-13
   3.6982647e-13
   3.6835783e-13
   3.6689502e-13
   3.6543803e-13
   3.6398682e-13
   3.6254137e-13
   3.6110166e-13
   3.5966767e-13
   3.5823938e-13
   3.5681675e-13
   3.5539978e-13
   3.5398843e-13
   3.5258269e-13
   3.5118253e-13
   3.4978793e-13
   3.4839887e-13
   3.4701532e-13
   3.4563727e-13
   3.4426469e-13
   3.4289756e-13
   3.4153586e-13
   3.4017957e-13
   3.3882867e-13
   3.3748313e-13
   3.3614293e-13
   3.3480805e-13
   3.3347848e-13
   3.3215418e-13
   3.3083515e-13
   3.2952135e-13
   3.2821277e-13
   3.2690939e-13
   3.2561118e-13
   3.2431813e-13
   3.2303021e-13
   3.2174741e-13
   3.2046970e-13
   3.1919707e-13
   3.1792949e-13
   3.1666694e-13
   3.1540941e-13
   3.1415687e-13
   3.1290930e-13
   3.1166669e-13
   3.1042901e-13
   3.0919625e-13
   3.0796839e-13
   3.0674540e-13
   3.0552726e-13
   3.0431397e-13
   3.0310549e-13
   3.0190181e-13
   3.0070291e-13
   2.9950878e-13
   2.9831938e-13
   2.9713471e-13
   2.9595474e-13
   2.9477946e-13
   2.9360884e-13
   2.9244288e-13
   2.9128154e-13
   2.9012482e-13
   2.8897269e-13
   2.8782513e-13
   2.8668214e-13
   2.8554368e-13
   2.8440974e-13
   2.8328030e-13
   2.8215535e-13
   2.8103487e-13
   2.7991884e-13
   2.7880724e-13
   2.7770005e-13
   2.7659726e-13
   2.7549885e-13
   2.7440480e-13
   2.7331510e-13
   2.7222972e-13
   2.7114866e-13
   2.7007189e-13
   2.6899939e-13
   2.6793115e-13
   2.6686715e-13
   2.6580738e-13
   2.6475182e-13
   2.6370045e-13
   2.6265326e-13
   2.6161022e-13
   2.6057133e-13
   2.5953656e-13
   2.5850590e-13
   2.5747933e-13
   2.5645684e-13
   2.5543841e-13
   2.5442403e-13
   2.5341367e-13
   2.5240732e-13
   2.5140498e-13
   2.5040661e-13
   2.4941221e-13
   2.4842175e-13
   2.4743523e-13
   2.4645263e-13
   2.4547393e-13
   2.4449911e-13
   2.4352817e-13
   2.4256108e-13
   2.4159783e-13
   2.4063841e-13
   2.3968280e-13
   2.3873098e-13
   2.3778294e-13
   2.3683867e-13
   2.3589815e-13
   2.3496136e-13
   2.3402829e-13
   2.3309893e-13
   2.3217326e-13
   2.3125126e-13
   2.3033293e-13
   2.2941824e-13
   2.2850719e-13
   2.2759975e-13
   2.2669591e-13
   2.2579567e-13
   2.2489900e-13
   2.2400589e-13
   2.2311633e-13
   2.2223030e-13
   2.2134779e-13
   2.2046878e-13
   2.1959327e-13
   2.1872123e-13
   2.1785265e-13
   2.1698753e-13
   2.1612584e-13
   2.1526757e-13
   2.1441271e-13
   2.1356124e-13
   2.1271316e-13
   2.1186844e-13
   2.1102708e-13
   2.1018906e-13
   2.0935436e-13
   2.0852299e-13
   2.0769491e-13
   2.0687012e-13
   2.0604861e-13
   2.0523036e-13
   2.0441536e-13
   2.0360359e-13
   2.0279505e-13
   2.0198972e-13
   2.0118759e-13
   2.0038864e-13
   1.9959287e-13
   1.9880025e-13
   1.9801079e-13
   1.9722445e-13
   1.9644125e-13
   1.9566115e-13
   1.9488415e-13
   1.9411023e-13
   1.9333939e-13
   1.9257161e-13
   1.9180688e-13
   1.9104518e-13
   1.9028651e-13
   1.8953086e-13
   1.8877820e-13
   1.8802853e-13
   1.8728184e-13
   1.8653812e-13
   1.8579735e-13
   1.8505952e-13
   1.8432462e-13
   1.8359264e-13
   1.8286356e-13
   1.8213738e-13
   1.8141409e-13
   1.8069366e-13
   1.7997610e-13
   1.7926139e-13
   1.7854951e-13
   1.7784047e-13
   1.7713423e-13
   1.7643081e-13
   1.7573017e-13
   1.7503232e-13
   1.7433724e-13
   1.7364492e-13
   1.7295535e-13
   1.7226852e-13
   1.7158441e-13
   1.7090303e-13
   1.7022434e-13
   1.6954836e-13
   1.6887505e-13
   1.6820442e-13
   1.6753646e-13
   1.6687115e-13
   1.6620847e-13
   1.6554844e-13
   1.6489102e-13
   1.6423621e-13
   1.6358400e-13
   1.6293439e-13
   1.6228735e-13
   1.6164288e-13
   1.6100097e-13
   1.6036161e-13
   1.5972479e-13
   1.5909050e-13
   1.5845873e-13
   1.5782946e-13
   1.5720270e-13
   1.5657842e-13
   1.5595662e-13
   1.5533730e-13
   1.5472043e-13
   1.5410601e-13
   1.5349403e-13
   1.5288448e-13
   1.5227735e-13
   1.5167264e-13
   1.5107032e-13
   1.5047040e-13
   1.4987286e-13
   1.4927769e-13
   1.4868488e-13
   1.4809443e-13
   1.4750633e-13
   1.4692056e-13
   1.4633711e-13
   1.4575599e-13
   1.4517717e-13
   1.4460065e-13
   1.4402642e-13
   1.4345446e-13
   1.4288478e-13
   1.4231737e-13
   1.4175220e-13
   1.4118928e-13
   1.4062860e-13
   1.4007014e-13
   1.3951390e-13
   1.3895987e-13
   1.3840804e-13
   1.3785840e-13
   1.3731094e-13
   1.3676566e-13
   1.3622254e-13
   1.3568158e-13
   1.3514277e-13
   1.3460610e-13
   1.3407155e-13
   1.3353914e-13
   1.3300883e-13
   1.3248063e-13
   1.3195453e-13
   1.3143052e-13
   1.3090859e-13
   1.3038873e-13
   1.2987094e-13
   1.2935520e-13
   1.2884151e-13
   1.2832986e-13
   1.2782024e-13
   1.2731265e-13
   1.2680707e-13
   1.2630350e-13
   1.2580193e-13
   1.2530235e-13
   1.2480476e-13
   1.2430914e-13
   1.2381549e-13
   1.2332380e-13
   1.2283406e-13
   1.2234627e-13
   1.2186041e-13
   1.2137648e-13
   1.2089448e-13
   1.2041439e-13
   1.1993620e-13
   1.1945992e-13
   1.1898553e-13
   1.1851302e-13
   1.1804238e-13
   1.1757362e-13
   1.1710672e-13
   1.1664167e-13
   1.1617846e-13
   1.1571710e-13
   1.1525757e-13
   1.1479987e-13
   1.1434398e-13
   1.1388990e-13
   1.1343763e-13
   1.1298715e-13
   1.1253846e-13
   1.1209155e-13
   1.1164642e-13
   1.1120305e-13
   1.1076145e-13
   1.1032160e-13
   1.0988349e-13
   1.0944713e-13
   1.0901250e-13
   1.0857959e-13
   1.0814841e-13
   1.0771893e-13
   1.0729116e-13
   1.0686509e-13
   1.0644072e-13
   1.0601802e-13
   1.0559701e-13
   1.0517767e-13
   1.0475999e-13
   1.0434397e-13
   1.0392961e-13
   1.0351689e-13
   1.0310581e-13
   1.0269636e-13
   1.0228853e-13
   1.0188233e-13
   1.0147774e-13
   1.0107476e-13
   1.0067337e-13
   1.0027358e-13
   9.9875381e-14
   9.9478761e-14
   9.9083716e-14
   9.8690239e-14
   9.8298325e-14
   9.7907967e-14
   9.7519159e-14
   9.7131896e-14
   9.6746170e-14
   9.6361976e-14
   9.5979308e-14
   9.5598159e-14
   9.5218524e-14
   9.4840397e-14
   9.4463771e-14
   9.4088641e-14
   9.3715001e-14
   9.3342844e-14
   9.2972165e-14
   9.2602958e-14
   9.2235218e-14
   9.1868937e-14
   9.1504112e-14
   9.1140735e-14
   9.0778801e-14
   9.0418304e-14
   9.0059239e-14
   8.9701600e-14
   8.9345381e-14
   8.8990577e-14
   8.8637182e-14
   8.8285190e-14
   8.7934596e-14
   8.7585394e-14
   8.7237579e-14
   8.6891145e-14
   8.6546087e-14
   8.6202399e-14
   8.5860076e-14
   8.5519113e-14
   8.5179503e-14
   8.4841242e-14
   8.4504325e-14
   8.4168745e-14
   8.3834498e-14
   8.3501578e-14
   8.3169981e-14
   8.2839700e-14
   8.2510731e-14
   8.2183068e-14
   8.1856706e-14
   8.1531641e-14
   8.1207866e-14
   8.0885377e-14
   8.0564169e-14
   8.0244236e-14
   7.9925574e-14
   7.9608177e-14
   7.9292041e-14
   7.8977160e-14
   7.8663530e-14
   7.8351145e-14
   7.8040000e-14
   7.7730091e-14
   7.7421413e-14
   7.7113961e-14
   7.6807729e-14
   7.6502714e-14
   7.6198910e-14
   7.5896313e-14
   7.5594917e-14
   7.5294718e-14
   7.4995711e-14
   7.4697891e-14
   7.4401254e-14
   7.4105795e-14
   7.3811510e-14
   7.3518393e-14
   7.3226440e-14
   7.2935647e-14
   7.2646008e-14
   7.2357520e-14
   7.2070177e-14
   7.1783975e-14
   7.1498910e-14
   7.1214977e-14
   7.0932171e-14
   7.0650489e-14
   7.0369925e-14
   7.0090475e-14
   6.9812135e-14
   6.9534900e-14
   6.9258766e-14
   6.8983729e-14
   6.8709784e-14
   6.8436927e-14
   6.8165153e-14
   6.7894459e-14
   6.7624840e-14
   6.7356291e-14
   6.7088809e-14
   6.6822389e-14
   6.6557027e-14
   6.6292719e-14
   6.6029460e-14
   6.5767247e-14
   6.5506075e-14
   6.5245940e-14
   6.4986839e-14
   6.4728766e-14
   6.4471718e-14
   6.4215691e-14
   6.3960681e-14
   6.3706683e-14
   6.3453694e-14
   6.3201710e-14
   6.2950726e-14
   6.2700739e-14
   6.2451745e-14
   6.2203739e-14
   6.1956718e-14
   6.1710679e-14
   6.1465616e-14
   6.1221527e-14
   6.0978407e-14
   6.0736252e-14
   6.0495059e-14
   6.0254824e-14
   6.0015543e-14
   5.9777212e-14
   5.9539827e-14
   5.9303385e-14
   5.9067883e-14
   5.8833315e-14
   5.8599679e-14
   5.8366970e-14
   5.8135186e-14
   5.7904322e-14
   5.7674375e-14
   5.7445342e-14
   5.7217217e-14
   5.6989999e-14
   5.6763683e-14
   5.6538266e-14
   5.6313743e-14
   5.6090113e-14
   5.5867370e-14
   5.5645513e-14
   5.5424536e-14
   5.5204436e-14
   5.4985211e-14
   5.4766856e-14
   5.4549369e-14
   5.4332745e-14
   5.4116981e-14
   5.3902074e-14
   5.3688021e-14
   5.3474817e-14
   5.3262461e-14
   5.3050947e-14
   5.2840274e-14
   5.2630437e-14
   5.2421433e-14
   5.2213260e-14
   5.2005913e-14
   5.1799389e-14
   5.1593686e-14
   5.1388800e-14
   5.1184727e-14
   5.0981464e-14
   5.0779009e-14
   5.0577358e-14
   5.0376507e-14
   5.0176455e-14
   4.9977196e-14
   4.9778729e-14
   4.9581050e-14
   4.9384156e-14
   4.9188044e-14
   4.8992711e-14
   4.8798153e-14
   4.8604368e-14
   4.8411353e-14
   4.8219104e-14
   4.8027618e-14
   4.7836893e-14
   4.7646926e-14
   4.7457712e-14
   4.7269250e-14
   4.7081537e-14
   4.6894569e-14
   4.6708343e-14
   4.6522857e-14
   4.6338108e-14
   4.6154092e-14
   4.5970807e-14
   4.5788250e-14
   4.5606418e-14
   4.5425308e-14
   4.5244917e-14
   4.5065242e-14
   4.4886281e-14
   4.4708031e-14
   4.4530489e-14
   4.4353651e-14
   4.4177516e-14
   4.4002080e-14
   4.3827341e-14
   4.3653296e-14
   4.3479942e-14
   4.3307277e-14
   4.3135297e-14
   4.2964000e-14
   4.2793383e-14
   4.2623444e-14
   4.2454180e-14
   4.2285588e-14
   4.2117665e-14
   4.1950409e-14
   4.1783818e-14
   4.1617888e-14
   4.1452617e-14
   4.1288002e-14
   4.1124041e-14
   4.0960731e-14
   4.0798070e-14
   4.0636055e-14
   4.0474683e-14
   4.0313951e-14
   4.0153858e-14
   3.9994401e-14
   3.9835577e-14
   3.9677384e-14
   3.9519819e-14
   3.9362880e-14
   3.9206564e-14
   3.9050869e-14
   3.8895792e-14
   3.8741330e-14
   3.8587483e-14
   3.8434246e-14
   3.8281617e-14
   3.8129595e-14
   3.7978177e-14
   3.7827360e-14
   3.7677141e-14
   3.7527520e-14
   3.7378492e-14
   3.7230056e-14
   3.7082210e-14
   3.6934951e-14
   3.6788277e-14
   3.6642185e-14
   3.6496673e-14
   3.6351739e-14
   3.6207381e-14
   3.6063596e-14
   3.5920381e-14
   3.5777736e-14
   3.5635657e-14
   3.5494143e-14
   3.5353190e-14
   3.5212797e-14
   3.5072961e-14
   3.4933681e-14
   3.4794954e-14
   3.4656778e-14
   3.4519151e-14
   3.4382070e-14
   3.4245533e-14
   3.4109539e-14
   3.3974085e-14
   3.3839169e-14
   3.3704788e-14
   3.3570941e-14
   3.3437626e-14
   3.3304840e-14
   3.3172581e-14
   3.3040848e-14
   3.2909638e-14
   3.2778948e-14
   3.2648778e-14
   3.2519125e-14
   3.2389986e-14
   3.2261361e-14
   3.2133246e-14
   3.2005640e-14
   3.1878540e-14
   3.1751946e-14
   3.1625854e-14
   3.1500263e-14
   3.1375170e-14
   3.1250575e-14
   3.1126474e-14
   3.1002866e-14
   3.0879749e-14
   3.0757121e-14
   3.0634979e-14
   3.0513323e-14
   3.0392150e-14
   3.0271458e-14
   3.0151246e-14
   3.0031510e-14
   2.9912251e-14
   2.9793464e-14
   2.9675150e-14
   2.9557305e-14
   2.9439929e-14
   2.9323018e-14
   2.9206572e-14
   2.9090588e-14
   2.8975065e-14
   2.8860001e-14
   2.8745393e-14
   2.8631241e-14
   2.8517542e-14
   2.8404294e-14
   2.8291496e-14
   2.8179146e-14
   2.8067243e-14
   2.7955783e-14
   2.7844767e-14
   2.7734191e-14
   2.7624054e-14
   2.7514355e-14
   2.7405091e-14
   2.7296261e-14
   2.7187864e-14
   2.7079896e-14
   2.6972358e-14
   2.6865247e-14
   2.6758560e-14
   2.6652298e-14
   2.6546458e-14
   2.6441038e-14
   2.6336036e-14
   2.6231452e-14
   2.6127283e-14
   2.6023527e-14
   2.5920184e-14
   2.5817251e-14
   2.5714726e-14
   2.5612609e-14
   2.5510898e-14
   2.5409590e-14
   2.5308685e-14
   2.5208180e-14
   2.5108074e-14
   2.5008366e-14
   2.4909054e-14
   2.4810137e-14
   2.4711612e-14
   2.4613478e-14
   2.4515734e-14
   2.4418379e-14
   2.4321409e-14
   2.4224825e-14
   2.4128625e-14
   2.4032806e-14
   2.3937368e-14
   2.3842309e-14
   2.3747628e-14
   2.3653322e-14
   2.3559391e-14
   2.3465833e-14
   2.3372647e-14
   2.3279831e-14
   2.3187383e-14
   2.3095302e-14
   2.3003587e-14
   2.2912236e-14
   2.2821248e-14
   2.2730622e-14
   2.2640355e-14
   2.2550447e-14
   2.2460895e-14
   2.2371700e-14
   2.2282858e-14
   2.2194370e-14
   2.2106232e-14
   2.2018445e-14
   2.1931006e-14
   2.1843915e-14
   2.1757169e-14
   2.1670768e-14
   2.1584710e-14
   2.1498994e-14
   2.1413618e-14
   2.1328582e-14
   2.1243883e-14
   2.1159520e-14
   2.1075492e-14
   2.0991798e-14
   2.0908436e-14
   2.0825406e-14
   2.0742705e-14
   2.0660332e-14
   2.0578287e-14
   2.0496568e-14
   2.0415173e-14
   2.0334101e-14
   2.0253351e-14
   2.0172922e-14
   2.0092812e-14
   2.0013020e-14
   1.9933546e-14
   1.9854386e-14
   1.9775542e-14
   1.9697010e-14
   1.9618790e-14
   1.9540881e-14
   1.9463281e-14
   1.9385989e-14
   1.9309004e-14
   1.9232325e-14
   1.9155951e-14
   1.9079880e-14
   1.9004111e-14
   1.8928642e-14
   1.8853474e-14
   1.8778604e-14
   1.8704031e-14
   1.8629754e-14
   1.8555773e-14
   1.8482085e-14
   1.8408690e-14
   1.8335586e-14
   1.8262773e-14
   1.8190248e-14
   1.8118012e-14
   1.8046063e-14
   1.7974399e-14
   1.7903020e-14
   1.7831924e-14
   1.7761111e-14
   1.7690579e-14
   1.7620327e-14
   1.7550354e-14
   1.7480659e-14
   1.7411240e-14
   1.7342097e-14
   1.7273229e-14
   1.7204635e-14
   1.7136312e-14
   1.7068262e-14
   1.7000481e-14
   1.6932969e-14
   1.6865726e-14
   1.6798749e-14
   1.6732039e-14
   1.6665594e-14
   1.6599412e-14
   1.6533493e-14
   1.6467836e-14
   1.6402440e-14
   1.6337303e-14
   1.6272425e-14
   1.6207805e-14
   1.6143441e-14
   1.6079333e-14
   1.6015480e-14
   1.5951880e-14
   1.5888532e-14
   1.5825437e-14
   1.5762591e-14
   1.5699996e-14
   1.5637649e-14
   1.5575549e-14
   1.5513696e-14
   1.5452089e-14
   1.5390726e-14
   1.5329607e-14
   1.5268731e-14
   1.5208097e-14
   1.5147703e-14
   1.5087549e-14
   1.5027634e-14
   1.4967957e-14
   1.4908517e-14
   1.4849313e-14
   1.4790344e-14
   1.4731609e-14
   1.4673108e-14
   1.4614839e-14
   1.4556801e-14
   1.4498994e-14
   1.4441416e-14
   1.4384067e-14
   1.4326945e-14
   1.4270051e-14
   1.4213382e-14
   1.4156939e-14
   1.4100719e-14
   1.4044723e-14
   1.3988950e-14
   1.3933397e-14
   1.3878066e-14
   1.3822954e-14
   1.3768061e-14
   1.3713386e-14
   1.3658928e-14
   1.3604686e-14
   1.3550660e-14
   1.3496848e-14
   1.3443250e-14
   1.3389865e-14
   1.3336691e-14
   1.3283729e-14
   1.3230978e-14
   1.3178435e-14
   1.3126102e-14
   1.3073976e-14
   1.3022057e-14
   1.2970345e-14
   1.2918837e-14
   1.2867535e-14
   1.2816436e-14
   1.2765540e-14
   1.2714846e-14
   1.2664353e-14
   1.2614061e-14
   1.2563969e-14
   1.2514075e-14
   1.2464380e-14
   1.2414882e-14
   1.2365580e-14
   1.2316475e-14
   1.2267564e-14
   1.2218848e-14
   1.2170325e-14
   1.2121995e-14
   1.2073856e-14
   1.2025909e-14
   1.1978153e-14
   1.1930585e-14
   1.1883207e-14
   1.1836017e-14
   1.1789015e-14
   1.1742199e-14
   1.1695568e-14
   1.1649124e-14
   1.1602863e-14
   1.1556786e-14
   1.1510893e-14
   1.1465181e-14
   1.1419651e-14
   1.1374302e-14
   1.1329133e-14
   1.1284143e-14
   1.1239332e-14
   1.1194699e-14
   1.1150243e-14
   1.1105964e-14
   1.1061860e-14
   1.1017932e-14
   1.0974178e-14
   1.0930598e-14
   1.0887191e-14
   1.0843956e-14
   1.0800893e-14
   1.0758001e-14
   1.0715279e-14
   1.0672727e-14
   1.0630344e-14
   1.0588129e-14
   1.0546082e-14
   1.0504202e-14
   1.0462488e-14
   1.0420940e-14
   1.0379557e-14
   1.0338338e-14
   1.0297283e-14
   1.0256391e-14
   1.0215661e-14
   1.0175093e-14
   1.0134687e-14
   1.0094440e-14
   1.0054354e-14
   1.0014426e-14
   9.9746574e-15
   9.9350465e-15
   9.8955929e-15
   9.8562960e-15
   9.8171551e-15
   9.7781697e-15
   9.7393391e-15
   9.7006627e-15
   9.6621399e-15
   9.6237700e-15
   9.5855525e-15
   9.5474868e-15
   9.5095723e-15
   9.4718083e-15
   9.4341943e-15
   9.3967297e-15
   9.3594138e-15
   9.3222461e-15
   9.2852261e-15
   9.2483530e-15
   9.2116264e-15
   9.1750456e-15
   9.1386101e-15
   9.1023193e-15
   9.0661725e-15
   9.0301694e-15
   8.9943092e-15
   8.9585914e-15
   8.9230155e-15
   8.8875808e-15
   8.8522868e-15
   8.8171330e-15
   8.7821189e-15
   8.7472437e-15
   8.7125071e-15
   8.6779084e-15
   8.6434470e-15
   8.6091226e-15
   8.5749344e-15
   8.5408821e-15
   8.5069649e-15
   8.4731824e-15
   8.4395341e-15
   8.4060194e-15
   8.3726378e-15
   8.3393888e-15
   8.3062718e-15
   8.2732863e-15
   8.2404318e-15
   8.2077078e-15
   8.1751137e-15
   8.1426491e-15
   8.1103134e-15
   8.0781061e-15
   8.0460267e-15
   8.0140747e-15
   7.9822496e-15
   7.9505508e-15
   7.9189780e-15
   7.8875305e-15
   7.8562079e-15
   7.8250097e-15
   7.7939354e-15
   7.7629844e-15
   7.7321564e-15
   7.7014509e-15
   7.6708672e-15
   7.6404050e-15
   7.6100638e-15
   7.5798431e-15
   7.5497423e-15
   7.5197611e-15
   7.4898990e-15
   7.4601555e-15
   7.4305301e-15
   7.4010223e-15
   7.3716317e-15
   7.3423578e-15
   7.3132002e-15
   7.2841583e-15
   7.2552318e-15
   7.2264202e-15
   7.1977229e-15
   7.1691397e-15
   7.1406699e-15
   7.1123132e-15
   7.0840691e-15
   7.0559372e-15
   7.0279170e-15
   7.0000081e-15
   6.9722099e-15
   6.9445222e-15
   6.9169445e-15
   6.8894762e-15
   6.8621170e-15
   6.8348665e-15
   6.8077242e-15
   6.7806897e-15
   6.7537625e-15
   6.7269423e-15
   6.7002286e-15
   6.6736209e-15
   6.6471190e-15
   6.6207222e-15
   6.5944303e-15
   6.5682428e-15
   6.5421593e-15
   6.5161794e-15
   6.4903027e-15
   6.4645287e-15
   6.4388570e-15
   6.4132873e-15
   6.3878192e-15
   6.3624522e-15
   6.3371859e-15
   6.3120200e-15
   6.2869540e-15
   6.2619875e-15
   6.2371202e-15
   6.2123516e-15
   6.1876814e-15
   6.1631092e-15
   6.1386345e-15
   6.1142571e-15
   6.0899764e-15
   6.0657922e-15
   6.0417040e-15
   6.0177114e-15
   5.9938142e-15
   5.9700118e-15
   5.9463040e-15
   5.9226903e-15
   5.8991704e-15
   5.8757439e-15
   5.8524104e-15
   5.8291696e-15
   5.8060210e-15
   5.7829644e-15
   5.7599994e-15
   5.7371256e-15
   5.7143425e-15
   5.6916500e-15
   5.6690476e-15
   5.6465349e-15
   5.6241117e-15
   5.6017775e-15
   5.5795319e-15
   5.5573748e-15
   5.5353056e-15
   5.5133240e-15
   5.4914298e-15
   5.4696225e-15
   5.4479017e-15
   5.4262673e-15
   5.4047187e-15
   5.3832558e-15
   5.3618780e-15
   5.3405852e-15
   5.3193769e-15
   5.2982529e-15
   5.2772127e-15
   5.2562561e-15
   5.2353827e-15
   5.2145921e-15
   5.1938842e-15
   5.1732585e-15
   5.1527147e-15
   5.1322525e-15
   5.1118715e-15
   5.0915715e-15
   5.0713520e-15
   5.0512129e-15
   5.0311538e-15
   5.0111743e-15
   4.9912742e-15
   4.9714530e-15
   4.9517106e-15
   4.9320466e-15
   4.9124607e-15
   4.8929526e-15
   4.8735219e-15
   4.8541684e-15
   4.8348918e-15
   4.8156917e-15
   4.7965678e-15
   4.7775199e-15
   4.7585476e-15
   4.7396507e-15
   4.7208288e-15
   4.7020817e-15
   4.6834090e-15
   4.6648105e-15
   4.6462858e-15
   4.6278347e-15
   4.6094568e-15
   4.5911520e-15
   4.5729198e-15
   4.5547600e-15
   4.5366724e-15
   4.5186565e-15
   4.5007123e-15
   4.4828392e-15
   4.4650372e-15
   4.4473059e-15
   4.4296449e-15
   4.4120541e-15
   4.3945332e-15
   4.3770818e-15
   4.3596997e-15
   4.3423867e-15
   4.3251424e-15
   4.3079666e-15
   4.2908590e-15
   4.2738193e-15
   4.2568474e-15
   4.2399428e-15
   4.2231053e-15
   4.2063347e-15
   4.1896307e-15
   4.1729930e-15
   4.1564214e-15
   4.1399156e-15
   4.1234754e-15
   4.1071004e-15
   4.0907905e-15
   4.0745454e-15
   4.0583647e-15
   4.0422483e-15
   4.0261959e-15
   4.0102073e-15
   3.9942821e-15
   3.9784202e-15
   3.9626213e-15
   3.9468851e-15
   3.9312114e-15
   3.9156000e-15
   3.9000505e-15
   3.8845628e-15
   3.8691366e-15
   3.8537717e-15
   3.8384678e-15
   3.8232246e-15
   3.8080420e-15
   3.7929197e-15
   3.7778574e-15
   3.7628550e-15
   3.7479121e-15
   3.7330286e-15
   3.7182042e-15
   3.7034386e-15
   3.6887317e-15
   3.6740831e-15
   3.6594928e-15
   3.6449604e-15
   3.6304857e-15
   3.6160685e-15
   3.6017085e-15
   3.5874056e-15
   3.5731594e-15
   3.5589699e-15
   3.5448366e-15
   3.5307596e-15
   3.5167384e-15
   3.5027729e-15
   3.4888628e-15
   3.4750080e-15
   3.4612082e-15
   3.4474632e-15
   3.4337728e-15
   3.4201368e-15
   3.4065549e-15
   3.3930269e-15
   3.3795527e-15
   3.3661320e-15
   3.3527645e-15
   3.3394502e-15
   3.3261887e-15
   3.3129799e-15
   3.2998236e-15
   3.2867195e-15
   3.2736674e-15
   3.2606672e-15
   3.2477185e-15
   3.2348214e-15
   3.2219754e-15
   3.2091804e-15
   3.1964363e-15
   3.1837427e-15
   3.1710996e-15
   3.1585067e-15
   3.1459638e-15
   3.1334707e-15
   3.1210272e-15
   3.1086331e-15
   3.0962882e-15
   3.0839924e-15
   3.0717454e-15
   3.0595470e-15
   3.0473971e-15
   3.0352954e-15
   3.0232418e-15
   3.0112360e-15
   2.9992779e-15
   2.9873673e-15
   2.9755040e-15
   2.9636879e-15
   2.9519186e-15
   2.9401961e-15
   2.9285201e-15
   2.9168905e-15
   2.9053071e-15
   2.8937697e-15
   2.8822781e-15
   2.8708321e-15
   2.8594316e-15
   2.8480763e-15
   2.8367662e-15
   2.8255009e-15
   2.8142804e-15
   2.8031045e-15
   2.7919729e-15
   2.7808856e-15
   2.7698423e-15
   2.7588428e-15
   2.7478870e-15
   2.7369747e-15
   2.7261058e-15
   2.7152800e-15
   2.7044972e-15
   2.6937572e-15
   2.6830599e-15
   2.6724051e-15
   2.6617925e-15
   2.6512221e-15
   2.6406937e-15
   2.6302071e-15
   2.6197622e-15
   2.6093587e-15
   2.5989965e-15
   2.5886755e-15
   2.5783955e-15
   2.5681563e-15
   2.5579577e-15
   2.5477997e-15
   2.5376820e-15
   2.5276045e-15
   2.5175670e-15
   2.5075693e-15
   2.4976114e-15
   2.4876930e-15
   2.4778140e-15
   2.4679742e-15
   2.4581735e-15
   2.4484117e-15
   2.4386887e-15
   2.4290043e-15
   2.4193583e-15
   2.4097507e-15
   2.4001812e-15
   2.3906497e-15
   2.3811560e-15
   2.3717001e-15
   2.3622817e-15
   2.3529007e-15
   2.3435570e-15
   2.3342504e-15
   2.3249807e-15
   2.3157479e-15
   2.3065517e-15
   2.2973920e-15
   2.2882687e-15
   2.2791816e-15
   2.2701307e-15
   2.2611156e-15
   2.2521364e-15
   2.2431928e-15
   2.2342847e-15
   2.2254120e-15
   2.2165746e-15
   2.2077722e-15
   2.1990048e-15
   2.1902722e-15
   2.1815743e-15
   2.1729110e-15
   2.1642820e-15
   2.1556873e-15
   2.1471267e-15
   2.1386002e-15
   2.1301075e-15
   2.1216485e-15
   2.1132231e-15
   2.1048311e-15
   2.0964725e-15
   2.0881471e-15
   2.0798548e-15
   2.0715953e-15
   2.0633687e-15
   2.0551748e-15
   2.0470134e-15
   2.0388844e-15
   2.0307876e-15
   2.0227231e-15
   2.0146905e-15
   2.0066899e-15
   1.9987210e-15
   1.9907838e-15
   1.9828781e-15
   1.9750037e-15
   1.9671607e-15
   1.9593488e-15
   1.9515679e-15
   1.9438179e-15
   1.9360987e-15
   1.9284102e-15
   1.9207522e-15
   1.9131246e-15
   1.9055273e-15
   1.8979601e-15
   1.8904230e-15
   1.8829159e-15
   1.8754385e-15
   1.8679909e-15
   1.8605728e-15
   1.8531842e-15
   1.8458249e-15
   1.8384948e-15
   1.8311939e-15
   1.8239219e-15
   1.8166789e-15
   1.8094646e-15
   1.8022789e-15
   1.7951218e-15
   1.7879931e-15
   1.7808927e-15
   1.7738205e-15
   1.7667764e-15
   1.7597602e-15
   1.7527719e-15
   1.7458114e-15
   1.7388785e-15
   1.7319732e-15
   1.7250952e-15
   1.7182446e-15
   1.7114212e-15
   1.7046249e-15
   1.6978556e-15
   1.6911131e-15
   1.6843974e-15
   1.6777084e-15
   1.6710460e-15
   1.6644100e-15
   1.6578004e-15
   1.6512170e-15
   1.6446598e-15
   1.6381286e-15
   1.6316233e-15
   1.6251439e-15
   1.6186902e-15
   1.6122621e-15
   1.6058596e-15
   1.5994825e-15
   1.5931307e-15
   1.5868041e-15
   1.5805027e-15
   1.5742263e-15
   1.5679748e-15
   1.5617481e-15
   1.5555462e-15
   1.5493688e-15
   1.5432161e-15
   1.5370877e-15
   1.5309837e-15
   1.5249039e-15
   1.5188483e-15
   1.5128167e-15
   1.5068091e-15
   1.5008253e-15
   1.4948653e-15
   1.4889290e-15
   1.4830162e-15
   1.4771269e-15
   1.4712610e-15
   1.4654184e-15
   1.4595990e-15
   1.4538027e-15
   1.4480294e-15
   1.4422791e-15
   1.4365516e-15
   1.4308468e-15
   1.4251647e-15
   1.4195052e-15
   1.4138681e-15
   1.4082534e-15
   1.4026610e-15
   1.3970908e-15
   1.3915428e-15
   1.3860167e-15
   1.3805126e-15
   1.3750304e-15
   1.3695700e-15
   1.3641312e-15
   1.3587140e-15
   1.3533184e-15
   1.3479441e-15
   1.3425912e-15
   1.3372596e-15
   1.3319491e-15
   1.3266597e-15
   1.3213914e-15
   1.3161439e-15
   1.3109173e-15
   1.3057115e-15
   1.3005263e-15
   1.2953617e-15
   1.2902176e-15
   1.2850940e-15
   1.2799907e-15
   1.2749076e-15
   1.2698448e-15
   1.2648020e-15
   1.2597793e-15
   1.2547765e-15
   1.2497936e-15
   1.2448305e-15
   1.2398871e-15
   1.2349633e-15
   1.2300591e-15
   1.2251743e-15
   1.2203089e-15
   1.2154629e-15
   1.2106361e-15
   1.2058285e-15
   1.2010400e-15
   1.1962705e-15
   1.1915199e-15
   1.1867882e-15
   1.1820753e-15
   1.1773811e-15
   1.1727055e-15
   1.1680485e-15
   1.1634100e-15
   1.1587899e-15
   1.1541882e-15
   1.1496047e-15
   1.1450395e-15
   1.1404923e-15
   1.1359633e-15
   1.1314522e-15
   1.1269590e-15
   1.1224837e-15
   1.1180261e-15
   1.1135863e-15
   1.1091641e-15
   1.1047594e-15
   1.1003722e-15
   1.0960025e-15
   1.0916501e-15
   1.0873150e-15
   1.0829971e-15
   1.0786963e-15
   1.0744127e-15
   1.0701460e-15
   1.0658963e-15
   1.0616634e-15
   1.0574474e-15
   1.0532481e-15
   1.0490655e-15
   1.0448995e-15
   1.0407501e-15
   1.0366171e-15
   1.0325005e-15
   1.0284003e-15
   1.0243164e-15
   1.0202487e-15
   1.0161971e-15
   1.0121616e-15
   1.0081422e-15
   1.0041387e-15
   1.0001511e-15
   9.9617933e-16
   9.9222335e-16
   9.8828308e-16
   9.8435845e-16
   9.8044942e-16
   9.7655590e-16
   9.7267785e-16
   9.6881519e-16
   9.6496788e-16
   9.6113584e-16
   9.5731902e-16
   9.5351736e-16
   9.4973080e-16
   9.4595927e-16
   9.4220272e-16
   9.3846109e-16
   9.3473432e-16
   9.3102234e-16
   9.2732511e-16
   9.2364256e-16
   9.1997463e-16
   9.1632127e-16
   9.1268242e-16
   9.0905802e-16
   9.0544801e-16
   9.0185234e-16
   8.9827094e-16
   8.9470377e-16
   8.9115076e-16
   8.8761187e-16
   8.8408702e-16
   8.8057618e-16
   8.7707927e-16
   8.7359626e-16
   8.7012707e-16
   8.6667166e-16
   8.6322998e-16
   8.5980196e-16
   8.5638755e-16
   8.5298671e-16
   8.4959936e-16
   8.4622547e-16
   8.4286498e-16
   8.3951784e-16
   8.3618398e-16
   8.3286337e-16
   8.2955594e-16
   8.2626164e-16
   8.2298043e-16
   8.1971225e-16
   8.1645705e-16
   8.1321477e-16
   8.0998537e-16
   8.0676879e-16
   8.0356499e-16
   8.0037391e-16
   7.9719550e-16
   7.9402972e-16
   7.9087650e-16
   7.8773581e-16
   7.8460759e-16
   7.8149179e-16
   7.7838837e-16
   7.7529727e-16
   7.7221844e-16
   7.6915185e-16
   7.6609742e-16
   7.6305513e-16
   7.6002492e-16
   7.5700675e-16
   7.5400056e-16
   7.5100631e-16
   7.4802394e-16
   7.4505343e-16
   7.4209471e-16
   7.3914773e-16
   7.3621246e-16
   7.3328885e-16
   7.3037685e-16
   7.2747641e-16
   7.2458749e-16
   7.2171004e-16
   7.1884402e-16
   7.1598938e-16
   7.1314607e-16
   7.1031406e-16
   7.0749330e-16
   7.0468373e-16
   7.0188532e-16
   6.9909803e-16
   6.9632180e-16
   6.9355660e-16
   6.9080238e-16
   6.8805910e-16
   6.8532671e-16
   6.8260517e-16
   6.7989444e-16
   6.7719448e-16
   6.7450523e-16
   6.7182667e-16
   6.6915874e-16
   6.6650141e-16
   6.6385463e-16
   6.6121836e-16
   6.5859256e-16
   6.5597719e-16
   6.5337220e-16
   6.5077756e-16
   6.4819322e-16
   6.4561915e-16
   6.4305530e-16
   6.4050163e-16
   6.3795809e-16
   6.3542466e-16
   6.3290130e-16
   6.3038795e-16
   6.2788458e-16
   6.2539115e-16
   6.2290763e-16
   6.2043397e-16
   6.1797013e-16
   6.1551607e-16
   6.1307177e-16
   6.1063716e-16
   6.0821223e-16
   6.0579692e-16
   6.0339121e-16
   6.0099505e-16
   5.9860841e-16
   5.9623124e-16
   5.9386352e-16
   5.9150519e-16
   5.8915624e-16
   5.8681661e-16
   5.8448627e-16
   5.8216518e-16
   5.7985331e-16
   5.7755063e-16
   5.7525708e-16
   5.7297265e-16
   5.7069729e-16
   5.6843096e-16
   5.6617363e-16
   5.6392527e-16
   5.6168584e-16
   5.5945530e-16
   5.5723361e-16
   5.5502075e-16
   5.5281668e-16
   5.5062136e-16
   5.4843476e-16
   5.4625684e-16
   5.4408757e-16
   5.4192691e-16
   5.3977484e-16
   5.3763131e-16
   5.3549629e-16
   5.3336976e-16
   5.3125166e-16
   5.2914198e-16
   5.2704068e-16
   5.2494772e-16
   5.2286307e-16
   5.2078670e-16
   5.1871857e-16
   5.1665866e-16
   5.1460693e-16
   5.1256335e-16
   5.1052788e-16
   5.0850050e-16
   5.0648116e-16
   5.0446985e-16
   5.0246652e-16
   5.0047115e-16
   4.9848370e-16
   4.9650415e-16
   4.9453245e-16
   4.9256859e-16
   4.9061252e-16
   4.8866422e-16
   4.8672366e-16
   4.8479081e-16
   4.8286563e-16
   4.8094810e-16
   4.7903818e-16
   4.7713584e-16
   4.7524106e-16
   4.7335381e-16
   4.7147405e-16
   4.6960175e-16
   4.6773689e-16
   4.6587943e-16
   4.6402936e-16
   4.6218662e-16
   4.6035121e-16
   4.5852308e-16
   4.5670222e-16
   4.5488858e-16
   4.5308215e-16
   4.5128289e-16
   4.4949078e-16
   4.4770578e-16
   4.4592787e-16
   4.4415703e-16
   4.4239321e-16
   4.4063640e-16
   4.3888656e-16
   4.3714368e-16
   4.3540771e-16
   4.3367864e-16
   4.3195644e-16
   4.3024107e-16
   4.2853252e-16
   4.2683075e-16
   4.2513574e-16
   4.2344746e-16
   4.2176588e-16
   4.2009099e-16
   4.1842274e-16
   4.1676112e-16
   4.1510610e-16
   4.1345765e-16
   4.1181574e-16
   4.1018036e-16
   4.0855147e-16
   4.0692905e-16
   4.0531307e-16
   4.0370351e-16
   4.0210034e-16
   4.0050354e-16
   3.9891308e-16
   3.9732893e-16
   3.9575108e-16
   3.9417949e-16
   3.9261414e-16
   3.9105501e-16
   3.8950207e-16
   3.8795530e-16
   3.8641467e-16
   3.8488016e-16
   3.8335174e-16
   3.8182939e-16
   3.8031309e-16
   3.7880281e-16
   3.7729852e-16
   3.7580021e-16
   3.7430785e-16
   3.7282142e-16
   3.7134089e-16
   3.6986623e-16
   3.6839744e-16
   3.6693448e-16
   3.6547732e-16
   3.6402596e-16
   3.6258035e-16
   3.6114049e-16
   3.5970635e-16
   3.5827790e-16
   3.5685512e-16
   3.5543799e-16
   3.5402649e-16
   3.5262060e-16
   3.5122029e-16
   3.4982554e-16
   3.4843633e-16
   3.4705264e-16
   3.4567444e-16
   3.4430171e-16
   3.4293443e-16
   3.4157259e-16
   3.4021615e-16
   3.3886510e-16
   3.3751942e-16
   3.3617907e-16
   3.3484406e-16
   3.3351434e-16
   3.3218990e-16
   3.3087072e-16
   3.2955679e-16
   3.2824806e-16
   3.2694454e-16
   3.2564619e-16
   3.2435300e-16
   3.2306495e-16
   3.2178201e-16
   3.2050416e-16
   3.1923139e-16
   3.1796367e-16
   3.1670099e-16
   3.1544332e-16
   3.1419065e-16
   3.1294295e-16
   3.1170020e-16
   3.1046239e-16
   3.0922950e-16
   3.0800150e-16
   3.0677838e-16
   3.0556012e-16
   3.0434669e-16
   3.0313808e-16
   3.0193428e-16
   3.0073525e-16
   2.9954098e-16
   2.9835146e-16
   2.9716666e-16
   2.9598656e-16
   2.9481116e-16
   2.9364042e-16
   2.9247432e-16
   2.9131286e-16
   2.9015602e-16
   2.8900376e-16
   2.8785608e-16
   2.8671296e-16
   2.8557438e-16
   2.8444032e-16
   2.8331077e-16
   2.8218569e-16
   2.8106509e-16
   2.7994894e-16
   2.7883722e-16
   2.7772991e-16
   2.7662701e-16
   2.7552848e-16
   2.7443431e-16
   2.7334449e-16
   2.7225900e-16
   2.7117781e-16
   2.7010093e-16
   2.6902831e-16
   2.6795996e-16
   2.6689585e-16
   2.6583597e-16
   2.6478029e-16
   2.6372881e-16
   2.6268150e-16
   2.6163835e-16
   2.6059934e-16
   2.5956446e-16
   2.5853369e-16
   2.5750702e-16
   2.5648442e-16
   2.5546588e-16
   2.5445138e-16
   2.5344092e-16
   2.5243447e-16
   2.5143201e-16
   2.5043353e-16
   2.4943902e-16
   2.4844846e-16
   2.4746184e-16
   2.4647913e-16
   2.4550032e-16
   2.4452540e-16
   2.4355435e-16
   2.4258716e-16
   2.4162381e-16
   2.4066429e-16
   2.3970857e-16
   2.3875665e-16
   2.3780851e-16
   2.3686414e-16
   2.3592351e-16
   2.3498662e-16
   2.3405346e-16
   2.3312399e-16
   2.3219822e-16
   2.3127613e-16
   2.3035770e-16
   2.2944291e-16
   2.2853176e-16
   2.2762422e-16
   2.2672029e-16
   2.2581995e-16
   2.2492318e-16
   2.2402998e-16
   2.2314032e-16
   2.2225420e-16
   2.2137159e-16
   2.2049249e-16
   2.1961688e-16
   2.1874475e-16
   2.1787608e-16
   2.1701086e-16
   2.1614908e-16
   2.1529072e-16
   2.1443576e-16
   2.1358421e-16
   2.1273603e-16
   2.1189122e-16
   2.1104977e-16
   2.1021166e-16
   2.0937688e-16
   2.0854541e-16
   2.0771724e-16
   2.0689237e-16
   2.0607076e-16
   2.0525243e-16
   2.0443734e-16
   2.0362548e-16
   2.0281686e-16
   2.0201144e-16
   2.0120922e-16
   2.0041019e-16
   1.9961433e-16
   1.9882163e-16
   1.9803208e-16
   1.9724566e-16
   1.9646237e-16
   1.9568219e-16
   1.9490510e-16
   1.9413110e-16
   1.9336018e-16
   1.9259232e-16
   1.9182750e-16
   1.9106573e-16
   1.9030698e-16
   1.8955124e-16
   1.8879850e-16
   1.8804875e-16
   1.8730198e-16
   1.8655818e-16
   1.8581733e-16
   1.8507942e-16
   1.8434444e-16
   1.8361238e-16
   1.8288322e-16
   1.8215697e-16
   1.8143359e-16
   1.8071309e-16
   1.7999545e-16
   1.7928066e-16
   1.7856871e-16
   1.7785959e-16
   1.7715328e-16
   1.7644978e-16
   1.7574907e-16
   1.7505114e-16
   1.7435599e-16
   1.7366359e-16
   1.7297395e-16
   1.7228704e-16
   1.7160286e-16
   1.7092140e-16
   1.7024265e-16
   1.6956659e-16
   1.6889321e-16
   1.6822251e-16
   1.6755447e-16
   1.6688909e-16
   1.6622635e-16
   1.6556624e-16
   1.6490875e-16
   1.6425387e-16
   1.6360159e-16
   1.6295191e-16
   1.6230480e-16
   1.6166026e-16
   1.6101828e-16
   1.6037885e-16
   1.5974197e-16
   1.5910761e-16
   1.5847577e-16
   1.5784643e-16
   1.5721960e-16
   1.5659526e-16
   1.5597339e-16
   1.5535400e-16
   1.5473707e-16
   1.5412258e-16
   1.5351054e-16
   1.5290092e-16
   1.5229373e-16
   1.5168895e-16
   1.5108657e-16
   1.5048658e-16
   1.4988897e-16
   1.4929374e-16
   1.4870087e-16
   1.4811036e-16
   1.4752219e-16
   1.4693636e-16
   1.4635285e-16
   1.4577166e-16
   1.4519278e-16
   1.4461620e-16
   1.4404190e-16
   1.4346989e-16
   1.4290015e-16
   1.4233267e-16
   1.4176745e-16
   1.4120447e-16
   1.4064372e-16
   1.4008520e-16
   1.3952890e-16
   1.3897481e-16
   1.3842292e-16
   1.3787322e-16
   1.3732571e-16
   1.3678037e-16
   1.3623719e-16
   1.3569617e-16
   1.3515730e-16
   1.3462057e-16
   1.3408597e-16
   1.3355350e-16
   1.3302313e-16
   1.3249488e-16
   1.3196872e-16
   1.3144465e-16
   1.3092267e-16
   1.3040275e-16
   1.2988490e-16
   1.2936911e-16
   1.2885536e-16
   1.2834366e-16
   1.2783399e-16
   1.2732634e-16
   1.2682071e-16
   1.2631708e-16
   1.2581546e-16
   1.2531583e-16
   1.2481818e-16
   1.2432250e-16
   1.2382880e-16
   1.2333706e-16
   1.2284727e-16
   1.2235942e-16
   1.2187351e-16
   1.2138954e-16
   1.2090748e-16
   1.2042734e-16
   1.1994910e-16
   1.1947276e-16
   1.1899832e-16
   1.1852576e-16
   1.1805508e-16
   1.1758626e-16
   1.1711931e-16
   1.1665421e-16
   1.1619096e-16
   1.1572954e-16
   1.1526996e-16
   1.1481221e-16
   1.1435627e-16
   1.1390215e-16
   1.1344982e-16
   1.1299930e-16
   1.1255056e-16
   1.1210360e-16
   1.1165842e-16
   1.1121501e-16
   1.1077336e-16
   1.1033346e-16
   1.0989531e-16
   1.0945890e-16
   1.0902422e-16
   1.0859127e-16
   1.0816004e-16
   1.0773052e-16
   1.0730270e-16
   1.0687659e-16
   1.0645216e-16
   1.0602942e-16
   1.0560837e-16
   1.0518898e-16
   1.0477126e-16
   1.0435519e-16
   1.0394078e-16
   1.0352802e-16
   1.0311689e-16
   1.0270740e-16
   1.0229953e-16
   1.0189329e-16
   1.0148865e-16
   1.0108562e-16
   1.0068420e-16
   1.0028437e-16
   9.9886121e-17
   9.9489458e-17
   9.9094370e-17
   9.8700851e-17
   9.8308895e-17
   9.7918495e-17
   9.7529646e-17
   9.7142340e-17
   9.6756573e-17
   9.6372338e-17
   9.5989629e-17
   9.5608439e-17
   9.5228763e-17
   9.4850595e-17
   9.4473929e-17
   9.4098758e-17
   9.3725078e-17
   9.3352881e-17
   9.2982162e-17
   9.2612916e-17
   9.2245136e-17
   9.1878816e-17
   9.1513951e-17
   9.1150535e-17
   9.0788562e-17
   9.0428027e-17
   9.0068923e-17
   8.9711246e-17
   8.9354989e-17
   8.9000146e-17
   8.8646713e-17
   8.8294683e-17
   8.7944052e-17
   8.7594812e-17
   8.7246960e-17
   8.6900489e-17
   8.6555393e-17
   8.6211669e-17
   8.5869309e-17
   8.5528309e-17
   8.5188663e-17
   8.4850365e-17
   8.4513411e-17
   8.4177796e-17
   8.3843513e-17
   8.3510557e-17
   8.3178924e-17
   8.2848608e-17
   8.2519603e-17
   8.2191905e-17
   8.1865508e-17
   8.1540408e-17
   8.1216598e-17
   8.0894075e-17
   8.0572832e-17
   8.0252865e-17
   7.9934168e-17
   7.9616737e-17
   7.9300567e-17
   7.8985652e-17
   7.8671988e-17
   7.8359570e-17
   7.8048392e-17
   7.7738450e-17
   7.7429738e-17
   7.7122253e-17
   7.6815989e-17
   7.6510940e-17
   7.6207104e-17
   7.5904474e-17
   7.5603045e-17
   7.5302814e-17
   7.5003775e-17
   7.4705923e-17
   7.4409255e-17
   7.4113764e-17
   7.3819447e-17
   7.3526299e-17
   7.3234314e-17
   7.2943490e-17
   7.2653820e-17
   7.2365300e-17
   7.2077927e-17
   7.1791694e-17
   7.1506598e-17
   7.1222634e-17
   7.0939798e-17
   7.0658086e-17
   7.0377491e-17
   7.0098012e-17
   6.9819642e-17
   6.9542377e-17
   6.9266214e-17
   6.8991147e-17
   6.8717172e-17
   6.8444286e-17
   6.8172483e-17
   6.7901760e-17
   6.7632111e-17
   6.7363534e-17
   6.7096023e-17
   6.6829574e-17
   6.6564184e-17
   6.6299847e-17
   6.6036560e-17
   6.5774319e-17
   6.5513119e-17
   6.5252956e-17
   6.4993827e-17
   6.4735726e-17
   6.4478651e-17
   6.4222596e-17
   6.3967558e-17
   6.3713533e-17
   6.3460517e-17
   6.3208506e-17
   6.2957495e-17
   6.2707481e-17
   6.2458460e-17
   6.2210428e-17
   6.1963381e-17
   6.1717315e-17
   6.1472226e-17
   6.1228110e-17
   6.0984964e-17
   6.0742783e-17
   6.0501564e-17
   6.0261303e-17
   6.0021996e-17
   5.9783640e-17
   5.9546230e-17
   5.9309762e-17
   5.9074234e-17
   5.8839641e-17
   5.8605980e-17
   5.8373247e-17
   5.8141437e-17
   5.7910549e-17
   5.7680577e-17
   5.7451519e-17
   5.7223370e-17
   5.6996127e-17
   5.6769787e-17
   5.6544345e-17
   5.6319799e-17
   5.6096144e-17
   5.5873378e-17
   5.5651496e-17
   5.5430495e-17
   5.5210372e-17
   5.4991124e-17
   5.4772745e-17
   5.4555234e-17
   5.4338587e-17
   5.4122800e-17
   5.3907870e-17
   5.3693794e-17
   5.3480568e-17
   5.3268188e-17
   5.3056652e-17
   5.2845956e-17
   5.2636096e-17
   5.2427070e-17
   5.2218874e-17
   5.2011505e-17
   5.1804959e-17
   5.1599234e-17
   5.1394325e-17
   5.1190231e-17
   5.0986946e-17
   5.0784469e-17
   5.0582796e-17
   5.0381924e-17
   5.0181850e-17
   4.9982570e-17
   4.9784082e-17
   4.9586381e-17
   4.9389466e-17
   4.9193333e-17
   4.8997979e-17
   4.8803400e-17
   4.8609595e-17
   4.8416558e-17
   4.8224289e-17
   4.8032783e-17
   4.7842037e-17
   4.7652049e-17
   4.7462815e-17
   4.7274333e-17
   4.7086600e-17
   4.6899611e-17
   4.6713366e-17
   4.6527860e-17
   4.6343091e-17
   4.6159055e-17
   4.5975750e-17
   4.5793174e-17
   4.5611322e-17
   4.5430192e-17
   4.5249782e-17
   4.5070088e-17
   4.4891108e-17
   4.4712838e-17
   4.4535277e-17
   4.4358420e-17
   4.4182266e-17
   4.4006812e-17
   4.3832054e-17
   4.3657990e-17
   4.3484618e-17
   4.3311933e-17
   4.3139935e-17
   4.2968620e-17
   4.2797985e-17
   4.2628027e-17
   4.2458745e-17
   4.2290135e-17
   4.2122194e-17
   4.1954920e-17
   4.1788311e-17
   4.1622363e-17
   4.1457074e-17
   4.1292442e-17
   4.1128463e-17
   4.0965136e-17
   4.0802457e-17
   4.0640424e-17
   4.0479035e-17
   4.0318286e-17
   4.0158176e-17
   3.9998702e-17
   3.9839861e-17
   3.9681651e-17
   3.9524069e-17
   3.9367113e-17
   3.9210780e-17
   3.9055068e-17
   3.8899974e-17
   3.8745496e-17
   3.8591632e-17
   3.8438379e-17
   3.8285734e-17
   3.8133695e-17
   3.7982261e-17
   3.7831427e-17
   3.7681193e-17
   3.7531555e-17
   3.7382511e-17
   3.7234060e-17
   3.7086198e-17
   3.6938923e-17
   3.6792232e-17
   3.6646125e-17
   3.6500597e-17
   3.6355648e-17
   3.6211274e-17
   3.6067473e-17
   3.5924244e-17
   3.5781583e-17
   3.5639489e-17
   3.5497959e-17
   3.5356991e-17
   3.5216583e-17
   3.5076733e-17
   3.4937438e-17
   3.4798696e-17
   3.4660505e-17
   3.4522863e-17
   3.4385767e-17
   3.4249216e-17
   3.4113207e-17
   3.3977738e-17
   3.3842807e-17
   3.3708412e-17
   3.3574551e-17
   3.3441221e-17
   3.3308421e-17
   3.3176148e-17
   3.3044401e-17
   3.2913176e-17
   3.2782473e-17
   3.2652289e-17
   3.2522621e-17
   3.2393469e-17
   3.2264830e-17
   3.2136701e-17
   3.2009081e-17
   3.1881968e-17
   3.1755360e-17
   3.1629255e-17
   3.1503650e-17
   3.1378544e-17
   3.1253935e-17
   3.1129821e-17
   3.1006200e-17
   3.0883069e-17
   3.0760428e-17
   3.0638274e-17
   3.0516604e-17
   3.0395418e-17
   3.0274713e-17
   3.0154488e-17
   3.0034740e-17
   2.9915467e-17
   2.9796668e-17
   2.9678341e-17
   2.9560484e-17
   2.9443094e-17
   2.9326171e-17
   2.9209713e-17
   2.9093716e-17
   2.8978181e-17
   2.8863104e-17
   2.8748484e-17
   2.8634319e-17
   2.8520608e-17
   2.8407348e-17
   2.8294539e-17
   2.8182177e-17
   2.8070261e-17
   2.7958789e-17
   2.7847761e-17
   2.7737173e-17
   2.7627025e-17
   2.7517313e-17
   2.7408038e-17
   2.7299196e-17
   2.7190787e-17
   2.7082808e-17
   2.6975258e-17
   2.6868135e-17
   2.6761438e-17
   2.6655164e-17
   2.6549312e-17
   2.6443881e-17
   2.6338868e-17
   2.6234272e-17
   2.6130092e-17
   2.6026326e-17
   2.5922971e-17
   2.5820027e-17
   2.5717492e-17
   2.5615363e-17
   2.5513641e-17
   2.5412322e-17
   2.5311406e-17
   2.5210891e-17
   2.5110774e-17
   2.5011056e-17
   2.4911733e-17
   2.4812804e-17
   2.4714269e-17
   2.4616125e-17
   2.4518370e-17
   2.4421004e-17
   2.4324025e-17
   2.4227430e-17
   2.4131219e-17
   2.4035391e-17
   2.3939942e-17
   2.3844873e-17
   2.3750181e-17
   2.3655866e-17
   2.3561925e-17
   2.3468357e-17
   2.3375160e-17
   2.3282334e-17
   2.3189876e-17
   2.3097786e-17
   2.3006061e-17
   2.2914700e-17
   2.2823702e-17
   2.2733066e-17
   2.2642789e-17
   2.2552871e-17
   2.2463311e-17
   2.2374105e-17
   2.2285254e-17
   2.2196756e-17
   2.2108609e-17
   2.2020813e-17
   2.1933365e-17
   2.1846264e-17
   2.1759509e-17
   2.1673099e-17
   2.1587031e-17
   2.1501306e-17
   2.1415921e-17
   2.1330875e-17
   2.1246167e-17
   2.1161795e-17
   2.1077758e-17
   2.0994055e-17
   2.0910685e-17
   2.0827645e-17
   2.0744935e-17
   2.0662554e-17
   2.0580500e-17
   2.0498772e-17
   2.0417368e-17
   2.0336287e-17
   2.0255529e-17
   2.0175091e-17
   2.0094973e-17
   2.0015172e-17
   1.9935689e-17
   1.9856521e-17
   1.9777668e-17
   1.9699128e-17
   1.9620900e-17
   1.9542982e-17
   1.9465374e-17
   1.9388074e-17
   1.9311081e-17
   1.9234393e-17
   1.9158011e-17
   1.9081931e-17
   1.9006154e-17
   1.8930678e-17
   1.8855501e-17
   1.8780623e-17
   1.8706042e-17
   1.8631758e-17
   1.8557768e-17
   1.8484072e-17
   1.8410669e-17
   1.8337558e-17
   1.8264736e-17
   1.8192204e-17
   1.8119960e-17
   1.8048003e-17
   1.7976332e-17
   1.7904945e-17
   1.7833842e-17
   1.7763021e-17
   1.7692481e-17
   1.7622221e-17
   1.7552241e-17
   1.7482538e-17
   1.7413112e-17
   1.7343962e-17
   1.7275087e-17
   1.7206485e-17
   1.7138155e-17
   1.7070097e-17
   1.7002309e-17
   1.6934790e-17
   1.6867539e-17
   1.6800556e-17
   1.6733838e-17
   1.6667386e-17
   1.6601197e-17
   1.6535271e-17
   1.6469607e-17
   1.6404204e-17
   1.6339060e-17
   1.6274175e-17
   1.6209548e-17
   1.6145177e-17
   1.6081062e-17
   1.6017202e-17
   1.5953595e-17
   1.5890241e-17
   1.5827138e-17
   1.5764286e-17
   1.5701684e-17
   1.5639330e-17
   1.5577224e-17
   1.5515364e-17
   1.5453750e-17
   1.5392381e-17
   1.5331256e-17
   1.5270373e-17
   1.5209732e-17
   1.5149332e-17
   1.5089171e-17
   1.5029250e-17
   1.4969566e-17
   1.4910120e-17
   1.4850910e-17
   1.4791934e-17
   1.4733193e-17
   1.4674686e-17
   1.4616410e-17
   1.4558366e-17
   1.4500553e-17
   1.4442969e-17
   1.4385613e-17
   1.4328486e-17
   1.4271585e-17
   1.4214911e-17
   1.4158461e-17
   1.4102236e-17
   1.4046234e-17
   1.3990454e-17
   1.3934896e-17
   1.3879558e-17
   1.3824440e-17
   1.3769541e-17
   1.3714860e-17
   1.3660396e-17
   1.3606149e-17
   1.3552117e-17
   1.3498299e-17
   1.3444695e-17
   1.3391304e-17
   1.3338125e-17
   1.3285158e-17
   1.3232400e-17
   1.3179852e-17
   1.3127513e-17
   1.3075382e-17
   1.3023457e-17
   1.2971739e-17
   1.2920226e-17
   1.2868918e-17
   1.2817814e-17
   1.2766912e-17
   1.2716213e-17
   1.2665715e-17
   1.2615417e-17
   1.2565320e-17
   1.2515421e-17
   1.2465720e-17
   1.2416217e-17
   1.2366910e-17
   1.2317799e-17
   1.2268883e-17
   1.2220162e-17
   1.2171634e-17
   1.2123298e-17
   1.2075155e-17
   1.2027202e-17
   1.1979441e-17
   1.1931868e-17
   1.1884485e-17
   1.1837290e-17
   1.1790282e-17
   1.1743461e-17
   1.1696826e-17
   1.1650376e-17
   1.1604111e-17
   1.1558029e-17
   1.1512130e-17
   1.1466414e-17
   1.1420879e-17
   1.1375525e-17
   1.1330351e-17
   1.1285356e-17
   1.1240541e-17
   1.1195903e-17
   1.1151442e-17
   1.1107158e-17
   1.1063050e-17
   1.1019117e-17
   1.0975358e-17
   1.0931773e-17
   1.0888361e-17
   1.0845122e-17
   1.0802054e-17
   1.0759158e-17
   1.0716432e-17
   1.0673875e-17
   1.0631487e-17
   1.0589268e-17
   1.0547216e-17
   1.0505332e-17
   1.0463614e-17
   1.0422061e-17
   1.0380673e-17
   1.0339450e-17
   1.0298390e-17
   1.0257494e-17
   1.0216760e-17
   1.0176188e-17
   1.0135776e-17
   1.0095526e-17
   1.0055435e-17
   1.0015503e-17
   9.9757300e-18
   9.9361148e-18
   9.8966570e-18
   9.8573558e-18
   9.8182108e-18
   9.7792211e-18
   9.7403864e-18
   9.7017058e-18
   9.6631788e-18
   9.6248048e-18
   9.5865833e-18
   9.5485135e-18
   9.5105949e-18
   9.4728268e-18
   9.4352088e-18
   9.3977401e-18
   9.3604202e-18
   9.3232486e-18
   9.2862245e-18
   9.2493475e-18
   9.2126169e-18
   9.1760322e-18
   9.1395927e-18
   9.1032980e-18
   9.0671474e-18
   9.0311404e-18
   8.9952763e-18
   8.9595547e-18
   8.9239749e-18
   8.8885365e-18
   8.8532387e-18
   8.8180811e-18
   8.7830632e-18
   8.7481843e-18
   8.7134439e-18
   8.6788415e-18
   8.6443765e-18
   8.6100483e-18
   8.5758565e-18
   8.5418005e-18
   8.5078796e-18
   8.4740936e-18
   8.4404416e-18
   8.4069233e-18
   8.3735381e-18
   8.3402855e-18
   8.3071650e-18
   8.2741760e-18
   8.2413179e-18
   8.2085904e-18
   8.1759928e-18
   8.1435247e-18
   8.1111855e-18
   8.0789747e-18
   8.0468919e-18
   8.0149364e-18
   7.9831079e-18
   7.9514057e-18
   7.9198295e-18
   7.8883786e-18
   7.8570527e-18
   7.8258511e-18
   7.7947734e-18
   7.7638192e-18
   7.7329879e-18
   7.7022790e-18
   7.6716921e-18
   7.6412266e-18
   7.6108821e-18
   7.5806581e-18
   7.5505542e-18
   7.5205697e-18
   7.4907044e-18
   7.4609577e-18
   7.4313291e-18
   7.4018181e-18
   7.3724243e-18
   7.3431473e-18
   7.3139865e-18
   7.2849416e-18
   7.2560120e-18
   7.2271972e-18
   7.1984969e-18
   7.1699106e-18
   7.1414378e-18
   7.1130780e-18
   7.0848309e-18
   7.0566959e-18
   7.0286727e-18
   7.0007608e-18
   6.9729597e-18
   6.9452690e-18
   6.9176882e-18
   6.8902170e-18
   6.8628549e-18
   6.8356015e-18
   6.8084562e-18
   6.7814188e-18
   6.7544888e-18
   6.7276656e-18
   6.7009491e-18
   6.6743386e-18
   6.6478337e-18
   6.6214342e-18
   6.5951394e-18
   6.5689491e-18
   6.5428628e-18
   6.5168801e-18
   6.4910006e-18
   6.4652238e-18
   6.4395494e-18
   6.4139770e-18
   6.3885061e-18
   6.3631363e-18
   6.3378673e-18
   6.3126987e-18
   6.2876300e-18
   6.2626608e-18
   6.2377909e-18
   6.2130196e-18
   6.1883468e-18
   6.1637719e-18
   6.1392946e-18
   6.1149145e-18
   6.0906313e-18
   6.0664444e-18
   6.0423536e-18
   6.0183585e-18
   5.9944587e-18
   5.9706538e-18
   5.9469434e-18
   5.9233272e-18
   5.8998047e-18
   5.8763757e-18
   5.8530397e-18
   5.8297964e-18
   5.8066454e-18
   5.7835863e-18
   5.7606188e-18
   5.7377425e-18
   5.7149570e-18
   5.6922620e-18
   5.6696572e-18
   5.6471421e-18
   5.6247164e-18
   5.6023798e-18
   5.5801319e-18
   5.5579724e-18
   5.5359008e-18
   5.5139169e-18
   5.4920203e-18
   5.4702106e-18
   5.4484876e-18
   5.4268508e-18
   5.4052999e-18
   5.3838346e-18
   5.3624546e-18
   5.3411595e-18
   5.3199489e-18
   5.2988226e-18
   5.2777801e-18
   5.2568213e-18
   5.2359456e-18
   5.2151529e-18
   5.1944427e-18
   5.1738148e-18
   5.1532687e-18
   5.1328043e-18
   5.1124212e-18
   5.0921190e-18
   5.0718974e-18
   5.0517561e-18
   5.0316948e-18
   5.0117131e-18
   4.9918109e-18
   4.9719876e-18
   4.9522431e-18
   4.9325770e-18
   4.9129889e-18
   4.8934787e-18
   4.8740460e-18
   4.8546904e-18
   4.8354116e-18
   4.8162095e-18
   4.7970836e-18
   4.7780336e-18
   4.7590593e-18
   4.7401604e-18
   4.7213365e-18
   4.7025873e-18
   4.6839126e-18
   4.6653121e-18
   4.6467854e-18
   4.6283323e-18
   4.6099525e-18
   4.5916456e-18
   4.5734115e-18
   4.5552498e-18
   4.5371602e-18
   4.5191424e-18
   4.5011962e-18
   4.4833213e-18
   4.4655173e-18
   4.4477841e-18
   4.4301212e-18
   4.4125285e-18
   4.3950057e-18
   4.3775525e-18
   4.3601685e-18
   4.3428536e-18
   4.3256075e-18
   4.3084298e-18
   4.2913204e-18
   4.2742789e-18
   4.2573051e-18
   4.2403987e-18
   4.2235594e-18
   4.2067870e-18
   4.1900812e-18
   4.1734417e-18
   4.1568684e-18
   4.1403608e-18
   4.1239188e-18
   4.1075421e-18
   4.0912304e-18
   4.0749835e-18
   4.0588011e-18
   4.0426830e-18
   4.0266289e-18
   4.0106385e-18
   3.9947116e-18
   3.9788480e-18
   3.9630474e-18
   3.9473095e-18
   3.9316342e-18
   3.9160210e-18
   3.9004699e-18
   3.8849806e-18
   3.8695527e-18
   3.8541861e-18
   3.8388805e-18
   3.8236358e-18
   3.8084515e-18
   3.7933276e-18
   3.7782637e-18
   3.7632596e-18
   3.7483151e-18
   3.7334300e-18
   3.7186040e-18
   3.7038368e-18
   3.6891283e-18
   3.6744782e-18
   3.6598863e-18
   3.6453523e-18
   3.6308761e-18
   3.6164573e-18
   3.6020958e-18
   3.5877913e-18
   3.5735437e-18
   3.5593526e-18
   3.5452178e-18
   3.5311392e-18
   3.5171165e-18
   3.5031495e-18
   3.4892380e-18
   3.4753817e-18
   3.4615804e-18
   3.4478339e-18
   3.4341420e-18
   3.4205045e-18
   3.4069212e-18
   3.3933918e-18
   3.3799161e-18
   3.3664939e-18
   3.3531251e-18
   3.3398093e-18
   3.3265464e-18
   3.3133362e-18
   3.3001784e-18
   3.2870729e-18
   3.2740194e-18
   3.2610178e-18
   3.2480678e-18
   3.2351692e-18
   3.2223218e-18
   3.2095255e-18
   3.1967800e-18
   3.1840851e-18
   3.1714406e-18
   3.1588463e-18
   3.1463020e-18
   3.1338076e-18
   3.1213628e-18
   3.1089674e-18
   3.0966212e-18
   3.0843240e-18
   3.0720757e-18
   3.0598760e-18
   3.0477248e-18
   3.0356218e-18
   3.0235669e-18
   3.0115598e-18
   2.9996004e-18
   2.9876886e-18
   2.9758240e-18
   2.9640065e-18
   2.9522360e-18
   2.9405122e-18
   2.9288350e-18
   2.9172041e-18
   2.9056195e-18
   2.8940808e-18
   2.8825880e-18
   2.8711408e-18
   2.8597390e-18
   2.8483826e-18
   2.8370712e-18
   2.8258048e-18
   2.8145831e-18
   2.8034059e-18
   2.7922732e-18
   2.7811846e-18
   2.7701401e-18
   2.7591395e-18
   2.7481825e-18
   2.7372690e-18
   2.7263989e-18
   2.7155720e-18
   2.7047880e-18
   2.6940469e-18
   2.6833484e-18
   2.6726924e-18
   2.6620787e-18
   2.6515072e-18
   2.6409777e-18
   2.6304899e-18
   2.6200439e-18
   2.6096393e-18
   2.5992760e-18
   2.5889539e-18
   2.5786727e-18
   2.5684324e-18
   2.5582328e-18
   2.5480737e-18
   2.5379549e-18
   2.5278762e-18
   2.5178377e-18
   2.5078389e-18
   2.4978799e-18
   2.4879605e-18
   2.4780804e-18
   2.4682396e-18
   2.4584378e-18
   2.4486750e-18
   2.4389509e-18
   2.4292654e-18
   2.4196185e-18
   2.4100098e-18
   2.4004393e-18
   2.3909067e-18
   2.3814121e-18
   2.3719551e-18
   2.3625357e-18
   2.3531537e-18
   2.3438090e-18
   2.3345014e-18
   2.3252307e-18
   2.3159969e-18
   2.3067997e-18
   2.2976390e-18
   2.2885148e-18
   2.2794267e-18
   2.2703748e-18
   2.2613587e-18
   2.2523785e-18
   2.2434340e-18
   2.2345250e-18
   2.2256513e-18
   2.2168129e-18
   2.2080096e-18
   2.1992413e-18
   2.1905078e-18
   2.1818089e-18
   2.1731446e-18
   2.1645147e-18
   2.1559191e-18
   2.1473576e-18
   2.1388301e-18
   2.1303365e-18
   2.1218766e-18
   2.1134503e-18
   2.1050575e-18
   2.0966980e-18
   2.0883717e-18
   2.0800784e-18
   2.0718181e-18
   2.0635906e-18
   2.0553958e-18
   2.0472335e-18
   2.0391036e-18
   2.0310060e-18
   2.0229406e-18
   2.0149072e-18
   2.0069056e-18
   1.9989359e-18
   1.9909978e-18
   1.9830913e-18
   1.9752161e-18
   1.9673722e-18
   1.9595595e-18
   1.9517778e-18
   1.9440270e-18
   1.9363069e-18
   1.9286176e-18
   1.9209587e-18
   1.9133303e-18
   1.9057322e-18
   1.8981642e-18
   1.8906263e-18
   1.8831184e-18
   1.8756402e-18
   1.8681917e-18
   1.8607729e-18
   1.8533835e-18
   1.8460234e-18
   1.8386925e-18
   1.8313908e-18
   1.8241181e-18
   1.8168742e-18
   1.8096591e-18
   1.8024727e-18
   1.7953148e-18
   1.7881853e-18
   1.7810842e-18
   1.7740112e-18
   1.7669663e-18
   1.7599494e-18
   1.7529604e-18
   1.7459991e-18
   1.7390655e-18
   1.7321594e-18
   1.7252807e-18
   1.7184294e-18
   1.7116052e-18
   1.7048082e-18
   1.6980381e-18
   1.6912950e-18
   1.6845786e-18
   1.6778889e-18
   1.6712257e-18
   1.6645890e-18
   1.6579787e-18
   1.6513946e-18
   1.6448366e-18
   1.6383047e-18
   1.6317988e-18
   1.6253186e-18
   1.6188643e-18
   1.6124355e-18
   1.6060323e-18
   1.5996545e-18
   1.5933020e-18
   1.5869747e-18
   1.5806726e-18
   1.5743955e-18
   1.5681434e-18
   1.5619160e-18
   1.5557134e-18
   1.5495354e-18
   1.5433820e-18
   1.5372530e-18
   1.5311483e-18
   1.5250679e-18
   1.5190116e-18
   1.5129794e-18
   1.5069711e-18
   1.5009867e-18
   1.4950261e-18
   1.4890891e-18
   1.4831757e-18
   1.4772858e-18
   1.4714192e-18
   1.4655760e-18
   1.4597560e-18
   1.4539591e-18
   1.4481852e-18
   1.4424342e-18
   1.4367061e-18
   1.4310007e-18
   1.4253180e-18
   1.4196578e-18
   1.4140201e-18
   1.4084048e-18
   1.4028118e-18
   1.3972411e-18
   1.3916924e-18
   1.3861658e-18
   1.3806611e-18
   1.3751783e-18
   1.3697172e-18
   1.3642779e-18
   1.3588601e-18
   1.3534639e-18
   1.3480891e-18
   1.3427356e-18
   1.3374034e-18
   1.3320923e-18
   1.3268024e-18
   1.3215335e-18
   1.3162855e-18
   1.3110583e-18
   1.3058519e-18
   1.3006661e-18
   1.2955010e-18
   1.2903564e-18
   1.2852321e-18
   1.2801283e-18
   1.2750447e-18
   1.2699813e-18
   1.2649380e-18
   1.2599148e-18
   1.2549114e-18
   1.2499280e-18
   1.2449643e-18
   1.2400204e-18
   1.2350961e-18
   1.2301913e-18
   1.2253060e-18
   1.2204402e-18
   1.2155936e-18
   1.2107663e-18
   1.2059582e-18
   1.2011691e-18
   1.1963991e-18
   1.1916480e-18
   1.1869158e-18
   1.1822024e-18
   1.1775077e-18
   1.1728316e-18
   1.1681741e-18
   1.1635351e-18
   1.1589145e-18
   1.1543123e-18
   1.1497283e-18
   1.1451626e-18
   1.1406150e-18
   1.1360854e-18
   1.1315738e-18
   1.1270802e-18
   1.1226044e-18
   1.1181464e-18
   1.1137060e-18
   1.1092833e-18
   1.1048782e-18
   1.1004905e-18
   1.0961203e-18
   1.0917675e-18
   1.0874319e-18
   1.0831135e-18
   1.0788123e-18
   1.0745282e-18
   1.0702611e-18
   1.0660109e-18
   1.0617776e-18
   1.0575611e-18
   1.0533614e-18
   1.0491783e-18
   1.0450119e-18
   1.0408620e-18
   1.0367286e-18
   1.0326115e-18
   1.0285109e-18
   1.0244265e-18
   1.0203584e-18
   1.0163064e-18
   1.0122704e-18
   1.0082506e-18
   1.0042466e-18
   1.0002586e-18
   9.9628645e-19
   9.9233004e-19
   9.8838935e-19
   9.8446430e-19
   9.8055484e-19
   9.7666091e-19
   9.7278244e-19
   9.6891937e-19
   9.6507164e-19
   9.6123919e-19
   9.5742196e-19
   9.5361989e-19
   9.4983292e-19
   9.4606099e-19
   9.4230404e-19
   9.3856200e-19
   9.3483483e-19
   9.3112246e-19
   9.2742483e-19
   9.2374188e-19
   9.2007356e-19
   9.1641980e-19
   9.1278056e-19
   9.0915577e-19
   9.0554537e-19
   9.0194931e-19
   8.9836753e-19
   8.9479998e-19
   8.9124659e-19
   8.8770731e-19
   8.8418209e-19
   8.8067086e-19
   8.7717359e-19
   8.7369019e-19
   8.7022064e-19
   8.6676486e-19
   8.6332280e-19
   8.5989441e-19
   8.5647964e-19
   8.5307843e-19
   8.4969072e-19
   8.4631647e-19
   8.4295562e-19
   8.3960811e-19
   8.3627390e-19
   8.3295292e-19
   8.2964514e-19
   8.2635049e-19
   8.2306893e-19
   8.1980039e-19
   8.1654484e-19
   8.1330221e-19
   8.1007247e-19
   8.0685554e-19
   8.0365140e-19
   8.0045997e-19
   7.9728122e-19
   7.9411510e-19
   7.9096154e-19
   7.8782051e-19
   7.8469196e-19
   7.8157583e-19
   7.7847207e-19
   7.7538064e-19
   7.7230148e-19
   7.6923455e-19
   7.6617980e-19
   7.6313718e-19
   7.6010665e-19
   7.5708815e-19
   7.5408164e-19
   7.5108706e-19
   7.4810438e-19
   7.4513354e-19
   7.4217450e-19
   7.3922721e-19
   7.3629163e-19
   7.3336770e-19
   7.3045538e-19
   7.2755463e-19
   7.2466540e-19
   7.2178765e-19
   7.1892132e-19
   7.1606637e-19
   7.1322276e-19
   7.1039044e-19
   7.0756937e-19
   7.0475950e-19
   7.0196080e-19
   6.9917320e-19
   6.9639668e-19
   6.9363118e-19
   6.9087666e-19
   6.8813309e-19
   6.8540040e-19
   6.8267857e-19
   6.7996755e-19
   6.7726730e-19
   6.7457776e-19
   6.7189891e-19
   6.6923070e-19
   6.6657308e-19
   6.6392602e-19
   6.6128946e-19
   6.5866338e-19
   6.5604773e-19
   6.5344246e-19
   6.5084754e-19
   6.4826292e-19
   6.4568857e-19
   6.4312444e-19
   6.4057050e-19
   6.3802669e-19
   6.3549299e-19
   6.3296935e-19
   6.3045573e-19
   6.2795210e-19
   6.2545840e-19
   6.2297461e-19
   6.2050068e-19
   6.1803658e-19
   6.1558226e-19
   6.1313769e-19
   6.1070282e-19
   6.0827763e-19
   6.0586207e-19
   6.0345609e-19
   6.0105968e-19
   5.9867278e-19
   5.9629536e-19
   5.9392737e-19
   5.9156880e-19
   5.8921959e-19
   5.8687971e-19
   5.8454912e-19
   5.8222778e-19
   5.7991567e-19
   5.7761273e-19
   5.7531894e-19
   5.7303426e-19
   5.7075865e-19
   5.6849208e-19
   5.6623451e-19
   5.6398591e-19
   5.6174624e-19
   5.5951545e-19
   5.5729353e-19
   5.5508043e-19
   5.5287612e-19
   5.5068057e-19
   5.4849373e-19
   5.4631558e-19
   5.4414608e-19
   5.4198519e-19
   5.3983288e-19
   5.3768912e-19
   5.3555388e-19
   5.3342711e-19
   5.3130879e-19
   5.2919888e-19
   5.2709735e-19
   5.2500416e-19
   5.2291929e-19
   5.2084270e-19
   5.1877435e-19
   5.1671422e-19
   5.1466227e-19
   5.1261846e-19
   5.1058278e-19
   5.0855518e-19
   5.0653562e-19
   5.0452409e-19
   5.0252055e-19
   5.0052496e-19
   4.9853730e-19
   4.9655753e-19
   4.9458563e-19
   4.9262155e-19
   4.9066528e-19
   4.8871677e-19
   4.8677600e-19
   4.8484294e-19
   4.8291755e-19
   4.8099981e-19
   4.7908969e-19
   4.7718715e-19
   4.7529217e-19
   4.7340471e-19
   4.7152474e-19
   4.6965225e-19
   4.6778719e-19
   4.6592953e-19
   4.6407925e-19
   4.6223632e-19
   4.6040071e-19
   4.5857239e-19
   4.5675133e-19
   4.5493750e-19
   4.5313087e-19
   4.5133142e-19
   4.4953911e-19
   4.4775392e-19
   4.4597582e-19
   4.4420479e-19
   4.4244078e-19
   4.4068378e-19
   4.3893376e-19
   4.3719068e-19
   4.3545453e-19
   4.3372527e-19
   4.3200288e-19
   4.3028733e-19
   4.2857860e-19
   4.2687665e-19
   4.2518145e-19
   4.2349299e-19
   4.2181124e-19
   4.2013616e-19
   4.1846773e-19
   4.1680593e-19
   4.1515073e-19
   4.1350211e-19
   4.1186003e-19
   4.1022447e-19
   4.0859540e-19
   4.0697281e-19
   4.0535665e-19
   4.0374692e-19
   4.0214358e-19
   4.0054661e-19
   3.9895597e-19
   3.9737166e-19
   3.9579363e-19
   3.9422188e-19
   3.9265636e-19
   3.9109706e-19
   3.8954396e-19
   3.8799702e-19
   3.8645622e-19
   3.8492154e-19
   3.8339296e-19
   3.8187045e-19
   3.8035398e-19
   3.7884354e-19
   3.7733909e-19
   3.7584062e-19
   3.7434810e-19
   3.7286151e-19
   3.7138082e-19
   3.6990601e-19
   3.6843705e-19
   3.6697393e-19
   3.6551662e-19
   3.6406510e-19
   3.6261934e-19
   3.6117932e-19
   3.5974502e-19
   3.5831642e-19
   3.5689349e-19
   3.5547621e-19
   3.5406456e-19
   3.5265852e-19
   3.5125806e-19
   3.4986316e-19
   3.4847380e-19
   3.4708995e-19
   3.4571161e-19
   3.4433873e-19
   3.4297131e-19
   3.4160932e-19
   3.4025273e-19
   3.3890154e-19
   3.3755571e-19
   3.3621522e-19
   3.3488006e-19
   3.3355020e-19
   3.3222562e-19
   3.3090630e-19
   3.2959222e-19
   3.2828336e-19
   3.2697970e-19
   3.2568121e-19
   3.2438788e-19
   3.2309969e-19
   3.2181661e-19
   3.2053862e-19
   3.1926572e-19
   3.1799786e-19
   3.1673504e-19
   3.1547724e-19
   3.1422443e-19
   3.1297660e-19
   3.1173372e-19
   3.1049578e-19
   3.0926275e-19
   3.0803462e-19
   3.0681137e-19
   3.0559297e-19
   3.0437942e-19
   3.0317068e-19
   3.0196674e-19
   3.0076759e-19
   2.9957319e-19
   2.9838354e-19
   2.9719861e-19
   2.9601839e-19
   2.9484286e-19
   2.9367199e-19
   2.9250577e-19
   2.9134419e-19
   2.9018722e-19
   2.8903484e-19
   2.8788704e-19
   2.8674379e-19
   2.8560509e-19
   2.8447091e-19
   2.8334123e-19
   2.8221604e-19
   2.8109531e-19
   2.7997904e-19
   2.7886720e-19
   2.7775978e-19
   2.7665675e-19
   2.7555810e-19
   2.7446382e-19
   2.7337388e-19
   2.7228827e-19
   2.7120697e-19
   2.7012997e-19
   2.6905724e-19
   2.6798877e-19
   2.6692455e-19
   2.6586455e-19
   2.6480876e-19
   2.6375717e-19
   2.6270975e-19
   2.6166648e-19
   2.6062737e-19
   2.5959238e-19
   2.5856149e-19
   2.5753471e-19
   2.5651200e-19
   2.5549335e-19
   2.5447875e-19
   2.5346817e-19
   2.5246161e-19
   2.5145905e-19
   2.5046046e-19
   2.4946585e-19
   2.4847518e-19
   2.4748845e-19
   2.4650563e-19
   2.4552672e-19
   2.4455170e-19
   2.4358054e-19
   2.4261325e-19
   2.4164979e-19
   2.4069016e-19
   2.3973435e-19
   2.3878232e-19
   2.3783408e-19
   2.3688961e-19
   2.3594888e-19
   2.3501189e-19
   2.3407862e-19
   2.3314906e-19
   2.3222319e-19
   2.3130100e-19
   2.3038247e-19
   2.2946758e-19
   2.2855633e-19
   2.2764870e-19
   2.2674467e-19
   2.2584423e-19
   2.2494737e-19
   2.2405407e-19
   2.2316432e-19
   2.2227810e-19
   2.2139540e-19
   2.2051620e-19
   2.1964050e-19
   2.1876827e-19
   2.1789951e-19
   2.1703420e-19
   2.1617232e-19
   2.1531387e-19
   2.1445882e-19
   2.1360717e-19
   2.1275891e-19
   2.1191401e-19
   2.1107246e-19
   2.1023426e-19
   2.0939939e-19
   2.0856783e-19
   2.0773958e-19
   2.0691461e-19
   2.0609292e-19
   2.0527450e-19
   2.0445932e-19
   2.0364738e-19
   2.0283867e-19
   2.0203316e-19
   2.0123086e-19
   2.0043174e-19
   1.9963579e-19
   1.9884301e-19
   1.9805337e-19
   1.9726687e-19
   1.9648349e-19
   1.9570323e-19
   1.9492606e-19
   1.9415198e-19
   1.9338097e-19
   1.9261303e-19
   1.9184813e-19
   1.9108627e-19
   1.9032744e-19
   1.8957162e-19
   1.8881880e-19
   1.8806897e-19
   1.8732212e-19
   1.8657824e-19
   1.8583731e-19
   1.8509932e-19
   1.8436426e-19
   1.8363212e-19
   1.8290289e-19
   1.8217655e-19
   1.8145310e-19
   1.8073253e-19
   1.8001481e-19
   1.7929994e-19
   1.7858791e-19
   1.7787871e-19
   1.7717233e-19
   1.7646875e-19
   1.7576797e-19
   1.7506997e-19
   1.7437474e-19
   1.7368227e-19
   1.7299255e-19
   1.7230557e-19
   1.7162132e-19
   1.7093978e-19
   1.7026095e-19
   1.6958482e-19
   1.6891137e-19
   1.6824060e-19
   1.6757249e-19
   1.6690704e-19
   1.6624422e-19
   1.6558404e-19
   1.6492648e-19
   1.6427153e-19
   1.6361918e-19
   1.6296943e-19
   1.6232225e-19
   1.6167764e-19
   1.6103560e-19
   1.6039610e-19
   1.5975914e-19
   1.5912471e-19
   1.5849281e-19
   1.5786341e-19
   1.5723651e-19
   1.5661210e-19
   1.5599017e-19
   1.5537070e-19
   1.5475370e-19
   1.5413915e-19
   1.5352704e-19
   1.5291736e-19
   1.5231010e-19
   1.5170526e-19
   1.5110281e-19
   1.5050276e-19
   1.4990509e-19
   1.4930979e-19
   1.4871686e-19
   1.4812629e-19
   1.4753805e-19
   1.4695216e-19
   1.4636859e-19
   1.4578733e-19
   1.4520839e-19
   1.4463175e-19
   1.4405739e-19
   1.4348532e-19
   1.4291551e-19
   1.4234798e-19
   1.4178269e-19
   1.4121965e-19
   1.4065884e-19
   1.4010027e-19
   1.3954391e-19
   1.3898976e-19
   1.3843781e-19
   1.3788805e-19
   1.3734047e-19
   1.3679507e-19
   1.3625184e-19
   1.3571076e-19
   1.3517183e-19
   1.3463505e-19
   1.3410039e-19
   1.3356786e-19
   1.3303744e-19
   1.3250913e-19
   1.3198291e-19
   1.3145879e-19
   1.3093674e-19
   1.3041677e-19
   1.2989887e-19
   1.2938302e-19
   1.2886922e-19
   1.2835746e-19
   1.2784773e-19
   1.2734003e-19
   1.2683434e-19
   1.2633067e-19
   1.2582899e-19
   1.2532930e-19
   1.2483160e-19
   1.2433587e-19
   1.2384212e-19
   1.2335032e-19
   1.2286048e-19
   1.2237258e-19
   1.2188662e-19
   1.2140259e-19
   1.2092048e-19
   1.2044029e-19
   1.1996200e-19
   1.1948561e-19
   1.1901112e-19
   1.1853850e-19
   1.1806777e-19
   1.1759890e-19
   1.1713190e-19
   1.1666675e-19
   1.1620345e-19
   1.1574199e-19
   1.1528236e-19
   1.1482456e-19
   1.1436857e-19
   1.1391439e-19
   1.1346202e-19
   1.1301145e-19
   1.1256266e-19
   1.1211566e-19
   1.1167043e-19
   1.1122697e-19
   1.1078527e-19
   1.1034532e-19
   1.0990713e-19
   1.0947067e-19
   1.0903594e-19
   1.0860295e-19
   1.0817167e-19
   1.0774210e-19
   1.0731424e-19
   1.0688808e-19
   1.0646361e-19
   1.0604083e-19
   1.0561972e-19
   1.0520029e-19
   1.0478252e-19
   1.0436642e-19
   1.0395196e-19
   1.0353915e-19
   1.0312798e-19
   1.0271844e-19
   1.0231053e-19
   1.0190424e-19
   1.0149956e-19
   1.0109649e-19
   1.0069502e-19
   1.0029515e-19
   9.9896862e-20
   9.9500156e-20
   9.9105026e-20
   9.8711464e-20
   9.8319466e-20
   9.7929024e-20
   9.7540133e-20
   9.7152786e-20
   9.6766977e-20
   9.6382701e-20
   9.5999950e-20
   9.5618720e-20
   9.5239003e-20
   9.4860794e-20
   9.4484088e-20
   9.4108877e-20
   9.3735156e-20
   9.3362919e-20
   9.2992161e-20
   9.2622874e-20
   9.2255055e-20
   9.1888696e-20
   9.1523792e-20
   9.1160337e-20
   9.0798325e-20
   9.0437751e-20
   9.0078609e-20
   8.9720893e-20
   8.9364597e-20
   8.9009716e-20
   8.8656245e-20
   8.8304178e-20
   8.7953508e-20
   8.7604231e-20
   8.7256341e-20
   8.6909833e-20
   8.6564701e-20
   8.6220939e-20
   8.5878542e-20
   8.5537505e-20
   8.5197823e-20
   8.4859489e-20
   8.4522499e-20
   8.4186847e-20
   8.3852528e-20
   8.3519537e-20
   8.3187868e-20
   8.2857516e-20
   8.2528476e-20
   8.2200743e-20
   8.1874311e-20
   8.1549176e-20
   8.1225332e-20
   8.0902773e-20
   8.0581496e-20
   8.0261494e-20
   7.9942764e-20
   7.9625299e-20
   7.9309094e-20
   7.8994146e-20
   7.8680448e-20
   7.8367996e-20
   7.8056784e-20
   7.7746809e-20
   7.7438064e-20
   7.7130546e-20
   7.6824249e-20
   7.6519168e-20
   7.6215298e-20
   7.5912636e-20
   7.5611175e-20
   7.5310911e-20
   7.5011840e-20
   7.4713956e-20
   7.4417256e-20
   7.4121733e-20
   7.3827385e-20
   7.3534205e-20
   7.3242189e-20
   7.2951333e-20
   7.2661632e-20
   7.2373082e-20
   7.2085677e-20
   7.1799414e-20
   7.1514287e-20
   7.1230293e-20
   7.0947427e-20
   7.0665683e-20
   7.0385059e-20
   7.0105549e-20
   6.9827149e-20
   6.9549855e-20
   6.9273662e-20
   6.8998565e-20
   6.8724561e-20
   6.8451646e-20
   6.8179814e-20
   6.7909061e-20
   6.7639384e-20
   6.7370777e-20
   6.7103238e-20
   6.6836760e-20
   6.6571341e-20
   6.6306976e-20
   6.6043661e-20
   6.5781392e-20
   6.5520164e-20
   6.5259973e-20
   6.5000816e-20
   6.4742687e-20
   6.4485584e-20
   6.4229502e-20
   6.3974437e-20
   6.3720384e-20
   6.3467341e-20
   6.3215302e-20
   6.2964265e-20
   6.2714224e-20
   6.2465176e-20
   6.2217117e-20
   6.1970044e-20
   6.1723951e-20
   6.1478836e-20
   6.1234694e-20
   6.0991521e-20
   6.0749315e-20
   6.0508070e-20
   6.0267783e-20
   6.0028450e-20
   5.9790068e-20
   5.9552633e-20
   5.9316140e-20
   5.9080586e-20
   5.8845968e-20
   5.8612282e-20
   5.8379523e-20
   5.8147689e-20
   5.7916776e-20
   5.7686780e-20
   5.7457696e-20
   5.7229523e-20
   5.7002256e-20
   5.6775891e-20
   5.6550425e-20
   5.6325855e-20
   5.6102176e-20
   5.5879386e-20
   5.5657480e-20
   5.5436456e-20
   5.5216309e-20
   5.4997037e-20
   5.4778635e-20
   5.4561101e-20
   5.4344430e-20
   5.4128620e-20
   5.3913667e-20
   5.3699568e-20
   5.3486318e-20
   5.3273916e-20
   5.3062357e-20
   5.2851638e-20
   5.2641756e-20
   5.2432708e-20
   5.2224489e-20
   5.2017098e-20
   5.1810530e-20
   5.1604782e-20
   5.1399852e-20
   5.1195735e-20
   5.0992429e-20
   5.0789930e-20
   5.0588236e-20
   5.0387342e-20
   5.0187246e-20
   4.9987945e-20
   4.9789435e-20
   4.9591713e-20
   4.9394777e-20
   4.9198623e-20
   4.9003248e-20
   4.8808648e-20
   4.8614821e-20
   4.8421765e-20
   4.8229474e-20
   4.8037948e-20
   4.7847182e-20
   4.7657173e-20
   4.7467919e-20
   4.7279417e-20
   4.7091663e-20
   4.6904655e-20
   4.6718389e-20
   4.6532863e-20
   4.6348074e-20
   4.6164019e-20
   4.5980694e-20
   4.5798098e-20
   4.5616226e-20
   4.5435077e-20
   4.5254648e-20
   4.5074935e-20
   4.4895935e-20
   4.4717646e-20
   4.4540066e-20
   4.4363190e-20
   4.4187017e-20
   4.4011544e-20
   4.3836767e-20
   4.3662685e-20
   4.3489293e-20
   4.3316591e-20
   4.3144574e-20
   4.2973240e-20
   4.2802587e-20
   4.2632611e-20
   4.2463311e-20
   4.2294682e-20
   4.2126723e-20
   4.1959432e-20
   4.1792804e-20
   4.1626839e-20
   4.1461532e-20
   4.1296882e-20
   4.1132886e-20
   4.0969541e-20
   4.0806844e-20
   4.0644794e-20
   4.0483387e-20
   4.0322622e-20
   4.0162494e-20
   4.0003003e-20
   3.9844145e-20
   3.9685918e-20
   3.9528319e-20
   3.9371346e-20
   3.9214996e-20
   3.9059267e-20
   3.8904157e-20
   3.8749663e-20
   3.8595782e-20
   3.8442512e-20
   3.8289851e-20
   3.8137796e-20
   3.7986345e-20
   3.7835495e-20
   3.7685245e-20
   3.7535591e-20
   3.7386531e-20
   3.7238063e-20
   3.7090185e-20
   3.6942895e-20
   3.6796189e-20
   3.6650065e-20
   3.6504522e-20
   3.6359557e-20
   3.6215168e-20
   3.6071352e-20
   3.5928107e-20
   3.5785431e-20
   3.5643321e-20
   3.5501776e-20
   3.5360793e-20
   3.5220370e-20
   3.5080505e-20
   3.4941195e-20
   3.4802438e-20
   3.4664232e-20
   3.4526575e-20
   3.4389465e-20
   3.4252899e-20
   3.4116875e-20
   3.3981392e-20
   3.3846446e-20
   3.3712037e-20
   3.3578161e-20
   3.3444817e-20
   3.3312003e-20
   3.3179716e-20
   3.3047954e-20
   3.2916715e-20
   3.2785998e-20
   3.2655800e-20
   3.2526119e-20
   3.2396952e-20
   3.2268299e-20
   3.2140157e-20
   3.2012523e-20
   3.1885397e-20
   3.1758775e-20
   3.1632656e-20
   3.1507038e-20
   3.1381918e-20
   3.1257296e-20
   3.1133168e-20
   3.1009534e-20
   3.0886390e-20
   3.0763736e-20
   3.0641568e-20
   3.0519886e-20
   3.0398687e-20
   3.0277969e-20
   3.0157730e-20
   3.0037969e-20
   2.9918684e-20
   2.9799872e-20
   2.9681532e-20
   2.9563662e-20
   2.9446260e-20
   2.9329325e-20
   2.9212854e-20
   2.9096845e-20
   2.8981297e-20
   2.8866208e-20
   2.8751575e-20
   2.8637399e-20
   2.8523675e-20
   2.8410403e-20
   2.8297581e-20
   2.8185207e-20
   2.8073279e-20
   2.7961796e-20
   2.7850755e-20
   2.7740156e-20
   2.7629995e-20
   2.7520272e-20
   2.7410985e-20
   2.7302132e-20
   2.7193711e-20
   2.7085720e-20
   2.6978159e-20
   2.6871024e-20
   2.6764315e-20
   2.6658030e-20
   2.6552167e-20
   2.6446724e-20
   2.6341700e-20
   2.6237093e-20
   2.6132902e-20
   2.6029124e-20
   2.5925758e-20
   2.5822803e-20
   2.5720257e-20
   2.5618118e-20
   2.5516384e-20
   2.5415055e-20
   2.5314128e-20
   2.5213602e-20
   2.5113474e-20
   2.5013745e-20
   2.4914412e-20
   2.4815473e-20
   2.4716927e-20
   2.4618772e-20
   2.4521007e-20
   2.4423630e-20
   2.4326640e-20
   2.4230035e-20
   2.4133814e-20
   2.4037975e-20
   2.3942517e-20
   2.3847437e-20
   2.3752735e-20
   2.3658410e-20
   2.3564458e-20
   2.3470880e-20
   2.3377674e-20
   2.3284837e-20
   2.3192370e-20
   2.3100269e-20
   2.3008535e-20
   2.2917164e-20
   2.2826157e-20
   2.2735510e-20
   2.2645224e-20
   2.2555297e-20
   2.2465726e-20
   2.2376511e-20
   2.2287651e-20
   2.2199143e-20
   2.2110987e-20
   2.2023181e-20
   2.1935723e-20
   2.1848613e-20
   2.1761849e-20
   2.1675429e-20
   2.1589353e-20
   2.1503618e-20
   2.1418224e-20
   2.1333169e-20
   2.1248451e-20
   2.1164071e-20
   2.1080025e-20
   2.0996313e-20
   2.0912933e-20
   2.0829885e-20
   2.0747166e-20
   2.0664776e-20
   2.0582713e-20
   2.0500976e-20
   2.0419563e-20
   2.0338474e-20
   2.0257707e-20
   2.0177260e-20
   2.0097133e-20
   2.0017325e-20
   1.9937833e-20
   1.9858656e-20
   1.9779795e-20
   1.9701246e-20
   1.9623009e-20
   1.9545083e-20
   1.9467467e-20
   1.9390159e-20
   1.9313157e-20
   1.9236462e-20
   1.9160071e-20
   1.9083983e-20
   1.9008198e-20
   1.8932713e-20
   1.8857529e-20
   1.8782642e-20
   1.8708054e-20
   1.8633761e-20
   1.8559764e-20
   1.8486060e-20
   1.8412649e-20
   1.8339529e-20
   1.8266700e-20
   1.8194160e-20
   1.8121909e-20
   1.8049944e-20
   1.7978265e-20
   1.7906870e-20
   1.7835759e-20
   1.7764931e-20
   1.7694383e-20
   1.7624116e-20
   1.7554128e-20
   1.7484418e-20
   1.7414985e-20
   1.7345827e-20
   1.7276944e-20
   1.7208335e-20
   1.7139998e-20
   1.7071932e-20
   1.7004137e-20
   1.6936611e-20
   1.6869353e-20
   1.6802362e-20
   1.6735638e-20
   1.6669178e-20
   1.6602982e-20
   1.6537049e-20
   1.6471378e-20
   1.6405967e-20
   1.6340817e-20
   1.6275925e-20
   1.6211291e-20
   1.6146913e-20
   1.6082791e-20
   1.6018924e-20
   1.5955310e-20
   1.5891949e-20
   1.5828840e-20
   1.5765981e-20
   1.5703372e-20
   1.5641012e-20
   1.5578899e-20
   1.5517033e-20
   1.5455412e-20
   1.5394036e-20
   1.5332904e-20
   1.5272015e-20
   1.5211367e-20
   1.5150961e-20
   1.5090794e-20
   1.5030866e-20
   1.4971176e-20
   1.4911723e-20
   1.4852507e-20
   1.4793525e-20
   1.4734778e-20
   1.4676264e-20
   1.4617982e-20
   1.4559932e-20
   1.4502112e-20
   1.4444522e-20
   1.4387160e-20
   1.4330027e-20
   1.4273120e-20
   1.4216439e-20
   1.4159984e-20
   1.4103752e-20
   1.4047744e-20
   1.3991958e-20
   1.3936394e-20
   1.3881050e-20
   1.3825927e-20
   1.3771022e-20
   1.3716335e-20
   1.3661865e-20
   1.3607612e-20
   1.3553574e-20
   1.3499751e-20
   1.3446141e-20
   1.3392744e-20
   1.3339560e-20
   1.3286586e-20
   1.3233823e-20
   1.3181270e-20
   1.3128925e-20
   1.3076788e-20
   1.3024858e-20
   1.2973134e-20
   1.2921616e-20
   1.2870302e-20
   1.2819192e-20
   1.2768285e-20
   1.2717580e-20
   1.2667077e-20
   1.2616774e-20
   1.2566671e-20
   1.2516767e-20
   1.2467061e-20
   1.2417552e-20
   1.2368240e-20
   1.2319124e-20
   1.2270203e-20
   1.2221476e-20
   1.2172942e-20
   1.2124602e-20
   1.2076453e-20
   1.2028496e-20
   1.1980729e-20
   1.1933151e-20
   1.1885763e-20
   1.1838563e-20
   1.1791550e-20
   1.1744724e-20
   1.1698084e-20
   1.1651629e-20
   1.1605359e-20
   1.1559272e-20
   1.1513368e-20
   1.1467647e-20
   1.1422107e-20
   1.1376748e-20
   1.1331569e-20
   1.1286570e-20
   1.1241749e-20
   1.1197107e-20
   1.1152641e-20
   1.1108352e-20
   1.1064239e-20
   1.1020301e-20
   1.0976538e-20
   1.0932949e-20
   1.0889532e-20
   1.0846288e-20
   1.0803216e-20
   1.0760315e-20
   1.0717584e-20
   1.0675023e-20
   1.0632631e-20
   1.0590407e-20
   1.0548351e-20
   1.0506461e-20
   1.0464739e-20
   1.0423182e-20
   1.0381790e-20
   1.0340562e-20
   1.0299498e-20
   1.0258597e-20
   1.0217859e-20
   1.0177282e-20
   1.0136866e-20
   1.0096611e-20
   1.0056516e-20
   1.0016580e-20
   9.9768027e-21
   9.9371833e-21
   9.8977212e-21
   9.8584158e-21
   9.8192665e-21
   9.7802727e-21
   9.7414337e-21
   9.7027490e-21
   9.6642179e-21
   9.6258398e-21
   9.5876141e-21
   9.5495402e-21
   9.5116175e-21
   9.4738454e-21
   9.4362233e-21
   9.3987506e-21
   9.3614268e-21
   9.3242511e-21
   9.2872231e-21
   9.2503421e-21
   9.2136075e-21
   9.1770189e-21
   9.1405755e-21
   9.1042769e-21
   9.0681224e-21
   9.0321115e-21
   8.9962436e-21
   8.9605181e-21
   8.9249345e-21
   8.8894922e-21
   8.8541907e-21
   8.8190294e-21
   8.7840076e-21
   8.7491250e-21
   8.7143809e-21
   8.6797747e-21
   8.6453060e-21
   8.6109742e-21
   8.5767787e-21
   8.5427189e-21
   8.5087945e-21
   8.4750048e-21
   8.4413492e-21
   8.4078273e-21
   8.3744385e-21
   8.3411824e-21
   8.3080582e-21
   8.2750657e-21
   8.2422041e-21
   8.2094731e-21
   8.1768720e-21
   8.1444004e-21
   8.1120577e-21
   8.0798435e-21
   8.0477572e-21
   8.0157983e-21
   7.9839663e-21
   7.9522608e-21
   7.9206811e-21
   7.8892269e-21
   7.8578975e-21
   7.8266926e-21
   7.7956116e-21
   7.7646540e-21
   7.7338194e-21
   7.7031072e-21
   7.6725170e-21
   7.6420482e-21
   7.6117005e-21
   7.5814733e-21
   7.5513661e-21
   7.5213784e-21
   7.4915099e-21
   7.4617599e-21
   7.4321281e-21
   7.4026140e-21
   7.3732171e-21
   7.3439369e-21
   7.3147730e-21
   7.2857249e-21
   7.2567922e-21
   7.2279744e-21
   7.1992710e-21
   7.1706815e-21
   7.1422057e-21
   7.1138429e-21
   7.0855927e-21
   7.0574547e-21
   7.0294285e-21
   7.0015135e-21
   6.9737095e-21
   6.9460158e-21
   6.9184321e-21
   6.8909579e-21
   6.8635929e-21
   6.8363365e-21
   6.8091884e-21
   6.7821480e-21
   6.7552151e-21
   6.7283891e-21
   6.7016696e-21
   6.6750562e-21
   6.6485486e-21
   6.6221462e-21
   6.5958486e-21
   6.5696555e-21
   6.5435664e-21
   6.5175808e-21
   6.4916985e-21
   6.4659190e-21
   6.4402418e-21
   6.4146666e-21
   6.3891930e-21
   6.3638206e-21
   6.3385488e-21
   6.3133775e-21
   6.2883061e-21
   6.2633343e-21
   6.2384616e-21
   6.2136877e-21
   6.1890122e-21
   6.1644347e-21
   6.1399548e-21
   6.1155721e-21
   6.0912862e-21
   6.0670967e-21
   6.0430034e-21
   6.0190057e-21
   5.9951033e-21
   5.9712958e-21
   5.9475829e-21
   5.9239641e-21
   5.9004391e-21
   5.8770076e-21
   5.8536691e-21
   5.8304233e-21
   5.8072697e-21
   5.7842082e-21
   5.7612382e-21
   5.7383594e-21
   5.7155715e-21
   5.6928741e-21
   5.6702668e-21
   5.6477493e-21
   5.6253213e-21
   5.6029822e-21
   5.5807319e-21
   5.5585700e-21
   5.5364961e-21
   5.5145098e-21
   5.4926108e-21
   5.4707988e-21
   5.4490734e-21
   5.4274343e-21
   5.4058811e-21
   5.3844136e-21
   5.3630312e-21
   5.3417338e-21
   5.3205210e-21
   5.2993924e-21
   5.2783476e-21
   5.2573865e-21
   5.2365086e-21
   5.2157136e-21
   5.1950012e-21
   5.1743711e-21
   5.1538229e-21
   5.1333563e-21
   5.1129709e-21
   5.0926665e-21
   5.0724427e-21
   5.0522993e-21
   5.0322358e-21
   5.0122521e-21
   4.9923476e-21
   4.9725223e-21
   4.9527756e-21
   4.9331074e-21
   4.9135172e-21
   4.8940049e-21
   4.8745701e-21
   4.8552124e-21
   4.8359316e-21
   4.8167274e-21
   4.7975994e-21
   4.7785474e-21
   4.7595711e-21
   4.7406701e-21
   4.7218441e-21
   4.7030930e-21
   4.6844163e-21
   4.6658137e-21
   4.6472851e-21
   4.6288300e-21
   4.6104482e-21
   4.5921394e-21
   4.5739033e-21
   4.5557396e-21
   4.5376481e-21
   4.5196284e-21
   4.5016802e-21
   4.4838034e-21
   4.4659975e-21
   4.4482623e-21
   4.4305976e-21
   4.4130030e-21
   4.3954783e-21
   4.3780232e-21
   4.3606374e-21
   4.3433206e-21
   4.3260726e-21
   4.3088931e-21
   4.2917818e-21
   4.2747385e-21
   4.2577629e-21
   4.2408546e-21
   4.2240136e-21
   4.2072394e-21
   4.1905318e-21
   4.1738905e-21
   4.1573154e-21
   4.1408060e-21
   4.1243622e-21
   4.1079838e-21
   4.0916703e-21
   4.0754217e-21
   4.0592375e-21
   4.0431177e-21
   4.0270618e-21
   4.0110698e-21
   3.9951412e-21
   3.9792759e-21
   3.9634736e-21
   3.9477340e-21
   3.9320569e-21
   3.9164421e-21
   3.9008893e-21
   3.8853983e-21
   3.8699688e-21
   3.8546005e-21
   3.8392933e-21
   3.8240469e-21
   3.8088610e-21
   3.7937355e-21
   3.7786700e-21
   3.7636643e-21
   3.7487182e-21
   3.7338314e-21
   3.7190038e-21
   3.7042351e-21
   3.6895250e-21
   3.6748733e-21
   3.6602798e-21
   3.6457443e-21
   3.6312665e-21
   3.6168462e-21
   3.6024831e-21
   3.5881771e-21
   3.5739279e-21
   3.5597353e-21
   3.5455990e-21
   3.5315189e-21
   3.5174947e-21
   3.5035262e-21
   3.4896132e-21
   3.4757554e-21
   3.4619526e-21
   3.4482047e-21
   3.4345113e-21
   3.4208723e-21
   3.4072875e-21
   3.3937567e-21
   3.3802795e-21
   3.3668559e-21
   3.3534856e-21
   3.3401684e-21
   3.3269041e-21
   3.3136924e-21
   3.3005333e-21
   3.2874263e-21
   3.2743715e-21
   3.2613684e-21
   3.2484170e-21
   3.2355171e-21
   3.2226683e-21
   3.2098706e-21
   3.1971237e-21
   3.1844275e-21
   3.1717816e-21
   3.1591860e-21
   3.1466404e-21
   3.1341446e-21
   3.1216984e-21
   3.1093017e-21
   3.0969541e-21
   3.0846557e-21
   3.0724060e-21
   3.0602050e-21
   3.0480525e-21
   3.0359482e-21
   3.0238920e-21
   3.0118836e-21
   2.9999230e-21
   2.9880098e-21
   2.9761440e-21
   2.9643253e-21
   2.9525535e-21
   2.9408284e-21
   2.9291499e-21
   2.9175178e-21
   2.9059319e-21
   2.8943920e-21
   2.8828979e-21
   2.8714495e-21
   2.8600465e-21
   2.8486889e-21
   2.8373763e-21
   2.8261086e-21
   2.8148857e-21
   2.8037074e-21
   2.7925734e-21
   2.7814837e-21
   2.7704380e-21
   2.7594361e-21
   2.7484780e-21
   2.7375634e-21
   2.7266921e-21
   2.7158640e-21
   2.7050789e-21
   2.6943366e-21
   2.6836369e-21
   2.6729798e-21
   2.6623650e-21
   2.6517923e-21
   2.6412617e-21
   2.6307728e-21
   2.6203256e-21
   2.6099199e-21
   2.5995555e-21
   2.5892323e-21
   2.5789500e-21
   2.5687086e-21
   2.5585079e-21
   2.5483476e-21
   2.5382278e-21
   2.5281481e-21
   2.5181084e-21
   2.5081086e-21
   2.4981485e-21
   2.4882280e-21
   2.4783469e-21
   2.4685050e-21
   2.4587021e-21
   2.4489383e-21
   2.4392132e-21
   2.4295267e-21
   2.4198786e-21
   2.4102689e-21
   2.4006974e-21
   2.3911638e-21
   2.3816682e-21
   2.3722102e-21
   2.3627898e-21
   2.3534068e-21
   2.3440610e-21
   2.3347524e-21
   2.3254807e-21
   2.3162459e-21
   2.3070477e-21
   2.2978861e-21
   2.2887608e-21
   2.2796718e-21
   2.2706189e-21
   2.2616019e-21
   2.2526207e-21
   2.2436752e-21
   2.2347653e-21
   2.2258907e-21
   2.2170513e-21
   2.2082471e-21
   2.1994778e-21
   2.1907433e-21
   2.1820435e-21
   2.1733783e-21
   2.1647475e-21
   2.1561509e-21
   2.1475885e-21
   2.1390601e-21
   2.1305656e-21
   2.1221048e-21
   2.1136776e-21
   2.1052838e-21
   2.0969234e-21
   2.0885962e-21
   2.0803021e-21
   2.0720409e-21
   2.0638125e-21
   2.0556168e-21
   2.0474536e-21
   2.0393229e-21
   2.0312244e-21
   2.0231581e-21
   2.0151238e-21
   2.0071214e-21
   1.9991509e-21
   1.9912119e-21
   1.9833045e-21
   1.9754285e-21
   1.9675838e-21
   1.9597702e-21
   1.9519877e-21
   1.9442360e-21
   1.9365151e-21
   1.9288249e-21
   1.9211653e-21
   1.9135360e-21
   1.9059371e-21
   1.8983683e-21
   1.8908296e-21
   1.8833208e-21
   1.8758419e-21
   1.8683926e-21
   1.8609730e-21
   1.8535827e-21
   1.8462219e-21
   1.8388903e-21
   1.8315877e-21
   1.8243142e-21
   1.8170696e-21
   1.8098537e-21
   1.8026665e-21
   1.7955078e-21
   1.7883776e-21
   1.7812757e-21
   1.7742020e-21
   1.7671563e-21
   1.7601387e-21
   1.7531489e-21
   1.7461869e-21
   1.7392525e-21
   1.7323457e-21
   1.7254663e-21
   1.7186142e-21
   1.7117893e-21
   1.7049915e-21
   1.6982207e-21
   1.6914768e-21
   1.6847597e-21
   1.6780693e-21
   1.6714054e-21
   1.6647680e-21
   1.6581569e-21
   1.6515721e-21
   1.6450135e-21
   1.6384809e-21
   1.6319742e-21
   1.6254934e-21
   1.6190383e-21
   1.6126089e-21
   1.6062050e-21
   1.5998265e-21
   1.5934733e-21
   1.5871454e-21
   1.5808426e-21
   1.5745648e-21
   1.5683120e-21
   1.5620840e-21
   1.5558807e-21
   1.5497021e-21
   1.5435480e-21
   1.5374183e-21
   1.5313130e-21
   1.5252319e-21
   1.5191750e-21
   1.5131421e-21
   1.5071332e-21
   1.5011481e-21
   1.4951868e-21
   1.4892492e-21
   1.4833352e-21
   1.4774446e-21
   1.4715774e-21
   1.4657336e-21
   1.4599129e-21
   1.4541154e-21
   1.4483409e-21
   1.4425893e-21
   1.4368605e-21
   1.4311546e-21
   1.4254712e-21
   1.4198105e-21
   1.4141722e-21
   1.4085563e-21
   1.4029627e-21
   1.3973913e-21
   1.3918420e-21
   1.3863148e-21
   1.3808096e-21
   1.3753261e-21
   1.3698645e-21
   1.3644246e-21
   1.3590062e-21
   1.3536094e-21
   1.3482340e-21
   1.3428800e-21
   1.3375472e-21
   1.3322356e-21
   1.3269451e-21
   1.3216756e-21
   1.3164270e-21
   1.3111993e-21
   1.3059923e-21
   1.3008060e-21
   1.2956403e-21
   1.2904951e-21
   1.2853703e-21
   1.2802659e-21
   1.2751818e-21
   1.2701179e-21
   1.2650740e-21
   1.2600502e-21
   1.2550464e-21
   1.2500624e-21
   1.2450982e-21
   1.2401537e-21
   1.2352289e-21
   1.2303236e-21
   1.2254378e-21
   1.2205714e-21
   1.2157243e-21
   1.2108965e-21
   1.2060878e-21
   1.2012983e-21
   1.1965277e-21
   1.1917761e-21
   1.1870434e-21
   1.1823295e-21
   1.1776343e-21
   1.1729577e-21
   1.1682997e-21
   1.1636602e-21
   1.1590391e-21
   1.1544364e-21
   1.1498520e-21
   1.1452857e-21
   1.1407376e-21
   1.1362076e-21
   1.1316955e-21
   1.1272014e-21
   1.1227251e-21
   1.1182666e-21
   1.1138258e-21
   1.1094026e-21
   1.1049970e-21
   1.1006089e-21
   1.0962382e-21
   1.0918849e-21
   1.0875488e-21
   1.0832300e-21
   1.0789283e-21
   1.0746437e-21
   1.0703762e-21
   1.0661255e-21
   1.0618918e-21
   1.0576748e-21
   1.0534747e-21
   1.0492911e-21
   1.0451243e-21
   1.0409739e-21
   1.0368400e-21
   1.0327226e-21
   1.0286215e-21
   1.0245367e-21
   1.0204681e-21
   1.0164156e-21
   1.0123793e-21
   1.0083590e-21
   1.0043546e-21
   1.0003662e-21
   9.9639358e-22
   9.9243675e-22
   9.8849563e-22
   9.8457016e-22
   9.8066028e-22
   9.7676593e-22
   9.7288704e-22
   9.6902356e-22
   9.6517541e-22
   9.6134255e-22
   9.5752492e-22
   9.5372244e-22
   9.4993506e-22
   9.4616272e-22
   9.4240536e-22
   9.3866293e-22
   9.3493535e-22
   9.3122258e-22
   9.2752455e-22
   9.2384121e-22
   9.2017249e-22
   9.1651835e-22
   9.1287871e-22
   9.0925353e-22
   9.0564274e-22
   9.0204630e-22
   8.9846413e-22
   8.9489619e-22
   8.9134242e-22
   8.8780277e-22
   8.8427716e-22
   8.8076556e-22
   8.7726791e-22
   8.7378414e-22
   8.7031421e-22
   8.6685806e-22
   8.6341563e-22
   8.5998688e-22
   8.5657174e-22
   8.5317016e-22
   8.4978209e-22
   8.4640747e-22
   8.4304626e-22
   8.3969839e-22
   8.3636382e-22
   8.3304249e-22
   8.2973435e-22
   8.2643935e-22
   8.2315743e-22
   8.1988855e-22
   8.1663264e-22
   8.1338967e-22
   8.1015957e-22
   8.0694230e-22
   8.0373781e-22
   8.0054605e-22
   7.9736695e-22
   7.9420049e-22
   7.9104660e-22
   7.8790523e-22
   7.8477634e-22
   7.8165987e-22
   7.7855578e-22
   7.7546401e-22
   7.7238452e-22
   7.6931727e-22
   7.6626219e-22
   7.6321924e-22
   7.6018838e-22
   7.5716956e-22
   7.5416272e-22
   7.5116783e-22
   7.4818482e-22
   7.4521367e-22
   7.4225431e-22
   7.3930670e-22
   7.3637080e-22
   7.3344656e-22
   7.3053393e-22
   7.2763287e-22
   7.2474333e-22
   7.2186526e-22
   7.1899862e-22
   7.1614337e-22
   7.1329945e-22
   7.1046683e-22
   7.0764546e-22
   7.0483529e-22
   7.0203628e-22
   6.9924838e-22
   6.9647156e-22
   6.9370577e-22
   6.9095095e-22
   6.8820708e-22
   6.8547410e-22
   6.8275198e-22
   6.8004067e-22
   6.7734012e-22
   6.7465030e-22
   6.7197116e-22
   6.6930266e-22
   6.6664476e-22
   6.6399741e-22
   6.6136057e-22
   6.5873421e-22
   6.5611827e-22
   6.5351272e-22
   6.5091753e-22
   6.4833263e-22
   6.4575800e-22
   6.4319360e-22
   6.4063938e-22
   6.3809530e-22
   6.3556133e-22
   6.3303741e-22
   6.3052353e-22
   6.2801962e-22
   6.2552566e-22
   6.2304160e-22
   6.2056740e-22
   6.1810304e-22
   6.1564845e-22
   6.1320362e-22
   6.1076849e-22
   6.0834304e-22
   6.0592721e-22
   6.0352098e-22
   6.0112431e-22
   5.9873715e-22
   5.9635947e-22
   5.9399124e-22
   5.9163241e-22
   5.8928295e-22
   5.8694281e-22
   5.8461197e-22
   5.8229039e-22
   5.7997802e-22
   5.7767484e-22
   5.7538081e-22
   5.7309588e-22
   5.7082003e-22
   5.6855321e-22
   5.6629540e-22
   5.6404656e-22
   5.6180664e-22
   5.5957562e-22
   5.5735346e-22
   5.5514012e-22
   5.5293558e-22
   5.5073978e-22
   5.4855271e-22
   5.4637432e-22
   5.4420459e-22
   5.4204347e-22
   5.3989093e-22
   5.3774694e-22
   5.3561146e-22
   5.3348447e-22
   5.3136592e-22
   5.2925578e-22
   5.2715403e-22
   5.2506062e-22
   5.2297552e-22
   5.2089870e-22
   5.1883014e-22
   5.1676978e-22
   5.1471761e-22
   5.1267359e-22
   5.1063768e-22
   5.0860986e-22
   5.0659009e-22
   5.0457834e-22
   5.0257459e-22
   5.0057879e-22
   4.9859091e-22
   4.9661093e-22
   4.9463881e-22
   4.9267452e-22
   4.9071804e-22
   4.8876932e-22
   4.8682834e-22
   4.8489507e-22
   4.8296948e-22
   4.8105153e-22
   4.7914120e-22
   4.7723846e-22
   4.7534327e-22
   4.7345561e-22
   4.7157545e-22
   4.6970275e-22
   4.6783749e-22
   4.6597963e-22
   4.6412916e-22
   4.6228603e-22
   4.6045022e-22
   4.5862170e-22
   4.5680044e-22
   4.5498642e-22
   4.5317960e-22
   4.5137995e-22
   4.4958745e-22
   4.4780207e-22
   4.4602378e-22
   4.4425255e-22
   4.4248835e-22
   4.4073117e-22
   4.3898095e-22
   4.3723769e-22
   4.3550136e-22
   4.3377191e-22
   4.3204934e-22
   4.3033360e-22
   4.2862468e-22
   4.2692255e-22
   4.2522717e-22
   4.2353853e-22
   4.2185659e-22
   4.2018134e-22
   4.1851273e-22
   4.1685075e-22
   4.1519537e-22
   4.1354657e-22
   4.1190431e-22
   4.1026858e-22
   4.0863934e-22
   4.0701657e-22
   4.0540024e-22
   4.0379034e-22
   4.0218682e-22
   4.0058968e-22
   3.9899887e-22
   3.9741439e-22
   3.9583619e-22
   3.9426427e-22
   3.9269858e-22
   3.9113912e-22
   3.8958584e-22
   3.8803874e-22
   3.8649778e-22
   3.8496293e-22
   3.8343419e-22
   3.8191151e-22
   3.8039488e-22
   3.7888428e-22
   3.7737967e-22
   3.7588104e-22
   3.7438835e-22
   3.7290160e-22
   3.7142075e-22
   3.6994578e-22
   3.6847667e-22
   3.6701339e-22
   3.6555593e-22
   3.6410425e-22
   3.6265833e-22
   3.6121816e-22
   3.5978371e-22
   3.5835495e-22
   3.5693187e-22
   3.5551444e-22
   3.5410264e-22
   3.5269644e-22
   3.5129583e-22
   3.4990078e-22
   3.4851127e-22
   3.4712728e-22
   3.4574878e-22
   3.4437576e-22
   3.4300819e-22
   3.4164605e-22
   3.4028932e-22
   3.3893798e-22
   3.3759201e-22
   3.3625138e-22
   3.3491607e-22
   3.3358607e-22
   3.3226135e-22
   3.3094188e-22
   3.2962766e-22
   3.2831866e-22
   3.2701486e-22
   3.2571623e-22
   3.2442276e-22
   3.2313443e-22
   3.2185121e-22
   3.2057309e-22
   3.1930005e-22
   3.1803206e-22
   3.1676910e-22
   3.1551116e-22
   3.1425822e-22
   3.1301025e-22
   3.1176724e-22
   3.1052917e-22
   3.0929601e-22
   3.0806774e-22
   3.0684436e-22
   3.0562583e-22
   3.0441215e-22
   3.0320328e-22
   3.0199921e-22
   3.0079993e-22
   2.9960540e-22
   2.9841563e-22
   2.9723057e-22
   2.9605022e-22
   2.9487456e-22
   2.9370357e-22
   2.9253723e-22
   2.9137552e-22
   2.9021842e-22
   2.8906592e-22
   2.8791799e-22
   2.8677463e-22
   2.8563580e-22
   2.8450150e-22
   2.8337170e-22
   2.8224638e-22
   2.8112554e-22
   2.8000915e-22
   2.7889719e-22
   2.7778965e-22
   2.7668650e-22
   2.7558774e-22
   2.7449333e-22
   2.7340328e-22
   2.7231755e-22
   2.7123614e-22
   2.7015902e-22
   2.6908617e-22
   2.6801759e-22
   2.6695325e-22
   2.6589314e-22
   2.6483724e-22
   2.6378553e-22
   2.6273799e-22
   2.6169462e-22
   2.6065539e-22
   2.5962029e-22
   2.5858930e-22
   2.5756240e-22
   2.5653958e-22
   2.5552082e-22
   2.5450611e-22
   2.5349543e-22
   2.5248876e-22
   2.5148609e-22
   2.5048740e-22
   2.4949267e-22
   2.4850190e-22
   2.4751506e-22
   2.4653214e-22
   2.4555312e-22
   2.4457799e-22
   2.4360673e-22
   2.4263934e-22
   2.4167578e-22
   2.4071605e-22
   2.3976012e-22
   2.3880800e-22
   2.3785966e-22
   2.3691508e-22
   2.3597425e-22
   2.3503716e-22
   2.3410379e-22
   2.3317413e-22
   2.3224816e-22
   2.3132587e-22
   2.3040724e-22
   2.2949226e-22
   2.2858091e-22
   2.2767318e-22
   2.2676905e-22
   2.2586852e-22
   2.2497156e-22
   2.2407816e-22
   2.2318831e-22
   2.2230200e-22
   2.2141920e-22
   2.2053991e-22
   2.1966411e-22
   2.1879179e-22
   2.1792294e-22
   2.1705753e-22
   2.1619556e-22
   2.1533702e-22
   2.1448188e-22
   2.1363014e-22
   2.1278178e-22
   2.1193679e-22
   2.1109516e-22
   2.1025687e-22
   2.0942191e-22
   2.0859026e-22
   2.0776192e-22
   2.0693686e-22
   2.0611508e-22
   2.0529657e-22
   2.0448130e-22
   2.0366928e-22
   2.0286048e-22
   2.0205489e-22
   2.0125250e-22
   2.0045329e-22
   1.9965726e-22
   1.9886439e-22
   1.9807467e-22
   1.9728808e-22
   1.9650462e-22
   1.9572427e-22
   1.9494702e-22
   1.9417286e-22
   1.9340177e-22
   1.9263374e-22
   1.9186876e-22
   1.9110682e-22
   1.9034791e-22
   1.8959200e-22
   1.8883911e-22
   1.8808920e-22
   1.8734226e-22
   1.8659830e-22
   1.8585729e-22
   1.8511922e-22
   1.8438408e-22
   1.8365187e-22
   1.8292256e-22
   1.8219614e-22
   1.8147261e-22
   1.8075196e-22
   1.8003417e-22
   1.7931922e-22
   1.7860712e-22
   1.7789784e-22
   1.7719138e-22
   1.7648773e-22
   1.7578687e-22
   1.7508879e-22
   1.7439349e-22
   1.7370094e-22
   1.7301115e-22
   1.7232410e-22
   1.7163977e-22
   1.7095816e-22
   1.7027926e-22
   1.6960306e-22
   1.6892954e-22
   1.6825869e-22
   1.6759051e-22
   1.6692498e-22
   1.6626210e-22
   1.6560185e-22
   1.6494421e-22
   1.6428920e-22
   1.6363678e-22
   1.6298695e-22
   1.6233971e-22
   1.6169503e-22
   1.6105291e-22
   1.6041335e-22
   1.5977632e-22
   1.5914183e-22
   1.5850985e-22
   1.5788038e-22
   1.5725341e-22
   1.5662894e-22
   1.5600694e-22
   1.5538741e-22
   1.5477034e-22
   1.5415573e-22
   1.5354355e-22
   1.5293381e-22
   1.5232648e-22
   1.5172157e-22
   1.5111906e-22
   1.5051894e-22
   1.4992121e-22
   1.4932585e-22
   1.4873285e-22
   1.4814221e-22
   1.4755392e-22
   1.4696796e-22
   1.4638433e-22
   1.4580301e-22
   1.4522401e-22
   1.4464730e-22
   1.4407288e-22
   1.4350075e-22
   1.4293088e-22
   1.4236328e-22
   1.4179794e-22
   1.4123483e-22
   1.4067397e-22
   1.4011533e-22
   1.3955891e-22
   1.3900470e-22
   1.3845269e-22
   1.3790288e-22
   1.3735524e-22
   1.3680978e-22
   1.3626649e-22
   1.3572536e-22
   1.3518637e-22
   1.3464952e-22
   1.3411481e-22
   1.3358222e-22
   1.3305174e-22
   1.3252337e-22
   1.3199710e-22
   1.3147292e-22
   1.3095082e-22
   1.3043080e-22
   1.2991284e-22
   1.2939693e-22
   1.2888308e-22
   1.2837126e-22
   1.2786148e-22
   1.2735372e-22
   1.2684798e-22
   1.2634425e-22
   1.2584252e-22
   1.2534278e-22
   1.2484502e-22
   1.2434924e-22
   1.2385543e-22
   1.2336358e-22
   1.2287369e-22
   1.2238574e-22
   1.2189973e-22
   1.2141564e-22
   1.2093348e-22
   1.2045324e-22
   1.1997490e-22
   1.1949846e-22
   1.1902391e-22
   1.1855125e-22
   1.1808047e-22
   1.1761155e-22
   1.1714450e-22
   1.1667930e-22
   1.1621595e-22
   1.1575443e-22
   1.1529476e-22
   1.1483690e-22
   1.1438087e-22
   1.1392664e-22
   1.1347422e-22
   1.1302360e-22
   1.1257477e-22
   1.1212771e-22
   1.1168244e-22
   1.1123893e-22
   1.1079718e-22
   1.1035719e-22
   1.0991894e-22
   1.0948244e-22
   1.0904767e-22
   1.0861462e-22
   1.0818330e-22
   1.0775369e-22
   1.0732578e-22
   1.0689957e-22
   1.0647506e-22
   1.0605223e-22
   1.0563108e-22
   1.0521160e-22
   1.0479379e-22
   1.0437764e-22
   1.0396314e-22
   1.0355028e-22
   1.0313907e-22
   1.0272949e-22
   1.0232153e-22
   1.0191520e-22
   1.0151048e-22
   1.0110737e-22
   1.0070585e-22
   1.0030593e-22
   9.9907604e-23
   9.9510855e-23
   9.9115682e-23
   9.8722079e-23
   9.8330038e-23
   9.7939554e-23
   9.7550621e-23
   9.7163233e-23
   9.6777383e-23
   9.6393065e-23
   9.6010273e-23
   9.5629002e-23
   9.5249244e-23
   9.4870995e-23
   9.4494247e-23
   9.4118996e-23
   9.3745235e-23
   9.3372958e-23
   9.3002160e-23
   9.2632834e-23
   9.2264975e-23
   9.1898577e-23
   9.1533633e-23
   9.1170139e-23
   9.0808088e-23
   9.0447475e-23
   9.0088295e-23
   8.9730540e-23
   8.9374206e-23
   8.9019288e-23
   8.8665778e-23
   8.8313673e-23
   8.7962966e-23
   8.7613651e-23
   8.7265724e-23
   8.6919178e-23
   8.6574009e-23
   8.6230210e-23
   8.5887777e-23
   8.5546703e-23
   8.5206984e-23
   8.4868614e-23
   8.4531588e-23
   8.4195900e-23
   8.3861545e-23
   8.3528518e-23
   8.3196813e-23
   8.2866426e-23
   8.2537351e-23
   8.2209582e-23
   8.1883115e-23
   8.1557945e-23
   8.1234066e-23
   8.0911473e-23
   8.0590161e-23
   8.0270125e-23
   7.9951360e-23
   7.9633861e-23
   7.9317622e-23
   7.9002640e-23
   7.8688908e-23
   7.8376423e-23
   7.8065178e-23
   7.7755169e-23
   7.7446391e-23
   7.7138840e-23
   7.6832509e-23
   7.6527396e-23
   7.6223494e-23
   7.5920798e-23
   7.5619305e-23
   7.5319009e-23
   7.5019906e-23
   7.4721990e-23
   7.4425258e-23
   7.4129704e-23
   7.3835323e-23
   7.3542112e-23
   7.3250065e-23
   7.2959178e-23
   7.2669445e-23
   7.2380864e-23
   7.2093428e-23
   7.1807134e-23
   7.1521977e-23
   7.1237952e-23
   7.0955055e-23
   7.0673282e-23
   7.0392628e-23
   7.0113088e-23
   6.9834658e-23
   6.9557334e-23
   6.9281111e-23
   6.9005985e-23
   6.8731951e-23
   6.8459006e-23
   6.8187145e-23
   6.7916363e-23
   6.7646657e-23
   6.7378022e-23
   6.7110453e-23
   6.6843947e-23
   6.6578500e-23
   6.6314106e-23
   6.6050763e-23
   6.5788465e-23
   6.5527209e-23
   6.5266990e-23
   6.5007805e-23
   6.4749649e-23
   6.4492518e-23
   6.4236409e-23
   6.3981316e-23
   6.3727236e-23
   6.3474166e-23
   6.3222100e-23
   6.2971035e-23
   6.2720968e-23
   6.2471893e-23
   6.2223807e-23
   6.1976707e-23
   6.1730588e-23
   6.1485446e-23
   6.1241278e-23
   6.0998080e-23
   6.0755847e-23
   6.0514576e-23
   6.0274263e-23
   6.0034905e-23
   5.9796497e-23
   5.9559036e-23
   5.9322518e-23
   5.9086939e-23
   5.8852296e-23
   5.8618584e-23
   5.8385801e-23
   5.8153942e-23
   5.7923004e-23
   5.7692983e-23
   5.7463875e-23
   5.7235677e-23
   5.7008385e-23
   5.6781996e-23
   5.6556506e-23
   5.6331912e-23
   5.6108209e-23
   5.5885395e-23
   5.5663465e-23
   5.5442417e-23
   5.5222247e-23
   5.5002951e-23
   5.4784525e-23
   5.4566968e-23
   5.4350274e-23
   5.4134440e-23
   5.3919464e-23
   5.3705342e-23
   5.3492070e-23
   5.3279644e-23
   5.3068063e-23
   5.2857321e-23
   5.2647417e-23
   5.2438346e-23
   5.2230105e-23
   5.2022691e-23
   5.1816101e-23
   5.1610331e-23
   5.1405379e-23
   5.1201240e-23
   5.0997912e-23
   5.0795392e-23
   5.0593675e-23
   5.0392760e-23
   5.0192643e-23
   4.9993320e-23
   4.9794789e-23
   4.9597046e-23
   4.9400089e-23
   4.9203913e-23
   4.9008517e-23
   4.8813897e-23
   4.8620049e-23
   4.8426971e-23
   4.8234660e-23
   4.8043113e-23
   4.7852327e-23
   4.7662298e-23
   4.7473023e-23
   4.7284501e-23
   4.7096727e-23
   4.6909698e-23
   4.6723413e-23
   4.6537867e-23
   4.6353058e-23
   4.6168983e-23
   4.5985638e-23
   4.5803022e-23
   4.5621132e-23
   4.5439963e-23
   4.5259514e-23
   4.5079781e-23
   4.4900763e-23
   4.4722455e-23
   4.4544855e-23
   4.4367961e-23
   4.4191769e-23
   4.4016276e-23
   4.3841481e-23
   4.3667380e-23
   4.3493970e-23
   4.3321249e-23
   4.3149213e-23
   4.2977861e-23
   4.2807189e-23
   4.2637195e-23
   4.2467877e-23
   4.2299230e-23
   4.2131253e-23
   4.1963944e-23
   4.1797298e-23
   4.1631315e-23
   4.1465991e-23
   4.1301323e-23
   4.1137309e-23
   4.0973946e-23
   4.0811232e-23
   4.0649165e-23
   4.0487741e-23
   4.0326958e-23
   4.0166813e-23
   4.0007304e-23
   3.9848429e-23
   3.9690185e-23
   3.9532569e-23
   3.9375579e-23
   3.9219213e-23
   3.9063467e-23
   3.8908340e-23
   3.8753829e-23
   3.8599932e-23
   3.8446646e-23
   3.8293968e-23
   3.8141897e-23
   3.7990429e-23
   3.7839564e-23
   3.7689297e-23
   3.7539627e-23
   3.7390551e-23
   3.7242068e-23
   3.7094174e-23
   3.6946867e-23
   3.6800145e-23
   3.6654006e-23
   3.6508448e-23
   3.6363467e-23
   3.6219062e-23
   3.6075231e-23
   3.5931970e-23
   3.5789279e-23
   3.5647154e-23
   3.5505594e-23
   3.5364596e-23
   3.5224157e-23
   3.5084277e-23
   3.4944952e-23
   3.4806180e-23
   3.4667959e-23
   3.4530287e-23
   3.4393162e-23
   3.4256582e-23
   3.4120544e-23
   3.3985046e-23
   3.3850086e-23
   3.3715662e-23
   3.3581772e-23
   3.3448414e-23
   3.3315585e-23
   3.3183283e-23
   3.3051508e-23
   3.2920255e-23
   3.2789524e-23
   3.2659311e-23
   3.2529616e-23
   3.2400436e-23
   3.2271769e-23
   3.2143613e-23
   3.2015966e-23
   3.1888825e-23
   3.1762190e-23
   3.1636057e-23
   3.1510426e-23
   3.1385293e-23
   3.1260657e-23
   3.1136516e-23
   3.1012868e-23
   3.0889711e-23
   3.0767044e-23
   3.0644863e-23
   3.0523167e-23
   3.0401955e-23
   3.0281224e-23
   3.0160973e-23
   3.0041199e-23
   2.9921901e-23
   2.9803076e-23
   2.9684724e-23
   2.9566841e-23
   2.9449427e-23
   2.9332479e-23
   2.9215995e-23
   2.9099974e-23
   2.8984413e-23
   2.8869312e-23
   2.8754667e-23
   2.8640478e-23
   2.8526742e-23
   2.8413458e-23
   2.8300624e-23
   2.8188238e-23
   2.8076298e-23
   2.7964803e-23
   2.7853750e-23
   2.7743139e-23
   2.7632966e-23
   2.7523232e-23
   2.7413933e-23
   2.7305068e-23
   2.7196635e-23
   2.7088633e-23
   2.6981060e-23
   2.6873914e-23
   2.6767193e-23
   2.6660897e-23
   2.6555022e-23
   2.6449568e-23
   2.6344533e-23
   2.6239915e-23
   2.6135712e-23
   2.6031923e-23
   2.5928546e-23
   2.5825580e-23
   2.5723023e-23
   2.5620873e-23
   2.5519128e-23
   2.5417788e-23
   2.5316850e-23
   2.5216313e-23
   2.5116175e-23
   2.5016435e-23
   2.4917091e-23
   2.4818141e-23
   2.4719584e-23
   2.4621419e-23
   2.4523644e-23
   2.4426256e-23
   2.4329256e-23
   2.4232641e-23
   2.4136409e-23
   2.4040560e-23
   2.3945091e-23
   2.3850001e-23
   2.3755289e-23
   2.3660954e-23
   2.3566992e-23
   2.3473404e-23
   2.3380188e-23
   2.3287341e-23
   2.3194864e-23
   2.3102753e-23
   2.3011009e-23
   2.2919628e-23
   2.2828611e-23
   2.2737955e-23
   2.2647659e-23
   2.2557722e-23
   2.2468142e-23
   2.2378917e-23
   2.2290047e-23
   2.2201530e-23
   2.2113364e-23
   2.2025549e-23
   2.1938082e-23
   2.1850962e-23
   2.1764189e-23
   2.1677760e-23
   2.1591674e-23
   2.1505930e-23
   2.1420527e-23
   2.1335463e-23
   2.1250736e-23
   2.1166346e-23
   2.1082292e-23
   2.0998571e-23
   2.0915182e-23
   2.0832125e-23
   2.0749397e-23
   2.0666998e-23
   2.0584926e-23
   2.0503180e-23
   2.0421759e-23
   2.0340661e-23
   2.0259885e-23
   2.0179430e-23
   2.0099294e-23
   2.0019477e-23
   1.9939977e-23
   1.9860792e-23
   1.9781922e-23
   1.9703365e-23
   1.9625119e-23
   1.9547185e-23
   1.9469560e-23
   1.9392244e-23
   1.9315234e-23
   1.9238530e-23
   1.9162131e-23
   1.9086035e-23
   1.9010242e-23
   1.8934749e-23
   1.8859556e-23
   1.8784662e-23
   1.8710065e-23
   1.8635765e-23
   1.8561759e-23
   1.8488048e-23
   1.8414629e-23
   1.8341502e-23
   1.8268665e-23
   1.8196117e-23
   1.8123857e-23
   1.8051885e-23
   1.7980198e-23
   1.7908796e-23
   1.7837677e-23
   1.7766841e-23
   1.7696286e-23
   1.7626011e-23
   1.7556016e-23
   1.7486298e-23
   1.7416857e-23
   1.7347692e-23
   1.7278802e-23
   1.7210185e-23
   1.7141841e-23
   1.7073768e-23
   1.7005966e-23
   1.6938432e-23
   1.6871167e-23
   1.6804169e-23
   1.6737437e-23
   1.6670970e-23
   1.6604767e-23
   1.6538827e-23
   1.6473149e-23
   1.6407732e-23
   1.6342574e-23
   1.6277675e-23
   1.6213034e-23
   1.6148649e-23
   1.6084521e-23
   1.6020647e-23
   1.5957026e-23
   1.5893658e-23
   1.5830542e-23
   1.5767677e-23
   1.5705061e-23
   1.5642694e-23
   1.5580574e-23
   1.5518701e-23
   1.5457074e-23
   1.5395692e-23
   1.5334553e-23
   1.5273657e-23
   1.5213003e-23
   1.5152590e-23
   1.5092417e-23
   1.5032482e-23
   1.4972786e-23
   1.4913327e-23
   1.4854104e-23
   1.4795116e-23
   1.4736362e-23
   1.4677842e-23
   1.4619554e-23
   1.4561497e-23
   1.4503671e-23
   1.4446075e-23
   1.4388707e-23
   1.4331568e-23
   1.4274655e-23
   1.4217968e-23
   1.4161506e-23
   1.4105269e-23
   1.4049254e-23
   1.3993463e-23
   1.3937893e-23
   1.3882543e-23
   1.3827413e-23
   1.3772502e-23
   1.3717810e-23
   1.3663334e-23
   1.3609075e-23
   1.3555031e-23
   1.3501202e-23
   1.3447587e-23
   1.3394184e-23
   1.3340994e-23
   1.3288015e-23
   1.3235246e-23
   1.3182687e-23
   1.3130336e-23
   1.3078194e-23
   1.3026258e-23
   1.2974529e-23
   1.2923005e-23
   1.2871686e-23
   1.2820571e-23
   1.2769658e-23
   1.2718948e-23
   1.2668439e-23
   1.2618131e-23
   1.2568022e-23
   1.2518113e-23
   1.2468401e-23
   1.2418887e-23
   1.2369570e-23
   1.2320448e-23
   1.2271522e-23
   1.2222790e-23
   1.2174251e-23
   1.2125906e-23
   1.2077752e-23
   1.2029789e-23
   1.1982017e-23
   1.1934435e-23
   1.1887041e-23
   1.1839836e-23
   1.1792818e-23
   1.1745987e-23
   1.1699342e-23
   1.1652882e-23
   1.1606606e-23
   1.1560515e-23
   1.1514606e-23
   1.1468880e-23
   1.1423335e-23
   1.1377972e-23
   1.1332788e-23
   1.1287784e-23
   1.1242958e-23
   1.1198311e-23
   1.1153840e-23
   1.1109547e-23
   1.1065429e-23
   1.1021486e-23
   1.0977718e-23
   1.0934124e-23
   1.0890703e-23
   1.0847455e-23
   1.0804378e-23
   1.0761472e-23
   1.0718736e-23
   1.0676171e-23
   1.0633774e-23
   1.0591545e-23
   1.0549485e-23
   1.0507591e-23
   1.0465864e-23
   1.0424302e-23
   1.0382906e-23
   1.0341674e-23
   1.0300605e-23
   1.0259700e-23
   1.0218957e-23
   1.0178376e-23
   1.0137956e-23
   1.0097697e-23
   1.0057597e-23
   1.0017657e-23
   9.9778755e-24
   9.9382518e-24
   9.8987855e-24
   9.8594759e-24
   9.8203224e-24
   9.7813244e-24
   9.7424812e-24
   9.7037923e-24
   9.6652571e-24
   9.6268749e-24
   9.5886451e-24
   9.5505671e-24
   9.5126403e-24
   9.4748641e-24
   9.4372380e-24
   9.3997613e-24
   9.3624334e-24
   9.3252537e-24
   9.2882217e-24
   9.2513367e-24
   9.2145983e-24
   9.1780057e-24
   9.1415584e-24
   9.1052559e-24
   9.0690975e-24
   9.0330827e-24
   8.9972110e-24
   8.9614817e-24
   8.9258942e-24
   8.8904481e-24
   8.8551428e-24
   8.8199777e-24
   8.7849522e-24
   8.7500658e-24
   8.7153179e-24
   8.6807081e-24
   8.6462356e-24
   8.6119001e-24
   8.5777009e-24
   8.5436375e-24
   8.5097094e-24
   8.4759161e-24
   8.4422569e-24
   8.4087314e-24
   8.3753390e-24
   8.3420793e-24
   8.3089516e-24
   8.2759555e-24
   8.2430904e-24
   8.2103558e-24
   8.1777512e-24
   8.1452761e-24
   8.1129300e-24
   8.0807123e-24
   8.0486225e-24
   8.0166602e-24
   7.9848248e-24
   7.9531159e-24
   7.9215328e-24
   7.8900752e-24
   7.8587425e-24
   7.8275342e-24
   7.7964499e-24
   7.7654890e-24
   7.7346510e-24
   7.7039355e-24
   7.6733420e-24
   7.6428700e-24
   7.6125190e-24
   7.5822885e-24
   7.5521781e-24
   7.5221872e-24
   7.4923154e-24
   7.4625623e-24
   7.4329273e-24
   7.4034100e-24
   7.3740099e-24
   7.3447266e-24
   7.3155596e-24
   7.2865084e-24
   7.2575725e-24
   7.2287516e-24
   7.2000451e-24
   7.1714526e-24
   7.1429737e-24
   7.1146078e-24
   7.0863546e-24
   7.0582136e-24
   7.0301844e-24
   7.0022664e-24
   6.9744593e-24
   6.9467627e-24
   6.9191760e-24
   6.8916989e-24
   6.8643309e-24
   6.8370716e-24
   6.8099205e-24
   6.7828773e-24
   6.7559415e-24
   6.7291126e-24
   6.7023902e-24
   6.6757740e-24
   6.6492635e-24
   6.6228582e-24
   6.5965578e-24
   6.5703619e-24
   6.5442700e-24
   6.5182817e-24
   6.4923966e-24
   6.4666143e-24
   6.4409344e-24
   6.4153564e-24
   6.3898800e-24
   6.3645048e-24
   6.3392304e-24
   6.3140564e-24
   6.2889823e-24
   6.2640078e-24
   6.2391324e-24
   6.2143559e-24
   6.1896777e-24
   6.1650975e-24
   6.1406150e-24
   6.1162297e-24
   6.0919412e-24
   6.0677491e-24
   6.0436532e-24
   6.0196529e-24
   5.9957479e-24
   5.9719379e-24
   5.9482224e-24
   5.9246011e-24
   5.9010736e-24
   5.8776395e-24
   5.8542985e-24
   5.8310502e-24
   5.8078942e-24
   5.7848302e-24
   5.7618577e-24
   5.7389765e-24
   5.7161861e-24
   5.6934863e-24
   5.6708766e-24
   5.6483566e-24
   5.6259262e-24
   5.6035847e-24
   5.5813320e-24
   5.5591677e-24
   5.5370914e-24
   5.5151028e-24
   5.4932014e-24
   5.4713871e-24
   5.4496594e-24
   5.4280179e-24
   5.4064624e-24
   5.3849925e-24
   5.3636079e-24
   5.3423082e-24
   5.3210931e-24
   5.2999622e-24
   5.2789152e-24
   5.2579518e-24
   5.2370717e-24
   5.2162745e-24
   5.1955599e-24
   5.1749275e-24
   5.1543771e-24
   5.1339082e-24
   5.1135207e-24
   5.0932141e-24
   5.0729882e-24
   5.0528426e-24
   5.0327770e-24
   5.0127910e-24
   4.9928845e-24
   4.9730569e-24
   4.9533082e-24
   4.9336378e-24
   4.9140456e-24
   4.8945312e-24
   4.8750942e-24
   4.8557345e-24
   4.8364516e-24
   4.8172453e-24
   4.7981153e-24
   4.7790612e-24
   4.7600828e-24
   4.7411798e-24
   4.7223519e-24
   4.7035987e-24
   4.6849200e-24
   4.6663154e-24
   4.6477848e-24
   4.6293277e-24
   4.6109439e-24
   4.5926332e-24
   4.5743951e-24
   4.5562295e-24
   4.5381360e-24
   4.5201144e-24
   4.5021643e-24
   4.4842855e-24
   4.4664777e-24
   4.4487407e-24
   4.4310740e-24
   4.4134775e-24
   4.3959509e-24
   4.3784939e-24
   4.3611063e-24
   4.3437877e-24
   4.3265378e-24
   4.3093565e-24
   4.2922433e-24
   4.2751982e-24
   4.2582207e-24
   4.2413107e-24
   4.2244678e-24
   4.2076918e-24
   4.1909824e-24
   4.1743393e-24
   4.1577624e-24
   4.1412513e-24
   4.1248057e-24
   4.1084255e-24
   4.0921103e-24
   4.0758599e-24
   4.0596740e-24
   4.0435524e-24
   4.0274949e-24
   4.0115011e-24
   3.9955708e-24
   3.9797038e-24
   3.9638997e-24
   3.9481585e-24
   3.9324797e-24
   3.9168633e-24
   3.9013088e-24
   3.8858161e-24
   3.8703849e-24
   3.8550150e-24
   3.8397062e-24
   3.8244581e-24
   3.8092706e-24
   3.7941434e-24
   3.7790763e-24
   3.7640690e-24
   3.7491213e-24
   3.7342329e-24
   3.7194037e-24
   3.7046334e-24
   3.6899217e-24
   3.6752685e-24
   3.6606734e-24
   3.6461363e-24
   3.6316570e-24
   3.6172351e-24
   3.6028705e-24
   3.5885629e-24
   3.5743122e-24
   3.5601181e-24
   3.5459803e-24
   3.5318987e-24
   3.5178729e-24
   3.5039029e-24
   3.4899884e-24
   3.4761291e-24
   3.4623249e-24
   3.4485754e-24
   3.4348806e-24
   3.4212402e-24
   3.4076539e-24
   3.3941216e-24
   3.3806430e-24
   3.3672180e-24
   3.3538462e-24
   3.3405276e-24
   3.3272618e-24
   3.3140488e-24
   3.3008882e-24
   3.2877798e-24
   3.2747236e-24
   3.2617191e-24
   3.2487663e-24
   3.2358650e-24
   3.2230149e-24
   3.2102158e-24
   3.1974675e-24
   3.1847699e-24
   3.1721227e-24
   3.1595257e-24
   3.1469787e-24
   3.1344816e-24
   3.1220341e-24
   3.1096360e-24
   3.0972872e-24
   3.0849874e-24
   3.0727364e-24
   3.0605341e-24
   3.0483802e-24
   3.0362746e-24
   3.0242171e-24
   3.0122075e-24
   3.0002456e-24
   2.9883311e-24
   2.9764640e-24
   2.9646440e-24
   2.9528710e-24
   2.9411446e-24
   2.9294649e-24
   2.9178316e-24
   2.9062444e-24
   2.8947033e-24
   2.8832079e-24
   2.8717583e-24
   2.8603541e-24
   2.8489952e-24
   2.8376814e-24
   2.8264125e-24
   2.8151884e-24
   2.8040088e-24
   2.7928737e-24
   2.7817828e-24
   2.7707359e-24
   2.7597329e-24
   2.7487735e-24
   2.7378577e-24
   2.7269853e-24
   2.7161560e-24
   2.7053697e-24
   2.6946263e-24
   2.6839255e-24
   2.6732672e-24
   2.6626513e-24
   2.6520775e-24
   2.6415457e-24
   2.6310557e-24
   2.6206074e-24
   2.6102005e-24
   2.5998350e-24
   2.5895107e-24
   2.5792273e-24
   2.5689848e-24
   2.5587830e-24
   2.5486217e-24
   2.5385007e-24
   2.5284199e-24
   2.5183792e-24
   2.5083783e-24
   2.4984171e-24
   2.4884956e-24
   2.4786134e-24
   2.4687704e-24
   2.4589665e-24
   2.4492016e-24
   2.4394754e-24
   2.4297879e-24
   2.4201388e-24
   2.4105281e-24
   2.4009555e-24
   2.3914210e-24
   2.3819243e-24
   2.3724653e-24
   2.3630438e-24
   2.3536598e-24
   2.3443131e-24
   2.3350035e-24
   2.3257308e-24
   2.3164950e-24
   2.3072958e-24
   2.2981332e-24
   2.2890069e-24
   2.2799169e-24
   2.2708630e-24
   2.2618451e-24
   2.2528630e-24
   2.2439165e-24
   2.2350056e-24
   2.2261300e-24
   2.2172897e-24
   2.2084845e-24
   2.1997143e-24
   2.1909789e-24
   2.1822782e-24
   2.1736120e-24
   2.1649803e-24
   2.1563828e-24
   2.1478195e-24
   2.1392901e-24
   2.1307947e-24
   2.1223330e-24
   2.1139049e-24
   2.1055102e-24
   2.0971489e-24
   2.0888208e-24
   2.0805258e-24
   2.0722637e-24
   2.0640344e-24
   2.0558378e-24
   2.0476738e-24
   2.0395421e-24
   2.0314428e-24
   2.0233756e-24
   2.0153405e-24
   2.0073373e-24
   1.9993658e-24
   1.9914260e-24
   1.9835178e-24
   1.9756409e-24
   1.9677954e-24
   1.9599809e-24
   1.9521975e-24
   1.9444451e-24
   1.9367234e-24
   1.9290324e-24
   1.9213719e-24
   1.9137418e-24
   1.9061420e-24
   1.8985725e-24
   1.8910329e-24
   1.8835234e-24
   1.8760436e-24
   1.8685935e-24
   1.8611731e-24
   1.8537821e-24
   1.8464204e-24
   1.8390880e-24
   1.8317847e-24
   1.8245104e-24
   1.8172650e-24
   1.8100483e-24
   1.8028604e-24
   1.7957009e-24
   1.7885699e-24
   1.7814672e-24
   1.7743927e-24
   1.7673464e-24
   1.7603280e-24
   1.7533374e-24
   1.7463747e-24
   1.7394395e-24
   1.7325319e-24
   1.7256518e-24
   1.7187990e-24
   1.7119734e-24
   1.7051748e-24
   1.6984033e-24
   1.6916587e-24
   1.6849409e-24
   1.6782497e-24
   1.6715851e-24
   1.6649470e-24
   1.6583352e-24
   1.6517497e-24
   1.6451904e-24
   1.6386571e-24
   1.6321497e-24
   1.6256682e-24
   1.6192124e-24
   1.6127823e-24
   1.6063777e-24
   1.5999985e-24
   1.5936447e-24
   1.5873161e-24
   1.5810126e-24
   1.5747341e-24
   1.5684806e-24
   1.5622520e-24
   1.5560480e-24
   1.5498687e-24
   1.5437139e-24
   1.5375836e-24
   1.5314776e-24
   1.5253959e-24
   1.5193383e-24
   1.5133048e-24
   1.5072952e-24
   1.5013095e-24
   1.4953476e-24
   1.4894093e-24
   1.4834947e-24
   1.4776035e-24
   1.4717357e-24
   1.4658912e-24
   1.4600699e-24
   1.4542718e-24
   1.4484966e-24
   1.4427444e-24
   1.4370151e-24
   1.4313084e-24
   1.4256245e-24
   1.4199631e-24
   1.4143242e-24
   1.4087077e-24
   1.4031135e-24
   1.3975416e-24
   1.3919917e-24
   1.3864639e-24
   1.3809580e-24
   1.3754740e-24
   1.3700118e-24
   1.3645713e-24
   1.3591524e-24
   1.3537550e-24
   1.3483790e-24
   1.3430244e-24
   1.3376910e-24
   1.3323788e-24
   1.3270878e-24
   1.3218177e-24
   1.3165686e-24
   1.3113403e-24
   1.3061327e-24
   1.3009459e-24
   1.2957796e-24
   1.2906339e-24
   1.2855086e-24
   1.2804036e-24
   1.2753189e-24
   1.2702544e-24
   1.2652101e-24
   1.2601857e-24
   1.2551813e-24
   1.2501968e-24
   1.2452321e-24
   1.2402871e-24
   1.2353617e-24
   1.2304559e-24
   1.2255696e-24
   1.2207026e-24
   1.2158550e-24
   1.2110267e-24
   1.2062175e-24
   1.2014275e-24
   1.1966564e-24
   1.1919043e-24
   1.1871711e-24
   1.1824566e-24
   1.1777609e-24
   1.1730838e-24
   1.1684253e-24
   1.1637853e-24
   1.1591638e-24
   1.1545606e-24
   1.1499756e-24
   1.1454089e-24
   1.1408603e-24
   1.1363298e-24
   1.1318172e-24
   1.1273226e-24
   1.1228458e-24
   1.1183868e-24
   1.1139455e-24
   1.1095219e-24
   1.1051158e-24
   1.1007272e-24
   1.0963561e-24
   1.0920023e-24
   1.0876658e-24
   1.0833465e-24
   1.0790443e-24
   1.0747593e-24
   1.0704913e-24
   1.0662402e-24
   1.0620060e-24
   1.0577886e-24
   1.0535879e-24
   1.0494040e-24
   1.0452366e-24
   1.0410858e-24
   1.0369515e-24
   1.0328336e-24
   1.0287321e-24
   1.0246468e-24
   1.0205778e-24
   1.0165249e-24
   1.0124882e-24
   1.0084674e-24
   1.0044626e-24
   1.0004738e-24
   9.9650072e-25
   9.9254346e-25
   9.8860192e-25
   9.8467603e-25
   9.8076573e-25
   9.7687096e-25
   9.7299165e-25
   9.6912776e-25
   9.6527920e-25
   9.6144593e-25
   9.5762788e-25
   9.5382499e-25
   9.5003720e-25
   9.4626446e-25
   9.4250670e-25
   9.3876386e-25
   9.3503588e-25
   9.3132271e-25
   9.2762429e-25
   9.2394055e-25
   9.2027144e-25
   9.1661690e-25
   9.1297687e-25
   9.0935130e-25
   9.0574013e-25
   9.0214329e-25
   8.9856074e-25
   8.9499242e-25
   8.9143827e-25
   8.8789823e-25
   8.8437225e-25
   8.8086027e-25
   8.7736224e-25
   8.7387810e-25
   8.7040780e-25
   8.6695127e-25
   8.6350847e-25
   8.6007935e-25
   8.5666384e-25
   8.5326190e-25
   8.4987346e-25
   8.4649849e-25
   8.4313691e-25
   8.3978868e-25
   8.3645375e-25
   8.3313207e-25
   8.2982357e-25
   8.2652822e-25
   8.2324594e-25
   8.1997671e-25
   8.1672045e-25
   8.1347713e-25
   8.1024669e-25
   8.0702908e-25
   8.0382424e-25
   8.0063213e-25
   7.9745270e-25
   7.9428589e-25
   7.9113166e-25
   7.8798995e-25
   7.8486072e-25
   7.8174392e-25
   7.7863949e-25
   7.7554740e-25
   7.7246758e-25
   7.6939999e-25
   7.6634459e-25
   7.6330131e-25
   7.6027013e-25
   7.5725098e-25
   7.5424382e-25
   7.5124860e-25
   7.4826527e-25
   7.4529380e-25
   7.4233412e-25
   7.3938620e-25
   7.3644998e-25
   7.3352543e-25
   7.3061248e-25
   7.2771111e-25
   7.2482126e-25
   7.2194288e-25
   7.1907593e-25
   7.1622037e-25
   7.1337615e-25
   7.1054323e-25
   7.0772155e-25
   7.0491108e-25
   7.0211177e-25
   6.9932357e-25
   6.9654645e-25
   6.9378036e-25
   6.9102525e-25
   6.8828108e-25
   6.8554781e-25
   6.8282540e-25
   6.8011379e-25
   6.7741296e-25
   6.7472285e-25
   6.7204342e-25
   6.6937463e-25
   6.6671644e-25
   6.6406881e-25
   6.6143169e-25
   6.5880504e-25
   6.5618882e-25
   6.5358300e-25
   6.5098752e-25
   6.4840235e-25
   6.4582744e-25
   6.4326276e-25
   6.4070827e-25
   6.3816391e-25
   6.3562967e-25
   6.3310548e-25
   6.3059133e-25
   6.2808715e-25
   6.2559292e-25
   6.2310859e-25
   6.2063413e-25
   6.1816950e-25
   6.1571465e-25
   6.1326956e-25
   6.1083417e-25
   6.0840845e-25
   6.0599237e-25
   6.0358588e-25
   6.0118895e-25
   5.9880153e-25
   5.9642360e-25
   5.9405511e-25
   5.9169603e-25
   5.8934631e-25
   5.8700593e-25
   5.8467483e-25
   5.8235300e-25
   5.8004039e-25
   5.7773696e-25
   5.7544268e-25
   5.7315750e-25
   5.7088141e-25
   5.6861435e-25
   5.6635630e-25
   5.6410721e-25
   5.6186705e-25
   5.5963579e-25
   5.5741339e-25
   5.5519982e-25
   5.5299503e-25
   5.5079900e-25
   5.4861170e-25
   5.4643308e-25
   5.4426311e-25
   5.4210175e-25
   5.3994898e-25
   5.3780476e-25
   5.3566906e-25
   5.3354183e-25
   5.3142306e-25
   5.2931269e-25
   5.2721071e-25
   5.2511708e-25
   5.2303176e-25
   5.2095472e-25
   5.1888593e-25
   5.1682535e-25
   5.1477296e-25
   5.1272871e-25
   5.1069259e-25
   5.0866455e-25
   5.0664457e-25
   5.0463260e-25
   5.0262863e-25
   5.0063261e-25
   4.9864452e-25
   4.9666433e-25
   4.9469200e-25
   4.9272750e-25
   4.9077080e-25
   4.8882188e-25
   4.8688069e-25
   4.8494721e-25
   4.8302141e-25
   4.8110326e-25
   4.7919273e-25
   4.7728978e-25
   4.7539439e-25
   4.7350652e-25
   4.7162616e-25
   4.6975326e-25
   4.6788779e-25
   4.6602974e-25
   4.6417906e-25
   4.6233574e-25
   4.6049973e-25
   4.5867101e-25
   4.5684956e-25
   4.5503534e-25
   4.5322833e-25
   4.5142849e-25
   4.4963579e-25
   4.4785022e-25
   4.4607174e-25
   4.4430032e-25
   4.4253594e-25
   4.4077856e-25
   4.3902816e-25
   4.3728471e-25
   4.3554818e-25
   4.3381856e-25
   4.3209580e-25
   4.3037988e-25
   4.2867077e-25
   4.2696845e-25
   4.2527290e-25
   4.2358407e-25
   4.2190196e-25
   4.2022652e-25
   4.1855773e-25
   4.1689558e-25
   4.1524002e-25
   4.1359104e-25
   4.1194860e-25
   4.1031269e-25
   4.0868328e-25
   4.0706033e-25
   4.0544384e-25
   4.0383376e-25
   4.0223007e-25
   4.0063275e-25
   3.9904178e-25
   3.9745712e-25
   3.9587876e-25
   3.9430666e-25
   3.9274081e-25
   3.9118118e-25
   3.8962774e-25
   3.8808046e-25
   3.8653934e-25
   3.8500433e-25
   3.8347542e-25
   3.8195258e-25
   3.8043579e-25
   3.7892502e-25
   3.7742025e-25
   3.7592145e-25
   3.7442861e-25
   3.7294170e-25
   3.7146069e-25
   3.6998556e-25
   3.6851629e-25
   3.6705286e-25
   3.6559523e-25
   3.6414340e-25
   3.6269733e-25
   3.6125700e-25
   3.5982240e-25
   3.5839349e-25
   3.5697025e-25
   3.5555267e-25
   3.5414071e-25
   3.5273436e-25
   3.5133360e-25
   3.4993840e-25
   3.4854874e-25
   3.4716460e-25
   3.4578596e-25
   3.4441279e-25
   3.4304507e-25
   3.4168279e-25
   3.4032591e-25
   3.3897443e-25
   3.3762831e-25
   3.3628753e-25
   3.3495208e-25
   3.3362194e-25
   3.3229707e-25
   3.3097747e-25
   3.2966311e-25
   3.2835397e-25
   3.2705002e-25
   3.2575126e-25
   3.2445765e-25
   3.2316918e-25
   3.2188582e-25
   3.2060756e-25
   3.1933438e-25
   3.1806626e-25
   3.1680317e-25
   3.1554509e-25
   3.1429201e-25
   3.1304391e-25
   3.1180077e-25
   3.1056256e-25
   3.0932927e-25
   3.0810087e-25
   3.0687736e-25
   3.0565870e-25
   3.0444488e-25
   3.0323588e-25
   3.0203169e-25
   3.0083227e-25
   2.9963762e-25
   2.9844771e-25
   2.9726253e-25
   2.9608206e-25
   2.9490627e-25
   2.9373515e-25
   2.9256868e-25
   2.9140685e-25
   2.9024963e-25
   2.8909700e-25
   2.8794895e-25
   2.8680546e-25
   2.8566651e-25
   2.8453209e-25
   2.8340217e-25
   2.8227673e-25
   2.8115577e-25
   2.8003926e-25
   2.7892718e-25
   2.7781952e-25
   2.7671625e-25
   2.7561737e-25
   2.7452285e-25
   2.7343268e-25
   2.7234683e-25
   2.7126530e-25
   2.7018807e-25
   2.6911511e-25
   2.6804641e-25
   2.6698196e-25
   2.6592173e-25
   2.6486571e-25
   2.6381389e-25
   2.6276625e-25
   2.6172276e-25
   2.6068342e-25
   2.5964821e-25
   2.5861710e-25
   2.5759010e-25
   2.5656717e-25
   2.5554830e-25
   2.5453348e-25
   2.5352268e-25
   2.5251591e-25
   2.5151313e-25
   2.5051433e-25
   2.4951950e-25
   2.4852862e-25
   2.4754167e-25
   2.4655865e-25
   2.4557953e-25
   2.4460429e-25
   2.4363293e-25
   2.4266543e-25
   2.4170176e-25
   2.4074193e-25
   2.3978591e-25
   2.3883368e-25
   2.3788523e-25
   2.3694056e-25
   2.3599963e-25
   2.3506244e-25
   2.3412897e-25
   2.3319921e-25
   2.3227314e-25
   2.3135074e-25
   2.3043201e-25
   2.2951693e-25
   2.2860549e-25
   2.2769766e-25
   2.2679344e-25
   2.2589280e-25
   2.2499575e-25
   2.2410226e-25
   2.2321231e-25
   2.2232590e-25
   2.2144301e-25
   2.2056363e-25
   2.1968774e-25
   2.1881532e-25
   2.1794637e-25
   2.1708087e-25
   2.1621881e-25
   2.1536017e-25
   2.1450495e-25
   2.1365311e-25
   2.1280466e-25
   2.1195958e-25
   2.1111786e-25
   2.1027948e-25
   2.0944443e-25
   2.0861269e-25
   2.0778426e-25
   2.0695911e-25
   2.0613725e-25
   2.0531864e-25
   2.0450329e-25
   2.0369118e-25
   2.0288229e-25
   2.0207661e-25
   2.0127414e-25
   2.0047485e-25
   1.9967873e-25
   1.9888577e-25
   1.9809597e-25
   1.9730930e-25
   1.9652575e-25
   1.9574532e-25
   1.9496798e-25
   1.9419374e-25
   1.9342256e-25
   1.9265445e-25
   1.9188939e-25
   1.9112737e-25
   1.9036837e-25
   1.8961239e-25
   1.8885941e-25
   1.8810942e-25
   1.8736241e-25
   1.8661836e-25
   1.8587727e-25
   1.8513913e-25
   1.8440391e-25
   1.8367162e-25
   1.8294223e-25
   1.8221574e-25
   1.8149213e-25
   1.8077140e-25
   1.8005352e-25
   1.7933850e-25
   1.7862632e-25
   1.7791697e-25
   1.7721044e-25
   1.7650671e-25
   1.7580577e-25
   1.7510762e-25
   1.7441224e-25
   1.7371962e-25
   1.7302975e-25
   1.7234263e-25
   1.7165823e-25
   1.7097655e-25
   1.7029757e-25
   1.6962129e-25
   1.6894770e-25
   1.6827678e-25
   1.6760853e-25
   1.6694293e-25
   1.6627998e-25
   1.6561965e-25
   1.6496195e-25
   1.6430686e-25
   1.6365437e-25
   1.6300448e-25
   1.6235716e-25
   1.6171242e-25
   1.6107023e-25
   1.6043060e-25
   1.5979350e-25
   1.5915894e-25
   1.5852689e-25
   1.5789736e-25
   1.5727032e-25
   1.5664578e-25
   1.5602371e-25
   1.5540412e-25
   1.5478699e-25
   1.5417230e-25
   1.5356006e-25
   1.5295025e-25
   1.5234286e-25
   1.5173789e-25
   1.5113531e-25
   1.5053513e-25
   1.4993733e-25
   1.4934191e-25
   1.4874885e-25
   1.4815814e-25
   1.4756978e-25
   1.4698376e-25
   1.4640007e-25
   1.4581869e-25
   1.4523962e-25
   1.4466285e-25
   1.4408837e-25
   1.4351618e-25
   1.4294625e-25
   1.4237859e-25
   1.4181318e-25
   1.4125002e-25
   1.4068910e-25
   1.4013040e-25
   1.3957392e-25
   1.3901965e-25
   1.3846758e-25
   1.3791770e-25
   1.3737001e-25
   1.3682449e-25
   1.3628114e-25
   1.3573995e-25
   1.3520091e-25
   1.3466400e-25
   1.3412923e-25
   1.3359658e-25
   1.3306605e-25
   1.3253762e-25
   1.3201130e-25
   1.3148706e-25
   1.3096490e-25
   1.3044482e-25
   1.2992681e-25
   1.2941085e-25
   1.2889694e-25
   1.2838507e-25
   1.2787523e-25
   1.2736742e-25
   1.2686162e-25
   1.2635784e-25
   1.2585605e-25
   1.2535626e-25
   1.2485845e-25
   1.2436261e-25
   1.2386875e-25
   1.2337685e-25
   1.2288690e-25
   1.2239890e-25
   1.2191283e-25
   1.2142870e-25
   1.2094649e-25
   1.2046619e-25
   1.1998780e-25
   1.1951131e-25
   1.1903671e-25
   1.1856400e-25
   1.1809316e-25
   1.1762420e-25
   1.1715709e-25
   1.1669184e-25
   1.1622844e-25
   1.1576688e-25
   1.1530715e-25
   1.1484925e-25
   1.1439317e-25
   1.1393889e-25
   1.1348643e-25
   1.1303575e-25
   1.1258687e-25
   1.1213977e-25
   1.1169445e-25
   1.1125089e-25
   1.1080910e-25
   1.1036906e-25
   1.0993076e-25
   1.0949421e-25
   1.0905939e-25
   1.0862630e-25
   1.0819493e-25
   1.0776527e-25
   1.0733732e-25
   1.0691107e-25
   1.0648651e-25
   1.0606363e-25
   1.0564244e-25
   1.0522291e-25
   1.0480506e-25
   1.0438886e-25
   1.0397432e-25
   1.0356142e-25
   1.0315016e-25
   1.0274054e-25
   1.0233254e-25
   1.0192616e-25
   1.0152139e-25
   1.0111824e-25
   1.0071668e-25
   1.0031672e-25
   9.9918347e-26
   9.9521555e-26
   9.9126340e-26
   9.8732694e-26
   9.8340611e-26
   9.7950086e-26
   9.7561111e-26
   9.7173681e-26
   9.6787789e-26
   9.6403430e-26
   9.6020597e-26
   9.5639284e-26
   9.5259486e-26
   9.4881196e-26
   9.4504408e-26
   9.4129117e-26
   9.3755316e-26
   9.3382999e-26
   9.3012161e-26
   9.2642795e-26
   9.2274896e-26
   9.1908458e-26
   9.1543476e-26
   9.1179942e-26
   9.0817853e-26
   9.0457201e-26
   9.0097982e-26
   8.9740189e-26
   8.9383817e-26
   8.9028860e-26
   8.8675313e-26
   8.8323169e-26
   8.7972424e-26
   8.7623072e-26
   8.7275108e-26
   8.6928525e-26
   8.6583318e-26
   8.6239483e-26
   8.5897012e-26
   8.5555902e-26
   8.5216146e-26
   8.4877740e-26
   8.4540677e-26
   8.4204953e-26
   8.3870563e-26
   8.3537500e-26
   8.3205759e-26
   8.2875337e-26
   8.2546226e-26
   8.2218422e-26
   8.1891920e-26
   8.1566715e-26
   8.1242801e-26
   8.0920173e-26
   8.0598827e-26
   8.0278756e-26
   7.9959957e-26
   7.9642424e-26
   7.9326151e-26
   7.9011135e-26
   7.8697370e-26
   7.8384850e-26
   7.8073572e-26
   7.7763530e-26
   7.7454719e-26
   7.7147134e-26
   7.6840771e-26
   7.6535625e-26
   7.6231690e-26
   7.5928962e-26
   7.5627437e-26
   7.5327108e-26
   7.5027973e-26
   7.4730025e-26
   7.4433261e-26
   7.4137675e-26
   7.3843263e-26
   7.3550020e-26
   7.3257941e-26
   7.2967023e-26
   7.2677260e-26
   7.2388647e-26
   7.2101181e-26
   7.1814856e-26
   7.1529668e-26
   7.1245613e-26
   7.0962685e-26
   7.0680881e-26
   7.0400197e-26
   7.0120627e-26
   6.9842167e-26
   6.9564813e-26
   6.9288560e-26
   6.9013405e-26
   6.8739342e-26
   6.8466368e-26
   6.8194477e-26
   6.7923666e-26
   6.7653931e-26
   6.7385267e-26
   6.7117670e-26
   6.6851135e-26
   6.6585659e-26
   6.6321237e-26
   6.6057865e-26
   6.5795539e-26
   6.5534255e-26
   6.5274008e-26
   6.5014795e-26
   6.4756612e-26
   6.4499453e-26
   6.4243316e-26
   6.3988196e-26
   6.3734089e-26
   6.3480991e-26
   6.3228898e-26
   6.2977806e-26
   6.2727712e-26
   6.2478610e-26
   6.2230498e-26
   6.1983371e-26
   6.1737226e-26
   6.1492058e-26
   6.1247864e-26
   6.1004639e-26
   6.0762380e-26
   6.0521083e-26
   6.0280745e-26
   6.0041361e-26
   5.9802927e-26
   5.9565441e-26
   5.9328897e-26
   5.9093293e-26
   5.8858624e-26
   5.8624888e-26
   5.8392079e-26
   5.8160195e-26
   5.7929232e-26
   5.7699186e-26
   5.7470054e-26
   5.7241832e-26
   5.7014515e-26
   5.6788102e-26
   5.6562588e-26
   5.6337969e-26
   5.6114242e-26
   5.5891404e-26
   5.5669451e-26
   5.5448379e-26
   5.5228185e-26
   5.5008865e-26
   5.4790416e-26
   5.4572835e-26
   5.4356118e-26
   5.4140262e-26
   5.3925262e-26
   5.3711117e-26
   5.3497822e-26
   5.3285374e-26
   5.3073769e-26
   5.2863005e-26
   5.2653078e-26
   5.2443984e-26
   5.2235721e-26
   5.2028285e-26
   5.1821673e-26
   5.1615881e-26
   5.1410906e-26
   5.1206746e-26
   5.1003396e-26
   5.0800854e-26
   5.0599116e-26
   5.0398179e-26
   5.0198040e-26
   4.9998696e-26
   4.9800143e-26
   4.9602379e-26
   4.9405400e-26
   4.9209204e-26
   4.9013787e-26
   4.8819145e-26
   4.8625277e-26
   4.8432179e-26
   4.8239847e-26
   4.8048279e-26
   4.7857472e-26
   4.7667423e-26
   4.7478128e-26
   4.7289585e-26
   4.7101791e-26
   4.6914742e-26
   4.6728437e-26
   4.6542871e-26
   4.6358042e-26
   4.6173947e-26
   4.5990583e-26
   4.5807948e-26
   4.5626037e-26
   4.5444849e-26
   4.5264381e-26
   4.5084629e-26
   4.4905591e-26
   4.4727264e-26
   4.4549645e-26
   4.4372732e-26
   4.4196521e-26
   4.4021009e-26
   4.3846195e-26
   4.3672075e-26
   4.3498647e-26
   4.3325907e-26
   4.3153853e-26
   4.2982482e-26
   4.2811792e-26
   4.2641780e-26
   4.2472443e-26
   4.2303779e-26
   4.2135784e-26
   4.1968456e-26
   4.1801793e-26
   4.1635791e-26
   4.1470449e-26
   4.1305764e-26
   4.1141732e-26
   4.0978352e-26
   4.0815621e-26
   4.0653536e-26
   4.0492094e-26
   4.0331294e-26
   4.0171132e-26
   4.0011606e-26
   3.9852714e-26
   3.9694453e-26
   3.9536820e-26
   3.9379813e-26
   3.9223430e-26
   3.9067668e-26
   3.8912524e-26
   3.8757996e-26
   3.8604082e-26
   3.8450780e-26
   3.8298086e-26
   3.8145998e-26
   3.7994515e-26
   3.7843632e-26
   3.7693350e-26
   3.7543664e-26
   3.7394572e-26
   3.7246072e-26
   3.7098162e-26
   3.6950840e-26
   3.6804102e-26
   3.6657948e-26
   3.6512373e-26
   3.6367377e-26
   3.6222957e-26
   3.6079110e-26
   3.5935834e-26
   3.5793127e-26
   3.5650987e-26
   3.5509412e-26
   3.5368398e-26
   3.5227945e-26
   3.5088049e-26
   3.4948709e-26
   3.4809923e-26
   3.4671687e-26
   3.4534001e-26
   3.4396861e-26
   3.4260265e-26
   3.4124213e-26
   3.3988700e-26
   3.3853726e-26
   3.3719287e-26
   3.3585383e-26
   3.3452010e-26
   3.3319167e-26
   3.3186852e-26
   3.3055062e-26
   3.2923795e-26
   3.2793049e-26
   3.2662823e-26
   3.2533114e-26
   3.2403920e-26
   3.2275239e-26
   3.2147069e-26
   3.2019408e-26
   3.1892254e-26
   3.1765605e-26
   3.1639459e-26
   3.1513814e-26
   3.1388668e-26
   3.1264018e-26
   3.1139864e-26
   3.1016203e-26
   3.0893033e-26
   3.0770352e-26
   3.0648158e-26
   3.0526450e-26
   3.0405224e-26
   3.0284481e-26
   3.0164216e-26
   3.0044429e-26
   2.9925118e-26
   2.9806281e-26
   2.9687916e-26
   2.9570021e-26
   2.9452593e-26
   2.9335633e-26
   2.9219136e-26
   2.9103103e-26
   2.8987530e-26
   2.8872416e-26
   2.8757759e-26
   2.8643558e-26
   2.8529810e-26
   2.8416513e-26
   2.8303667e-26
   2.8191269e-26
   2.8079317e-26
   2.7967810e-26
   2.7856745e-26
   2.7746122e-26
   2.7635938e-26
   2.7526191e-26
   2.7416880e-26
   2.7308004e-26
   2.7199559e-26
   2.7091546e-26
   2.6983961e-26
   2.6876804e-26
   2.6770072e-26
   2.6663764e-26
   2.6557878e-26
   2.6452412e-26
   2.6347366e-26
   2.6242736e-26
   2.6138522e-26
   2.6034722e-26
   2.5931334e-26
   2.5828357e-26
   2.5725789e-26
   2.5623628e-26
   2.5521872e-26
   2.5420521e-26
   2.5319572e-26
   2.5219024e-26
   2.5118876e-26
   2.5019125e-26
   2.4919770e-26
   2.4820810e-26
   2.4722242e-26
   2.4624067e-26
   2.4526281e-26
   2.4428883e-26
   2.4331872e-26
   2.4235247e-26
   2.4139005e-26
   2.4043145e-26
   2.3947666e-26
   2.3852566e-26
   2.3757844e-26
   2.3663498e-26
   2.3569526e-26
   2.3475928e-26
   2.3382702e-26
   2.3289845e-26
   2.3197358e-26
   2.3105238e-26
   2.3013483e-26
   2.2922093e-26
   2.2831066e-26
   2.2740400e-26
   2.2650095e-26
   2.2560148e-26
   2.2470558e-26
   2.2381324e-26
   2.2292444e-26
   2.2203917e-26
   2.2115742e-26
   2.2027917e-26
   2.1940441e-26
   2.1853312e-26
   2.1766529e-26
   2.1680091e-26
   2.1593996e-26
   2.1508243e-26
   2.1422830e-26
   2.1337757e-26
   2.1253021e-26
   2.1168622e-26
   2.1084559e-26
   2.1000829e-26
   2.0917431e-26
   2.0834365e-26
   2.0751628e-26
   2.0669220e-26
   2.0587140e-26
   2.0505385e-26
   2.0423955e-26
   2.0342848e-26
   2.0262064e-26
   2.0181600e-26
   2.0101456e-26
   2.0021630e-26
   1.9942121e-26
   1.9862927e-26
   1.9784049e-26
   1.9705483e-26
   1.9627230e-26
   1.9549287e-26
   1.9471654e-26
   1.9394329e-26
   1.9317311e-26
   1.9240599e-26
   1.9164192e-26
   1.9088088e-26
   1.9012286e-26
   1.8936785e-26
   1.8861584e-26
   1.8786682e-26
   1.8712077e-26
   1.8637769e-26
   1.8563755e-26
   1.8490036e-26
   1.8416609e-26
   1.8343474e-26
   1.8270629e-26
   1.8198074e-26
   1.8125806e-26
   1.8053826e-26
   1.7982131e-26
   1.7910721e-26
   1.7839595e-26
   1.7768751e-26
   1.7698189e-26
   1.7627907e-26
   1.7557904e-26
   1.7488179e-26
   1.7418730e-26
   1.7349558e-26
   1.7280660e-26
   1.7212036e-26
   1.7143684e-26
   1.7075604e-26
   1.7007794e-26
   1.6940254e-26
   1.6872981e-26
   1.6805976e-26
   1.6739237e-26
   1.6672763e-26
   1.6606553e-26
   1.6540606e-26
   1.6474920e-26
   1.6409496e-26
   1.6344331e-26
   1.6279425e-26
   1.6214777e-26
   1.6150386e-26
   1.6086250e-26
   1.6022369e-26
   1.5958742e-26
   1.5895367e-26
   1.5832244e-26
   1.5769372e-26
   1.5706750e-26
   1.5644376e-26
   1.5582249e-26
   1.5520370e-26
   1.5458736e-26
   1.5397347e-26
   1.5336202e-26
   1.5275299e-26
   1.5214639e-26
   1.5154219e-26
   1.5094039e-26
   1.5034099e-26
   1.4974396e-26
   1.4914930e-26
   1.4855701e-26
   1.4796707e-26
   1.4737947e-26
   1.4679420e-26
   1.4621126e-26
   1.4563063e-26
   1.4505231e-26
   1.4447628e-26
   1.4390255e-26
   1.4333109e-26
   1.4276190e-26
   1.4219497e-26
   1.4163029e-26
   1.4106785e-26
   1.4050765e-26
   1.3994967e-26
   1.3939391e-26
   1.3884036e-26
   1.3828900e-26
   1.3773983e-26
   1.3719285e-26
   1.3664803e-26
   1.3610538e-26
   1.3556489e-26
   1.3502654e-26
   1.3449033e-26
   1.3395625e-26
   1.3342429e-26
   1.3289444e-26
   1.3236669e-26
   1.3184104e-26
   1.3131748e-26
   1.3079600e-26
   1.3027659e-26
   1.2975924e-26
   1.2924395e-26
   1.2873070e-26
   1.2821949e-26
   1.2771031e-26
   1.2720315e-26
   1.2669801e-26
   1.2619487e-26
   1.2569373e-26
   1.2519459e-26
   1.2469742e-26
   1.2420223e-26
   1.2370900e-26
   1.2321773e-26
   1.2272842e-26
   1.2224104e-26
   1.2175560e-26
   1.2127209e-26
   1.2079050e-26
   1.2031083e-26
   1.1983305e-26
   1.1935718e-26
   1.1888319e-26
   1.1841109e-26
   1.1794086e-26
   1.1747250e-26
   1.1700600e-26
   1.1654135e-26
   1.1607855e-26
   1.1561758e-26
   1.1515844e-26
   1.1470113e-26
   1.1424564e-26
   1.1379195e-26
   1.1334006e-26
   1.1288997e-26
   1.1244167e-26
   1.1199515e-26
   1.1155040e-26
   1.1110741e-26
   1.1066619e-26
   1.1022672e-26
   1.0978899e-26
   1.0935300e-26
   1.0891874e-26
   1.0848621e-26
   1.0805539e-26
   1.0762629e-26
   1.0719889e-26
   1.0677319e-26
   1.0634917e-26
   1.0592684e-26
   1.0550619e-26
   1.0508721e-26
   1.0466989e-26
   1.0425423e-26
   1.0384022e-26
   1.0342786e-26
   1.0301713e-26
   1.0260803e-26
   1.0220056e-26
   1.0179471e-26
   1.0139046e-26
   1.0098783e-26
   1.0058679e-26
   1.0018734e-26
   9.9789484e-27
   9.9393205e-27
   9.8998499e-27
   9.8605361e-27
   9.8213784e-27
   9.7823762e-27
   9.7435288e-27
   9.7048358e-27
   9.6662964e-27
   9.6279100e-27
   9.5896761e-27
   9.5515940e-27
   9.5136632e-27
   9.4758830e-27
   9.4382528e-27
   9.4007720e-27
   9.3634401e-27
   9.3262565e-27
   9.2892205e-27
   9.2523315e-27
   9.2155891e-27
   9.1789926e-27
   9.1425414e-27
   9.1062350e-27
   9.0700727e-27
   9.0340540e-27
   8.9981784e-27
   8.9624453e-27
   8.9268540e-27
   8.8914041e-27
   8.8560950e-27
   8.8209261e-27
   8.7858968e-27
   8.7510067e-27
   8.7162551e-27
   8.6816415e-27
   8.6471653e-27
   8.6128261e-27
   8.5786233e-27
   8.5445562e-27
   8.5106245e-27
   8.4768275e-27
   8.4431647e-27
   8.4096356e-27
   8.3762396e-27
   8.3429763e-27
   8.3098451e-27
   8.2768454e-27
   8.2439768e-27
   8.2112387e-27
   8.1786306e-27
   8.1461520e-27
   8.1138024e-27
   8.0815812e-27
   8.0494880e-27
   8.0175222e-27
   7.9856834e-27
   7.9539710e-27
   7.9223846e-27
   7.8909236e-27
   7.8595875e-27
   7.8283759e-27
   7.7972882e-27
   7.7663240e-27
   7.7354827e-27
   7.7047639e-27
   7.6741671e-27
   7.6436918e-27
   7.6133375e-27
   7.5831038e-27
   7.5529901e-27
   7.5229961e-27
   7.4931211e-27
   7.4633647e-27
   7.4337266e-27
   7.4042061e-27
   7.3748029e-27
   7.3455164e-27
   7.3163462e-27
   7.2872919e-27
   7.2583529e-27
   7.2295289e-27
   7.2008193e-27
   7.1722237e-27
   7.1437417e-27
   7.1153728e-27
   7.0871166e-27
   7.0589726e-27
   7.0309403e-27
   7.0030194e-27
   6.9752093e-27
   6.9475097e-27
   6.9199200e-27
   6.8924400e-27
   6.8650690e-27
   6.8378068e-27
   6.8106528e-27
   6.7836067e-27
   6.7566679e-27
   6.7298361e-27
   6.7031109e-27
   6.6764918e-27
   6.6499785e-27
   6.6235704e-27
   6.5972672e-27
   6.5710684e-27
   6.5449737e-27
   6.5189826e-27
   6.4930947e-27
   6.4673096e-27
   6.4416269e-27
   6.4160463e-27
   6.3905671e-27
   6.3651892e-27
   6.3399121e-27
   6.3147353e-27
   6.2896585e-27
   6.2646813e-27
   6.2398033e-27
   6.2150241e-27
   6.1903433e-27
   6.1657605e-27
   6.1412753e-27
   6.1168873e-27
   6.0925962e-27
   6.0684016e-27
   6.0443030e-27
   6.0203002e-27
   5.9963927e-27
   5.9725801e-27
   5.9488620e-27
   5.9252382e-27
   5.9017081e-27
   5.8782716e-27
   5.8549280e-27
   5.8316772e-27
   5.8085187e-27
   5.7854522e-27
   5.7624773e-27
   5.7395936e-27
   5.7168008e-27
   5.6940985e-27
   5.6714864e-27
   5.6489640e-27
   5.6265311e-27
   5.6041873e-27
   5.5819322e-27
   5.5597655e-27
   5.5376868e-27
   5.5156958e-27
   5.4937921e-27
   5.4719754e-27
   5.4502454e-27
   5.4286016e-27
   5.4070438e-27
   5.3855716e-27
   5.3641847e-27
   5.3428827e-27
   5.3216652e-27
   5.3005321e-27
   5.2794829e-27
   5.2585172e-27
   5.2376348e-27
   5.2168354e-27
   5.1961185e-27
   5.1754840e-27
   5.1549313e-27
   5.1344603e-27
   5.1140706e-27
   5.0937618e-27
   5.0735337e-27
   5.0533859e-27
   5.0333181e-27
   5.0133300e-27
   4.9934213e-27
   4.9735917e-27
   4.9538408e-27
   4.9341683e-27
   4.9145740e-27
   4.8950575e-27
   4.8756184e-27
   4.8562566e-27
   4.8369717e-27
   4.8177633e-27
   4.7986312e-27
   4.7795751e-27
   4.7605947e-27
   4.7416896e-27
   4.7228597e-27
   4.7041045e-27
   4.6854237e-27
   4.6668172e-27
   4.6482846e-27
   4.6298255e-27
   4.6114398e-27
   4.5931270e-27
   4.5748870e-27
   4.5567194e-27
   4.5386240e-27
   4.5206004e-27
   4.5026484e-27
   4.4847677e-27
   4.4669580e-27
   4.4492190e-27
   4.4315505e-27
   4.4139521e-27
   4.3964236e-27
   4.3789648e-27
   4.3615752e-27
   4.3442547e-27
   4.3270030e-27
   4.3098198e-27
   4.2927049e-27
   4.2756579e-27
   4.2586786e-27
   4.2417667e-27
   4.2249220e-27
   4.2081442e-27
   4.1914330e-27
   4.1747882e-27
   4.1582095e-27
   4.1416966e-27
   4.1252493e-27
   4.1088673e-27
   4.0925503e-27
   4.0762982e-27
   4.0601106e-27
   4.0439872e-27
   4.0279279e-27
   4.0119324e-27
   3.9960004e-27
   3.9801317e-27
   3.9643260e-27
   3.9485830e-27
   3.9329026e-27
   3.9172844e-27
   3.9017283e-27
   3.8862339e-27
   3.8708011e-27
   3.8554296e-27
   3.8401191e-27
   3.8248693e-27
   3.8096802e-27
   3.7945514e-27
   3.7794826e-27
   3.7644737e-27
   3.7495244e-27
   3.7346345e-27
   3.7198037e-27
   3.7050318e-27
   3.6903185e-27
   3.6756637e-27
   3.6610671e-27
   3.6465284e-27
   3.6320475e-27
   3.6176241e-27
   3.6032579e-27
   3.5889488e-27
   3.5746966e-27
   3.5605009e-27
   3.5463616e-27
   3.5322784e-27
   3.5182512e-27
   3.5042797e-27
   3.4903637e-27
   3.4765029e-27
   3.4626972e-27
   3.4489463e-27
   3.4352500e-27
   3.4216081e-27
   3.4080203e-27
   3.3944866e-27
   3.3810065e-27
   3.3675800e-27
   3.3542069e-27
   3.3408868e-27
   3.3276196e-27
   3.3144051e-27
   3.3012431e-27
   3.2881334e-27
   3.2750757e-27
   3.2620699e-27
   3.2491157e-27
   3.2362129e-27
   3.2233614e-27
   3.2105610e-27
   3.1978113e-27
   3.1851123e-27
   3.1724638e-27
   3.1598654e-27
   3.1473171e-27
   3.1348186e-27
   3.1223698e-27
   3.1099704e-27
   3.0976202e-27
   3.0853191e-27
   3.0730668e-27
   3.0608632e-27
   3.0487080e-27
   3.0366011e-27
   3.0245423e-27
   3.0125314e-27
   3.0005682e-27
   2.9886525e-27
   2.9767841e-27
   2.9649628e-27
   2.9531885e-27
   2.9414609e-27
   2.9297799e-27
   2.9181453e-27
   2.9065569e-27
   2.8950145e-27
   2.8835180e-27
   2.8720671e-27
   2.8606617e-27
   2.8493015e-27
   2.8379865e-27
   2.8267164e-27
   2.8154911e-27
   2.8043104e-27
   2.7931740e-27
   2.7820819e-27
   2.7710338e-27
   2.7600296e-27
   2.7490691e-27
   2.7381521e-27
   2.7272785e-27
   2.7164481e-27
   2.7056606e-27
   2.6949160e-27
   2.6842141e-27
   2.6735547e-27
   2.6629376e-27
   2.6523627e-27
   2.6418297e-27
   2.6313386e-27
   2.6208892e-27
   2.6104812e-27
   2.6001146e-27
   2.5897891e-27
   2.5795047e-27
   2.5692611e-27
   2.5590581e-27
   2.5488957e-27
   2.5387737e-27
   2.5286918e-27
   2.5186500e-27
   2.5086480e-27
   2.4986858e-27
   2.4887631e-27
   2.4788799e-27
   2.4690359e-27
   2.4592309e-27
   2.4494650e-27
   2.4397378e-27
   2.4300492e-27
   2.4203991e-27
   2.4107873e-27
   2.4012137e-27
   2.3916781e-27
   2.3821804e-27
   2.3727204e-27
   2.3632979e-27
   2.3539129e-27
   2.3445652e-27
   2.3352545e-27
   2.3259809e-27
   2.3167441e-27
   2.3075439e-27
   2.2983803e-27
   2.2892531e-27
   2.2801621e-27
   2.2711072e-27
   2.2620883e-27
   2.2531052e-27
   2.2441578e-27
   2.2352459e-27
   2.2263694e-27
   2.2175281e-27
   2.2087220e-27
   2.1999508e-27
   2.1912145e-27
   2.1825128e-27
   2.1738457e-27
   2.1652131e-27
   2.1566147e-27
   2.1480504e-27
   2.1395202e-27
   2.1310238e-27
   2.1225612e-27
   2.1141322e-27
   2.1057366e-27
   2.0973744e-27
   2.0890454e-27
   2.0807495e-27
   2.0724865e-27
   2.0642564e-27
   2.0560589e-27
   2.0478940e-27
   2.0397615e-27
   2.0316612e-27
   2.0235932e-27
   2.0155572e-27
   2.0075531e-27
   1.9995808e-27
   1.9916402e-27
   1.9837311e-27
   1.9758534e-27
   1.9680069e-27
   1.9601917e-27
   1.9524075e-27
   1.9446542e-27
   1.9369316e-27
   1.9292398e-27
   1.9215785e-27
   1.9139476e-27
   1.9063470e-27
   1.8987766e-27
   1.8912363e-27
   1.8837259e-27
   1.8762453e-27
   1.8687945e-27
   1.8613732e-27
   1.8539814e-27
   1.8466190e-27
   1.8392857e-27
   1.8319817e-27
   1.8247066e-27
   1.8174604e-27
   1.8102430e-27
   1.8030542e-27
   1.7958940e-27
   1.7887622e-27
   1.7816588e-27
   1.7745835e-27
   1.7675364e-27
   1.7605172e-27
   1.7535260e-27
   1.7465624e-27
   1.7396266e-27
   1.7327182e-27
   1.7258374e-27
   1.7189838e-27
   1.7121574e-27
   1.7053582e-27
   1.6985860e-27
   1.6918406e-27
   1.6851221e-27
   1.6784302e-27
   1.6717649e-27
   1.6651260e-27
   1.6585136e-27
   1.6519274e-27
   1.6453673e-27
   1.6388333e-27
   1.6323252e-27
   1.6258430e-27
   1.6193865e-27
   1.6129557e-27
   1.6065504e-27
   1.6001706e-27
   1.5938160e-27
   1.5874867e-27
   1.5811826e-27
   1.5749035e-27
   1.5686493e-27
   1.5624199e-27
   1.5562153e-27
   1.5500354e-27
   1.5438799e-27
   1.5377489e-27
   1.5316423e-27
   1.5255599e-27
   1.5195017e-27
   1.5134675e-27
   1.5074573e-27
   1.5014710e-27
   1.4955084e-27
   1.4895695e-27
   1.4836542e-27
   1.4777624e-27
   1.4718939e-27
   1.4660488e-27
   1.4602269e-27
   1.4544281e-27
   1.4486524e-27
   1.4428996e-27
   1.4371696e-27
   1.4314624e-27
   1.4257778e-27
   1.4201158e-27
   1.4144763e-27
   1.4088592e-27
   1.4032644e-27
   1.3976918e-27
   1.3921414e-27
   1.3866130e-27
   1.3811065e-27
   1.3756219e-27
   1.3701591e-27
   1.3647180e-27
   1.3592985e-27
   1.3539005e-27
   1.3485240e-27
   1.3431688e-27
   1.3378349e-27
   1.3325221e-27
   1.3272305e-27
   1.3219598e-27
   1.3167101e-27
   1.3114813e-27
   1.3062732e-27
   1.3010858e-27
   1.2959189e-27
   1.2907727e-27
   1.2856468e-27
   1.2805413e-27
   1.2754561e-27
   1.2703910e-27
   1.2653461e-27
   1.2603212e-27
   1.2553163e-27
   1.2503312e-27
   1.2453660e-27
   1.2404205e-27
   1.2354946e-27
   1.2305882e-27
   1.2257014e-27
   1.2208339e-27
   1.2159858e-27
   1.2111569e-27
   1.2063472e-27
   1.2015566e-27
   1.1967851e-27
   1.1920325e-27
   1.1872987e-27
   1.1825838e-27
   1.1778875e-27
   1.1732100e-27
   1.1685510e-27
   1.1639105e-27
   1.1592884e-27
   1.1546847e-27
   1.1500993e-27
   1.1455320e-27
   1.1409830e-27
   1.1364519e-27
   1.1319389e-27
   1.1274438e-27
   1.1229666e-27
   1.1185071e-27
   1.1140653e-27
   1.1096412e-27
   1.1052346e-27
   1.1008456e-27
   1.0964740e-27
   1.0921197e-27
   1.0877827e-27
   1.0834630e-27
   1.0791604e-27
   1.0748749e-27
   1.0706064e-27
   1.0663548e-27
   1.0621202e-27
   1.0579023e-27
   1.0537012e-27
   1.0495168e-27
   1.0453490e-27
   1.0411978e-27
   1.0370630e-27
   1.0329447e-27
   1.0288427e-27
   1.0247570e-27
   1.0206875e-27
   1.0166342e-27
   1.0125970e-27
   1.0085759e-27
   1.0045706e-27
   1.0005813e-27
   9.9660787e-28
   9.9265019e-28
   9.8870823e-28
   9.8478191e-28
   9.8087119e-28
   9.7697600e-28
   9.7309628e-28
   9.6923197e-28
   9.6538300e-28
   9.6154931e-28
   9.5773085e-28
   9.5392755e-28
   9.5013936e-28
   9.4636621e-28
   9.4260805e-28
   9.3886480e-28
   9.3513643e-28
   9.3142286e-28
   9.2772403e-28
   9.2403990e-28
   9.2037039e-28
   9.1671546e-28
   9.1307504e-28
   9.0944908e-28
   9.0583752e-28
   9.0224030e-28
   8.9865737e-28
   8.9508866e-28
   8.9153412e-28
   8.8799371e-28
   8.8446735e-28
   8.8095499e-28
   8.7745658e-28
   8.7397207e-28
   8.7050139e-28
   8.6704449e-28
   8.6360133e-28
   8.6017183e-28
   8.5675596e-28
   8.5335365e-28
   8.4996485e-28
   8.4658951e-28
   8.4322757e-28
   8.3987899e-28
   8.3654370e-28
   8.3322165e-28
   8.2991280e-28
   8.2661709e-28
   8.2333447e-28
   8.2006488e-28
   8.1680828e-28
   8.1356460e-28
   8.1033381e-28
   8.0711585e-28
   8.0391067e-28
   8.0071822e-28
   7.9753845e-28
   7.9437130e-28
   7.9121673e-28
   7.8807468e-28
   7.8494512e-28
   7.8182798e-28
   7.7872322e-28
   7.7563079e-28
   7.7255064e-28
   7.6948272e-28
   7.6642699e-28
   7.6338339e-28
   7.6035188e-28
   7.5733240e-28
   7.5432492e-28
   7.5132938e-28
   7.4834574e-28
   7.4537394e-28
   7.4241394e-28
   7.3946570e-28
   7.3652917e-28
   7.3360430e-28
   7.3069105e-28
   7.2778936e-28
   7.2489920e-28
   7.2202051e-28
   7.1915326e-28
   7.1629739e-28
   7.1345286e-28
   7.1061963e-28
   7.0779765e-28
   7.0498688e-28
   7.0218727e-28
   6.9939877e-28
   6.9662135e-28
   6.9385496e-28
   6.9109956e-28
   6.8835509e-28
   6.8562153e-28
   6.8289882e-28
   6.8018692e-28
   6.7748580e-28
   6.7479540e-28
   6.7211568e-28
   6.6944661e-28
   6.6678813e-28
   6.6414021e-28
   6.6150281e-28
   6.5887588e-28
   6.5625938e-28
   6.5365328e-28
   6.5105752e-28
   6.4847207e-28
   6.4589689e-28
   6.4333193e-28
   6.4077716e-28
   6.3823254e-28
   6.3569802e-28
   6.3317356e-28
   6.3065913e-28
   6.2815469e-28
   6.2566019e-28
   6.2317560e-28
   6.2070087e-28
   6.1823597e-28
   6.1578086e-28
   6.1333550e-28
   6.1089985e-28
   6.0847387e-28
   6.0605753e-28
   6.0365078e-28
   6.0125359e-28
   5.9886592e-28
   5.9648773e-28
   5.9411899e-28
   5.9175965e-28
   5.8940968e-28
   5.8706905e-28
   5.8473770e-28
   5.8241562e-28
   5.8010276e-28
   5.7779908e-28
   5.7550455e-28
   5.7321914e-28
   5.7094279e-28
   5.6867549e-28
   5.6641720e-28
   5.6416787e-28
   5.6192747e-28
   5.5969597e-28
   5.5747333e-28
   5.5525952e-28
   5.5305450e-28
   5.5085823e-28
   5.4867069e-28
   5.4649183e-28
   5.4432163e-28
   5.4216004e-28
   5.4000704e-28
   5.3786259e-28
   5.3572666e-28
   5.3359920e-28
   5.3148020e-28
   5.2936961e-28
   5.2726740e-28
   5.2517354e-28
   5.2308800e-28
   5.2101073e-28
   5.1894172e-28
   5.1688092e-28
   5.1482831e-28
   5.1278385e-28
   5.1074750e-28
   5.0871925e-28
   5.0669904e-28
   5.0468686e-28
   5.0268268e-28
   5.0068645e-28
   4.9869814e-28
   4.9671774e-28
   4.9474519e-28
   4.9278048e-28
   4.9082358e-28
   4.8887444e-28
   4.8693305e-28
   4.8499936e-28
   4.8307335e-28
   4.8115499e-28
   4.7924425e-28
   4.7734110e-28
   4.7544551e-28
   4.7355744e-28
   4.7167687e-28
   4.6980377e-28
   4.6793810e-28
   4.6607985e-28
   4.6422898e-28
   4.6238545e-28
   4.6054925e-28
   4.5872034e-28
   4.5689869e-28
   4.5508427e-28
   4.5327706e-28
   4.5147703e-28
   4.4968414e-28
   4.4789838e-28
   4.4611971e-28
   4.4434810e-28
   4.4258352e-28
   4.4082595e-28
   4.3907537e-28
   4.3733173e-28
   4.3559502e-28
   4.3386520e-28
   4.3214226e-28
   4.3042616e-28
   4.2871687e-28
   4.2701437e-28
   4.2531863e-28
   4.2362962e-28
   4.2194732e-28
   4.2027170e-28
   4.1860274e-28
   4.1694041e-28
   4.1528467e-28
   4.1363551e-28
   4.1199290e-28
   4.1035681e-28
   4.0872722e-28
   4.0710411e-28
   4.0548743e-28
   4.0387718e-28
   4.0227332e-28
   4.0067583e-28
   3.9908469e-28
   3.9749986e-28
   3.9592133e-28
   3.9434906e-28
   3.9278304e-28
   3.9122324e-28
   3.8966963e-28
   3.8812219e-28
   3.8658090e-28
   3.8504573e-28
   3.8351665e-28
   3.8199365e-28
   3.8047669e-28
   3.7896576e-28
   3.7746083e-28
   3.7596188e-28
   3.7446887e-28
   3.7298180e-28
   3.7150063e-28
   3.7002535e-28
   3.6855592e-28
   3.6709233e-28
   3.6563455e-28
   3.6418255e-28
   3.6273633e-28
   3.6129585e-28
   3.5986109e-28
   3.5843202e-28
   3.5700863e-28
   3.5559090e-28
   3.5417879e-28
   3.5277229e-28
   3.5137138e-28
   3.4997603e-28
   3.4858622e-28
   3.4720193e-28
   3.4582314e-28
   3.4444982e-28
   3.4308196e-28
   3.4171953e-28
   3.4036251e-28
   3.3901088e-28
   3.3766461e-28
   3.3632369e-28
   3.3498810e-28
   3.3365781e-28
   3.3233281e-28
   3.3101306e-28
   3.2969856e-28
   3.2838927e-28
   3.2708519e-28
   3.2578628e-28
   3.2449254e-28
   3.2320393e-28
   3.2192043e-28
   3.2064204e-28
   3.1936872e-28
   3.1810046e-28
   3.1683723e-28
   3.1557902e-28
   3.1432581e-28
   3.1307757e-28
   3.1183429e-28
   3.1059595e-28
   3.0936253e-28
   3.0813400e-28
   3.0691035e-28
   3.0569157e-28
   3.0447762e-28
   3.0326849e-28
   3.0206416e-28
   3.0086462e-28
   2.9966984e-28
   2.9847981e-28
   2.9729450e-28
   2.9611389e-28
   2.9493798e-28
   2.9376674e-28
   2.9260014e-28
   2.9143818e-28
   2.9028084e-28
   2.8912809e-28
   2.8797992e-28
   2.8683630e-28
   2.8569723e-28
   2.8456268e-28
   2.8343264e-28
   2.8230709e-28
   2.8118600e-28
   2.8006937e-28
   2.7895717e-28
   2.7784939e-28
   2.7674601e-28
   2.7564701e-28
   2.7455237e-28
   2.7346208e-28
   2.7237612e-28
   2.7129447e-28
   2.7021712e-28
   2.6914405e-28
   2.6807523e-28
   2.6701067e-28
   2.6595033e-28
   2.6489420e-28
   2.6384226e-28
   2.6279450e-28
   2.6175090e-28
   2.6071145e-28
   2.5967613e-28
   2.5864491e-28
   2.5761779e-28
   2.5659475e-28
   2.5557578e-28
   2.5456085e-28
   2.5354995e-28
   2.5254306e-28
   2.5154017e-28
   2.5054127e-28
   2.4954633e-28
   2.4855534e-28
   2.4756829e-28
   2.4658516e-28
   2.4560593e-28
   2.4463059e-28
   2.4365913e-28
   2.4269152e-28
   2.4172775e-28
   2.4076782e-28
   2.3981169e-28
   2.3885936e-28
   2.3791081e-28
   2.3696603e-28
   2.3602500e-28
   2.3508771e-28
   2.3415414e-28
   2.3322428e-28
   2.3229811e-28
   2.3137562e-28
   2.3045679e-28
   2.2954161e-28
   2.2863007e-28
   2.2772214e-28
   2.2681782e-28
   2.2591709e-28
   2.2501994e-28
   2.2412635e-28
   2.2323631e-28
   2.2234981e-28
   2.2146682e-28
   2.2058734e-28
   2.1971136e-28
   2.1883885e-28
   2.1796981e-28
   2.1710422e-28
   2.1624206e-28
   2.1538333e-28
   2.1452801e-28
   2.1367609e-28
   2.1282755e-28
   2.1198238e-28
   2.1114056e-28
   2.1030209e-28
   2.0946695e-28
   2.0863512e-28
   2.0780660e-28
   2.0698137e-28
   2.0615941e-28
   2.0534072e-28
   2.0452528e-28
   2.0371308e-28
   2.0290411e-28
   2.0209834e-28
   2.0129578e-28
   2.0049640e-28
   1.9970020e-28
   1.9890716e-28
   1.9811727e-28
   1.9733051e-28
   1.9654688e-28
   1.9576637e-28
   1.9498895e-28
   1.9421462e-28
   1.9344336e-28
   1.9267517e-28
   1.9191003e-28
   1.9114792e-28
   1.9038884e-28
   1.8963278e-28
   1.8887972e-28
   1.8812965e-28
   1.8738256e-28
   1.8663843e-28
   1.8589726e-28
   1.8515904e-28
   1.8442374e-28
   1.8369137e-28
   1.8296190e-28
   1.8223533e-28
   1.8151164e-28
   1.8079083e-28
   1.8007289e-28
   1.7935779e-28
   1.7864553e-28
   1.7793610e-28
   1.7722949e-28
   1.7652568e-28
   1.7582467e-28
   1.7512645e-28
   1.7443099e-28
   1.7373830e-28
   1.7304836e-28
   1.7236116e-28
   1.7167669e-28
   1.7099493e-28
   1.7031588e-28
   1.6963953e-28
   1.6896587e-28
   1.6829488e-28
   1.6762655e-28
   1.6696088e-28
   1.6629786e-28
   1.6563746e-28
   1.6497969e-28
   1.6432453e-28
   1.6367197e-28
   1.6302201e-28
   1.6237462e-28
   1.6172981e-28
   1.6108755e-28
   1.6044785e-28
   1.5981068e-28
   1.5917605e-28
   1.5854394e-28
   1.5791434e-28
   1.5728723e-28
   1.5666262e-28
   1.5604049e-28
   1.5542083e-28
   1.5480363e-28
   1.5418888e-28
   1.5357657e-28
   1.5296670e-28
   1.5235924e-28
   1.5175420e-28
   1.5115156e-28
   1.5055132e-28
   1.4995345e-28
   1.4935797e-28
   1.4876484e-28
   1.4817407e-28
   1.4758565e-28
   1.4699957e-28
   1.4641581e-28
   1.4583437e-28
   1.4525524e-28
   1.4467841e-28
   1.4410387e-28
   1.4353161e-28
   1.4296162e-28
   1.4239390e-28
   1.4182843e-28
   1.4126521e-28
   1.4070422e-28
   1.4014547e-28
   1.3958893e-28
   1.3903460e-28
   1.3848247e-28
   1.3793253e-28
   1.3738478e-28
   1.3683921e-28
   1.3629580e-28
   1.3575455e-28
   1.3521544e-28
   1.3467848e-28
   1.3414365e-28
   1.3361095e-28
   1.3308036e-28
   1.3255188e-28
   1.3202549e-28
   1.3150120e-28
   1.3097899e-28
   1.3045885e-28
   1.2994078e-28
   1.2942476e-28
   1.2891080e-28
   1.2839887e-28
   1.2788898e-28
   1.2738111e-28
   1.2687526e-28
   1.2637142e-28
   1.2586958e-28
   1.2536973e-28
   1.2487187e-28
   1.2437599e-28
   1.2388207e-28
   1.2339012e-28
   1.2290011e-28
   1.2241206e-28
   1.2192594e-28
   1.2144176e-28
   1.2095949e-28
   1.2047914e-28
   1.2000070e-28
   1.1952416e-28
   1.1904951e-28
   1.1857675e-28
   1.1810586e-28
   1.1763684e-28
   1.1716969e-28
   1.1670439e-28
   1.1624094e-28
   1.1577933e-28
   1.1531955e-28
   1.1486160e-28
   1.1440547e-28
   1.1395115e-28
   1.1349863e-28
   1.1304791e-28
   1.1259898e-28
   1.1215183e-28
   1.1170646e-28
   1.1126285e-28
   1.1082101e-28
   1.1038092e-28
   1.0994259e-28
   1.0950599e-28
   1.0907112e-28
   1.0863798e-28
   1.0820656e-28
   1.0777686e-28
   1.0734886e-28
   1.0692256e-28
   1.0649796e-28
   1.0607504e-28
   1.0565380e-28
   1.0523423e-28
   1.0481633e-28
   1.0440009e-28
   1.0398550e-28
   1.0357255e-28
   1.0316125e-28
   1.0275158e-28
   1.0234354e-28
   1.0193712e-28
   1.0153231e-28
   1.0112911e-28
   1.0072751e-28
   1.0032751e-28
   9.9929091e-29
   9.9532257e-29
   9.9136999e-29
   9.8743311e-29
   9.8351186e-29
   9.7960618e-29
   9.7571602e-29
   9.7184130e-29
   9.6798197e-29
   9.6413796e-29
   9.6030922e-29
   9.5649569e-29
   9.5269729e-29
   9.4891399e-29
   9.4514570e-29
   9.4139238e-29
   9.3765397e-29
   9.3393040e-29
   9.3022162e-29
   9.2652757e-29
   9.2284818e-29
   9.1918341e-29
   9.1553319e-29
   9.1189747e-29
   9.0827619e-29
   9.0466928e-29
   9.0107670e-29
   8.9749839e-29
   8.9393428e-29
   8.9038433e-29
   8.8684848e-29
   8.8332667e-29
   8.7981884e-29
   8.7632494e-29
   8.7284492e-29
   8.6937872e-29
   8.6592629e-29
   8.6248756e-29
   8.5906249e-29
   8.5565102e-29
   8.5225310e-29
   8.4886867e-29
   8.4549768e-29
   8.4214008e-29
   8.3879581e-29
   8.3546482e-29
   8.3214707e-29
   8.2884248e-29
   8.2555102e-29
   8.2227263e-29
   8.1900726e-29
   8.1575486e-29
   8.1251537e-29
   8.0928874e-29
   8.0607493e-29
   8.0287389e-29
   7.9968555e-29
   7.9650988e-29
   7.9334681e-29
   7.9019631e-29
   7.8705832e-29
   7.8393279e-29
   7.8081967e-29
   7.7771892e-29
   7.7463048e-29
   7.7155430e-29
   7.6849034e-29
   7.6543854e-29
   7.6239887e-29
   7.5937127e-29
   7.5635569e-29
   7.5335208e-29
   7.5036041e-29
   7.4738061e-29
   7.4441265e-29
   7.4145647e-29
   7.3851203e-29
   7.3557929e-29
   7.3265819e-29
   7.2974869e-29
   7.2685075e-29
   7.2396431e-29
   7.2108934e-29
   7.1822578e-29
   7.1537359e-29
   7.1253274e-29
   7.0970316e-29
   7.0688482e-29
   7.0407767e-29
   7.0128167e-29
   6.9849677e-29
   6.9572293e-29
   6.9296011e-29
   6.9020826e-29
   6.8746734e-29
   6.8473730e-29
   6.8201810e-29
   6.7930970e-29
   6.7661206e-29
   6.7392513e-29
   6.7124887e-29
   6.6858324e-29
   6.6592819e-29
   6.6328368e-29
   6.6064968e-29
   6.5802614e-29
   6.5541302e-29
   6.5281027e-29
   6.5021786e-29
   6.4763575e-29
   6.4506389e-29
   6.4250224e-29
   6.3995076e-29
   6.3740942e-29
   6.3487817e-29
   6.3235697e-29
   6.2984578e-29
   6.2734457e-29
   6.2485329e-29
   6.2237190e-29
   6.1990036e-29
   6.1743865e-29
   6.1498670e-29
   6.1254449e-29
   6.1011199e-29
   6.0768914e-29
   6.0527591e-29
   6.0287227e-29
   6.0047817e-29
   5.9809358e-29
   5.9571846e-29
   5.9335277e-29
   5.9099647e-29
   5.8864953e-29
   5.8631192e-29
   5.8398358e-29
   5.8166449e-29
   5.7935461e-29
   5.7705391e-29
   5.7476234e-29
   5.7247987e-29
   5.7020646e-29
   5.6794208e-29
   5.6568670e-29
   5.6344027e-29
   5.6120276e-29
   5.5897414e-29
   5.5675437e-29
   5.5454341e-29
   5.5234123e-29
   5.5014780e-29
   5.4796308e-29
   5.4578703e-29
   5.4361963e-29
   5.4146083e-29
   5.3931061e-29
   5.3716892e-29
   5.3503574e-29
   5.3291103e-29
   5.3079476e-29
   5.2868689e-29
   5.2658740e-29
   5.2449624e-29
   5.2241338e-29
   5.2033880e-29
   5.1827245e-29
   5.1621431e-29
   5.1416435e-29
   5.1212252e-29
   5.1008880e-29
   5.0806316e-29
   5.0604557e-29
   5.0403598e-29
   5.0203438e-29
   5.0004072e-29
   4.9805498e-29
   4.9607713e-29
   4.9410713e-29
   4.9214495e-29
   4.9019057e-29
   4.8824395e-29
   4.8630506e-29
   4.8437387e-29
   4.8245034e-29
   4.8053446e-29
   4.7862618e-29
   4.7672548e-29
   4.7483233e-29
   4.7294670e-29
   4.7106856e-29
   4.6919787e-29
   4.6733461e-29
   4.6547876e-29
   4.6363027e-29
   4.6178912e-29
   4.5995529e-29
   4.5812873e-29
   4.5630943e-29
   4.5449736e-29
   4.5269248e-29
   4.5089477e-29
   4.4910420e-29
   4.4732073e-29
   4.4554435e-29
   4.4377503e-29
   4.4201273e-29
   4.4025743e-29
   4.3850910e-29
   4.3676771e-29
   4.3503324e-29
   4.3330566e-29
   4.3158493e-29
   4.2987104e-29
   4.2816396e-29
   4.2646365e-29
   4.2477010e-29
   4.2308327e-29
   4.2140315e-29
   4.1972969e-29
   4.1806288e-29
   4.1640269e-29
   4.1474909e-29
   4.1310205e-29
   4.1146156e-29
   4.0982759e-29
   4.0820010e-29
   4.0657907e-29
   4.0496448e-29
   4.0335631e-29
   4.0175452e-29
   4.0015909e-29
   3.9857000e-29
   3.9698721e-29
   3.9541072e-29
   3.9384048e-29
   3.9227648e-29
   3.9071869e-29
   3.8916708e-29
   3.8762164e-29
   3.8608234e-29
   3.8454914e-29
   3.8302204e-29
   3.8150100e-29
   3.7998600e-29
   3.7847702e-29
   3.7697403e-29
   3.7547701e-29
   3.7398593e-29
   3.7250077e-29
   3.7102152e-29
   3.6954813e-29
   3.6808060e-29
   3.6661889e-29
   3.6516299e-29
   3.6371288e-29
   3.6226852e-29
   3.6082989e-29
   3.5939698e-29
   3.5796976e-29
   3.5654821e-29
   3.5513230e-29
   3.5372201e-29
   3.5231733e-29
   3.5091822e-29
   3.4952467e-29
   3.4813666e-29
   3.4675415e-29
   3.4537714e-29
   3.4400559e-29
   3.4263949e-29
   3.4127882e-29
   3.3992355e-29
   3.3857366e-29
   3.3722913e-29
   3.3588994e-29
   3.3455607e-29
   3.3322750e-29
   3.3190420e-29
   3.3058616e-29
   3.2927335e-29
   3.2796576e-29
   3.2666335e-29
   3.2536612e-29
   3.2407404e-29
   3.2278710e-29
   3.2150526e-29
   3.2022851e-29
   3.1895684e-29
   3.1769021e-29
   3.1642861e-29
   3.1517203e-29
   3.1392043e-29
   3.1267380e-29
   3.1143213e-29
   3.1019538e-29
   3.0896355e-29
   3.0773661e-29
   3.0651454e-29
   3.0529732e-29
   3.0408494e-29
   3.0287737e-29
   3.0167460e-29
   3.0047660e-29
   2.9928336e-29
   2.9809486e-29
   2.9691108e-29
   2.9573200e-29
   2.9455761e-29
   2.9338787e-29
   2.9222278e-29
   2.9106232e-29
   2.8990647e-29
   2.8875521e-29
   2.8760851e-29
   2.8646638e-29
   2.8532877e-29
   2.8419569e-29
   2.8306710e-29
   2.8194300e-29
   2.8082336e-29
   2.7970817e-29
   2.7859741e-29
   2.7749105e-29
   2.7638909e-29
   2.7529151e-29
   2.7419828e-29
   2.7310940e-29
   2.7202484e-29
   2.7094459e-29
   2.6986863e-29
   2.6879694e-29
   2.6772950e-29
   2.6666631e-29
   2.6560733e-29
   2.6455257e-29
   2.6350199e-29
   2.6245558e-29
   2.6141333e-29
   2.6037522e-29
   2.5934123e-29
   2.5831134e-29
   2.5728555e-29
   2.5626383e-29
   2.5524617e-29
   2.5423254e-29
   2.5322295e-29
   2.5221736e-29
   2.5121577e-29
   2.5021815e-29
   2.4922450e-29
   2.4823479e-29
   2.4724901e-29
   2.4626714e-29
   2.4528918e-29
   2.4431510e-29
   2.4334489e-29
   2.4237853e-29
   2.4141600e-29
   2.4045730e-29
   2.3950241e-29
   2.3855131e-29
   2.3760399e-29
   2.3666042e-29
   2.3572061e-29
   2.3478453e-29
   2.3385216e-29
   2.3292350e-29
   2.3199852e-29
   2.3107722e-29
   2.3015958e-29
   2.2924558e-29
   2.2833521e-29
   2.2742845e-29
   2.2652530e-29
   2.2562573e-29
   2.2472974e-29
   2.2383730e-29
   2.2294841e-29
   2.2206305e-29
   2.2118120e-29
   2.2030286e-29
   2.1942800e-29
   2.1855662e-29
   2.1768870e-29
   2.1682422e-29
   2.1596318e-29
   2.1510556e-29
   2.1425134e-29
   2.1340051e-29
   2.1255307e-29
   2.1170899e-29
   2.1086826e-29
   2.1003087e-29
   2.0919680e-29
   2.0836605e-29
   2.0753860e-29
   2.0671443e-29
   2.0589353e-29
   2.0507590e-29
   2.0426151e-29
   2.0345036e-29
   2.0264242e-29
   2.0183770e-29
   2.0103617e-29
   2.0023783e-29
   1.9944265e-29
   1.9865063e-29
   1.9786176e-29
   1.9707602e-29
   1.9629340e-29
   1.9551389e-29
   1.9473748e-29
   1.9396414e-29
   1.9319388e-29
   1.9242668e-29
   1.9166252e-29
   1.9090140e-29
   1.9014330e-29
   1.8938821e-29
   1.8863612e-29
   1.8788702e-29
   1.8714089e-29
   1.8639773e-29
   1.8565751e-29
   1.8492024e-29
   1.8418589e-29
   1.8345446e-29
   1.8272594e-29
   1.8200030e-29
   1.8127755e-29
   1.8055767e-29
   1.7984065e-29
   1.7912647e-29
   1.7841514e-29
   1.7770662e-29
   1.7700092e-29
   1.7629802e-29
   1.7559792e-29
   1.7490059e-29
   1.7420603e-29
   1.7351423e-29
   1.7282518e-29
   1.7213887e-29
   1.7145528e-29
   1.7077440e-29
   1.7009623e-29
   1.6942075e-29
   1.6874796e-29
   1.6807783e-29
   1.6741037e-29
   1.6674556e-29
   1.6608338e-29
   1.6542384e-29
   1.6476692e-29
   1.6411260e-29
   1.6346089e-29
   1.6281176e-29
   1.6216521e-29
   1.6152123e-29
   1.6087980e-29
   1.6024092e-29
   1.5960458e-29
   1.5897077e-29
   1.5833947e-29
   1.5771068e-29
   1.5708438e-29
   1.5646058e-29
   1.5583925e-29
   1.5522039e-29
   1.5460398e-29
   1.5399003e-29
   1.5337851e-29
   1.5276942e-29
   1.5216275e-29
   1.5155849e-29
   1.5095663e-29
   1.5035715e-29
   1.4976006e-29
   1.4916534e-29
   1.4857298e-29
   1.4798298e-29
   1.4739531e-29
   1.4680998e-29
   1.4622698e-29
   1.4564629e-29
   1.4506791e-29
   1.4449182e-29
   1.4391802e-29
   1.4334650e-29
   1.4277725e-29
   1.4221026e-29
   1.4164552e-29
   1.4108302e-29
   1.4052276e-29
   1.3996472e-29
   1.3940890e-29
   1.3885529e-29
   1.3830387e-29
   1.3775465e-29
   1.3720760e-29
   1.3666273e-29
   1.3612002e-29
   1.3557947e-29
   1.3504106e-29
   1.3450479e-29
   1.3397065e-29
   1.3343863e-29
   1.3290873e-29
   1.3238093e-29
   1.3185522e-29
   1.3133160e-29
   1.3081007e-29
   1.3029060e-29
   1.2977320e-29
   1.2925785e-29
   1.2874454e-29
   1.2823328e-29
   1.2772404e-29
   1.2721683e-29
   1.2671164e-29
   1.2620844e-29
   1.2570725e-29
   1.2520805e-29
   1.2471083e-29
   1.2421558e-29
   1.2372230e-29
   1.2323098e-29
   1.2274161e-29
   1.2225419e-29
   1.2176870e-29
   1.2128513e-29
   1.2080349e-29
   1.2032376e-29
   1.1984594e-29
   1.1937001e-29
   1.1889598e-29
   1.1842382e-29
   1.1795354e-29
   1.1748513e-29
   1.1701858e-29
   1.1655388e-29
   1.1609103e-29
   1.1563001e-29
   1.1517083e-29
   1.1471347e-29
   1.1425792e-29
   1.1380419e-29
   1.1335225e-29
   1.1290211e-29
   1.1245376e-29
   1.1200719e-29
   1.1156239e-29
   1.1111936e-29
   1.1067809e-29
   1.1023857e-29
   1.0980079e-29
   1.0936476e-29
   1.0893045e-29
   1.0849787e-29
   1.0806701e-29
   1.0763786e-29
   1.0721042e-29
   1.0678467e-29
   1.0636061e-29
   1.0593823e-29
   1.0551754e-29
   1.0509851e-29
   1.0468115e-29
   1.0426544e-29
   1.0385139e-29
   1.0343898e-29
   1.0302821e-29
   1.0261907e-29
   1.0221155e-29
   1.0180565e-29
   1.0140137e-29
   1.0099869e-29
   1.0059760e-29
   1.0019812e-29
   9.9800214e-30
   9.9403892e-30
   9.9009144e-30
   9.8615964e-30
   9.8224344e-30
   9.7834280e-30
   9.7445765e-30
   9.7058793e-30
   9.6673358e-30
   9.6289453e-30
   9.5907073e-30
   9.5526211e-30
   9.5146862e-30
   9.4769019e-30
   9.4392677e-30
   9.4017829e-30
   9.3644470e-30
   9.3272593e-30
   9.2902193e-30
   9.2533264e-30
   9.2165801e-30
   9.1799796e-30
   9.1435245e-30
   9.1072141e-30
   9.0710480e-30
   9.0350255e-30
   8.9991460e-30
   8.9634090e-30
   8.9278139e-30
   8.8923602e-30
   8.8570473e-30
   8.8218746e-30
   8.7868416e-30
   8.7519477e-30
   8.7171923e-30
   8.6825750e-30
   8.6480952e-30
   8.6137523e-30
   8.5795457e-30
   8.5454750e-30
   8.5115396e-30
   8.4777390e-30
   8.4440726e-30
   8.4105399e-30
   8.3771403e-30
   8.3438734e-30
   8.3107386e-30
   8.2777354e-30
   8.2448632e-30
   8.2121216e-30
   8.1795100e-30
   8.1470279e-30
   8.1146748e-30
   8.0824502e-30
   8.0503536e-30
   8.0183844e-30
   7.9865421e-30
   7.9548263e-30
   7.9232365e-30
   7.8917721e-30
   7.8604327e-30
   7.8292177e-30
   7.7981267e-30
   7.7671591e-30
   7.7363145e-30
   7.7055924e-30
   7.6749923e-30
   7.6445137e-30
   7.6141562e-30
   7.5839192e-30
   7.5538023e-30
   7.5238050e-30
   7.4939268e-30
   7.4641673e-30
   7.4345259e-30
   7.4050023e-30
   7.3755959e-30
   7.3463062e-30
   7.3171329e-30
   7.2880755e-30
   7.2591334e-30
   7.2303063e-30
   7.2015936e-30
   7.1729950e-30
   7.1445099e-30
   7.1161380e-30
   7.0878787e-30
   7.0597316e-30
   7.0316963e-30
   7.0037724e-30
   6.9759593e-30
   6.9482567e-30
   6.9206641e-30
   6.8931811e-30
   6.8658072e-30
   6.8385421e-30
   6.8113852e-30
   6.7843361e-30
   6.7573945e-30
   6.7305598e-30
   6.7038317e-30
   6.6772098e-30
   6.6506935e-30
   6.6242826e-30
   6.5979766e-30
   6.5717750e-30
   6.5456775e-30
   6.5196836e-30
   6.4937929e-30
   6.4680051e-30
   6.4423196e-30
   6.4167362e-30
   6.3912543e-30
   6.3658737e-30
   6.3405938e-30
   6.3154143e-30
   6.2903348e-30
   6.2653550e-30
   6.2404743e-30
   6.2156924e-30
   6.1910089e-30
   6.1664235e-30
   6.1419357e-30
   6.1175451e-30
   6.0932514e-30
   6.0690541e-30
   6.0449530e-30
   6.0209475e-30
   5.9970374e-30
   5.9732223e-30
   5.9495017e-30
   5.9258753e-30
   5.9023427e-30
   5.8789036e-30
   5.8555576e-30
   5.8323043e-30
   5.8091433e-30
   5.7860743e-30
   5.7630969e-30
   5.7402108e-30
   5.7174155e-30
   5.6947108e-30
   5.6720962e-30
   5.6495714e-30
   5.6271361e-30
   5.6047899e-30
   5.5825324e-30
   5.5603633e-30
   5.5382823e-30
   5.5162889e-30
   5.4943829e-30
   5.4725638e-30
   5.4508314e-30
   5.4291853e-30
   5.4076252e-30
   5.3861507e-30
   5.3647615e-30
   5.3434572e-30
   5.3222375e-30
   5.3011021e-30
   5.2800506e-30
   5.2590827e-30
   5.2381980e-30
   5.2173964e-30
   5.1966773e-30
   5.1760405e-30
   5.1554856e-30
   5.1350124e-30
   5.1146205e-30
   5.0943095e-30
   5.0740792e-30
   5.0539293e-30
   5.0338594e-30
   5.0138691e-30
   4.9939583e-30
   4.9741265e-30
   4.9543735e-30
   4.9346989e-30
   4.9151025e-30
   4.8955838e-30
   4.8761427e-30
   4.8567788e-30
   4.8374918e-30
   4.8182814e-30
   4.7991472e-30
   4.7800891e-30
   4.7611066e-30
   4.7421995e-30
   4.7233675e-30
   4.7046103e-30
   4.6859276e-30
   4.6673190e-30
   4.6487844e-30
   4.6303233e-30
   4.6119356e-30
   4.5936209e-30
   4.5753789e-30
   4.5572094e-30
   4.5391120e-30
   4.5210865e-30
   4.5031326e-30
   4.4852500e-30
   4.4674383e-30
   4.4496974e-30
   4.4320270e-30
   4.4144268e-30
   4.3968964e-30
   4.3794356e-30
   4.3620442e-30
   4.3447219e-30
   4.3274683e-30
   4.3102833e-30
   4.2931665e-30
   4.2761177e-30
   4.2591365e-30
   4.2422228e-30
   4.2253763e-30
   4.2085967e-30
   4.1918837e-30
   4.1752371e-30
   4.1586566e-30
   4.1421419e-30
   4.1256928e-30
   4.1093091e-30
   4.0929904e-30
   4.0767365e-30
   4.0605471e-30
   4.0444221e-30
   4.0283611e-30
   4.0123638e-30
   3.9964301e-30
   3.9805597e-30
   3.9647523e-30
   3.9490076e-30
   3.9333255e-30
   3.9177057e-30
   3.9021479e-30
   3.8866518e-30
   3.8712173e-30
   3.8558441e-30
   3.8405320e-30
   3.8252806e-30
   3.8100899e-30
   3.7949594e-30
   3.7798890e-30
   3.7648785e-30
   3.7499276e-30
   3.7350361e-30
   3.7202037e-30
   3.7054302e-30
   3.6907153e-30
   3.6760589e-30
   3.6614607e-30
   3.6469205e-30
   3.6324380e-30
   3.6180131e-30
   3.6036454e-30
   3.5893347e-30
   3.5750809e-30
   3.5608837e-30
   3.5467429e-30
   3.5326583e-30
   3.5186295e-30
   3.5046565e-30
   3.4907390e-30
   3.4768767e-30
   3.4630695e-30
   3.4493171e-30
   3.4356194e-30
   3.4219760e-30
   3.4083868e-30
   3.3948516e-30
   3.3813701e-30
   3.3679422e-30
   3.3545675e-30
   3.3412460e-30
   3.3279774e-30
   3.3147615e-30
   3.3015981e-30
   3.2884869e-30
   3.2754279e-30
   3.2624206e-30
   3.2494651e-30
   3.2365609e-30
   3.2237080e-30
   3.2109062e-30
   3.1981552e-30
   3.1854548e-30
   3.1728049e-30
   3.1602052e-30
   3.1476555e-30
   3.1351557e-30
   3.1227055e-30
   3.1103048e-30
   3.0979533e-30
   3.0856508e-30
   3.0733973e-30
   3.0611923e-30
   3.0490359e-30
   3.0369277e-30
   3.0248676e-30
   3.0128553e-30
   3.0008908e-30
   2.9889738e-30
   2.9771042e-30
   2.9652816e-30
   2.9535060e-30
   2.9417772e-30
   2.9300950e-30
   2.9184591e-30
   2.9068694e-30
   2.8953258e-30
   2.8838280e-30
   2.8723759e-30
   2.8609693e-30
   2.8496079e-30
   2.8382917e-30
   2.8270204e-30
   2.8157939e-30
   2.8046119e-30
   2.7934744e-30
   2.7823810e-30
   2.7713318e-30
   2.7603264e-30
   2.7493647e-30
   2.7384466e-30
   2.7275718e-30
   2.7167402e-30
   2.7059516e-30
   2.6952058e-30
   2.6845027e-30
   2.6738422e-30
   2.6632239e-30
   2.6526479e-30
   2.6421138e-30
   2.6316216e-30
   2.6211710e-30
   2.6107619e-30
   2.6003942e-30
   2.5900676e-30
   2.5797820e-30
   2.5695373e-30
   2.5593333e-30
   2.5491698e-30
   2.5390467e-30
   2.5289637e-30
   2.5189208e-30
   2.5089178e-30
   2.4989545e-30
   2.4890308e-30
   2.4791464e-30
   2.4693014e-30
   2.4594954e-30
   2.4497283e-30
   2.4400001e-30
   2.4303105e-30
   2.4206593e-30
   2.4110465e-30
   2.4014719e-30
   2.3919353e-30
   2.3824365e-30
   2.3729755e-30
   2.3635521e-30
   2.3541660e-30
   2.3448173e-30
   2.3355057e-30
   2.3262310e-30
   2.3169932e-30
   2.3077920e-30
   2.2986274e-30
   2.2894992e-30
   2.2804073e-30
   2.2713514e-30
   2.2623316e-30
   2.2533475e-30
   2.2443991e-30
   2.2354862e-30
   2.2266088e-30
   2.2177666e-30
   2.2089595e-30
   2.2001874e-30
   2.1914501e-30
   2.1827475e-30
   2.1740795e-30
   2.1654459e-30
   2.1568466e-30
   2.1482814e-30
   2.1397502e-30
   2.1312530e-30
   2.1227894e-30
   2.1143595e-30
   2.1059631e-30
   2.0975999e-30
   2.0892701e-30
   2.0809732e-30
   2.0727094e-30
   2.0644783e-30
   2.0562800e-30
   2.0481142e-30
   2.0399808e-30
   2.0318797e-30
   2.0238108e-30
   2.0157739e-30
   2.0077690e-30
   1.9997958e-30
   1.9918543e-30
   1.9839444e-30
   1.9760658e-30
   1.9682186e-30
   1.9604025e-30
   1.9526174e-30
   1.9448633e-30
   1.9371399e-30
   1.9294472e-30
   1.9217851e-30
   1.9141534e-30
   1.9065520e-30
   1.8989808e-30
   1.8914396e-30
   1.8839284e-30
   1.8764471e-30
   1.8689954e-30
   1.8615733e-30
   1.8541808e-30
   1.8468175e-30
   1.8394835e-30
   1.8321786e-30
   1.8249028e-30
   1.8176558e-30
   1.8104376e-30
   1.8032481e-30
   1.7960871e-30
   1.7889546e-30
   1.7818504e-30
   1.7747744e-30
   1.7677265e-30
   1.7607066e-30
   1.7537145e-30
   1.7467502e-30
   1.7398136e-30
   1.7329046e-30
   1.7260229e-30
   1.7191686e-30
   1.7123415e-30
   1.7055416e-30
   1.6987686e-30
   1.6920225e-30
   1.6853033e-30
   1.6786107e-30
   1.6719446e-30
   1.6653051e-30
   1.6586919e-30
   1.6521050e-30
   1.6455442e-30
   1.6390095e-30
   1.6325008e-30
   1.6260178e-30
   1.6195607e-30
   1.6131292e-30
   1.6067232e-30
   1.6003426e-30
   1.5939874e-30
   1.5876574e-30
   1.5813526e-30
   1.5750728e-30
   1.5688180e-30
   1.5625879e-30
   1.5563827e-30
   1.5502020e-30
   1.5440459e-30
   1.5379143e-30
   1.5318070e-30
   1.5257240e-30
   1.5196651e-30
   1.5136303e-30
   1.5076194e-30
   1.5016324e-30
   1.4956692e-30
   1.4897297e-30
   1.4838137e-30
   1.4779213e-30
   1.4720522e-30
   1.4662065e-30
   1.4603839e-30
   1.4545845e-30
   1.4488081e-30
   1.4430547e-30
   1.4373241e-30
   1.4316163e-30
   1.4259311e-30
   1.4202685e-30
   1.4146284e-30
   1.4090107e-30
   1.4034153e-30
   1.3978421e-30
   1.3922911e-30
   1.3867621e-30
   1.3812550e-30
   1.3757699e-30
   1.3703065e-30
   1.3648648e-30
   1.3594447e-30
   1.3540461e-30
   1.3486690e-30
   1.3433132e-30
   1.3379787e-30
   1.3326654e-30
   1.3273732e-30
   1.3221020e-30
   1.3168517e-30
   1.3116223e-30
   1.3064136e-30
   1.3012257e-30
   1.2960583e-30
   1.2909114e-30
   1.2857850e-30
   1.2806790e-30
   1.2755932e-30
   1.2705276e-30
   1.2654822e-30
   1.2604568e-30
   1.2554513e-30
   1.2504657e-30
   1.2454999e-30
   1.2405538e-30
   1.2356274e-30
   1.2307205e-30
   1.2258332e-30
   1.2209652e-30
   1.2161165e-30
   1.2112872e-30
   1.2064770e-30
   1.2016858e-30
   1.1969138e-30
   1.1921606e-30
   1.1874264e-30
   1.1827109e-30
   1.1780142e-30
   1.1733361e-30
   1.1686766e-30
   1.1640356e-30
   1.1594131e-30
   1.1548089e-30
   1.1502229e-30
   1.1456552e-30
   1.1411057e-30
   1.1365741e-30
   1.1320606e-30
   1.1275651e-30
   1.1230873e-30
   1.1186274e-30
   1.1141851e-30
   1.1097605e-30
   1.1053535e-30
   1.1009640e-30
   1.0965919e-30
   1.0922371e-30
   1.0878997e-30
   1.0835795e-30
   1.0792764e-30
   1.0749904e-30
   1.0707215e-30
   1.0664695e-30
   1.0622344e-30
   1.0580161e-30
   1.0538145e-30
   1.0496297e-30
   1.0454614e-30
   1.0413097e-30
   1.0371745e-30
   1.0330558e-30
   1.0289533e-30
   1.0248672e-30
   1.0207973e-30
   1.0167436e-30
   1.0127059e-30
   1.0086843e-30
   1.0046787e-30
   1.0006889e-30
   9.9671504e-31
   9.9275693e-31
   9.8881454e-31
   9.8488781e-31
   9.8097666e-31
   9.7708106e-31
   9.7320092e-31
   9.6933619e-31
   9.6548680e-31
   9.6165271e-31
   9.5783384e-31
   9.5403013e-31
   9.5024153e-31
   9.4646797e-31
   9.4270940e-31
   9.3896576e-31
   9.3523698e-31
   9.3152301e-31
   9.2782379e-31
   9.2413926e-31
   9.2046936e-31
   9.1681404e-31
   9.1317323e-31
   9.0954688e-31
   9.0593493e-31
   9.0233732e-31
   8.9875400e-31
   8.9518491e-31
   8.9162999e-31
   8.8808919e-31
   8.8456245e-31
   8.8104972e-31
   8.7755093e-31
   8.7406604e-31
   8.7059499e-31
   8.6713773e-31
   8.6369419e-31
   8.6026433e-31
   8.5684809e-31
   8.5344541e-31
   8.5005625e-31
   8.4668054e-31
   8.4331824e-31
   8.3996930e-31
   8.3663365e-31
   8.3331125e-31
   8.3000204e-31
   8.2670598e-31
   8.2342300e-31
   8.2015306e-31
   8.1689611e-31
   8.1365209e-31
   8.1042095e-31
   8.0720264e-31
   8.0399712e-31
   8.0080432e-31
   7.9762420e-31
   7.9445672e-31
   7.9130181e-31
   7.8815942e-31
   7.8502952e-31
   7.8191205e-31
   7.7880696e-31
   7.7571419e-31
   7.7263371e-31
   7.6956547e-31
   7.6650940e-31
   7.6346548e-31
   7.6043364e-31
   7.5741384e-31
   7.5440603e-31
   7.5141017e-31
   7.4842620e-31
   7.4545409e-31
   7.4249378e-31
   7.3954522e-31
   7.3660837e-31
   7.3368319e-31
   7.3076962e-31
   7.2786762e-31
   7.2497714e-31
   7.2209815e-31
   7.1923059e-31
   7.1637441e-31
   7.1352958e-31
   7.1069604e-31
   7.0787376e-31
   7.0506268e-31
   7.0226277e-31
   6.9947398e-31
   6.9669626e-31
   6.9392957e-31
   6.9117387e-31
   6.8842911e-31
   6.8569525e-31
   6.8297225e-31
   6.8026007e-31
   6.7755865e-31
   6.7486796e-31
   6.7218795e-31
   6.6951859e-31
   6.6685983e-31
   6.6421163e-31
   6.6157394e-31
   6.5894673e-31
   6.5632995e-31
   6.5372356e-31
   6.5112753e-31
   6.4854180e-31
   6.4596634e-31
   6.4340111e-31
   6.4084606e-31
   6.3830117e-31
   6.3576637e-31
   6.3324165e-31
   6.3072695e-31
   6.2822223e-31
   6.2572747e-31
   6.2324261e-31
   6.2076761e-31
   6.1830245e-31
   6.1584708e-31
   6.1340145e-31
   6.1096554e-31
   6.0853930e-31
   6.0612270e-31
   6.0371569e-31
   6.0131825e-31
   5.9893032e-31
   5.9655187e-31
   5.9418287e-31
   5.9182328e-31
   5.8947306e-31
   5.8713217e-31
   5.8480058e-31
   5.8247825e-31
   5.8016514e-31
   5.7786121e-31
   5.7556644e-31
   5.7328077e-31
   5.7100419e-31
   5.6873664e-31
   5.6647810e-31
   5.6422853e-31
   5.6198789e-31
   5.5975615e-31
   5.5753327e-31
   5.5531922e-31
   5.5311397e-31
   5.5091746e-31
   5.4872969e-31
   5.4655060e-31
   5.4438016e-31
   5.4221834e-31
   5.4006511e-31
   5.3792043e-31
   5.3578426e-31
   5.3365658e-31
   5.3153735e-31
   5.2942653e-31
   5.2732410e-31
   5.2523001e-31
   5.2314425e-31
   5.2106676e-31
   5.1899752e-31
   5.1693650e-31
   5.1488367e-31
   5.1283899e-31
   5.1080242e-31
   5.0877395e-31
   5.0675353e-31
   5.0474113e-31
   5.0273673e-31
   5.0074028e-31
   4.9875177e-31
   4.9677115e-31
   4.9479839e-31
   4.9283347e-31
   4.9087635e-31
   4.8892701e-31
   4.8698540e-31
   4.8505151e-31
   4.8312530e-31
   4.8120673e-31
   4.7929579e-31
   4.7739243e-31
   4.7549663e-31
   4.7360836e-31
   4.7172759e-31
   4.6985429e-31
   4.6798842e-31
   4.6612997e-31
   4.6427889e-31
   4.6243517e-31
   4.6059877e-31
   4.5876966e-31
   4.5694782e-31
   4.5513321e-31
   4.5332580e-31
   4.5152558e-31
   4.4973250e-31
   4.4794654e-31
   4.4616768e-31
   4.4439588e-31
   4.4263111e-31
   4.4087336e-31
   4.3912258e-31
   4.3737876e-31
   4.3564186e-31
   4.3391186e-31
   4.3218873e-31
   4.3047244e-31
   4.2876297e-31
   4.2706028e-31
   4.2536436e-31
   4.2367517e-31
   4.2199269e-31
   4.2031690e-31
   4.1864775e-31
   4.1698524e-31
   4.1532933e-31
   4.1367999e-31
   4.1203720e-31
   4.1040094e-31
   4.0877117e-31
   4.0714788e-31
   4.0553103e-31
   4.0392061e-31
   4.0231658e-31
   4.0071892e-31
   3.9912760e-31
   3.9754260e-31
   3.9596390e-31
   3.9439147e-31
   3.9282528e-31
   3.9126531e-31
   3.8971153e-31
   3.8816393e-31
   3.8662247e-31
   3.8508713e-31
   3.8355789e-31
   3.8203472e-31
   3.8051761e-31
   3.7900651e-31
   3.7750142e-31
   3.7600230e-31
   3.7450914e-31
   3.7302191e-31
   3.7154058e-31
   3.7006513e-31
   3.6859555e-31
   3.6713180e-31
   3.6567386e-31
   3.6422172e-31
   3.6277533e-31
   3.6133470e-31
   3.5989978e-31
   3.5847057e-31
   3.5704702e-31
   3.5562913e-31
   3.5421688e-31
   3.5281023e-31
   3.5140916e-31
   3.5001366e-31
   3.4862371e-31
   3.4723927e-31
   3.4586033e-31
   3.4448686e-31
   3.4311885e-31
   3.4175627e-31
   3.4039911e-31
   3.3904733e-31
   3.3770092e-31
   3.3635986e-31
   3.3502412e-31
   3.3369369e-31
   3.3236854e-31
   3.3104865e-31
   3.2973401e-31
   3.2842458e-31
   3.2712036e-31
   3.2582131e-31
   3.2452743e-31
   3.2323868e-31
   3.2195505e-31
   3.2067652e-31
   3.1940306e-31
   3.1813466e-31
   3.1687130e-31
   3.1561296e-31
   3.1435961e-31
   3.1311124e-31
   3.1186782e-31
   3.1062935e-31
   3.0939579e-31
   3.0816713e-31
   3.0694336e-31
   3.0572444e-31
   3.0451036e-31
   3.0330110e-31
   3.0209664e-31
   3.0089697e-31
   2.9970206e-31
   2.9851190e-31
   2.9732646e-31
   2.9614574e-31
   2.9496970e-31
   2.9379833e-31
   2.9263161e-31
   2.9146952e-31
   2.9031205e-31
   2.8915918e-31
   2.8801088e-31
   2.8686715e-31
   2.8572795e-31
   2.8459328e-31
   2.8346312e-31
   2.8233744e-31
   2.8121624e-31
   2.8009949e-31
   2.7898717e-31
   2.7787927e-31
   2.7677577e-31
   2.7567665e-31
   2.7458189e-31
   2.7349148e-31
   2.7240541e-31
   2.7132364e-31
   2.7024618e-31
   2.6917299e-31
   2.6810406e-31
   2.6703938e-31
   2.6597892e-31
   2.6492268e-31
   2.6387063e-31
   2.6282276e-31
   2.6177905e-31
   2.6073949e-31
   2.5970405e-31
   2.5867272e-31
   2.5764550e-31
   2.5662235e-31
   2.5560326e-31
   2.5458822e-31
   2.5357721e-31
   2.5257022e-31
   2.5156722e-31
   2.5056821e-31
   2.4957316e-31
   2.4858207e-31
   2.4759491e-31
   2.4661167e-31
   2.4563234e-31
   2.4465690e-31
   2.4368533e-31
   2.4271762e-31
   2.4175375e-31
   2.4079371e-31
   2.3983748e-31
   2.3888505e-31
   2.3793640e-31
   2.3699151e-31
   2.3605038e-31
   2.3511299e-31
   2.3417932e-31
   2.3324936e-31
   2.3232309e-31
   2.3140050e-31
   2.3048157e-31
   2.2956630e-31
   2.2865465e-31
   2.2774663e-31
   2.2684221e-31
   2.2594139e-31
   2.2504414e-31
   2.2415045e-31
   2.2326032e-31
   2.2237372e-31
   2.2149064e-31
   2.2061106e-31
   2.1973498e-31
   2.1886238e-31
   2.1799325e-31
   2.1712756e-31
   2.1626531e-31
   2.1540649e-31
   2.1455108e-31
   2.1369906e-31
   2.1285043e-31
   2.1200517e-31
   2.1116327e-31
   2.1032470e-31
   2.0948947e-31
   2.0865756e-31
   2.0782895e-31
   2.0700362e-31
   2.0618158e-31
   2.0536280e-31
   2.0454728e-31
   2.0373499e-31
   2.0292592e-31
   2.0212007e-31
   2.0131742e-31
   2.0051796e-31
   1.9972167e-31
   1.9892855e-31
   1.9813857e-31
   1.9735173e-31
   1.9656802e-31
   1.9578742e-31
   1.9500992e-31
   1.9423550e-31
   1.9346416e-31
   1.9269589e-31
   1.9193066e-31
   1.9116848e-31
   1.9040932e-31
   1.8965317e-31
   1.8890003e-31
   1.8814988e-31
   1.8740271e-31
   1.8665850e-31
   1.8591725e-31
   1.8517895e-31
   1.8444357e-31
   1.8371112e-31
   1.8298157e-31
   1.8225492e-31
   1.8153116e-31
   1.8081027e-31
   1.8009225e-31
   1.7937707e-31
   1.7866474e-31
   1.7795524e-31
   1.7724855e-31
   1.7654467e-31
   1.7584358e-31
   1.7514528e-31
   1.7444975e-31
   1.7375698e-31
   1.7306697e-31
   1.7237969e-31
   1.7169515e-31
   1.7101332e-31
   1.7033420e-31
   1.6965777e-31
   1.6898404e-31
   1.6831298e-31
   1.6764458e-31
   1.6697884e-31
   1.6631574e-31
   1.6565527e-31
   1.6499743e-31
   1.6434220e-31
   1.6368957e-31
   1.6303954e-31
   1.6239208e-31
   1.6174720e-31
   1.6110487e-31
   1.6046510e-31
   1.5982787e-31
   1.5919317e-31
   1.5856099e-31
   1.5793132e-31
   1.5730415e-31
   1.5667947e-31
   1.5605727e-31
   1.5543754e-31
   1.5482028e-31
   1.5420546e-31
   1.5359309e-31
   1.5298315e-31
   1.5237563e-31
   1.5177052e-31
   1.5116782e-31
   1.5056751e-31
   1.4996958e-31
   1.4937403e-31
   1.4878084e-31
   1.4819001e-31
   1.4760152e-31
   1.4701537e-31
   1.4643155e-31
   1.4585005e-31
   1.4527086e-31
   1.4469396e-31
   1.4411936e-31
   1.4354704e-31
   1.4297700e-31
   1.4240921e-31
   1.4184368e-31
   1.4128040e-31
   1.4071935e-31
   1.4016054e-31
   1.3960394e-31
   1.3904955e-31
   1.3849736e-31
   1.3794737e-31
   1.3739956e-31
   1.3685392e-31
   1.3631045e-31
   1.3576914e-31
   1.3522998e-31
   1.3469296e-31
   1.3415808e-31
   1.3362532e-31
   1.3309467e-31
   1.3256613e-31
   1.3203969e-31
   1.3151534e-31
   1.3099307e-31
   1.3047288e-31
   1.2995475e-31
   1.2943868e-31
   1.2892466e-31
   1.2841268e-31
   1.2790273e-31
   1.2739481e-31
   1.2688891e-31
   1.2638501e-31
   1.2588312e-31
   1.2538322e-31
   1.2488530e-31
   1.2438936e-31
   1.2389539e-31
   1.2340338e-31
   1.2291333e-31
   1.2242522e-31
   1.2193905e-31
   1.2145481e-31
   1.2097250e-31
   1.2049210e-31
   1.2001361e-31
   1.1953701e-31
   1.1906231e-31
   1.1858950e-31
   1.1811856e-31
   1.1764949e-31
   1.1718229e-31
   1.1671694e-31
   1.1625344e-31
   1.1579178e-31
   1.1533195e-31
   1.1487395e-31
   1.1441777e-31
   1.1396340e-31
   1.1351083e-31
   1.1306006e-31
   1.1261109e-31
   1.1216389e-31
   1.1171847e-31
   1.1127482e-31
   1.1083293e-31
   1.1039279e-31
   1.0995441e-31
   1.0951776e-31
   1.0908285e-31
   1.0864966e-31
   1.0821820e-31
   1.0778845e-31
   1.0736040e-31
   1.0693406e-31
   1.0650941e-31
   1.0608644e-31
   1.0566516e-31
   1.0524554e-31
   1.0482760e-31
   1.0441131e-31
   1.0399668e-31
   1.0358369e-31
   1.0317235e-31
   1.0276263e-31
   1.0235455e-31
   1.0194808e-31
   1.0154323e-31
   1.0113998e-31
   1.0073834e-31
   1.0033829e-31
   9.9939836e-32
   9.9542960e-32
   9.9147659e-32
   9.8753929e-32
   9.8361762e-32
   9.7971152e-32
   9.7582093e-32
   9.7194580e-32
   9.6808605e-32
   9.6424163e-32
   9.6041248e-32
   9.5659854e-32
   9.5279974e-32
   9.4901602e-32
   9.4524733e-32
   9.4149361e-32
   9.3775480e-32
   9.3403083e-32
   9.3032165e-32
   9.2662720e-32
   9.2294742e-32
   9.1928225e-32
   9.1563164e-32
   9.1199553e-32
   9.0837385e-32
   9.0476656e-32
   9.0117359e-32
   8.9759489e-32
   8.9403041e-32
   8.9048007e-32
   8.8694384e-32
   8.8342165e-32
   8.7991345e-32
   8.7641918e-32
   8.7293878e-32
   8.6947221e-32
   8.6601940e-32
   8.6258030e-32
   8.5915486e-32
   8.5574303e-32
   8.5234474e-32
   8.4895995e-32
   8.4558860e-32
   8.4223063e-32
   8.3888601e-32
   8.3555466e-32
   8.3223655e-32
   8.2893161e-32
   8.2563979e-32
   8.2236105e-32
   8.1909533e-32
   8.1584257e-32
   8.1260274e-32
   8.0937577e-32
   8.0616161e-32
   8.0296022e-32
   7.9977154e-32
   7.9659552e-32
   7.9343212e-32
   7.9028128e-32
   7.8714295e-32
   7.8401709e-32
   7.8090363e-32
   7.7780255e-32
   7.7471377e-32
   7.7163726e-32
   7.6857297e-32
   7.6552085e-32
   7.6248085e-32
   7.5945292e-32
   7.5643702e-32
   7.5343309e-32
   7.5044109e-32
   7.4746097e-32
   7.4449269e-32
   7.4153620e-32
   7.3859144e-32
   7.3565838e-32
   7.3273697e-32
   7.2982716e-32
   7.2692890e-32
   7.2404216e-32
   7.2116687e-32
   7.1830301e-32
   7.1545052e-32
   7.1260935e-32
   7.0977947e-32
   7.0696083e-32
   7.0415338e-32
   7.0135708e-32
   6.9857188e-32
   6.9579774e-32
   6.9303462e-32
   6.9028248e-32
   6.8754126e-32
   6.8481093e-32
   6.8209144e-32
   6.7938275e-32
   6.7668481e-32
   6.7399759e-32
   6.7132105e-32
   6.6865513e-32
   6.6599980e-32
   6.6335501e-32
   6.6072072e-32
   6.5809690e-32
   6.5548350e-32
   6.5288047e-32
   6.5028778e-32
   6.4770539e-32
   6.4513325e-32
   6.4257133e-32
   6.4001958e-32
   6.3747796e-32
   6.3494644e-32
   6.3242497e-32
   6.2991351e-32
   6.2741203e-32
   6.2492048e-32
   6.2243882e-32
   6.1996702e-32
   6.1750504e-32
   6.1505283e-32
   6.1261036e-32
   6.1017759e-32
   6.0775448e-32
   6.0534100e-32
   6.0293709e-32
   6.0054274e-32
   5.9815789e-32
   5.9578251e-32
   5.9341657e-32
   5.9106002e-32
   5.8871283e-32
   5.8637496e-32
   5.8404638e-32
   5.8172704e-32
   5.7941691e-32
   5.7711596e-32
   5.7482414e-32
   5.7254143e-32
   5.7026778e-32
   5.6800315e-32
   5.6574753e-32
   5.6350086e-32
   5.6126311e-32
   5.5903425e-32
   5.5681423e-32
   5.5460304e-32
   5.5240063e-32
   5.5020696e-32
   5.4802200e-32
   5.4584572e-32
   5.4367808e-32
   5.4151905e-32
   5.3936860e-32
   5.3722668e-32
   5.3509327e-32
   5.3296834e-32
   5.3085184e-32
   5.2874374e-32
   5.2664402e-32
   5.2455264e-32
   5.2246956e-32
   5.2039475e-32
   5.1832818e-32
   5.1626982e-32
   5.1421963e-32
   5.1217759e-32
   5.1014365e-32
   5.0811779e-32
   5.0609998e-32
   5.0409018e-32
   5.0208836e-32
   5.0009449e-32
   4.9810854e-32
   4.9613047e-32
   4.9416026e-32
   4.9219788e-32
   4.9024328e-32
   4.8829645e-32
   4.8635735e-32
   4.8442595e-32
   4.8250222e-32
   4.8058613e-32
   4.7867765e-32
   4.7677675e-32
   4.7488339e-32
   4.7299756e-32
   4.7111921e-32
   4.6924832e-32
   4.6738487e-32
   4.6552881e-32
   4.6368012e-32
   4.6183878e-32
   4.6000474e-32
   4.5817800e-32
   4.5635850e-32
   4.5454623e-32
   4.5274116e-32
   4.5094325e-32
   4.4915249e-32
   4.4736883e-32
   4.4559226e-32
   4.4382275e-32
   4.4206026e-32
   4.4030477e-32
   4.3855625e-32
   4.3681468e-32
   4.3508002e-32
   4.3335225e-32
   4.3163134e-32
   4.2991727e-32
   4.2821000e-32
   4.2650951e-32
   4.2481578e-32
   4.2312877e-32
   4.2144846e-32
   4.1977482e-32
   4.1810783e-32
   4.1644746e-32
   4.1479368e-32
   4.1314647e-32
   4.1150581e-32
   4.0987165e-32
   4.0824399e-32
   4.0662279e-32
   4.0500803e-32
   4.0339968e-32
   4.0179772e-32
   4.0020212e-32
   3.9861285e-32
   3.9702990e-32
   3.9545323e-32
   3.9388283e-32
   3.9231866e-32
   3.9076070e-32
   3.8920893e-32
   3.8766332e-32
   3.8612385e-32
   3.8459049e-32
   3.8306323e-32
   3.8154202e-32
   3.8002686e-32
   3.7851772e-32
   3.7701456e-32
   3.7551738e-32
   3.7402614e-32
   3.7254083e-32
   3.7106141e-32
   3.6958787e-32
   3.6812018e-32
   3.6665832e-32
   3.6520226e-32
   3.6375199e-32
   3.6230747e-32
   3.6086869e-32
   3.5943563e-32
   3.5800825e-32
   3.5658655e-32
   3.5517049e-32
   3.5376005e-32
   3.5235521e-32
   3.5095596e-32
   3.4956226e-32
   3.4817409e-32
   3.4679144e-32
   3.4541428e-32
   3.4404258e-32
   3.4267634e-32
   3.4131552e-32
   3.3996010e-32
   3.3861007e-32
   3.3726540e-32
   3.3592606e-32
   3.3459205e-32
   3.3326333e-32
   3.3193989e-32
   3.3062171e-32
   3.2930876e-32
   3.2800102e-32
   3.2669848e-32
   3.2540111e-32
   3.2410889e-32
   3.2282181e-32
   3.2153983e-32
   3.2026295e-32
   3.1899113e-32
   3.1772437e-32
   3.1646264e-32
   3.1520592e-32
   3.1395418e-32
   3.1270742e-32
   3.1146562e-32
   3.1022874e-32
   3.0899677e-32
   3.0776970e-32
   3.0654750e-32
   3.0533015e-32
   3.0411764e-32
   3.0290994e-32
   3.0170704e-32
   3.0050891e-32
   2.9931554e-32
   2.9812692e-32
   2.9694301e-32
   2.9576380e-32
   2.9458928e-32
   2.9341942e-32
   2.9225421e-32
   2.9109362e-32
   2.8993764e-32
   2.8878625e-32
   2.8763944e-32
   2.8649718e-32
   2.8535946e-32
   2.8422625e-32
   2.8309754e-32
   2.8197332e-32
   2.8085356e-32
   2.7973825e-32
   2.7862736e-32
   2.7752089e-32
   2.7641881e-32
   2.7532111e-32
   2.7422777e-32
   2.7313877e-32
   2.7205409e-32
   2.7097372e-32
   2.6989765e-32
   2.6882584e-32
   2.6775829e-32
   2.6669498e-32
   2.6563590e-32
   2.6458101e-32
   2.6353032e-32
   2.6248380e-32
   2.6144144e-32
   2.6040322e-32
   2.5936911e-32
   2.5833912e-32
   2.5731322e-32
   2.5629138e-32
   2.5527361e-32
   2.5425988e-32
   2.5325018e-32
   2.5224448e-32
   2.5124278e-32
   2.5024506e-32
   2.4925129e-32
   2.4826148e-32
   2.4727559e-32
   2.4629362e-32
   2.4531556e-32
   2.4434137e-32
   2.4337105e-32
   2.4240459e-32
   2.4144196e-32
   2.4048316e-32
   2.3952816e-32
   2.3857696e-32
   2.3762953e-32
   2.3668587e-32
   2.3574596e-32
   2.3480977e-32
   2.3387731e-32
   2.3294854e-32
   2.3202347e-32
   2.3110207e-32
   2.3018433e-32
   2.2927023e-32
   2.2835976e-32
   2.2745291e-32
   2.2654966e-32
   2.2565000e-32
   2.2475390e-32
   2.2386137e-32
   2.2297238e-32
   2.2208693e-32
   2.2120499e-32
   2.2032655e-32
   2.1945160e-32
   2.1858012e-32
   2.1771210e-32
   2.1684754e-32
   2.1598640e-32
   2.1512869e-32
   2.1427438e-32
   2.1342346e-32
   2.1257592e-32
   2.1173175e-32
   2.1089093e-32
   2.1005345e-32
   2.0921930e-32
   2.0838846e-32
   2.0756091e-32
   2.0673666e-32
   2.0591567e-32
   2.0509795e-32
   2.0428347e-32
   2.0347223e-32
   2.0266421e-32
   2.0185940e-32
   2.0105779e-32
   2.0025936e-32
   1.9946410e-32
   1.9867199e-32
   1.9788304e-32
   1.9709721e-32
   1.9631451e-32
   1.9553491e-32
   1.9475842e-32
   1.9398500e-32
   1.9321466e-32
   1.9244737e-32
   1.9168313e-32
   1.9092193e-32
   1.9016375e-32
   1.8940858e-32
   1.8865641e-32
   1.8790723e-32
   1.8716102e-32
   1.8641777e-32
   1.8567748e-32
   1.8494012e-32
   1.8420570e-32
   1.8347419e-32
   1.8274558e-32
   1.8201987e-32
   1.8129705e-32
   1.8057709e-32
   1.7985999e-32
   1.7914574e-32
   1.7843432e-32
   1.7772573e-32
   1.7701995e-32
   1.7631698e-32
   1.7561680e-32
   1.7491940e-32
   1.7422477e-32
   1.7353289e-32
   1.7284377e-32
   1.7215738e-32
   1.7147371e-32
   1.7079277e-32
   1.7011452e-32
   1.6943897e-32
   1.6876610e-32
   1.6809591e-32
   1.6742837e-32
   1.6676349e-32
   1.6610124e-32
   1.6544163e-32
   1.6478464e-32
   1.6413025e-32
   1.6347846e-32
   1.6282927e-32
   1.6218265e-32
   1.6153859e-32
   1.6089710e-32
   1.6025815e-32
   1.5962174e-32
   1.5898786e-32
   1.5835649e-32
   1.5772764e-32
   1.5710128e-32
   1.5647740e-32
   1.5585601e-32
   1.5523708e-32
   1.5462061e-32
   1.5400659e-32
   1.5339500e-32
   1.5278585e-32
   1.5217911e-32
   1.5157478e-32
   1.5097286e-32
   1.5037332e-32
   1.4977617e-32
   1.4918138e-32
   1.4858896e-32
   1.4799889e-32
   1.4741116e-32
   1.4682577e-32
   1.4624270e-32
   1.4566195e-32
   1.4508350e-32
   1.4450736e-32
   1.4393350e-32
   1.4336191e-32
   1.4279260e-32
   1.4222555e-32
   1.4166075e-32
   1.4109819e-32
   1.4053787e-32
   1.3997977e-32
   1.3942389e-32
   1.3887022e-32
   1.3831874e-32
   1.3776946e-32
   1.3722235e-32
   1.3667742e-32
   1.3613466e-32
   1.3559404e-32
   1.3505558e-32
   1.3451925e-32
   1.3398506e-32
   1.3345298e-32
   1.3292302e-32
   1.3239516e-32
   1.3186940e-32
   1.3134573e-32
   1.3082413e-32
   1.3030461e-32
   1.2978715e-32
   1.2927174e-32
   1.2875839e-32
   1.2824707e-32
   1.2773778e-32
   1.2723051e-32
   1.2672526e-32
   1.2622202e-32
   1.2572077e-32
   1.2522151e-32
   1.2472424e-32
   1.2422894e-32
   1.2373561e-32
   1.2324423e-32
   1.2275481e-32
   1.2226733e-32
   1.2178179e-32
   1.2129818e-32
   1.2081648e-32
   1.2033670e-32
   1.1985883e-32
   1.1938285e-32
   1.1890876e-32
   1.1843656e-32
   1.1796623e-32
   1.1749776e-32
   1.1703116e-32
   1.1656641e-32
   1.1610351e-32
   1.1564245e-32
   1.1518321e-32
   1.1472580e-32
   1.1427021e-32
   1.1381642e-32
   1.1336444e-32
   1.1291425e-32
   1.1246585e-32
   1.1201923e-32
   1.1157439e-32
   1.1113131e-32
   1.1068999e-32
   1.1025042e-32
   1.0981260e-32
   1.0937652e-32
   1.0894217e-32
   1.0850954e-32
   1.0807863e-32
   1.0764944e-32
   1.0722194e-32
   1.0679615e-32
   1.0637205e-32
   1.0594963e-32
   1.0552888e-32
   1.0510981e-32
   1.0469240e-32
   1.0427666e-32
   1.0386256e-32
   1.0345010e-32
   1.0303929e-32
   1.0263010e-32
   1.0222254e-32
   1.0181660e-32
   1.0141227e-32
   1.0100955e-32
   1.0060842e-32
   1.0020889e-32
   9.9810946e-33
   9.9414581e-33
   9.9019791e-33
   9.8626568e-33
   9.8234906e-33
   9.7844801e-33
   9.7456244e-33
   9.7069230e-33
   9.6683753e-33
   9.6299807e-33
   9.5917386e-33
   9.5536483e-33
   9.5157093e-33
   9.4779210e-33
   9.4402827e-33
   9.4027939e-33
   9.3654539e-33
   9.3282623e-33
   9.2912183e-33
   9.2543214e-33
   9.2175711e-33
   9.1809667e-33
   9.1445077e-33
   9.1081934e-33
   9.0720234e-33
   9.0359970e-33
   9.0001137e-33
   8.9643728e-33
   8.9287739e-33
   8.8933164e-33
   8.8579997e-33
   8.8228232e-33
   8.7877864e-33
   8.7528888e-33
   8.7181297e-33
   8.6835086e-33
   8.6490251e-33
   8.6146785e-33
   8.5804683e-33
   8.5463939e-33
   8.5124549e-33
   8.4786506e-33
   8.4449806e-33
   8.4114443e-33
   8.3780411e-33
   8.3447706e-33
   8.3116323e-33
   8.2786255e-33
   8.2457498e-33
   8.2130047e-33
   8.1803896e-33
   8.1479040e-33
   8.1155474e-33
   8.0833193e-33
   8.0512192e-33
   8.0192466e-33
   7.9874009e-33
   7.9556817e-33
   7.9240885e-33
   7.8926207e-33
   7.8612779e-33
   7.8300595e-33
   7.7989652e-33
   7.7679943e-33
   7.7371464e-33
   7.7064210e-33
   7.6758176e-33
   7.6453358e-33
   7.6149750e-33
   7.5847347e-33
   7.5546146e-33
   7.5246140e-33
   7.4947326e-33
   7.4649699e-33
   7.4353254e-33
   7.4057985e-33
   7.3763890e-33
   7.3470962e-33
   7.3179197e-33
   7.2888592e-33
   7.2599140e-33
   7.2310837e-33
   7.2023680e-33
   7.1737663e-33
   7.1452782e-33
   7.1169032e-33
   7.0886408e-33
   7.0604908e-33
   7.0324525e-33
   7.0045255e-33
   6.9767095e-33
   6.9490039e-33
   6.9214083e-33
   6.8939223e-33
   6.8665455e-33
   6.8392774e-33
   6.8121176e-33
   6.7850656e-33
   6.7581211e-33
   6.7312835e-33
   6.7045526e-33
   6.6779278e-33
   6.6514087e-33
   6.6249949e-33
   6.5986860e-33
   6.5724816e-33
   6.5463813e-33
   6.5203846e-33
   6.4944912e-33
   6.4687006e-33
   6.4430123e-33
   6.4174262e-33
   6.3919416e-33
   6.3665582e-33
   6.3412756e-33
   6.3160934e-33
   6.2910112e-33
   6.2660287e-33
   6.2411453e-33
   6.2163608e-33
   6.1916746e-33
   6.1670865e-33
   6.1425961e-33
   6.1182029e-33
   6.0939066e-33
   6.0697067e-33
   6.0456030e-33
   6.0215950e-33
   5.9976823e-33
   5.9738646e-33
   5.9501414e-33
   5.9265125e-33
   5.9029774e-33
   5.8795358e-33
   5.8561873e-33
   5.8329314e-33
   5.8097680e-33
   5.7866965e-33
   5.7637166e-33
   5.7408280e-33
   5.7180303e-33
   5.6953231e-33
   5.6727061e-33
   5.6501789e-33
   5.6277412e-33
   5.6053926e-33
   5.5831327e-33
   5.5609612e-33
   5.5388778e-33
   5.5168821e-33
   5.4949737e-33
   5.4731523e-33
   5.4514176e-33
   5.4297691e-33
   5.4082067e-33
   5.3867299e-33
   5.3653383e-33
   5.3440318e-33
   5.3228098e-33
   5.3016721e-33
   5.2806183e-33
   5.2596482e-33
   5.2387613e-33
   5.2179574e-33
   5.1972361e-33
   5.1765970e-33
   5.1560400e-33
   5.1355646e-33
   5.1151704e-33
   5.0948573e-33
   5.0746248e-33
   5.0544727e-33
   5.0344006e-33
   5.0144083e-33
   4.9944953e-33
   4.9746614e-33
   4.9549062e-33
   4.9352295e-33
   4.9156310e-33
   4.8961102e-33
   4.8766670e-33
   4.8573010e-33
   4.8380120e-33
   4.8187995e-33
   4.7996633e-33
   4.7806031e-33
   4.7616186e-33
   4.7427094e-33
   4.7238754e-33
   4.7051162e-33
   4.6864314e-33
   4.6678209e-33
   4.6492843e-33
   4.6308212e-33
   4.6124315e-33
   4.5941149e-33
   4.5758709e-33
   4.5576994e-33
   4.5396001e-33
   4.5215727e-33
   4.5036168e-33
   4.4857322e-33
   4.4679187e-33
   4.4501759e-33
   4.4325036e-33
   4.4149014e-33
   4.3973692e-33
   4.3799066e-33
   4.3625133e-33
   4.3451891e-33
   4.3279336e-33
   4.3107468e-33
   4.2936281e-33
   4.2765775e-33
   4.2595945e-33
   4.2426790e-33
   4.2258307e-33
   4.2090493e-33
   4.1923345e-33
   4.1756861e-33
   4.1591038e-33
   4.1425873e-33
   4.1261365e-33
   4.1097510e-33
   4.0934305e-33
   4.0771749e-33
   4.0609838e-33
   4.0448570e-33
   4.0287942e-33
   4.0127953e-33
   3.9968598e-33
   3.9809877e-33
   3.9651786e-33
   3.9494323e-33
   3.9337485e-33
   3.9181269e-33
   3.9025674e-33
   3.8870698e-33
   3.8716336e-33
   3.8562587e-33
   3.8409450e-33
   3.8256920e-33
   3.8104996e-33
   3.7953675e-33
   3.7802955e-33
   3.7652834e-33
   3.7503308e-33
   3.7354377e-33
   3.7206037e-33
   3.7058286e-33
   3.6911122e-33
   3.6764542e-33
   3.6618545e-33
   3.6473127e-33
   3.6328286e-33
   3.6184021e-33
   3.6040329e-33
   3.5897207e-33
   3.5754654e-33
   3.5612666e-33
   3.5471243e-33
   3.5330381e-33
   3.5190079e-33
   3.5050334e-33
   3.4911143e-33
   3.4772506e-33
   3.4634419e-33
   3.4496880e-33
   3.4359888e-33
   3.4223440e-33
   3.4087533e-33
   3.3952166e-33
   3.3817337e-33
   3.3683043e-33
   3.3549283e-33
   3.3416053e-33
   3.3283353e-33
   3.3151180e-33
   3.3019531e-33
   3.2888405e-33
   3.2757801e-33
   3.2627714e-33
   3.2498145e-33
   3.2369090e-33
   3.2240547e-33
   3.2112515e-33
   3.1984991e-33
   3.1857974e-33
   3.1731461e-33
   3.1605450e-33
   3.1479940e-33
   3.1354928e-33
   3.1230413e-33
   3.1106392e-33
   3.0982864e-33
   3.0859826e-33
   3.0737277e-33
   3.0615215e-33
   3.0493637e-33
   3.0372542e-33
   3.0251928e-33
   3.0131793e-33
   3.0012135e-33
   2.9892952e-33
   2.9774243e-33
   2.9656005e-33
   2.9538236e-33
   2.9420935e-33
   2.9304100e-33
   2.9187729e-33
   2.9071820e-33
   2.8956372e-33
   2.8841381e-33
   2.8726848e-33
   2.8612769e-33
   2.8499143e-33
   2.8385969e-33
   2.8273244e-33
   2.8160966e-33
   2.8049135e-33
   2.7937747e-33
   2.7826802e-33
   2.7716298e-33
   2.7606232e-33
   2.7496604e-33
   2.7387410e-33
   2.7278651e-33
   2.7170323e-33
   2.7062425e-33
   2.6954956e-33
   2.6847914e-33
   2.6741297e-33
   2.6635103e-33
   2.6529331e-33
   2.6423979e-33
   2.6319045e-33
   2.6214528e-33
   2.6110426e-33
   2.6006738e-33
   2.5903461e-33
   2.5800594e-33
   2.5698136e-33
   2.5596085e-33
   2.5494439e-33
   2.5393197e-33
   2.5292356e-33
   2.5191917e-33
   2.5091876e-33
   2.4992232e-33
   2.4892984e-33
   2.4794130e-33
   2.4695669e-33
   2.4597598e-33
   2.4499918e-33
   2.4402625e-33
   2.4305718e-33
   2.4209196e-33
   2.4113058e-33
   2.4017301e-33
   2.3921925e-33
   2.3826927e-33
   2.3732307e-33
   2.3638062e-33
   2.3544192e-33
   2.3450694e-33
   2.3357568e-33
   2.3264811e-33
   2.3172423e-33
   2.3080402e-33
   2.2988746e-33
   2.2897454e-33
   2.2806525e-33
   2.2715957e-33
   2.2625748e-33
   2.2535898e-33
   2.2446404e-33
   2.2357266e-33
   2.2268482e-33
   2.2180051e-33
   2.2091970e-33
   2.2004240e-33
   2.1916857e-33
   2.1829822e-33
   2.1743133e-33
   2.1656787e-33
   2.1570785e-33
   2.1485124e-33
   2.1399803e-33
   2.1314821e-33
   2.1230177e-33
   2.1145869e-33
   2.1061895e-33
   2.0978255e-33
   2.0894947e-33
   2.0811970e-33
   2.0729323e-33
   2.0647003e-33
   2.0565011e-33
   2.0483344e-33
   2.0402001e-33
   2.0320982e-33
   2.0240284e-33
   2.0159907e-33
   2.0079849e-33
   2.0000109e-33
   1.9920685e-33
   1.9841577e-33
   1.9762783e-33
   1.9684302e-33
   1.9606133e-33
   1.9528274e-33
   1.9450724e-33
   1.9373482e-33
   1.9296547e-33
   1.9219917e-33
   1.9143592e-33
   1.9067570e-33
   1.8991850e-33
   1.8916430e-33
   1.8841310e-33
   1.8766488e-33
   1.8691964e-33
   1.8617735e-33
   1.8543801e-33
   1.8470161e-33
   1.8396813e-33
   1.8323757e-33
   1.8250990e-33
   1.8178513e-33
   1.8106323e-33
   1.8034420e-33
   1.7962803e-33
   1.7891469e-33
   1.7820420e-33
   1.7749652e-33
   1.7679165e-33
   1.7608959e-33
   1.7539031e-33
   1.7469381e-33
   1.7400007e-33
   1.7330909e-33
   1.7262085e-33
   1.7193535e-33
   1.7125257e-33
   1.7057250e-33
   1.6989513e-33
   1.6922045e-33
   1.6854845e-33
   1.6787912e-33
   1.6721244e-33
   1.6654842e-33
   1.6588703e-33
   1.6522826e-33
   1.6457212e-33
   1.6391858e-33
   1.6326763e-33
   1.6261927e-33
   1.6197348e-33
   1.6133026e-33
   1.6068959e-33
   1.6005147e-33
   1.5941588e-33
   1.5878282e-33
   1.5815227e-33
   1.5752422e-33
   1.5689867e-33
   1.5627560e-33
   1.5565500e-33
   1.5503687e-33
   1.5442120e-33
   1.5380797e-33
   1.5319717e-33
   1.5258880e-33
   1.5198285e-33
   1.5137930e-33
   1.5077815e-33
   1.5017939e-33
   1.4958300e-33
   1.4898899e-33
   1.4839733e-33
   1.4780802e-33
   1.4722105e-33
   1.4663641e-33
   1.4605410e-33
   1.4547409e-33
   1.4489639e-33
   1.4432099e-33
   1.4374787e-33
   1.4317702e-33
   1.4260844e-33
   1.4204212e-33
   1.4147805e-33
   1.4091622e-33
   1.4035662e-33
   1.3979924e-33
   1.3924408e-33
   1.3869112e-33
   1.3814036e-33
   1.3759178e-33
   1.3704538e-33
   1.3650115e-33
   1.3595909e-33
   1.3541917e-33
   1.3488140e-33
   1.3434577e-33
   1.3381226e-33
   1.3328087e-33
   1.3275159e-33
   1.3222441e-33
   1.3169933e-33
   1.3117633e-33
   1.3065541e-33
   1.3013656e-33
   1.2961977e-33
   1.2910503e-33
   1.2859233e-33
   1.2808167e-33
   1.2757304e-33
   1.2706643e-33
   1.2656183e-33
   1.2605923e-33
   1.2555863e-33
   1.2506002e-33
   1.2456338e-33
   1.2406872e-33
   1.2357603e-33
   1.2308529e-33
   1.2259650e-33
   1.2210965e-33
   1.2162473e-33
   1.2114174e-33
   1.2066067e-33
   1.2018151e-33
   1.1970425e-33
   1.1922888e-33
   1.1875541e-33
   1.1828381e-33
   1.1781409e-33
   1.1734623e-33
   1.1688023e-33
   1.1641608e-33
   1.1595377e-33
   1.1549330e-33
   1.1503466e-33
   1.1457784e-33
   1.1412284e-33
   1.1366964e-33
   1.1321824e-33
   1.1276863e-33
   1.1232081e-33
   1.1187476e-33
   1.1143049e-33
   1.1098799e-33
   1.1054724e-33
   1.1010823e-33
   1.0967098e-33
   1.0923546e-33
   1.0880167e-33
   1.0836960e-33
   1.0793925e-33
   1.0751060e-33
   1.0708366e-33
   1.0665842e-33
   1.0623486e-33
   1.0581298e-33
   1.0539278e-33
   1.0497425e-33
   1.0455738e-33
   1.0414217e-33
   1.0372861e-33
   1.0331668e-33
   1.0290640e-33
   1.0249774e-33
   1.0209071e-33
   1.0168529e-33
   1.0128148e-33
   1.0087928e-33
   1.0047867e-33
   1.0007965e-33
   9.9682222e-34
   9.9286368e-34
   9.8892087e-34
   9.8499371e-34
   9.8108215e-34
   9.7718612e-34
   9.7330556e-34
   9.6944042e-34
   9.6559062e-34
   9.6175611e-34
   9.5793683e-34
   9.5413272e-34
   9.5034371e-34
   9.4656975e-34
   9.4281077e-34
   9.3906673e-34
   9.3533755e-34
   9.3162318e-34
   9.2792356e-34
   9.2423863e-34
   9.2056834e-34
   9.1691262e-34
   9.1327142e-34
   9.0964468e-34
   9.0603234e-34
   9.0243435e-34
   8.9885064e-34
   8.9528117e-34
   8.9172587e-34
   8.8818469e-34
   8.8465757e-34
   8.8114446e-34
   8.7764530e-34
   8.7416003e-34
   8.7068861e-34
   8.6723097e-34
   8.6378706e-34
   8.6035683e-34
   8.5694022e-34
   8.5353718e-34
   8.5014765e-34
   8.4677159e-34
   8.4340893e-34
   8.4005962e-34
   8.3672361e-34
   8.3340086e-34
   8.3009129e-34
   8.2679487e-34
   8.2351154e-34
   8.2024125e-34
   8.1698395e-34
   8.1373958e-34
   8.1050809e-34
   8.0728944e-34
   8.0408357e-34
   8.0089043e-34
   7.9770997e-34
   7.9454214e-34
   7.9138689e-34
   7.8824418e-34
   7.8511394e-34
   7.8199613e-34
   7.7889070e-34
   7.7579761e-34
   7.7271679e-34
   7.6964822e-34
   7.6659183e-34
   7.6354757e-34
   7.6051541e-34
   7.5749528e-34
   7.5448715e-34
   7.5149097e-34
   7.4850668e-34
   7.4553425e-34
   7.4257362e-34
   7.3962474e-34
   7.3668758e-34
   7.3376208e-34
   7.3084820e-34
   7.2794589e-34
   7.2505510e-34
   7.2217580e-34
   7.1930792e-34
   7.1645144e-34
   7.1360630e-34
   7.1077246e-34
   7.0794988e-34
   7.0513850e-34
   7.0233829e-34
   6.9954919e-34
   6.9677117e-34
   6.9400419e-34
   6.9124819e-34
   6.8850314e-34
   6.8576899e-34
   6.8304569e-34
   6.8033321e-34
   6.7763151e-34
   6.7494053e-34
   6.7226023e-34
   6.6959058e-34
   6.6693154e-34
   6.6428305e-34
   6.6164508e-34
   6.5901759e-34
   6.5640053e-34
   6.5379386e-34
   6.5119754e-34
   6.4861154e-34
   6.4603580e-34
   6.4347029e-34
   6.4091497e-34
   6.3836980e-34
   6.3583474e-34
   6.3330974e-34
   6.3079477e-34
   6.2828979e-34
   6.2579475e-34
   6.2330962e-34
   6.2083436e-34
   6.1836894e-34
   6.1591330e-34
   6.1346741e-34
   6.1103124e-34
   6.0860474e-34
   6.0618788e-34
   6.0378061e-34
   6.0138290e-34
   5.9899472e-34
   5.9661602e-34
   5.9424677e-34
   5.9188692e-34
   5.8953645e-34
   5.8719531e-34
   5.8486346e-34
   5.8254088e-34
   5.8022752e-34
   5.7792335e-34
   5.7562833e-34
   5.7334242e-34
   5.7106559e-34
   5.6879780e-34
   5.6653901e-34
   5.6428920e-34
   5.6204832e-34
   5.5981634e-34
   5.5759323e-34
   5.5537894e-34
   5.5317344e-34
   5.5097670e-34
   5.4878869e-34
   5.4660937e-34
   5.4443870e-34
   5.4227665e-34
   5.4012318e-34
   5.3797827e-34
   5.3584188e-34
   5.3371397e-34
   5.3159451e-34
   5.2948346e-34
   5.2738080e-34
   5.2528649e-34
   5.2320050e-34
   5.2112279e-34
   5.1905333e-34
   5.1699209e-34
   5.1493903e-34
   5.1289413e-34
   5.1085735e-34
   5.0882866e-34
   5.0680802e-34
   5.0479541e-34
   5.0279079e-34
   5.0079413e-34
   4.9880540e-34
   4.9682457e-34
   4.9485160e-34
   4.9288647e-34
   4.9092914e-34
   4.8897958e-34
   4.8703777e-34
   4.8510367e-34
   4.8317725e-34
   4.8125848e-34
   4.7934732e-34
   4.7744376e-34
   4.7554776e-34
   4.7365929e-34
   4.7177831e-34
   4.6990481e-34
   4.6803874e-34
   4.6618009e-34
   4.6432882e-34
   4.6248490e-34
   4.6064830e-34
   4.5881899e-34
   4.5699695e-34
   4.5518215e-34
   4.5337455e-34
   4.5157413e-34
   4.4978086e-34
   4.4799471e-34
   4.4621565e-34
   4.4444366e-34
   4.4267871e-34
   4.4092076e-34
   4.3916980e-34
   4.3742579e-34
   4.3568870e-34
   4.3395852e-34
   4.3223520e-34
   4.3051873e-34
   4.2880907e-34
   4.2710620e-34
   4.2541010e-34
   4.2372073e-34
   4.2203807e-34
   4.2036209e-34
   4.1869277e-34
   4.1703008e-34
   4.1537399e-34
   4.1372447e-34
   4.1208151e-34
   4.1044507e-34
   4.0881513e-34
   4.0719166e-34
   4.0557464e-34
   4.0396404e-34
   4.0235984e-34
   4.0076201e-34
   3.9917052e-34
   3.9758535e-34
   3.9600648e-34
   3.9443388e-34
   3.9286752e-34
   3.9130738e-34
   3.8975344e-34
   3.8820567e-34
   3.8666404e-34
   3.8512854e-34
   3.8359914e-34
   3.8207580e-34
   3.8055852e-34
   3.7904727e-34
   3.7754201e-34
   3.7604273e-34
   3.7454941e-34
   3.7306202e-34
   3.7158053e-34
   3.7010493e-34
   3.6863518e-34
   3.6717128e-34
   3.6571318e-34
   3.6426088e-34
   3.6281434e-34
   3.6137355e-34
   3.5993848e-34
   3.5850911e-34
   3.5708542e-34
   3.5566738e-34
   3.5425497e-34
   3.5284816e-34
   3.5144695e-34
   3.5005130e-34
   3.4866119e-34
   3.4727661e-34
   3.4589752e-34
   3.4452390e-34
   3.4315575e-34
   3.4179302e-34
   3.4043571e-34
   3.3908379e-34
   3.3773723e-34
   3.3639603e-34
   3.3506015e-34
   3.3372957e-34
   3.3240428e-34
   3.3108425e-34
   3.2976947e-34
   3.2845990e-34
   3.2715554e-34
   3.2585635e-34
   3.2456232e-34
   3.2327344e-34
   3.2198967e-34
   3.2071100e-34
   3.1943741e-34
   3.1816887e-34
   3.1690537e-34
   3.1564689e-34
   3.1439341e-34
   3.1314491e-34
   3.1190136e-34
   3.1066275e-34
   3.0942906e-34
   3.0820027e-34
   3.0697636e-34
   3.0575731e-34
   3.0454310e-34
   3.0333371e-34
   3.0212913e-34
   3.0092933e-34
   2.9973429e-34
   2.9854400e-34
   2.9735844e-34
   2.9617758e-34
   2.9500141e-34
   2.9382992e-34
   2.9266307e-34
   2.9150086e-34
   2.9034327e-34
   2.8919027e-34
   2.8804185e-34
   2.8689799e-34
   2.8575868e-34
   2.8462389e-34
   2.8349360e-34
   2.8236780e-34
   2.8124648e-34
   2.8012960e-34
   2.7901717e-34
   2.7790915e-34
   2.7680553e-34
   2.7570629e-34
   2.7461142e-34
   2.7352089e-34
   2.7243470e-34
   2.7135282e-34
   2.7027524e-34
   2.6920193e-34
   2.6813289e-34
   2.6706809e-34
   2.6600752e-34
   2.6495117e-34
   2.6389900e-34
   2.6285102e-34
   2.6180720e-34
   2.6076752e-34
   2.5973197e-34
   2.5870054e-34
   2.5767320e-34
   2.5664994e-34
   2.5563074e-34
   2.5461559e-34
   2.5360448e-34
   2.5259737e-34
   2.5159427e-34
   2.5059515e-34
   2.4960000e-34
   2.4860880e-34
   2.4762154e-34
   2.4663819e-34
   2.4565875e-34
   2.4468321e-34
   2.4371153e-34
   2.4274372e-34
   2.4177974e-34
   2.4081960e-34
   2.3986327e-34
   2.3891073e-34
   2.3796198e-34
   2.3701700e-34
   2.3607577e-34
   2.3513827e-34
   2.3420450e-34
   2.3327444e-34
   2.3234807e-34
   2.3142538e-34
   2.3050636e-34
   2.2959098e-34
   2.2867924e-34
   2.2777112e-34
   2.2686661e-34
   2.2596568e-34
   2.2506834e-34
   2.2417456e-34
   2.2328433e-34
   2.2239763e-34
   2.2151445e-34
   2.2063479e-34
   2.1975861e-34
   2.1888592e-34
   2.1801669e-34
   2.1715091e-34
   2.1628857e-34
   2.1542965e-34
   2.1457415e-34
   2.1372204e-34
   2.1287332e-34
   2.1202797e-34
   2.1118597e-34
   2.1034732e-34
   2.0951200e-34
   2.0867999e-34
   2.0785129e-34
   2.0702588e-34
   2.0620375e-34
   2.0538489e-34
   2.0456927e-34
   2.0375689e-34
   2.0294774e-34
   2.0214181e-34
   2.0133907e-34
   2.0053952e-34
   1.9974315e-34
   1.9894994e-34
   1.9815988e-34
   1.9737295e-34
   1.9658916e-34
   1.9580847e-34
   1.9503089e-34
   1.9425639e-34
   1.9348497e-34
   1.9271661e-34
   1.9195130e-34
   1.9118903e-34
   1.9042979e-34
   1.8967356e-34
   1.8892034e-34
   1.8817011e-34
   1.8742286e-34
   1.8667857e-34
   1.8593724e-34
   1.8519886e-34
   1.8446340e-34
   1.8373087e-34
   1.8300125e-34
   1.8227452e-34
   1.8155068e-34
   1.8082972e-34
   1.8011161e-34
   1.7939636e-34
   1.7868395e-34
   1.7797437e-34
   1.7726761e-34
   1.7656365e-34
   1.7586249e-34
   1.7516411e-34
   1.7446851e-34
   1.7377567e-34
   1.7308558e-34
   1.7239823e-34
   1.7171361e-34
   1.7103171e-34
   1.7035251e-34
   1.6967602e-34
   1.6900221e-34
   1.6833107e-34
   1.6766261e-34
   1.6699679e-34
   1.6633362e-34
   1.6567309e-34
   1.6501517e-34
   1.6435987e-34
   1.6370717e-34
   1.6305707e-34
   1.6240954e-34
   1.6176459e-34
   1.6112220e-34
   1.6048236e-34
   1.5984506e-34
   1.5921029e-34
   1.5857804e-34
   1.5794830e-34
   1.5732106e-34
   1.5669632e-34
   1.5607405e-34
   1.5545426e-34
   1.5483692e-34
   1.5422204e-34
   1.5360960e-34
   1.5299960e-34
   1.5239201e-34
   1.5178684e-34
   1.5118407e-34
   1.5058370e-34
   1.4998570e-34
   1.4939009e-34
   1.4879684e-34
   1.4820594e-34
   1.4761739e-34
   1.4703118e-34
   1.4644730e-34
   1.4586573e-34
   1.4528648e-34
   1.4470952e-34
   1.4413486e-34
   1.4356248e-34
   1.4299237e-34
   1.4242452e-34
   1.4185894e-34
   1.4129559e-34
   1.4073448e-34
   1.4017561e-34
   1.3961895e-34
   1.3906450e-34
   1.3851225e-34
   1.3796220e-34
   1.3741433e-34
   1.3686864e-34
   1.3632511e-34
   1.3578374e-34
   1.3524452e-34
   1.3470745e-34
   1.3417250e-34
   1.3363968e-34
   1.3310898e-34
   1.3258038e-34
   1.3205389e-34
   1.3152948e-34
   1.3100716e-34
   1.3048691e-34
   1.2996872e-34
   1.2945260e-34
   1.2893852e-34
   1.2842649e-34
   1.2791649e-34
   1.2740851e-34
   1.2690255e-34
   1.2639860e-34
   1.2589665e-34
   1.2539670e-34
   1.2489873e-34
   1.2440274e-34
   1.2390871e-34
   1.2341665e-34
   1.2292655e-34
   1.2243839e-34
   1.2195217e-34
   1.2146787e-34
   1.2098551e-34
   1.2050505e-34
   1.2002651e-34
   1.1954987e-34
   1.1907512e-34
   1.1860225e-34
   1.1813126e-34
   1.1766215e-34
   1.1719489e-34
   1.1672949e-34
   1.1626594e-34
   1.1580423e-34
   1.1534435e-34
   1.1488630e-34
   1.1443007e-34
   1.1397565e-34
   1.1352304e-34
   1.1307222e-34
   1.1262319e-34
   1.1217595e-34
   1.1173048e-34
   1.1128678e-34
   1.1084485e-34
   1.1040466e-34
   1.0996623e-34
   1.0952954e-34
   1.0909458e-34
   1.0866135e-34
   1.0822984e-34
   1.0780004e-34
   1.0737195e-34
   1.0694556e-34
   1.0652086e-34
   1.0609785e-34
   1.0567652e-34
   1.0525686e-34
   1.0483887e-34
   1.0442254e-34
   1.0400786e-34
   1.0359483e-34
   1.0318344e-34
   1.0277368e-34
   1.0236555e-34
   1.0195904e-34
   1.0155415e-34
   1.0115086e-34
   1.0074917e-34
   1.0034908e-34
   9.9950583e-35
   9.9553663e-35
   9.9158321e-35
   9.8764548e-35
   9.8372338e-35
   9.7981687e-35
   9.7592586e-35
   9.7205031e-35
   9.6819015e-35
   9.6434532e-35
   9.6051576e-35
   9.5670140e-35
   9.5290219e-35
   9.4911807e-35
   9.4534898e-35
   9.4159485e-35
   9.3785563e-35
   9.3413126e-35
   9.3042168e-35
   9.2672684e-35
   9.2304666e-35
   9.1938110e-35
   9.1573010e-35
   9.1209359e-35
   9.0847153e-35
   9.0486385e-35
   9.0127049e-35
   8.9769141e-35
   8.9412654e-35
   8.9057583e-35
   8.8703921e-35
   8.8351664e-35
   8.8000806e-35
   8.7651342e-35
   8.7303265e-35
   8.6956570e-35
   8.6611252e-35
   8.6267305e-35
   8.5924725e-35
   8.5583504e-35
   8.5243639e-35
   8.4905124e-35
   8.4567952e-35
   8.4232120e-35
   8.3897621e-35
   8.3564451e-35
   8.3232604e-35
   8.2902074e-35
   8.2572857e-35
   8.2244948e-35
   8.1918340e-35
   8.1593030e-35
   8.1269012e-35
   8.0946280e-35
   8.0624830e-35
   8.0304656e-35
   7.9985754e-35
   7.9668118e-35
   7.9351744e-35
   7.9036626e-35
   7.8722759e-35
   7.8410139e-35
   7.8098760e-35
   7.7788618e-35
   7.7479708e-35
   7.7172024e-35
   7.6865562e-35
   7.6560317e-35
   7.6256284e-35
   7.5953459e-35
   7.5651836e-35
   7.5351411e-35
   7.5052179e-35
   7.4754135e-35
   7.4457275e-35
   7.4161593e-35
   7.3867086e-35
   7.3573749e-35
   7.3281576e-35
   7.2990564e-35
   7.2700707e-35
   7.2412001e-35
   7.2124442e-35
   7.1838025e-35
   7.1552745e-35
   7.1268598e-35
   7.0985579e-35
   7.0703685e-35
   7.0422910e-35
   7.0143249e-35
   6.9864700e-35
   6.9587256e-35
   6.9310915e-35
   6.9035670e-35
   6.8761519e-35
   6.8488456e-35
   6.8216478e-35
   6.7945580e-35
   6.7675758e-35
   6.7407007e-35
   6.7139323e-35
   6.6872703e-35
   6.6607141e-35
   6.6342634e-35
   6.6079177e-35
   6.5816766e-35
   6.5555398e-35
   6.5295067e-35
   6.5035771e-35
   6.4777504e-35
   6.4520262e-35
   6.4264042e-35
   6.4008840e-35
   6.3754651e-35
   6.3501471e-35
   6.3249297e-35
   6.2998125e-35
   6.2747949e-35
   6.2498768e-35
   6.2250575e-35
   6.2003369e-35
   6.1757144e-35
   6.1511897e-35
   6.1267623e-35
   6.1024320e-35
   6.0781983e-35
   6.0540609e-35
   6.0300193e-35
   6.0060731e-35
   5.9822221e-35
   5.9584658e-35
   5.9348038e-35
   5.9112358e-35
   5.8877613e-35
   5.8643801e-35
   5.8410918e-35
   5.8178959e-35
   5.7947921e-35
   5.7717801e-35
   5.7488595e-35
   5.7260299e-35
   5.7032910e-35
   5.6806423e-35
   5.6580836e-35
   5.6356145e-35
   5.6132346e-35
   5.5909436e-35
   5.5687411e-35
   5.5466268e-35
   5.5246002e-35
   5.5026612e-35
   5.4808093e-35
   5.4590442e-35
   5.4373655e-35
   5.4157728e-35
   5.3942660e-35
   5.3728445e-35
   5.3515081e-35
   5.3302565e-35
   5.3090892e-35
   5.2880060e-35
   5.2670065e-35
   5.2460904e-35
   5.2252574e-35
   5.2045071e-35
   5.1838392e-35
   5.1632534e-35
   5.1427493e-35
   5.1223266e-35
   5.1019851e-35
   5.0817243e-35
   5.0615440e-35
   5.0414438e-35
   5.0214235e-35
   5.0014826e-35
   4.9816210e-35
   4.9618382e-35
   4.9421340e-35
   4.9225080e-35
   4.9029600e-35
   4.8834896e-35
   4.8640965e-35
   4.8447804e-35
   4.8255410e-35
   4.8063781e-35
   4.7872912e-35
   4.7682801e-35
   4.7493446e-35
   4.7304842e-35
   4.7116987e-35
   4.6929878e-35
   4.6743512e-35
   4.6557887e-35
   4.6372998e-35
   4.6188844e-35
   4.6005421e-35
   4.5822726e-35
   4.5640757e-35
   4.5459511e-35
   4.5278984e-35
   4.5099174e-35
   4.4920078e-35
   4.4741694e-35
   4.4564018e-35
   4.4387047e-35
   4.4210779e-35
   4.4035212e-35
   4.3860341e-35
   4.3686165e-35
   4.3512680e-35
   4.3339885e-35
   4.3167775e-35
   4.2996350e-35
   4.2825604e-35
   4.2655537e-35
   4.2486146e-35
   4.2317427e-35
   4.2149378e-35
   4.1981996e-35
   4.1815279e-35
   4.1649224e-35
   4.1483829e-35
   4.1319090e-35
   4.1155006e-35
   4.0991573e-35
   4.0828789e-35
   4.0666651e-35
   4.0505158e-35
   4.0344306e-35
   4.0184092e-35
   4.0024515e-35
   3.9865572e-35
   3.9707259e-35
   3.9549576e-35
   3.9392518e-35
   3.9236084e-35
   3.9080272e-35
   3.8925078e-35
   3.8770501e-35
   3.8616537e-35
   3.8463185e-35
   3.8310442e-35
   3.8158305e-35
   3.8006772e-35
   3.7855842e-35
   3.7705510e-35
   3.7555776e-35
   3.7406636e-35
   3.7258089e-35
   3.7110131e-35
   3.6962761e-35
   3.6815976e-35
   3.6669774e-35
   3.6524153e-35
   3.6379110e-35
   3.6234643e-35
   3.6090750e-35
   3.5947428e-35
   3.5804675e-35
   3.5662489e-35
   3.5520868e-35
   3.5379809e-35
   3.5239310e-35
   3.5099370e-35
   3.4959985e-35
   3.4821153e-35
   3.4682873e-35
   3.4545142e-35
   3.4407958e-35
   3.4271319e-35
   3.4135222e-35
   3.3999666e-35
   3.3864648e-35
   3.3730166e-35
   3.3596218e-35
   3.3462803e-35
   3.3329917e-35
   3.3197559e-35
   3.3065726e-35
   3.2934417e-35
   3.2803629e-35
   3.2673361e-35
   3.2543610e-35
   3.2414374e-35
   3.2285652e-35
   3.2157441e-35
   3.2029738e-35
   3.1902543e-35
   3.1775853e-35
   3.1649667e-35
   3.1523981e-35
   3.1398794e-35
   3.1274105e-35
   3.1149911e-35
   3.1026210e-35
   3.0903000e-35
   3.0780279e-35
   3.0658046e-35
   3.0536298e-35
   3.0415034e-35
   3.0294251e-35
   3.0173948e-35
   3.0054123e-35
   2.9934773e-35
   2.9815897e-35
   2.9697494e-35
   2.9579561e-35
   2.9462096e-35
   2.9345097e-35
   2.9228563e-35
   2.9112492e-35
   2.8996882e-35
   2.8881731e-35
   2.8767037e-35
   2.8652799e-35
   2.8539014e-35
   2.8425681e-35
   2.8312798e-35
   2.8200364e-35
   2.8088376e-35
   2.7976833e-35
   2.7865732e-35
   2.7755073e-35
   2.7644854e-35
   2.7535072e-35
   2.7425726e-35
   2.7316814e-35
   2.7208335e-35
   2.7100286e-35
   2.6992667e-35
   2.6885475e-35
   2.6778708e-35
   2.6672366e-35
   2.6566446e-35
   2.6460946e-35
   2.6355866e-35
   2.6251203e-35
   2.6146955e-35
   2.6043122e-35
   2.5939700e-35
   2.5836690e-35
   2.5734088e-35
   2.5631894e-35
   2.5530106e-35
   2.5428722e-35
   2.5327741e-35
   2.5227160e-35
   2.5126980e-35
   2.5027196e-35
   2.4927810e-35
   2.4828817e-35
   2.4730218e-35
   2.4632011e-35
   2.4534193e-35
   2.4436764e-35
   2.4339722e-35
   2.4243065e-35
   2.4146792e-35
   2.4050902e-35
   2.3955392e-35
   2.3860261e-35
   2.3765509e-35
   2.3671132e-35
   2.3577130e-35
   2.3483502e-35
   2.3390245e-35
   2.3297359e-35
   2.3204842e-35
   2.3112692e-35
   2.3020908e-35
   2.2929488e-35
   2.2838432e-35
   2.2747737e-35
   2.2657402e-35
   2.2567426e-35
   2.2477807e-35
   2.2388544e-35
   2.2299636e-35
   2.2211081e-35
   2.2122877e-35
   2.2035024e-35
   2.1947519e-35
   2.1860362e-35
   2.1773551e-35
   2.1687085e-35
   2.1600963e-35
   2.1515182e-35
   2.1429742e-35
   2.1344641e-35
   2.1259878e-35
   2.1175452e-35
   2.1091361e-35
   2.1007604e-35
   2.0924179e-35
   2.0841086e-35
   2.0758323e-35
   2.0675889e-35
   2.0593782e-35
   2.0512000e-35
   2.0430544e-35
   2.0349411e-35
   2.0268601e-35
   2.0188111e-35
   2.0107941e-35
   2.0028089e-35
   1.9948554e-35
   1.9869336e-35
   1.9790432e-35
   1.9711841e-35
   1.9633562e-35
   1.9555594e-35
   1.9477936e-35
   1.9400586e-35
   1.9323543e-35
   1.9246806e-35
   1.9170374e-35
   1.9094246e-35
   1.9018420e-35
   1.8942895e-35
   1.8867669e-35
   1.8792743e-35
   1.8718114e-35
   1.8643782e-35
   1.8569744e-35
   1.8496001e-35
   1.8422551e-35
   1.8349392e-35
   1.8276524e-35
   1.8203945e-35
   1.8131654e-35
   1.8059650e-35
   1.7987933e-35
   1.7916500e-35
   1.7845351e-35
   1.7774484e-35
   1.7703899e-35
   1.7633594e-35
   1.7563568e-35
   1.7493821e-35
   1.7424350e-35
   1.7355155e-35
   1.7286235e-35
   1.7217589e-35
   1.7149215e-35
   1.7081113e-35
   1.7013281e-35
   1.6945719e-35
   1.6878425e-35
   1.6811398e-35
   1.6744637e-35
   1.6678142e-35
   1.6611910e-35
   1.6545942e-35
   1.6480236e-35
   1.6414790e-35
   1.6349604e-35
   1.6284678e-35
   1.6220009e-35
   1.6155596e-35
   1.6091440e-35
   1.6027538e-35
   1.5963891e-35
   1.5900496e-35
   1.5837352e-35
   1.5774460e-35
   1.5711817e-35
   1.5649423e-35
   1.5587277e-35
   1.5525377e-35
   1.5463723e-35
   1.5402315e-35
   1.5341150e-35
   1.5280228e-35
   1.5219547e-35
   1.5159108e-35
   1.5098909e-35
   1.5038949e-35
   1.4979227e-35
   1.4919742e-35
   1.4860494e-35
   1.4801480e-35
   1.4742701e-35
   1.4684156e-35
   1.4625843e-35
   1.4567761e-35
   1.4509911e-35
   1.4452289e-35
   1.4394897e-35
   1.4337733e-35
   1.4280796e-35
   1.4224084e-35
   1.4167598e-35
   1.4111337e-35
   1.4055298e-35
   1.3999483e-35
   1.3943888e-35
   1.3888515e-35
   1.3833362e-35
   1.3778427e-35
   1.3723711e-35
   1.3669212e-35
   1.3614929e-35
   1.3560863e-35
   1.3507010e-35
   1.3453372e-35
   1.3399946e-35
   1.3346733e-35
   1.3293731e-35
   1.3240940e-35
   1.3188358e-35
   1.3135985e-35
   1.3083820e-35
   1.3031862e-35
   1.2980111e-35
   1.2928565e-35
   1.2877223e-35
   1.2826086e-35
   1.2775151e-35
   1.2724419e-35
   1.2673889e-35
   1.2623559e-35
   1.2573429e-35
   1.2523498e-35
   1.2473765e-35
   1.2424230e-35
   1.2374891e-35
   1.2325749e-35
   1.2276801e-35
   1.2228048e-35
   1.2179489e-35
   1.2131122e-35
   1.2082947e-35
   1.2034964e-35
   1.1987171e-35
   1.1939569e-35
   1.1892155e-35
   1.1844929e-35
   1.1797891e-35
   1.1751040e-35
   1.1704375e-35
   1.1657895e-35
   1.1611600e-35
   1.1565488e-35
   1.1519560e-35
   1.1473814e-35
   1.1428250e-35
   1.1382866e-35
   1.1337663e-35
   1.1292639e-35
   1.1247795e-35
   1.1203128e-35
   1.1158639e-35
   1.1114326e-35
   1.1070189e-35
   1.1026228e-35
   1.0982441e-35
   1.0938828e-35
   1.0895388e-35
