# Supplementary material for: PHACCS, an online tool for estimating the structure and diversity of uncultured viral communities using metagenomic information
Source: BMC Bioinformatics. 2005 Mar 2;6:41. doi: 10.1186/1471-2105-6-41 (PMC555943; doi:10.1186/1471-2105-6-41)
Supplement: Additional File 1 — This file contains the script files part of PHACCS. These files are either standard text or picture files. [file 1471-2105-6-41-S1.zip › PHACCS_V101/html/phaccs/results/rank-abundance-values-lognormal-7121814798.txt]

   2.6887215e+00
   1.3391643e+00
   1.0120805e+00
   8.3995018e-01
   7.2944300e-01
   6.5087513e-01
   5.9138188e-01
   5.4435252e-01
   5.0599372e-01
   4.7395216e-01
   4.4668023e-01
   4.2311290e-01
   4.0249013e-01
   3.8425308e-01
   3.6798052e-01
   3.5334815e-01
   3.4010171e-01
   3.2803870e-01
   3.1699559e-01
   3.0683868e-01
   2.9745748e-01
   2.8875979e-01
   2.8066795e-01
   2.7311607e-01
   2.6604782e-01
   2.5941472e-01
   2.5317478e-01
   2.4729145e-01
   2.4173273e-01
   2.3647048e-01
   2.3147983e-01
   2.2673872e-01
   2.2222750e-01
   2.1792861e-01
   2.1382630e-01
   2.0990639e-01
   2.0615608e-01
   2.0256379e-01
   1.9911900e-01
   1.9581215e-01
   1.9263451e-01
   1.8957809e-01
   1.8663559e-01
   1.8380029e-01
   1.8106601e-01
   1.7842705e-01
   1.7587816e-01
   1.7341447e-01
   1.7103147e-01
   1.6872497e-01
   1.6649109e-01
   1.6432620e-01
   1.6222694e-01
   1.6019013e-01
   1.5821285e-01
   1.5629234e-01
   1.5442601e-01
   1.5261143e-01
   1.5084634e-01
   1.4912860e-01
   1.4745619e-01
   1.4582721e-01
   1.4423988e-01
   1.4269250e-01
   1.4118349e-01
   1.3971133e-01
   1.3827460e-01
   1.3687195e-01
   1.3550209e-01
   1.3416381e-01
   1.3285595e-01
   1.3157741e-01
   1.3032716e-01
   1.2910421e-01
   1.2790760e-01
   1.2673643e-01
   1.2558986e-01
   1.2446705e-01
   1.2336723e-01
   1.2228965e-01
   1.2123360e-01
   1.2019840e-01
   1.1918339e-01
   1.1818795e-01
   1.1721148e-01
   1.1625341e-01
   1.1531319e-01
   1.1439028e-01
   1.1348419e-01
   1.1259444e-01
   1.1172054e-01
   1.1086206e-01
   1.1001856e-01
   1.0918962e-01
   1.0837486e-01
   1.0757389e-01
   1.0678633e-01
   1.0601183e-01
   1.0525004e-01
   1.0450064e-01
   1.0376331e-01
   1.0303774e-01
   1.0232363e-01
   1.0162069e-01
   1.0092865e-01
   1.0024724e-01
   9.9576203e-02
   9.8915285e-02
   9.8264246e-02
   9.7622853e-02
   9.6990878e-02
   9.6368103e-02
   9.5754316e-02
   9.5149311e-02
   9.4552888e-02
   9.3964857e-02
   9.3385028e-02
   9.2813222e-02
   9.2249263e-02
   9.1692979e-02
   9.1144206e-02
   9.0602782e-02
   9.0068553e-02
   8.9541367e-02
   8.9021077e-02
   8.8507540e-02
   8.8000617e-02
   8.7500173e-02
   8.7006078e-02
   8.6518204e-02
   8.6036428e-02
   8.5560627e-02
   8.5090686e-02
   8.4626490e-02
   8.4167928e-02
   8.3714892e-02
   8.3267276e-02
   8.2824978e-02
   8.2387898e-02
   8.1955938e-02
   8.1529004e-02
   8.1107004e-02
   8.0689846e-02
   8.0277444e-02
   7.9869711e-02
   7.9466564e-02
   7.9067922e-02
   7.8673704e-02
   7.8283833e-02
   7.7898234e-02
   7.7516833e-02
   7.7139556e-02
   7.6766335e-02
   7.6397099e-02
   7.6031782e-02
   7.5670317e-02
   7.5312642e-02
   7.4958692e-02
   7.4608407e-02
   7.4261726e-02
   7.3918592e-02
   7.3578947e-02
   7.3242734e-02
   7.2909899e-02
   7.2580389e-02
   7.2254151e-02
   7.1931133e-02
   7.1611286e-02
   7.1294560e-02
   7.0980907e-02
   7.0670281e-02
   7.0362634e-02
   7.0057923e-02
   6.9756102e-02
   6.9457129e-02
   6.9160960e-02
   6.8867556e-02
   6.8576874e-02
   6.8288875e-02
   6.8003520e-02
   6.7720771e-02
   6.7440590e-02
   6.7162940e-02
   6.6887785e-02
   6.6615090e-02
   6.6344820e-02
   6.6076942e-02
   6.5811421e-02
   6.5548225e-02
   6.5287322e-02
   6.5028681e-02
   6.4772270e-02
   6.4518059e-02
   6.4266019e-02
   6.4016120e-02
   6.3768334e-02
   6.3522632e-02
   6.3278987e-02
   6.3037371e-02
   6.2797759e-02
   6.2560123e-02
   6.2324439e-02
   6.2090680e-02
   6.1858823e-02
   6.1628842e-02
   6.1400714e-02
   6.1174415e-02
   6.0949923e-02
   6.0727214e-02
   6.0506266e-02
   6.0287057e-02
   6.0069566e-02
   5.9853772e-02
   5.9639653e-02
   5.9427189e-02
   5.9216360e-02
   5.9007147e-02
   5.8799529e-02
   5.8593488e-02
   5.8389004e-02
   5.8186060e-02
   5.7984637e-02
   5.7784716e-02
   5.7586281e-02
   5.7389314e-02
   5.7193798e-02
   5.6999716e-02
   5.6807051e-02
   5.6615788e-02
   5.6425910e-02
   5.6237401e-02
   5.6050246e-02
   5.5864430e-02
   5.5679937e-02
   5.5496753e-02
   5.5314864e-02
   5.5134253e-02
   5.4954909e-02
   5.4776816e-02
   5.4599961e-02
   5.4424330e-02
   5.4249911e-02
   5.4076689e-02
   5.3904652e-02
   5.3733787e-02
   5.3564083e-02
   5.3395525e-02
   5.3228103e-02
   5.3061803e-02
   5.2896615e-02
   5.2732527e-02
   5.2569526e-02
   5.2407603e-02
   5.2246745e-02
   5.2086941e-02
   5.1928181e-02
   5.1770455e-02
   5.1613750e-02
   5.1458058e-02
   5.1303367e-02
   5.1149668e-02
   5.0996951e-02
   5.0845206e-02
   5.0694422e-02
   5.0544591e-02
   5.0395704e-02
   5.0247750e-02
   5.0100720e-02
   4.9954606e-02
   4.9809399e-02
   4.9665089e-02
   4.9521668e-02
   4.9379128e-02
   4.9237460e-02
   4.9096655e-02
   4.8956705e-02
   4.8817603e-02
   4.8679339e-02
   4.8541907e-02
   4.8405298e-02
   4.8269505e-02
   4.8134520e-02
   4.8000335e-02
   4.7866942e-02
   4.7734336e-02
   4.7602508e-02
   4.7471451e-02
   4.7341158e-02
   4.7211622e-02
   4.7082837e-02
   4.6954795e-02
   4.6827489e-02
   4.6700914e-02
   4.6575062e-02
   4.6449927e-02
   4.6325503e-02
   4.6201782e-02
   4.6078760e-02
   4.5956430e-02
   4.5834785e-02
   4.5713821e-02
   4.5593529e-02
   4.5473906e-02
   4.5354945e-02
   4.5236640e-02
   4.5118986e-02
   4.5001977e-02
   4.4885607e-02
   4.4769871e-02
   4.4654764e-02
   4.4540281e-02
   4.4426415e-02
   4.4313162e-02
   4.4200516e-02
   4.4088473e-02
   4.3977028e-02
   4.3866175e-02
   4.3755909e-02
   4.3646226e-02
   4.3537121e-02
   4.3428589e-02
   4.3320625e-02
   4.3213225e-02
   4.3106384e-02
   4.3000098e-02
   4.2894361e-02
   4.2789170e-02
   4.2684521e-02
   4.2580408e-02
   4.2476827e-02
   4.2373775e-02
   4.2271247e-02
   4.2169238e-02
   4.2067745e-02
   4.1966764e-02
   4.1866291e-02
   4.1766321e-02
   4.1666851e-02
   4.1567876e-02
   4.1469394e-02
   4.1371399e-02
   4.1273889e-02
   4.1176859e-02
   4.1080306e-02
   4.0984227e-02
   4.0888617e-02
   4.0793472e-02
   4.0698790e-02
   4.0604568e-02
   4.0510800e-02
   4.0417484e-02
   4.0324617e-02
   4.0232196e-02
   4.0140216e-02
   4.0048674e-02
   3.9957568e-02
   3.9866894e-02
   3.9776649e-02
   3.9686829e-02
   3.9597432e-02
   3.9508454e-02
   3.9419893e-02
   3.9331745e-02
   3.9244008e-02
   3.9156677e-02
   3.9069751e-02
   3.8983227e-02
   3.8897101e-02
   3.8811370e-02
   3.8726033e-02
   3.8641085e-02
   3.8556525e-02
   3.8472349e-02
   3.8388555e-02
   3.8305140e-02
   3.8222102e-02
   3.8139437e-02
   3.8057143e-02
   3.7975218e-02
   3.7893658e-02
   3.7812462e-02
   3.7731627e-02
   3.7651150e-02
   3.7571029e-02
   3.7491261e-02
   3.7411844e-02
   3.7332776e-02
   3.7254054e-02
   3.7175676e-02
   3.7097639e-02
   3.7019941e-02
   3.6942580e-02
   3.6865554e-02
   3.6788860e-02
   3.6712496e-02
   3.6636460e-02
   3.6560749e-02
   3.6485362e-02
   3.6410297e-02
   3.6335550e-02
   3.6261121e-02
   3.6187006e-02
   3.6113205e-02
   3.6039714e-02
   3.5966532e-02
   3.5893656e-02
   3.5821086e-02
   3.5748818e-02
   3.5676851e-02
   3.5605183e-02
   3.5533812e-02
   3.5462735e-02
   3.5391952e-02
   3.5321460e-02
   3.5251258e-02
   3.5181342e-02
   3.5111713e-02
   3.5042367e-02
   3.4973304e-02
   3.4904520e-02
   3.4836015e-02
   3.4767787e-02
   3.4699834e-02
   3.4632153e-02
   3.4564745e-02
   3.4497606e-02
   3.4430736e-02
   3.4364132e-02
   3.4297792e-02
   3.4231716e-02
   3.4165902e-02
   3.4100347e-02
   3.4035051e-02
   3.3970011e-02
   3.3905227e-02
   3.3840696e-02
   3.3776418e-02
   3.3712390e-02
   3.3648611e-02
   3.3585079e-02
   3.3521793e-02
   3.3458752e-02
   3.3395955e-02
   3.3333398e-02
   3.3271082e-02
   3.3209005e-02
   3.3147164e-02
   3.3085560e-02
   3.3024190e-02
   3.2963054e-02
   3.2902149e-02
   3.2841474e-02
   3.2781028e-02
   3.2720810e-02
   3.2660819e-02
   3.2601052e-02
   3.2541509e-02
   3.2482188e-02
   3.2423089e-02
   3.2364209e-02
   3.2305548e-02
   3.2247104e-02
   3.2188876e-02
   3.2130863e-02
   3.2073063e-02
   3.2015476e-02
   3.1958099e-02
   3.1900933e-02
   3.1843975e-02
   3.1787225e-02
   3.1730681e-02
   3.1674343e-02
   3.1618208e-02
   3.1562276e-02
   3.1506546e-02
   3.1451017e-02
   3.1395687e-02
   3.1340555e-02
   3.1285621e-02
   3.1230883e-02
   3.1176340e-02
   3.1121991e-02
   3.1067834e-02
   3.1013870e-02
   3.0960097e-02
   3.0906513e-02
   3.0853118e-02
   3.0799910e-02
   3.0746889e-02
   3.0694054e-02
   3.0641403e-02
   3.0588937e-02
   3.0536652e-02
   3.0484549e-02
   3.0432627e-02
   3.0380885e-02
   3.0329321e-02
   3.0277935e-02
   3.0226726e-02
   3.0175693e-02
   3.0124835e-02
   3.0074150e-02
   3.0023639e-02
   2.9973300e-02
   2.9923132e-02
   2.9873134e-02
   2.9823306e-02
   2.9773646e-02
   2.9724154e-02
   2.9674829e-02
   2.9625670e-02
   2.9576675e-02
   2.9527845e-02
   2.9479179e-02
   2.9430674e-02
   2.9382331e-02
   2.9334150e-02
   2.9286128e-02
   2.9238265e-02
   2.9190560e-02
   2.9143013e-02
   2.9095623e-02
   2.9048388e-02
   2.9001309e-02
   2.8954384e-02
   2.8907613e-02
   2.8860994e-02
   2.8814527e-02
   2.8768211e-02
   2.8722046e-02
   2.8676031e-02
   2.8630164e-02
   2.8584446e-02
   2.8538875e-02
   2.8493451e-02
   2.8448173e-02
   2.8403039e-02
   2.8358051e-02
   2.8313206e-02
   2.8268505e-02
   2.8223945e-02
   2.8179528e-02
   2.8135251e-02
   2.8091115e-02
   2.8047118e-02
   2.8003260e-02
   2.7959540e-02
   2.7915958e-02
   2.7872513e-02
   2.7829204e-02
   2.7786031e-02
   2.7742992e-02
   2.7700088e-02
   2.7657317e-02
   2.7614679e-02
   2.7572174e-02
   2.7529800e-02
   2.7487557e-02
   2.7445445e-02
   2.7403462e-02
   2.7361609e-02
   2.7319884e-02
   2.7278287e-02
   2.7236817e-02
   2.7195474e-02
   2.7154258e-02
   2.7113166e-02
   2.7072200e-02
   2.7031358e-02
   2.6990640e-02
   2.6950045e-02
   2.6909572e-02
   2.6869222e-02
   2.6828993e-02
   2.6788885e-02
   2.6748897e-02
   2.6709029e-02
   2.6669280e-02
   2.6629650e-02
   2.6590138e-02
   2.6550743e-02
   2.6511466e-02
   2.6472305e-02
   2.6433260e-02
   2.6394330e-02
   2.6355516e-02
   2.6316815e-02
   2.6278229e-02
   2.6239756e-02
   2.6201395e-02
   2.6163147e-02
   2.6125011e-02
   2.6086986e-02
   2.6049072e-02
   2.6011268e-02
   2.5973574e-02
   2.5935989e-02
   2.5898513e-02
   2.5861145e-02
   2.5823885e-02
   2.5786732e-02
   2.5749687e-02
   2.5712747e-02
   2.5675914e-02
   2.5639186e-02
   2.5602563e-02
   2.5566044e-02
   2.5529630e-02
   2.5493319e-02
   2.5457112e-02
   2.5421006e-02
   2.5385004e-02
   2.5349103e-02
   2.5313303e-02
   2.5277604e-02
   2.5242006e-02
   2.5206508e-02
   2.5171109e-02
   2.5135810e-02
   2.5100609e-02
   2.5065506e-02
   2.5030502e-02
   2.4995594e-02
   2.4960784e-02
   2.4926071e-02
   2.4891453e-02
   2.4856932e-02
   2.4822506e-02
   2.4788174e-02
   2.4753938e-02
   2.4719795e-02
   2.4685746e-02
   2.4651791e-02
   2.4617929e-02
   2.4584159e-02
   2.4550481e-02
   2.4516895e-02
   2.4483401e-02
   2.4449997e-02
   2.4416685e-02
   2.4383462e-02
   2.4350330e-02
   2.4317286e-02
   2.4284332e-02
   2.4251467e-02
   2.4218690e-02
   2.4186001e-02
   2.4153400e-02
   2.4120886e-02
   2.4088459e-02
   2.4056119e-02
   2.4023865e-02
   2.3991696e-02
   2.3959614e-02
   2.3927616e-02
   2.3895703e-02
   2.3863875e-02
   2.3832130e-02
   2.3800470e-02
   2.3768893e-02
   2.3737399e-02
   2.3705988e-02
   2.3674659e-02
   2.3643412e-02
   2.3612247e-02
   2.3581164e-02
   2.3550161e-02
   2.3519239e-02
   2.3488398e-02
   2.3457637e-02
   2.3426956e-02
   2.3396354e-02
   2.3365831e-02
   2.3335387e-02
   2.3305022e-02
   2.3274735e-02
   2.3244525e-02
   2.3214394e-02
   2.3184339e-02
   2.3154362e-02
   2.3124461e-02
   2.3094637e-02
   2.3064889e-02
   2.3035216e-02
   2.3005619e-02
   2.2976097e-02
   2.2946650e-02
   2.2917278e-02
   2.2887980e-02
   2.2858756e-02
   2.2829605e-02
   2.2800528e-02
   2.2771525e-02
   2.2742594e-02
   2.2713735e-02
   2.2684949e-02
   2.2656235e-02
   2.2627593e-02
   2.2599022e-02
   2.2570523e-02
   2.2542094e-02
   2.2513736e-02
   2.2485448e-02
   2.2457231e-02
   2.2429083e-02
   2.2401005e-02
   2.2372996e-02
   2.2345056e-02
   2.2317185e-02
   2.2289382e-02
   2.2261648e-02
   2.2233982e-02
   2.2206383e-02
   2.2178852e-02
   2.2151388e-02
   2.2123991e-02
   2.2096661e-02
   2.2069398e-02
   2.2042200e-02
   2.2015069e-02
   2.1988003e-02
   2.1961003e-02
   2.1934068e-02
   2.1907198e-02
   2.1880392e-02
   2.1853652e-02
   2.1826975e-02
   2.1800363e-02
   2.1773814e-02
   2.1747329e-02
   2.1720907e-02
   2.1694549e-02
   2.1668253e-02
   2.1642020e-02
   2.1615849e-02
   2.1589740e-02
   2.1563694e-02
   2.1537709e-02
   2.1511786e-02
   2.1485923e-02
   2.1460122e-02
   2.1434382e-02
   2.1408702e-02
   2.1383083e-02
   2.1357524e-02
   2.1332025e-02
   2.1306585e-02
   2.1281205e-02
   2.1255885e-02
   2.1230623e-02
   2.1205421e-02
   2.1180277e-02
   2.1155191e-02
   2.1130164e-02
   2.1105195e-02
   2.1080283e-02
   2.1055429e-02
   2.1030633e-02
   2.1005894e-02
   2.0981212e-02
   2.0956586e-02
   2.0932018e-02
   2.0907505e-02
   2.0883049e-02
   2.0858649e-02
   2.0834305e-02
   2.0810016e-02
   2.0785783e-02
   2.0761605e-02
   2.0737482e-02
   2.0713413e-02
   2.0689400e-02
   2.0665441e-02
   2.0641536e-02
   2.0617685e-02
   2.0593888e-02
   2.0570145e-02
   2.0546455e-02
   2.0522819e-02
   2.0499236e-02
   2.0475705e-02
   2.0452228e-02
   2.0428803e-02
   2.0405431e-02
   2.0382110e-02
   2.0358842e-02
   2.0335626e-02
   2.0312461e-02
   2.0289348e-02
   2.0266286e-02
   2.0243276e-02
   2.0220316e-02
   2.0197407e-02
   2.0174549e-02
   2.0151742e-02
   2.0128984e-02
   2.0106277e-02
   2.0083620e-02
   2.0061012e-02
   2.0038454e-02
   2.0015946e-02
   1.9993487e-02
   1.9971077e-02
   1.9948716e-02
   1.9926403e-02
   1.9904140e-02
   1.9881924e-02
   1.9859758e-02
   1.9837639e-02
   1.9815568e-02
   1.9793545e-02
   1.9771570e-02
   1.9749642e-02
   1.9727762e-02
   1.9705929e-02
   1.9684142e-02
   1.9662403e-02
   1.9640710e-02
   1.9619064e-02
   1.9597465e-02
   1.9575911e-02
   1.9554404e-02
   1.9532943e-02
   1.9511527e-02
   1.9490157e-02
   1.9468833e-02
   1.9447554e-02
   1.9426320e-02
   1.9405131e-02
   1.9383988e-02
   1.9362889e-02
   1.9341834e-02
   1.9320824e-02
   1.9299859e-02
   1.9278937e-02
   1.9258060e-02
   1.9237226e-02
   1.9216437e-02
   1.9195690e-02
   1.9174988e-02
   1.9154328e-02
   1.9133712e-02
   1.9113139e-02
   1.9092609e-02
   1.9072122e-02
   1.9051677e-02
   1.9031275e-02
   1.9010915e-02
   1.8990598e-02
   1.8970322e-02
   1.8950089e-02
   1.8929897e-02
   1.8909747e-02
   1.8889639e-02
   1.8869572e-02
   1.8849546e-02
   1.8829562e-02
   1.8809618e-02
   1.8789716e-02
   1.8769854e-02
   1.8750033e-02
   1.8730253e-02
   1.8710513e-02
   1.8690813e-02
   1.8671153e-02
   1.8651533e-02
   1.8631954e-02
   1.8612414e-02
   1.8592913e-02
   1.8573453e-02
   1.8554031e-02
   1.8534649e-02
   1.8515306e-02
   1.8496003e-02
   1.8476738e-02
   1.8457511e-02
   1.8438324e-02
   1.8419175e-02
   1.8400065e-02
   1.8380993e-02
   1.8361959e-02
   1.8342963e-02
   1.8324005e-02
   1.8305085e-02
   1.8286203e-02
   1.8267358e-02
   1.8248551e-02
   1.8229781e-02
   1.8211049e-02
   1.8192353e-02
   1.8173695e-02
   1.8155074e-02
   1.8136489e-02
   1.8117941e-02
   1.8099430e-02
   1.8080956e-02
   1.8062517e-02
   1.8044115e-02
   1.8025749e-02
   1.8007420e-02
   1.7989126e-02
   1.7970868e-02
   1.7952645e-02
   1.7934459e-02
   1.7916308e-02
   1.7898192e-02
   1.7880111e-02
   1.7862066e-02
   1.7844056e-02
   1.7826081e-02
   1.7808141e-02
   1.7790235e-02
   1.7772364e-02
   1.7754528e-02
   1.7736726e-02
   1.7718959e-02
   1.7701226e-02
   1.7683527e-02
   1.7665862e-02
   1.7648231e-02
   1.7630634e-02
   1.7613071e-02
   1.7595541e-02
   1.7578045e-02
   1.7560582e-02
   1.7543153e-02
   1.7525757e-02
   1.7508394e-02
   1.7491065e-02
   1.7473768e-02
   1.7456504e-02
   1.7439273e-02
   1.7422075e-02
   1.7404909e-02
   1.7387776e-02
   1.7370675e-02
   1.7353606e-02
   1.7336570e-02
   1.7319566e-02
   1.7302594e-02
   1.7285654e-02
   1.7268745e-02
   1.7251869e-02
   1.7235024e-02
   1.7218211e-02
   1.7201429e-02
   1.7184678e-02
   1.7167959e-02
   1.7151271e-02
   1.7134614e-02
   1.7117989e-02
   1.7101394e-02
   1.7084830e-02
   1.7068297e-02
   1.7051794e-02
   1.7035322e-02
   1.7018881e-02
   1.7002470e-02
   1.6986089e-02
   1.6969739e-02
   1.6953419e-02
   1.6937129e-02
   1.6920869e-02
   1.6904638e-02
   1.6888438e-02
   1.6872267e-02
   1.6856126e-02
   1.6840015e-02
   1.6823933e-02
   1.6807881e-02
   1.6791858e-02
   1.6775864e-02
   1.6759899e-02
   1.6743963e-02
   1.6728057e-02
   1.6712179e-02
   1.6696330e-02
   1.6680510e-02
   1.6664718e-02
   1.6648956e-02
   1.6633221e-02
   1.6617515e-02
   1.6601838e-02
   1.6586189e-02
   1.6570568e-02
   1.6554975e-02
   1.6539410e-02
   1.6523873e-02
   1.6508364e-02
   1.6492883e-02
   1.6477430e-02
   1.6462004e-02
   1.6446606e-02
   1.6431235e-02
   1.6415892e-02
   1.6400576e-02
   1.6385288e-02
   1.6370026e-02
   1.6354792e-02
   1.6339585e-02
   1.6324405e-02
   1.6309252e-02
   1.6294126e-02
   1.6279026e-02
   1.6263953e-02
   1.6248907e-02
   1.6233888e-02
   1.6218895e-02
   1.6203928e-02
   1.6188988e-02
   1.6174073e-02
   1.6159186e-02
   1.6144324e-02
   1.6129488e-02
   1.6114679e-02
   1.6099895e-02
   1.6085137e-02
   1.6070405e-02
   1.6055698e-02
   1.6041018e-02
   1.6026362e-02
   1.6011733e-02
   1.5997129e-02
   1.5982550e-02
   1.5967996e-02
   1.5953468e-02
   1.5938965e-02
   1.5924487e-02
   1.5910034e-02
   1.5895606e-02
   1.5881203e-02
   1.5866825e-02
   1.5852471e-02
   1.5838143e-02
   1.5823839e-02
   1.5809559e-02
   1.5795304e-02
   1.5781074e-02
   1.5766867e-02
   1.5752686e-02
   1.5738528e-02
   1.5724395e-02
   1.5710286e-02
   1.5696200e-02
   1.5682139e-02
   1.5668102e-02
   1.5654089e-02
   1.5640099e-02
   1.5626134e-02
   1.5612192e-02
   1.5598273e-02
   1.5584379e-02
   1.5570507e-02
   1.5556660e-02
   1.5542835e-02
   1.5529034e-02
   1.5515256e-02
   1.5501502e-02
   1.5487770e-02
   1.5474062e-02
   1.5460377e-02
   1.5446714e-02
   1.5433075e-02
   1.5419458e-02
   1.5405865e-02
   1.5392294e-02
   1.5378745e-02
   1.5365220e-02
   1.5351716e-02
   1.5338236e-02
   1.5324778e-02
   1.5311342e-02
   1.5297928e-02
   1.5284537e-02
   1.5271168e-02
   1.5257822e-02
   1.5244497e-02
   1.5231194e-02
   1.5217914e-02
   1.5204655e-02
   1.5191419e-02
   1.5178204e-02
   1.5165010e-02
   1.5151839e-02
   1.5138689e-02
   1.5125561e-02
   1.5112455e-02
   1.5099370e-02
   1.5086306e-02
   1.5073264e-02
   1.5060243e-02
   1.5047244e-02
   1.5034265e-02
   1.5021308e-02
   1.5008372e-02
   1.4995457e-02
   1.4982563e-02
   1.4969691e-02
   1.4956839e-02
   1.4944008e-02
   1.4931197e-02
   1.4918408e-02
   1.4905639e-02
   1.4892891e-02
   1.4880163e-02
   1.4867456e-02
   1.4854770e-02
   1.4842104e-02
   1.4829459e-02
   1.4816833e-02
   1.4804229e-02
   1.4791644e-02
   1.4779080e-02
   1.4766535e-02
   1.4754011e-02
   1.4741507e-02
   1.4729023e-02
   1.4716559e-02
   1.4704115e-02
   1.4691691e-02
   1.4679287e-02
   1.4666902e-02
   1.4654537e-02
   1.4642192e-02
   1.4629866e-02
   1.4617560e-02
   1.4605274e-02
   1.4593007e-02
   1.4580759e-02
   1.4568531e-02
   1.4556322e-02
   1.4544132e-02
   1.4531962e-02
   1.4519811e-02
   1.4507679e-02
   1.4495566e-02
   1.4483473e-02
   1.4471398e-02
   1.4459342e-02
   1.4447306e-02
   1.4435288e-02
   1.4423289e-02
   1.4411308e-02
   1.4399347e-02
   1.4387404e-02
   1.4375480e-02
   1.4363574e-02
   1.4351688e-02
   1.4339819e-02
   1.4327969e-02
   1.4316138e-02
   1.4304325e-02
   1.4292530e-02
   1.4280753e-02
   1.4268995e-02
   1.4257255e-02
   1.4245534e-02
   1.4233830e-02
   1.4222145e-02
   1.4210477e-02
   1.4198828e-02
   1.4187196e-02
   1.4175583e-02
   1.4163987e-02
   1.4152409e-02
   1.4140849e-02
   1.4129307e-02
   1.4117782e-02
   1.4106275e-02
   1.4094786e-02
   1.4083315e-02
   1.4071860e-02
   1.4060424e-02
   1.4049005e-02
   1.4037603e-02
   1.4026219e-02
   1.4014852e-02
   1.4003502e-02
   1.3992170e-02
   1.3980855e-02
   1.3969557e-02
   1.3958276e-02
   1.3947012e-02
   1.3935766e-02
   1.3924536e-02
   1.3913323e-02
   1.3902128e-02
   1.3890949e-02
   1.3879787e-02
   1.3868642e-02
   1.3857514e-02
   1.3846402e-02
   1.3835308e-02
   1.3824230e-02
   1.3813168e-02
   1.3802123e-02
   1.3791095e-02
   1.3780083e-02
   1.3769088e-02
   1.3758109e-02
   1.3747147e-02
   1.3736201e-02
   1.3725271e-02
   1.3714358e-02
   1.3703461e-02
   1.3692580e-02
   1.3681715e-02
   1.3670867e-02
   1.3660034e-02
   1.3649218e-02
   1.3638418e-02
   1.3627633e-02
   1.3616865e-02
   1.3606113e-02
   1.3595376e-02
   1.3584656e-02
   1.3573951e-02
   1.3563262e-02
   1.3552589e-02
   1.3541932e-02
   1.3531290e-02
   1.3520664e-02
   1.3510053e-02
   1.3499458e-02
   1.3488879e-02
   1.3478315e-02
   1.3467767e-02
   1.3457234e-02
   1.3446716e-02
   1.3436214e-02
   1.3425727e-02
   1.3415256e-02
   1.3404800e-02
   1.3394359e-02
   1.3383933e-02
   1.3373522e-02
   1.3363127e-02
   1.3352747e-02
   1.3342381e-02
   1.3332031e-02
   1.3321696e-02
   1.3311376e-02
   1.3301070e-02
   1.3290780e-02
   1.3280505e-02
   1.3270244e-02
   1.3259998e-02
   1.3249767e-02
   1.3239551e-02
   1.3229349e-02
   1.3219162e-02
   1.3208990e-02
   1.3198832e-02
   1.3188689e-02
   1.3178560e-02
   1.3168446e-02
   1.3158347e-02
   1.3148262e-02
   1.3138191e-02
   1.3128135e-02
   1.3118093e-02
   1.3108065e-02
   1.3098052e-02
   1.3088053e-02
   1.3078068e-02
   1.3068098e-02
   1.3058141e-02
   1.3048199e-02
   1.3038271e-02
   1.3028357e-02
   1.3018457e-02
   1.3008571e-02
   1.2998699e-02
   1.2988841e-02
   1.2978997e-02
   1.2969167e-02
   1.2959351e-02
   1.2949548e-02
   1.2939759e-02
   1.2929985e-02
   1.2920224e-02
   1.2910476e-02
   1.2900743e-02
   1.2891023e-02
   1.2881316e-02
   1.2871623e-02
   1.2861944e-02
   1.2852279e-02
   1.2842627e-02
   1.2832988e-02
   1.2823363e-02
   1.2813751e-02
   1.2804153e-02
   1.2794568e-02
   1.2784996e-02
   1.2775438e-02
   1.2765893e-02
   1.2756362e-02
   1.2746843e-02
   1.2737338e-02
   1.2727846e-02
   1.2718367e-02
   1.2708901e-02
   1.2699449e-02
   1.2690009e-02
   1.2680583e-02
   1.2671169e-02
   1.2661768e-02
   1.2652381e-02
   1.2643006e-02
   1.2633645e-02
   1.2624296e-02
   1.2614960e-02
   1.2605637e-02
   1.2596326e-02
   1.2587029e-02
   1.2577744e-02
   1.2568472e-02
   1.2559212e-02
   1.2549966e-02
   1.2540732e-02
   1.2531510e-02
   1.2522301e-02
   1.2513105e-02
   1.2503921e-02
   1.2494750e-02
   1.2485591e-02
   1.2476445e-02
   1.2467311e-02
   1.2458189e-02
   1.2449080e-02
   1.2439983e-02
   1.2430899e-02
   1.2421827e-02
   1.2412767e-02
   1.2403719e-02
   1.2394684e-02
   1.2385661e-02
   1.2376650e-02
   1.2367651e-02
   1.2358665e-02
   1.2349690e-02
   1.2340728e-02
   1.2331777e-02
   1.2322839e-02
   1.2313912e-02
   1.2304998e-02
   1.2296095e-02
   1.2287205e-02
   1.2278326e-02
   1.2269460e-02
   1.2260605e-02
   1.2251762e-02
   1.2242931e-02
   1.2234111e-02
   1.2225304e-02
   1.2216508e-02
   1.2207723e-02
   1.2198951e-02
   1.2190190e-02
   1.2181441e-02
   1.2172703e-02
   1.2163977e-02
   1.2155263e-02
   1.2146560e-02
   1.2137869e-02
   1.2129189e-02
   1.2120521e-02
   1.2111864e-02
   1.2103219e-02
   1.2094585e-02
   1.2085962e-02
   1.2077351e-02
   1.2068751e-02
   1.2060163e-02
   1.2051585e-02
   1.2043019e-02
   1.2034465e-02
   1.2025921e-02
   1.2017389e-02
   1.2008868e-02
   1.2000358e-02
   1.1991859e-02
   1.1983371e-02
   1.1974895e-02
   1.1966429e-02
   1.1957975e-02
   1.1949532e-02
   1.1941099e-02
   1.1932678e-02
   1.1924268e-02
   1.1915868e-02
   1.1907480e-02
   1.1899102e-02
   1.1890735e-02
   1.1882379e-02
   1.1874034e-02
   1.1865700e-02
   1.1857377e-02
   1.1849064e-02
   1.1840762e-02
   1.1832471e-02
   1.1824191e-02
   1.1815921e-02
   1.1807662e-02
   1.1799413e-02
   1.1791176e-02
   1.1782948e-02
   1.1774732e-02
   1.1766526e-02
   1.1758330e-02
   1.1750145e-02
   1.1741971e-02
   1.1733807e-02
   1.1725653e-02
   1.1717510e-02
   1.1709378e-02
   1.1701256e-02
   1.1693144e-02
   1.1685042e-02
   1.1676951e-02
   1.1668870e-02
   1.1660800e-02
   1.1652740e-02
   1.1644690e-02
   1.1636650e-02
   1.1628620e-02
   1.1620601e-02
   1.1612592e-02
   1.1604593e-02
   1.1596604e-02
   1.1588626e-02
   1.1580657e-02
   1.1572699e-02
   1.1564750e-02
   1.1556812e-02
   1.1548884e-02
   1.1540965e-02
   1.1533057e-02
   1.1525159e-02
   1.1517270e-02
   1.1509392e-02
   1.1501523e-02
   1.1493664e-02
   1.1485816e-02
   1.1477977e-02
   1.1470148e-02
   1.1462328e-02
   1.1454519e-02
   1.1446719e-02
   1.1438929e-02
   1.1431149e-02
   1.1423379e-02
   1.1415618e-02
   1.1407867e-02
   1.1400126e-02
   1.1392394e-02
   1.1384672e-02
   1.1376960e-02
   1.1369257e-02
   1.1361564e-02
   1.1353880e-02
   1.1346206e-02
   1.1338541e-02
   1.1330886e-02
   1.1323240e-02
   1.1315604e-02
   1.1307978e-02
   1.1300360e-02
   1.1292753e-02
   1.1285154e-02
   1.1277565e-02
   1.1269985e-02
   1.1262415e-02
   1.1254854e-02
   1.1247302e-02
   1.1239760e-02
   1.1232227e-02
   1.1224703e-02
   1.1217189e-02
   1.1209683e-02
   1.1202187e-02
   1.1194700e-02
   1.1187223e-02
   1.1179754e-02
   1.1172294e-02
   1.1164844e-02
   1.1157403e-02
   1.1149971e-02
   1.1142548e-02
   1.1135134e-02
   1.1127729e-02
   1.1120333e-02
   1.1112946e-02
   1.1105568e-02
   1.1098199e-02
   1.1090839e-02
   1.1083488e-02
   1.1076146e-02
   1.1068813e-02
   1.1061489e-02
   1.1054173e-02
   1.1046867e-02
   1.1039569e-02
   1.1032280e-02
   1.1025000e-02
   1.1017729e-02
   1.1010466e-02
   1.1003213e-02
   1.0995968e-02
   1.0988732e-02
   1.0981504e-02
   1.0974285e-02
   1.0967075e-02
   1.0959874e-02
   1.0952681e-02
   1.0945497e-02
   1.0938321e-02
   1.0931154e-02
   1.0923996e-02
   1.0916846e-02
   1.0909705e-02
   1.0902572e-02
   1.0895448e-02
   1.0888332e-02
   1.0881225e-02
   1.0874127e-02
   1.0867037e-02
   1.0859955e-02
   1.0852882e-02
   1.0845817e-02
   1.0838760e-02
   1.0831712e-02
   1.0824672e-02
   1.0817641e-02
   1.0810618e-02
   1.0803604e-02
   1.0796597e-02
   1.0789599e-02
   1.0782609e-02
   1.0775628e-02
   1.0768655e-02
   1.0761690e-02
   1.0754733e-02
   1.0747785e-02
   1.0740844e-02
   1.0733912e-02
   1.0726988e-02
   1.0720072e-02
   1.0713165e-02
   1.0706265e-02
   1.0699374e-02
   1.0692490e-02
   1.0685615e-02
   1.0678748e-02
   1.0671889e-02
   1.0665038e-02
   1.0658195e-02
   1.0651359e-02
   1.0644532e-02
   1.0637713e-02
   1.0630902e-02
   1.0624099e-02
   1.0617304e-02
   1.0610517e-02
   1.0603737e-02
   1.0596966e-02
   1.0590202e-02
   1.0583446e-02
   1.0576699e-02
   1.0569959e-02
   1.0563226e-02
   1.0556502e-02
   1.0549785e-02
   1.0543077e-02
   1.0536376e-02
   1.0529682e-02
   1.0522997e-02
   1.0516319e-02
   1.0509649e-02
   1.0502987e-02
   1.0496332e-02
   1.0489685e-02
   1.0483046e-02
   1.0476414e-02
   1.0469790e-02
   1.0463174e-02
   1.0456565e-02
   1.0449964e-02
   1.0443370e-02
   1.0436784e-02
   1.0430206e-02
   1.0423635e-02
   1.0417071e-02
   1.0410516e-02
   1.0403967e-02
   1.0397426e-02
   1.0390893e-02
   1.0384367e-02
   1.0377849e-02
   1.0371338e-02
   1.0364834e-02
   1.0358338e-02
   1.0351849e-02
   1.0345368e-02
   1.0338894e-02
   1.0332427e-02
   1.0325968e-02
   1.0319516e-02
   1.0313072e-02
   1.0306634e-02
   1.0300204e-02
   1.0293782e-02
   1.0287366e-02
   1.0280958e-02
   1.0274557e-02
   1.0268164e-02
   1.0261777e-02
   1.0255398e-02
   1.0249026e-02
   1.0242662e-02
   1.0236304e-02
   1.0229954e-02
   1.0223610e-02
   1.0217274e-02
   1.0210945e-02
   1.0204623e-02
   1.0198309e-02
   1.0192001e-02
   1.0185700e-02
   1.0179407e-02
   1.0173120e-02
   1.0166841e-02
   1.0160569e-02
   1.0154303e-02
   1.0148045e-02
   1.0141794e-02
   1.0135549e-02
   1.0129312e-02
   1.0123081e-02
   1.0116858e-02
   1.0110641e-02
   1.0104432e-02
   1.0098229e-02
   1.0092033e-02
   1.0085845e-02
   1.0079663e-02
   1.0073487e-02
   1.0067319e-02
   1.0061158e-02
   1.0055003e-02
   1.0048856e-02
   1.0042715e-02
   1.0036580e-02
   1.0030453e-02
   1.0024333e-02
   1.0018219e-02
   1.0012112e-02
   1.0006012e-02
   9.9999180e-03
   9.9938312e-03
   9.9877511e-03
   9.9816776e-03
   9.9756109e-03
   9.9695509e-03
   9.9634975e-03
   9.9574508e-03
   9.9514107e-03
   9.9453773e-03
   9.9393505e-03
   9.9333303e-03
   9.9273167e-03
   9.9213097e-03
   9.9153093e-03
   9.9093154e-03
   9.9033281e-03
   9.8973474e-03
   9.8913732e-03
   9.8854055e-03
   9.8794443e-03
   9.8734897e-03
   9.8675415e-03
   9.8615998e-03
   9.8556646e-03
   9.8497358e-03
   9.8438135e-03
   9.8378977e-03
   9.8319882e-03
   9.8260852e-03
   9.8201886e-03
   9.8142984e-03
   9.8084146e-03
   9.8025371e-03
   9.7966661e-03
   9.7908014e-03
   9.7849430e-03
   9.7790910e-03
   9.7732452e-03
   9.7674059e-03
   9.7615728e-03
   9.7557460e-03
   9.7499255e-03
   9.7441112e-03
   9.7383033e-03
   9.7325016e-03
   9.7267061e-03
   9.7209168e-03
   9.7151338e-03
   9.7093570e-03
   9.7035864e-03
   9.6978220e-03
   9.6920638e-03
   9.6863118e-03
   9.6805659e-03
   9.6748262e-03
   9.6690926e-03
   9.6633651e-03
   9.6576438e-03
   9.6519286e-03
   9.6462195e-03
   9.6405165e-03
   9.6348195e-03
   9.6291287e-03
   9.6234439e-03
   9.6177652e-03
   9.6120925e-03
   9.6064258e-03
   9.6007652e-03
   9.5951106e-03
   9.5894620e-03
   9.5838194e-03
   9.5781827e-03
   9.5725521e-03
   9.5669274e-03
   9.5613087e-03
   9.5556960e-03
   9.5500891e-03
   9.5444882e-03
   9.5388933e-03
   9.5333042e-03
   9.5277210e-03
   9.5221438e-03
   9.5165724e-03
   9.5110069e-03
   9.5054472e-03
   9.4998935e-03
   9.4943455e-03
   9.4888034e-03
   9.4832671e-03
   9.4777367e-03
   9.4722120e-03
   9.4666932e-03
   9.4611801e-03
   9.4556728e-03
   9.4501713e-03
   9.4446756e-03
   9.4391856e-03
   9.4337014e-03
   9.4282229e-03
   9.4227501e-03
   9.4172830e-03
   9.4118217e-03
   9.4063660e-03
   9.4009161e-03
   9.3954718e-03
   9.3900332e-03
   9.3846003e-03
   9.3791730e-03
   9.3737514e-03
   9.3683354e-03
   9.3629250e-03
   9.3575202e-03
   9.3521211e-03
   9.3467276e-03
   9.3413396e-03
   9.3359573e-03
   9.3305805e-03
   9.3252093e-03
   9.3198436e-03
   9.3144835e-03
   9.3091290e-03
   9.3037800e-03
   9.2984365e-03
   9.2930985e-03
   9.2877660e-03
   9.2824390e-03
   9.2771175e-03
   9.2718015e-03
   9.2664910e-03
   9.2611860e-03
   9.2558863e-03
   9.2505922e-03
   9.2453035e-03
   9.2400202e-03
   9.2347423e-03
   9.2294698e-03
   9.2242028e-03
   9.2189412e-03
   9.2136849e-03
   9.2084340e-03
   9.2031885e-03
   9.1979484e-03
   9.1927136e-03
   9.1874841e-03
   9.1822601e-03
   9.1770413e-03
   9.1718278e-03
   9.1666197e-03
   9.1614169e-03
   9.1562194e-03
   9.1510271e-03
   9.1458402e-03
   9.1406585e-03
   9.1354821e-03
   9.1303110e-03
   9.1251451e-03
   9.1199844e-03
   9.1148290e-03
   9.1096788e-03
   9.1045338e-03
   9.0993941e-03
   9.0942595e-03
   9.0891302e-03
   9.0840060e-03
   9.0788870e-03
   9.0737731e-03
   9.0686645e-03
   9.0635610e-03
   9.0584626e-03
   9.0533694e-03
   9.0482813e-03
   9.0431983e-03
   9.0381205e-03
   9.0330477e-03
   9.0279801e-03
   9.0229175e-03
   9.0178601e-03
   9.0128077e-03
   9.0077604e-03
   9.0027181e-03
   8.9976809e-03
   8.9926488e-03
   8.9876217e-03
   8.9825996e-03
   8.9775826e-03
   8.9725705e-03
   8.9675635e-03
   8.9625615e-03
   8.9575644e-03
   8.9525724e-03
   8.9475853e-03
   8.9426032e-03
   8.9376261e-03
   8.9326539e-03
   8.9276867e-03
   8.9227244e-03
   8.9177671e-03
   8.9128147e-03
   8.9078672e-03
   8.9029246e-03
   8.8979869e-03
   8.8930542e-03
   8.8881263e-03
   8.8832033e-03
   8.8782851e-03
   8.8733719e-03
   8.8684635e-03
   8.8635599e-03
   8.8586612e-03
   8.8537674e-03
   8.8488784e-03
   8.8439942e-03
   8.8391148e-03
   8.8342402e-03
   8.8293705e-03
   8.8245055e-03
   8.8196453e-03
   8.8147899e-03
   8.8099393e-03
   8.8050935e-03
   8.8002524e-03
   8.7954160e-03
   8.7905845e-03
   8.7857576e-03
   8.7809355e-03
   8.7761181e-03
   8.7713055e-03
   8.7664975e-03
   8.7616943e-03
   8.7568957e-03
   8.7521019e-03
   8.7473127e-03
   8.7425282e-03
   8.7377484e-03
   8.7329733e-03
   8.7282028e-03
   8.7234369e-03
   8.7186757e-03
   8.7139192e-03
   8.7091672e-03
   8.7044199e-03
   8.6996772e-03
   8.6949392e-03
   8.6902057e-03
   8.6854768e-03
   8.6807525e-03
   8.6760328e-03
   8.6713177e-03
   8.6666071e-03
   8.6619011e-03
   8.6571997e-03
   8.6525028e-03
   8.6478105e-03
   8.6431227e-03
   8.6384394e-03
   8.6337607e-03
   8.6290864e-03
   8.6244167e-03
   8.6197515e-03
   8.6150908e-03
   8.6104345e-03
   8.6057828e-03
   8.6011355e-03
   8.5964927e-03
   8.5918544e-03
   8.5872205e-03
   8.5825911e-03
   8.5779661e-03
   8.5733456e-03
   8.5687295e-03
   8.5641178e-03
   8.5595106e-03
   8.5549077e-03
   8.5503093e-03
   8.5457153e-03
   8.5411256e-03
   8.5365404e-03
   8.5319595e-03
   8.5273830e-03
   8.5228109e-03
   8.5182432e-03
   8.5136798e-03
   8.5091207e-03
   8.5045660e-03
   8.5000157e-03
   8.4954696e-03
   8.4909279e-03
   8.4863906e-03
   8.4818575e-03
   8.4773287e-03
   8.4728043e-03
   8.4682841e-03
   8.4637682e-03
   8.4592567e-03
   8.4547493e-03
   8.4502463e-03
   8.4457475e-03
   8.4412530e-03
   8.4367627e-03
   8.4322767e-03
   8.4277949e-03
   8.4233174e-03
   8.4188441e-03
   8.4143750e-03
   8.4099101e-03
   8.4054495e-03
   8.4009930e-03
   8.3965407e-03
   8.3920927e-03
   8.3876488e-03
   8.3832091e-03
   8.3787736e-03
   8.3743422e-03
   8.3699150e-03
   8.3654920e-03
   8.3610731e-03
   8.3566584e-03
   8.3522478e-03
   8.3478414e-03
   8.3434390e-03
   8.3390408e-03
   8.3346467e-03
   8.3302567e-03
   8.3258709e-03
   8.3214891e-03
   8.3171114e-03
   8.3127378e-03
   8.3083683e-03
   8.3040029e-03
   8.2996415e-03
   8.2952842e-03
   8.2909310e-03
   8.2865818e-03
   8.2822367e-03
   8.2778956e-03
   8.2735585e-03
   8.2692255e-03
   8.2648965e-03
   8.2605715e-03
   8.2562506e-03
   8.2519336e-03
   8.2476207e-03
   8.2433117e-03
   8.2390068e-03
   8.2347058e-03
   8.2304088e-03
   8.2261158e-03
   8.2218267e-03
   8.2175417e-03
   8.2132605e-03
   8.2089834e-03
   8.2047101e-03
   8.2004409e-03
   8.1961755e-03
   8.1919141e-03
   8.1876566e-03
   8.1834031e-03
   8.1791534e-03
   8.1749077e-03
   8.1706659e-03
   8.1664279e-03
   8.1621939e-03
   8.1579637e-03
   8.1537375e-03
   8.1495151e-03
   8.1452966e-03
   8.1410819e-03
   8.1368711e-03
   8.1326642e-03
   8.1284611e-03
   8.1242619e-03
   8.1200665e-03
   8.1158750e-03
   8.1116872e-03
   8.1075033e-03
   8.1033233e-03
   8.0991470e-03
   8.0949745e-03
   8.0908059e-03
   8.0866410e-03
   8.0824800e-03
   8.0783227e-03
   8.0741692e-03
   8.0700195e-03
   8.0658736e-03
   8.0617314e-03
   8.0575930e-03
   8.0534584e-03
   8.0493275e-03
   8.0452003e-03
   8.0410769e-03
   8.0369573e-03
   8.0328413e-03
   8.0287291e-03
   8.0246206e-03
   8.0205159e-03
   8.0164148e-03
   8.0123175e-03
   8.0082238e-03
   8.0041339e-03
   8.0000476e-03
   7.9959651e-03
   7.9918862e-03
   7.9878110e-03
   7.9837394e-03
   7.9796716e-03
   7.9756073e-03
   7.9715468e-03
   7.9674899e-03
   7.9634366e-03
   7.9593870e-03
   7.9553411e-03
   7.9512987e-03
   7.9472600e-03
   7.9432249e-03
   7.9391935e-03
   7.9351656e-03
   7.9311414e-03
   7.9271207e-03
   7.9231037e-03
   7.9190902e-03
   7.9150804e-03
   7.9110741e-03
   7.9070714e-03
   7.9030723e-03
   7.8990767e-03
   7.8950847e-03
   7.8910963e-03
   7.8871114e-03
   7.8831301e-03
   7.8791523e-03
   7.8751781e-03
   7.8712074e-03
   7.8672402e-03
   7.8632766e-03
   7.8593165e-03
   7.8553599e-03
   7.8514068e-03
   7.8474572e-03
   7.8435111e-03
   7.8395686e-03
   7.8356295e-03
   7.8316939e-03
   7.8277618e-03
   7.8238332e-03
   7.8199080e-03
   7.8159864e-03
   7.8120682e-03
   7.8081534e-03
   7.8042421e-03
   7.8003343e-03
   7.7964299e-03
   7.7925290e-03
   7.7886315e-03
   7.7847374e-03
   7.7808468e-03
   7.7769596e-03
   7.7730758e-03
   7.7691954e-03
   7.7653184e-03
   7.7614449e-03
   7.7575747e-03
   7.7537080e-03
   7.7498446e-03
   7.7459847e-03
   7.7421281e-03
   7.7382749e-03
   7.7344251e-03
   7.7305786e-03
   7.7267355e-03
   7.7228958e-03
   7.7190595e-03
   7.7152265e-03
   7.7113968e-03
   7.7075705e-03
   7.7037475e-03
   7.6999279e-03
   7.6961116e-03
   7.6922986e-03
   7.6884890e-03
   7.6846827e-03
   7.6808797e-03
   7.6770800e-03
   7.6732836e-03
   7.6694905e-03
   7.6657007e-03
   7.6619142e-03
   7.6581310e-03
   7.6543511e-03
   7.6505744e-03
   7.6468011e-03
   7.6430310e-03
   7.6392642e-03
   7.6355006e-03
   7.6317403e-03
   7.6279833e-03
   7.6242295e-03
   7.6204789e-03
   7.6167316e-03
   7.6129876e-03
   7.6092467e-03
   7.6055091e-03
   7.6017748e-03
   7.5980436e-03
   7.5943157e-03
   7.5905910e-03
   7.5868695e-03
   7.5831512e-03
   7.5794361e-03
   7.5757242e-03
   7.5720155e-03
   7.5683099e-03
   7.5646076e-03
   7.5609085e-03
   7.5572125e-03
   7.5535197e-03
   7.5498300e-03
   7.5461436e-03
   7.5424603e-03
   7.5387801e-03
   7.5351031e-03
   7.5314292e-03
   7.5277585e-03
   7.5240910e-03
   7.5204265e-03
   7.5167652e-03
   7.5131071e-03
   7.5094520e-03
   7.5058001e-03
   7.5021513e-03
   7.4985056e-03
   7.4948630e-03
   7.4912235e-03
   7.4875871e-03
   7.4839538e-03
   7.4803236e-03
   7.4766965e-03
   7.4730725e-03
   7.4694516e-03
   7.4658337e-03
   7.4622189e-03
   7.4586072e-03
   7.4549985e-03
   7.4513929e-03
   7.4477904e-03
   7.4441909e-03
   7.4405945e-03
   7.4370011e-03
   7.4334107e-03
   7.4298234e-03
   7.4262391e-03
   7.4226579e-03
   7.4190797e-03
   7.4155045e-03
   7.4119323e-03
   7.4083631e-03
   7.4047970e-03
   7.4012339e-03
   7.3976737e-03
   7.3941166e-03
   7.3905624e-03
   7.3870113e-03
   7.3834631e-03
   7.3799180e-03
   7.3763758e-03
   7.3728365e-03
   7.3693003e-03
   7.3657670e-03
   7.3622367e-03
   7.3587094e-03
   7.3551850e-03
   7.3516636e-03
   7.3481451e-03
   7.3446295e-03
   7.3411170e-03
   7.3376073e-03
   7.3341006e-03
   7.3305968e-03
   7.3270960e-03
   7.3235981e-03
   7.3201031e-03
   7.3166110e-03
   7.3131218e-03
   7.3096355e-03
   7.3061522e-03
   7.3026718e-03
   7.2991942e-03
   7.2957196e-03
   7.2922478e-03
   7.2887789e-03
   7.2853130e-03
   7.2818499e-03
   7.2783896e-03
   7.2749323e-03
   7.2714778e-03
   7.2680262e-03
   7.2645775e-03
   7.2611316e-03
   7.2576886e-03
   7.2542484e-03
   7.2508111e-03
   7.2473766e-03
   7.2439450e-03
   7.2405162e-03
   7.2370903e-03
   7.2336671e-03
   7.2302469e-03
   7.2268294e-03
   7.2234148e-03
   7.2200029e-03
   7.2165939e-03
   7.2131877e-03
   7.2097843e-03
   7.2063838e-03
   7.2029860e-03
   7.1995910e-03
   7.1961988e-03
   7.1928094e-03
   7.1894228e-03
   7.1860390e-03
   7.1826579e-03
   7.1792797e-03
   7.1759042e-03
   7.1725315e-03
   7.1691615e-03
   7.1657943e-03
   7.1624299e-03
   7.1590682e-03
   7.1557093e-03
   7.1523531e-03
   7.1489997e-03
   7.1456490e-03
   7.1423011e-03
   7.1389559e-03
   7.1356134e-03
   7.1322737e-03
   7.1289367e-03
   7.1256024e-03
   7.1222708e-03
   7.1189420e-03
   7.1156158e-03
   7.1122924e-03
   7.1089717e-03
   7.1056537e-03
   7.1023384e-03
   7.0990257e-03
   7.0957158e-03
   7.0924086e-03
   7.0891040e-03
   7.0858022e-03
   7.0825030e-03
   7.0792065e-03
   7.0759127e-03
   7.0726215e-03
   7.0693330e-03
   7.0660472e-03
   7.0627640e-03
   7.0594835e-03
   7.0562057e-03
   7.0529305e-03
   7.0496579e-03
   7.0463880e-03
   7.0431208e-03
   7.0398562e-03
   7.0365942e-03
   7.0333348e-03
   7.0300781e-03
   7.0268240e-03
   7.0235725e-03
   7.0203237e-03
   7.0170775e-03
   7.0138338e-03
   7.0105928e-03
   7.0073544e-03
   7.0041186e-03
   7.0008854e-03
   6.9976548e-03
   6.9944268e-03
   6.9912014e-03
   6.9879786e-03
   6.9847583e-03
   6.9815407e-03
   6.9783256e-03
   6.9751131e-03
   6.9719032e-03
   6.9686958e-03
   6.9654910e-03
   6.9622888e-03
   6.9590892e-03
   6.9558921e-03
   6.9526975e-03
   6.9495055e-03
   6.9463161e-03
   6.9431292e-03
   6.9399448e-03
   6.9367630e-03
   6.9335837e-03
   6.9304070e-03
   6.9272327e-03
   6.9240610e-03
   6.9208919e-03
   6.9177252e-03
   6.9145611e-03
   6.9113995e-03
   6.9082404e-03
   6.9050838e-03
   6.9019298e-03
   6.8987782e-03
   6.8956291e-03
   6.8924825e-03
   6.8893384e-03
   6.8861969e-03
   6.8830578e-03
   6.8799211e-03
   6.8767870e-03
   6.8736554e-03
   6.8705262e-03
   6.8673995e-03
   6.8642753e-03
   6.8611535e-03
   6.8580342e-03
   6.8549174e-03
   6.8518030e-03
   6.8486911e-03
   6.8455817e-03
   6.8424747e-03
   6.8393701e-03
   6.8362680e-03
   6.8331683e-03
   6.8300711e-03
   6.8269763e-03
   6.8238840e-03
   6.8207940e-03
   6.8177065e-03
   6.8146215e-03
   6.8115388e-03
   6.8084586e-03
   6.8053808e-03
   6.8023054e-03
   6.7992324e-03
   6.7961618e-03
   6.7930936e-03
   6.7900279e-03
   6.7869645e-03
   6.7839035e-03
   6.7808449e-03
   6.7777888e-03
   6.7747350e-03
   6.7716836e-03
   6.7686345e-03
   6.7655879e-03
   6.7625436e-03
   6.7595017e-03
   6.7564622e-03
   6.7534251e-03
   6.7503903e-03
   6.7473579e-03
   6.7443278e-03
   6.7413001e-03
   6.7382748e-03
   6.7352518e-03
   6.7322311e-03
   6.7292128e-03
   6.7261969e-03
   6.7231833e-03
   6.7201720e-03
   6.7171631e-03
   6.7141565e-03
   6.7111522e-03
   6.7081503e-03
   6.7051507e-03
   6.7021534e-03
   6.6991585e-03
   6.6961658e-03
   6.6931755e-03
   6.6901875e-03
   6.6872018e-03
   6.6842184e-03
   6.6812373e-03
   6.6782585e-03
   6.6752820e-03
   6.6723078e-03
   6.6693359e-03
   6.6663663e-03
   6.6633990e-03
   6.6604339e-03
   6.6574712e-03
   6.6545107e-03
   6.6515525e-03
   6.6485966e-03
   6.6456430e-03
   6.6426916e-03
   6.6397425e-03
   6.6367957e-03
   6.6338511e-03
   6.6309088e-03
   6.6279687e-03
   6.6250309e-03
   6.6220954e-03
   6.6191621e-03
   6.6162310e-03
   6.6133022e-03
   6.6103756e-03
   6.6074513e-03
   6.6045292e-03
   6.6016094e-03
   6.5986918e-03
   6.5957764e-03
   6.5928632e-03
   6.5899523e-03
   6.5870435e-03
   6.5841370e-03
   6.5812328e-03
   6.5783307e-03
   6.5754308e-03
   6.5725332e-03
   6.5696378e-03
   6.5667445e-03
   6.5638535e-03
   6.5609647e-03
   6.5580780e-03
   6.5551936e-03
   6.5523113e-03
   6.5494313e-03
   6.5465534e-03
   6.5436777e-03
   6.5408042e-03
   6.5379329e-03
   6.5350637e-03
   6.5321967e-03
   6.5293319e-03
   6.5264693e-03
   6.5236088e-03
   6.5207505e-03
   6.5178944e-03
   6.5150404e-03
   6.5121886e-03
   6.5093389e-03
   6.5064914e-03
   6.5036461e-03
   6.5008028e-03
   6.4979618e-03
   6.4951228e-03
   6.4922861e-03
   6.4894514e-03
   6.4866189e-03
   6.4837885e-03
   6.4809603e-03
   6.4781342e-03
   6.4753102e-03
   6.4724883e-03
   6.4696685e-03
   6.4668509e-03
   6.4640354e-03
   6.4612220e-03
   6.4584107e-03
   6.4556016e-03
   6.4527945e-03
   6.4499895e-03
   6.4471867e-03
   6.4443859e-03
   6.4415872e-03
   6.4387907e-03
   6.4359962e-03
   6.4332038e-03
   6.4304135e-03
   6.4276253e-03
   6.4248392e-03
   6.4220552e-03
   6.4192732e-03
   6.4164933e-03
   6.4137155e-03
   6.4109398e-03
   6.4081661e-03
   6.4053945e-03
   6.4026250e-03
   6.3998575e-03
   6.3970921e-03
   6.3943287e-03
   6.3915675e-03
   6.3888082e-03
   6.3860510e-03
   6.3832959e-03
   6.3805428e-03
   6.3777918e-03
   6.3750428e-03
   6.3722958e-03
   6.3695509e-03
   6.3668080e-03
   6.3640671e-03
   6.3613283e-03
   6.3585915e-03
   6.3558567e-03
   6.3531240e-03
   6.3503933e-03
   6.3476646e-03
   6.3449379e-03
   6.3422133e-03
   6.3394906e-03
   6.3367700e-03
   6.3340513e-03
   6.3313347e-03
   6.3286201e-03
   6.3259075e-03
   6.3231969e-03
   6.3204883e-03
   6.3177816e-03
   6.3150770e-03
   6.3123744e-03
   6.3096737e-03
   6.3069751e-03
   6.3042784e-03
   6.3015837e-03
   6.2988910e-03
   6.2962003e-03
   6.2935116e-03
   6.2908248e-03
   6.2881400e-03
   6.2854571e-03
   6.2827763e-03
   6.2800974e-03
   6.2774204e-03
   6.2747455e-03
   6.2720725e-03
   6.2694014e-03
   6.2667323e-03
   6.2640651e-03
   6.2613999e-03
   6.2587367e-03
   6.2560754e-03
   6.2534160e-03
   6.2507586e-03
   6.2481032e-03
   6.2454496e-03
   6.2427980e-03
   6.2401484e-03
   6.2375006e-03
   6.2348548e-03
   6.2322109e-03
   6.2295690e-03
   6.2269290e-03
   6.2242909e-03
   6.2216547e-03
   6.2190204e-03
   6.2163880e-03
   6.2137576e-03
   6.2111291e-03
   6.2085025e-03
   6.2058777e-03
   6.2032549e-03
   6.2006340e-03
   6.1980150e-03
   6.1953979e-03
   6.1927827e-03
   6.1901694e-03
   6.1875580e-03
   6.1849485e-03
   6.1823408e-03
   6.1797351e-03
   6.1771312e-03
   6.1745292e-03
   6.1719291e-03
   6.1693309e-03
   6.1667345e-03
   6.1641400e-03
   6.1615474e-03
   6.1589567e-03
   6.1563678e-03
   6.1537808e-03
   6.1511957e-03
   6.1486124e-03
   6.1460310e-03
   6.1434515e-03
   6.1408738e-03
   6.1382979e-03
   6.1357240e-03
   6.1331518e-03
   6.1305815e-03
   6.1280131e-03
   6.1254465e-03
   6.1228817e-03
   6.1203188e-03
   6.1177577e-03
   6.1151985e-03
   6.1126411e-03
   6.1100855e-03
   6.1075318e-03
   6.1049799e-03
   6.1024298e-03
   6.0998815e-03
   6.0973351e-03
   6.0947905e-03
   6.0922477e-03
   6.0897067e-03
   6.0871676e-03
   6.0846302e-03
   6.0820947e-03
   6.0795609e-03
   6.0770290e-03
   6.0744989e-03
   6.0719706e-03
   6.0694441e-03
   6.0669194e-03
   6.0643965e-03
   6.0618754e-03
   6.0593561e-03
   6.0568385e-03
   6.0543228e-03
   6.0518088e-03
   6.0492967e-03
   6.0467863e-03
   6.0442777e-03
   6.0417709e-03
   6.0392659e-03
   6.0367626e-03
   6.0342612e-03
   6.0317615e-03
   6.0292635e-03
   6.0267674e-03
   6.0242730e-03
   6.0217803e-03
   6.0192895e-03
   6.0168004e-03
   6.0143130e-03
   6.0118275e-03
   6.0093436e-03
   6.0068616e-03
   6.0043813e-03
   6.0019027e-03
   5.9994259e-03
   5.9969508e-03
   5.9944775e-03
   5.9920059e-03
   5.9895361e-03
   5.9870680e-03
   5.9846016e-03
   5.9821370e-03
   5.9796742e-03
   5.9772130e-03
   5.9747536e-03
   5.9722959e-03
   5.9698399e-03
   5.9673857e-03
   5.9649332e-03
   5.9624824e-03
   5.9600334e-03
   5.9575860e-03
   5.9551404e-03
   5.9526965e-03
   5.9502543e-03
   5.9478138e-03
   5.9453750e-03
   5.9429379e-03
   5.9405026e-03
   5.9380689e-03
   5.9356370e-03
   5.9332067e-03
   5.9307781e-03
   5.9283513e-03
   5.9259261e-03
   5.9235027e-03
   5.9210809e-03
   5.9186608e-03
   5.9162424e-03
   5.9138257e-03
   5.9114107e-03
   5.9089973e-03
   5.9065857e-03
   5.9041757e-03
   5.9017674e-03
   5.8993608e-03
   5.8969558e-03
   5.8945526e-03
   5.8921509e-03
   5.8897510e-03
   5.8873527e-03
   5.8849562e-03
   5.8825612e-03
   5.8801679e-03
   5.8777763e-03
   5.8753864e-03
   5.8729981e-03
   5.8706115e-03
   5.8682265e-03
   5.8658431e-03
   5.8634615e-03
   5.8610814e-03
   5.8587030e-03
   5.8563263e-03
   5.8539512e-03
   5.8515778e-03
   5.8492060e-03
   5.8468358e-03
   5.8444673e-03
   5.8421004e-03
   5.8397351e-03
   5.8373715e-03
   5.8350095e-03
   5.8326491e-03
   5.8302904e-03
   5.8279332e-03
   5.8255778e-03
   5.8232239e-03
   5.8208716e-03
   5.8185210e-03
   5.8161720e-03
   5.8138246e-03
   5.8114788e-03
   5.8091346e-03
   5.8067921e-03
   5.8044511e-03
   5.8021118e-03
   5.7997741e-03
   5.7974379e-03
   5.7951034e-03
   5.7927705e-03
   5.7904391e-03
   5.7881094e-03
   5.7857813e-03
   5.7834547e-03
   5.7811298e-03
   5.7788064e-03
   5.7764847e-03
   5.7741645e-03
   5.7718459e-03
   5.7695289e-03
   5.7672135e-03
   5.7648996e-03
   5.7625874e-03
   5.7602767e-03
   5.7579676e-03
   5.7556600e-03
   5.7533541e-03
   5.7510497e-03
   5.7487469e-03
   5.7464456e-03
   5.7441460e-03
   5.7418479e-03
   5.7395513e-03
   5.7372563e-03
   5.7349629e-03
   5.7326710e-03
   5.7303807e-03
   5.7280920e-03
   5.7258048e-03
   5.7235191e-03
   5.7212351e-03
   5.7189525e-03
   5.7166715e-03
   5.7143921e-03
   5.7121142e-03
   5.7098378e-03
   5.7075630e-03
   5.7052897e-03
   5.7030180e-03
   5.7007478e-03
   5.6984792e-03
   5.6962120e-03
   5.6939464e-03
   5.6916824e-03
   5.6894199e-03
   5.6871589e-03
   5.6848994e-03
   5.6826414e-03
   5.6803850e-03
   5.6781301e-03
   5.6758767e-03
   5.6736249e-03
   5.6713745e-03
   5.6691257e-03
   5.6668784e-03
   5.6646326e-03
   5.6623883e-03
   5.6601455e-03
   5.6579042e-03
   5.6556645e-03
   5.6534262e-03
   5.6511895e-03
   5.6489542e-03
   5.6467205e-03
   5.6444882e-03
   5.6422575e-03
   5.6400282e-03
   5.6378005e-03
   5.6355742e-03
   5.6333494e-03
   5.6311262e-03
   5.6289044e-03
   5.6266841e-03
   5.6244653e-03
   5.6222479e-03
   5.6200321e-03
   5.6178177e-03
   5.6156048e-03
   5.6133934e-03
   5.6111835e-03
   5.6089751e-03
   5.6067681e-03
   5.6045626e-03
   5.6023585e-03
   5.6001560e-03
   5.5979549e-03
   5.5957553e-03
   5.5935571e-03
   5.5913604e-03
   5.5891652e-03
   5.5869714e-03
   5.5847791e-03
   5.5825882e-03
   5.5803989e-03
   5.5782109e-03
   5.5760244e-03
   5.5738394e-03
   5.5716558e-03
   5.5694737e-03
   5.5672930e-03
   5.5651138e-03
   5.5629360e-03
   5.5607597e-03
   5.5585848e-03
   5.5564113e-03
   5.5542393e-03
   5.5520687e-03
   5.5498996e-03
   5.5477319e-03
   5.5455656e-03
   5.5434008e-03
   5.5412374e-03
   5.5390754e-03
   5.5369149e-03
   5.5347557e-03
   5.5325980e-03
   5.5304418e-03
   5.5282869e-03
   5.5261335e-03
   5.5239815e-03
   5.5218309e-03
   5.5196818e-03
   5.5175340e-03
   5.5153877e-03
   5.5132428e-03
   5.5110993e-03
   5.5089572e-03
   5.5068165e-03
   5.5046772e-03
   5.5025394e-03
   5.5004029e-03
   5.4982678e-03
   5.4961342e-03
   5.4940019e-03
   5.4918711e-03
   5.4897416e-03
   5.4876136e-03
   5.4854869e-03
   5.4833616e-03
   5.4812378e-03
   5.4791153e-03
   5.4769942e-03
   5.4748745e-03
   5.4727562e-03
   5.4706392e-03
   5.4685237e-03
   5.4664095e-03
   5.4642968e-03
   5.4621854e-03
   5.4600754e-03
   5.4579667e-03
   5.4558595e-03
   5.4537536e-03
   5.4516491e-03
   5.4495459e-03
   5.4474442e-03
   5.4453438e-03
   5.4432448e-03
   5.4411471e-03
   5.4390508e-03
   5.4369559e-03
   5.4348623e-03
   5.4327701e-03
   5.4306793e-03
   5.4285898e-03
   5.4265017e-03
   5.4244149e-03
   5.4223295e-03
   5.4202455e-03
   5.4181628e-03
   5.4160815e-03
   5.4140015e-03
   5.4119228e-03
   5.4098455e-03
   5.4077696e-03
   5.4056950e-03
   5.4036217e-03
   5.4015498e-03
   5.3994792e-03
   5.3974100e-03
   5.3953421e-03
   5.3932756e-03
   5.3912104e-03
   5.3891465e-03
   5.3870839e-03
   5.3850227e-03
   5.3829628e-03
   5.3809043e-03
   5.3788471e-03
   5.3767912e-03
   5.3747366e-03
   5.3726834e-03
   5.3706314e-03
   5.3685808e-03
   5.3665316e-03
   5.3644836e-03
   5.3624370e-03
   5.3603917e-03
   5.3583477e-03
   5.3563050e-03
   5.3542636e-03
   5.3522235e-03
   5.3501848e-03
   5.3481474e-03
   5.3461112e-03
   5.3440764e-03
   5.3420429e-03
   5.3400107e-03
   5.3379798e-03
   5.3359502e-03
   5.3339219e-03
   5.3318949e-03
   5.3298692e-03
   5.3278448e-03
   5.3258217e-03
   5.3237999e-03
   5.3217794e-03
   5.3197601e-03
   5.3177422e-03
   5.3157256e-03
   5.3137102e-03
   5.3116962e-03
   5.3096834e-03
   5.3076719e-03
   5.3056617e-03
   5.3036528e-03
   5.3016451e-03
   5.2996388e-03
   5.2976337e-03
   5.2956299e-03
   5.2936274e-03
   5.2916261e-03
   5.2896261e-03
   5.2876274e-03
   5.2856300e-03
   5.2836339e-03
   5.2816390e-03
   5.2796454e-03
   5.2776530e-03
   5.2756619e-03
   5.2736721e-03
   5.2716835e-03
   5.2696963e-03
   5.2677102e-03
   5.2657255e-03
   5.2637420e-03
   5.2617597e-03
   5.2597787e-03
   5.2577990e-03
   5.2558205e-03
   5.2538433e-03
   5.2518673e-03
   5.2498926e-03
   5.2479191e-03
   5.2459469e-03
   5.2439759e-03
   5.2420061e-03
   5.2400377e-03
   5.2380704e-03
   5.2361044e-03
   5.2341397e-03
   5.2321761e-03
   5.2302139e-03
   5.2282528e-03
   5.2262930e-03
   5.2243344e-03
   5.2223771e-03
   5.2204210e-03
   5.2184662e-03
   5.2165125e-03
   5.2145601e-03
   5.2126089e-03
   5.2106590e-03
   5.2087103e-03
   5.2067628e-03
   5.2048165e-03
   5.2028715e-03
   5.2009276e-03
   5.1989850e-03
   5.1970437e-03
   5.1951035e-03
   5.1931646e-03
   5.1912268e-03
   5.1892903e-03
   5.1873550e-03
   5.1854209e-03
   5.1834881e-03
   5.1815564e-03
   5.1796259e-03
   5.1776967e-03
   5.1757687e-03
   5.1738418e-03
   5.1719162e-03
   5.1699918e-03
   5.1680686e-03
   5.1661466e-03
   5.1642257e-03
   5.1623061e-03
   5.1603877e-03
   5.1584705e-03
   5.1565545e-03
   5.1546397e-03
   5.1527260e-03
   5.1508136e-03
   5.1489023e-03
   5.1469923e-03
   5.1450834e-03
   5.1431758e-03
   5.1412693e-03
   5.1393640e-03
   5.1374599e-03
   5.1355569e-03
   5.1336552e-03
   5.1317546e-03
   5.1298552e-03
   5.1279570e-03
   5.1260600e-03
   5.1241642e-03
   5.1222695e-03
   5.1203760e-03
   5.1184837e-03
   5.1165926e-03
   5.1147026e-03
   5.1128138e-03
   5.1109262e-03
   5.1090397e-03
   5.1071544e-03
   5.1052703e-03
   5.1033873e-03
   5.1015055e-03
   5.0996249e-03
   5.0977454e-03
   5.0958671e-03
   5.0939900e-03
   5.0921140e-03
   5.0902392e-03
   5.0883655e-03
   5.0864930e-03
   5.0846217e-03
   5.0827515e-03
   5.0808824e-03
   5.0790145e-03
   5.0771478e-03
   5.0752822e-03
   5.0734178e-03
   5.0715545e-03
   5.0696923e-03
   5.0678313e-03
   5.0659715e-03
   5.0641128e-03
   5.0622552e-03
   5.0603988e-03
   5.0585435e-03
   5.0566894e-03
   5.0548364e-03
   5.0529845e-03
   5.0511338e-03
   5.0492842e-03
   5.0474357e-03
   5.0455884e-03
   5.0437422e-03
   5.0418971e-03
   5.0400532e-03
   5.0382104e-03
   5.0363687e-03
   5.0345282e-03
   5.0326888e-03
   5.0308505e-03
   5.0290133e-03
   5.0271773e-03
   5.0253424e-03
   5.0235086e-03
   5.0216759e-03
   5.0198443e-03
   5.0180139e-03
   5.0161846e-03
   5.0143564e-03
   5.0125293e-03
   5.0107033e-03
   5.0088785e-03
   5.0070547e-03
   5.0052321e-03
   5.0034106e-03
   5.0015901e-03
   4.9997708e-03
   4.9979526e-03
   4.9961355e-03
   4.9943196e-03
   4.9925047e-03
   4.9906909e-03
   4.9888782e-03
   4.9870666e-03
   4.9852562e-03
   4.9834468e-03
   4.9816385e-03
   4.9798313e-03
   4.9780253e-03
   4.9762203e-03
   4.9744164e-03
   4.9726136e-03
   4.9708119e-03
   4.9690113e-03
   4.9672118e-03
   4.9654133e-03
   4.9636160e-03
   4.9618197e-03
   4.9600246e-03
   4.9582305e-03
   4.9564375e-03
   4.9546456e-03
   4.9528547e-03
   4.9510650e-03
   4.9492763e-03
   4.9474887e-03
   4.9457022e-03
   4.9439168e-03
   4.9421325e-03
   4.9403492e-03
   4.9385670e-03
   4.9367859e-03
   4.9350058e-03
   4.9332268e-03
   4.9314489e-03
   4.9296721e-03
   4.9278963e-03
   4.9261216e-03
   4.9243480e-03
   4.9225754e-03
   4.9208039e-03
   4.9190335e-03
   4.9172641e-03
   4.9154958e-03
   4.9137286e-03
   4.9119624e-03
   4.9101973e-03
   4.9084332e-03
   4.9066702e-03
   4.9049083e-03
   4.9031474e-03
   4.9013876e-03
   4.8996288e-03
   4.8978711e-03
   4.8961144e-03
   4.8943588e-03
   4.8926042e-03
   4.8908507e-03
   4.8890982e-03
   4.8873468e-03
   4.8855964e-03
   4.8838471e-03
   4.8820988e-03
   4.8803516e-03
   4.8786054e-03
   4.8768602e-03
   4.8751161e-03
   4.8733730e-03
   4.8716310e-03
   4.8698900e-03
   4.8681501e-03
   4.8664111e-03
   4.8646733e-03
   4.8629364e-03
   4.8612006e-03
   4.8594658e-03
   4.8577321e-03
   4.8559994e-03
   4.8542677e-03
   4.8525370e-03
   4.8508074e-03
   4.8490788e-03
   4.8473513e-03
   4.8456247e-03
   4.8438992e-03
   4.8421747e-03
   4.8404513e-03
   4.8387288e-03
   4.8370074e-03
   4.8352870e-03
   4.8335676e-03
   4.8318492e-03
   4.8301319e-03
   4.8284156e-03
   4.8267003e-03
   4.8249860e-03
   4.8232727e-03
   4.8215604e-03
   4.8198492e-03
   4.8181389e-03
   4.8164297e-03
   4.8147215e-03
   4.8130143e-03
   4.8113081e-03
   4.8096029e-03
   4.8078987e-03
   4.8061955e-03
   4.8044933e-03
   4.8027922e-03
   4.8010920e-03
   4.7993928e-03
   4.7976947e-03
   4.7959975e-03
   4.7943014e-03
   4.7926062e-03
   4.7909120e-03
   4.7892189e-03
   4.7875267e-03
   4.7858355e-03
   4.7841453e-03
   4.7824561e-03
   4.7807679e-03
   4.7790807e-03
   4.7773945e-03
   4.7757093e-03
   4.7740251e-03
   4.7723418e-03
   4.7706596e-03
   4.7689783e-03
   4.7672980e-03
   4.7656187e-03
   4.7639404e-03
   4.7622631e-03
   4.7605867e-03
   4.7589114e-03
   4.7572370e-03
   4.7555636e-03
   4.7538912e-03
   4.7522197e-03
   4.7505493e-03
   4.7488798e-03
   4.7472113e-03
   4.7455437e-03
   4.7438771e-03
   4.7422116e-03
   4.7405469e-03
   4.7388833e-03
   4.7372206e-03
   4.7355589e-03
   4.7338982e-03
   4.7322384e-03
   4.7305796e-03
   4.7289218e-03
   4.7272649e-03
   4.7256090e-03
   4.7239541e-03
   4.7223001e-03
   4.7206471e-03
   4.7189950e-03
   4.7173439e-03
   4.7156938e-03
   4.7140446e-03
   4.7123964e-03
   4.7107492e-03
   4.7091029e-03
   4.7074575e-03
   4.7058131e-03
   4.7041697e-03
   4.7025272e-03
   4.7008857e-03
   4.6992451e-03
   4.6976055e-03
   4.6959668e-03
   4.6943291e-03
   4.6926923e-03
   4.6910565e-03
   4.6894216e-03
   4.6877877e-03
   4.6861547e-03
   4.6845227e-03
   4.6828916e-03
   4.6812614e-03
   4.6796322e-03
   4.6780039e-03
   4.6763766e-03
   4.6747502e-03
   4.6731248e-03
   4.6715002e-03
   4.6698767e-03
   4.6682540e-03
   4.6666323e-03
   4.6650116e-03
   4.6633917e-03
   4.6617728e-03
   4.6601549e-03
   4.6585378e-03
   4.6569217e-03
   4.6553066e-03
   4.6536923e-03
   4.6520790e-03
   4.6504666e-03
   4.6488552e-03
   4.6472446e-03
   4.6456350e-03
   4.6440263e-03
   4.6424186e-03
   4.6408117e-03
   4.6392058e-03
   4.6376008e-03
   4.6359968e-03
   4.6343936e-03
   4.6327914e-03
   4.6311901e-03
   4.6295897e-03
   4.6279902e-03
   4.6263917e-03
   4.6247940e-03
   4.6231973e-03
   4.6216015e-03
   4.6200066e-03
   4.6184126e-03
   4.6168195e-03
   4.6152273e-03
   4.6136361e-03
   4.6120457e-03
   4.6104563e-03
   4.6088678e-03
   4.6072801e-03
   4.6056934e-03
   4.6041076e-03
   4.6025227e-03
   4.6009387e-03
   4.5993556e-03
   4.5977734e-03
   4.5961921e-03
   4.5946117e-03
   4.5930322e-03
   4.5914537e-03
   4.5898760e-03
   4.5882992e-03
   4.5867233e-03
   4.5851483e-03
   4.5835742e-03
   4.5820009e-03
   4.5804286e-03
   4.5788572e-03
   4.5772867e-03
   4.5757170e-03
   4.5741483e-03
   4.5725804e-03
   4.5710135e-03
   4.5694474e-03
   4.5678822e-03
   4.5663179e-03
   4.5647545e-03
   4.5631920e-03
   4.5616303e-03
   4.5600696e-03
   4.5585097e-03
   4.5569507e-03
   4.5553926e-03
   4.5538354e-03
   4.5522790e-03
   4.5507236e-03
   4.5491690e-03
   4.5476153e-03
   4.5460624e-03
   4.5445105e-03
   4.5429594e-03
   4.5414092e-03
   4.5398599e-03
   4.5383115e-03
   4.5367639e-03
   4.5352172e-03
   4.5336714e-03
   4.5321264e-03
   4.5305823e-03
   4.5290391e-03
   4.5274967e-03
   4.5259553e-03
   4.5244147e-03
   4.5228749e-03
   4.5213360e-03
   4.5197980e-03
   4.5182609e-03
   4.5167246e-03
   4.5151892e-03
   4.5136546e-03
   4.5121209e-03
   4.5105881e-03
   4.5090561e-03
   4.5075250e-03
   4.5059948e-03
   4.5044654e-03
   4.5029369e-03
   4.5014092e-03
   4.4998824e-03
   4.4983564e-03
   4.4968313e-03
   4.4953070e-03
   4.4937836e-03
   4.4922611e-03
   4.4907394e-03
   4.4892185e-03
   4.4876986e-03
   4.4861794e-03
   4.4846611e-03
   4.4831437e-03
   4.4816271e-03
   4.4801113e-03
   4.4785964e-03
   4.4770824e-03
   4.4755692e-03
   4.4740568e-03
   4.4725453e-03
   4.4710346e-03
   4.4695248e-03
   4.4680158e-03
   4.4665076e-03
   4.4650003e-03
   4.4634938e-03
   4.4619882e-03
   4.4604834e-03
   4.4589795e-03
   4.4574763e-03
   4.4559741e-03
   4.4544726e-03
   4.4529720e-03
   4.4514722e-03
   4.4499733e-03
   4.4484752e-03
   4.4469779e-03
   4.4454815e-03
   4.4439858e-03
   4.4424911e-03
   4.4409971e-03
   4.4395040e-03
   4.4380117e-03
   4.4365202e-03
   4.4350296e-03
   4.4335398e-03
   4.4320508e-03
   4.4305626e-03
   4.4290753e-03
   4.4275887e-03
   4.4261030e-03
   4.4246182e-03
   4.4231341e-03
   4.4216509e-03
   4.4201685e-03
   4.4186869e-03
   4.4172061e-03
   4.4157262e-03
   4.4142470e-03
   4.4127687e-03
   4.4112912e-03
   4.4098145e-03
   4.4083387e-03
   4.4068636e-03
   4.4053893e-03
   4.4039159e-03
   4.4024433e-03
   4.4009715e-03
   4.3995005e-03
   4.3980303e-03
   4.3965609e-03
   4.3950924e-03
   4.3936246e-03
   4.3921577e-03
   4.3906915e-03
   4.3892262e-03
   4.3877617e-03
   4.3862979e-03
   4.3848350e-03
   4.3833729e-03
   4.3819116e-03
   4.3804511e-03
   4.3789914e-03
   4.3775324e-03
   4.3760743e-03
   4.3746170e-03
   4.3731605e-03
   4.3717048e-03
   4.3702499e-03
   4.3687958e-03
   4.3673425e-03
   4.3658899e-03
   4.3644382e-03
   4.3629873e-03
   4.3615372e-03
   4.3600878e-03
   4.3586393e-03
   4.3571915e-03
   4.3557445e-03
   4.3542984e-03
   4.3528530e-03
   4.3514084e-03
   4.3499646e-03
   4.3485216e-03
   4.3470793e-03
   4.3456379e-03
   4.3441972e-03
   4.3427574e-03
   4.3413183e-03
   4.3398800e-03
   4.3384425e-03
   4.3370057e-03
   4.3355698e-03
   4.3341346e-03
   4.3327002e-03
   4.3312666e-03
   4.3298338e-03
   4.3284018e-03
   4.3269705e-03
   4.3255400e-03
   4.3241103e-03
   4.3226814e-03
   4.3212532e-03
   4.3198258e-03
   4.3183992e-03
   4.3169734e-03
   4.3155483e-03
   4.3141241e-03
   4.3127005e-03
   4.3112778e-03
   4.3098558e-03
   4.3084347e-03
   4.3070142e-03
   4.3055946e-03
   4.3041757e-03
   4.3027576e-03
   4.3013402e-03
   4.2999236e-03
   4.2985078e-03
   4.2970928e-03
   4.2956785e-03
   4.2942650e-03
   4.2928522e-03
   4.2914403e-03
   4.2900290e-03
   4.2886186e-03
   4.2872089e-03
   4.2857999e-03
   4.2843917e-03
   4.2829843e-03
   4.2815777e-03
   4.2801718e-03
   4.2787666e-03
   4.2773622e-03
   4.2759586e-03
   4.2745557e-03
   4.2731536e-03
   4.2717523e-03
   4.2703517e-03
   4.2689518e-03
   4.2675527e-03
   4.2661544e-03
   4.2647568e-03
   4.2633600e-03
   4.2619639e-03
   4.2605685e-03
   4.2591739e-03
   4.2577801e-03
   4.2563870e-03
   4.2549947e-03
   4.2536031e-03
   4.2522122e-03
   4.2508221e-03
   4.2494328e-03
   4.2480442e-03
   4.2466563e-03
   4.2452692e-03
   4.2438828e-03
   4.2424972e-03
   4.2411123e-03
   4.2397281e-03
   4.2383447e-03
   4.2369621e-03
   4.2355801e-03
   4.2341989e-03
   4.2328185e-03
   4.2314388e-03
   4.2300598e-03
   4.2286816e-03
   4.2273041e-03
   4.2259273e-03
   4.2245513e-03
   4.2231760e-03
   4.2218014e-03
   4.2204276e-03
   4.2190545e-03
   4.2176822e-03
   4.2163105e-03
   4.2149396e-03
   4.2135695e-03
   4.2122000e-03
   4.2108313e-03
   4.2094634e-03
   4.2080961e-03
   4.2067296e-03
   4.2053638e-03
   4.2039987e-03
   4.2026344e-03
   4.2012708e-03
   4.1999079e-03
   4.1985457e-03
   4.1971843e-03
   4.1958236e-03
   4.1944636e-03
   4.1931043e-03
   4.1917458e-03
   4.1903879e-03
   4.1890308e-03
   4.1876745e-03
   4.1863188e-03
   4.1849638e-03
   4.1836096e-03
   4.1822561e-03
   4.1809033e-03
   4.1795512e-03
   4.1781999e-03
   4.1768492e-03
   4.1754993e-03
   4.1741501e-03
   4.1728016e-03
   4.1714538e-03
   4.1701067e-03
   4.1687603e-03
   4.1674147e-03
   4.1660698e-03
   4.1647255e-03
   4.1633820e-03
   4.1620392e-03
   4.1606971e-03
   4.1593557e-03
   4.1580150e-03
   4.1566750e-03
   4.1553358e-03
   4.1539972e-03
   4.1526593e-03
   4.1513222e-03
   4.1499857e-03
   4.1486500e-03
   4.1473150e-03
   4.1459806e-03
   4.1446470e-03
   4.1433141e-03
   4.1419818e-03
   4.1406503e-03
   4.1393195e-03
   4.1379893e-03
   4.1366599e-03
   4.1353312e-03
   4.1340031e-03
   4.1326758e-03
   4.1313492e-03
   4.1300232e-03
   4.1286980e-03
   4.1273734e-03
   4.1260496e-03
   4.1247264e-03
   4.1234039e-03
   4.1220821e-03
   4.1207611e-03
   4.1194407e-03
   4.1181210e-03
   4.1168020e-03
   4.1154837e-03
   4.1141660e-03
   4.1128491e-03
   4.1115328e-03
   4.1102173e-03
   4.1089024e-03
   4.1075882e-03
   4.1062747e-03
   4.1049619e-03
   4.1036498e-03
   4.1023384e-03
   4.1010276e-03
   4.0997175e-03
   4.0984082e-03
   4.0970995e-03
   4.0957914e-03
   4.0944841e-03
   4.0931774e-03
   4.0918715e-03
   4.0905662e-03
   4.0892616e-03
   4.0879576e-03
   4.0866544e-03
   4.0853518e-03
   4.0840499e-03
   4.0827487e-03
   4.0814481e-03
   4.0801483e-03
   4.0788491e-03
   4.0775506e-03
   4.0762527e-03
   4.0749556e-03
   4.0736591e-03
   4.0723633e-03
   4.0710681e-03
   4.0697737e-03
   4.0684799e-03
   4.0671867e-03
   4.0658943e-03
   4.0646025e-03
   4.0633114e-03
   4.0620209e-03
   4.0607311e-03
   4.0594420e-03
   4.0581536e-03
   4.0568658e-03
   4.0555787e-03
   4.0542923e-03
   4.0530065e-03
   4.0517214e-03
   4.0504369e-03
   4.0491532e-03
   4.0478701e-03
   4.0465876e-03
   4.0453058e-03
   4.0440247e-03
   4.0427442e-03
   4.0414644e-03
   4.0401853e-03
   4.0389068e-03
   4.0376290e-03
   4.0363518e-03
   4.0350753e-03
   4.0337994e-03
   4.0325243e-03
   4.0312497e-03
   4.0299759e-03
   4.0287026e-03
   4.0274301e-03
   4.0261582e-03
   4.0248869e-03
   4.0236163e-03
   4.0223464e-03
   4.0210771e-03
   4.0198085e-03
   4.0185405e-03
   4.0172731e-03
   4.0160065e-03
   4.0147404e-03
   4.0134750e-03
   4.0122103e-03
   4.0109462e-03
   4.0096828e-03
   4.0084200e-03
   4.0071579e-03
   4.0058964e-03
   4.0046356e-03
   4.0033754e-03
   4.0021158e-03
   4.0008569e-03
   3.9995987e-03
   3.9983411e-03
   3.9970841e-03
   3.9958278e-03
   3.9945721e-03
   3.9933171e-03
   3.9920627e-03
   3.9908089e-03
   3.9895558e-03
   3.9883033e-03
   3.9870515e-03
   3.9858003e-03
   3.9845498e-03
   3.9832998e-03
   3.9820506e-03
   3.9808019e-03
   3.9795539e-03
   3.9783066e-03
   3.9770599e-03
   3.9758138e-03
   3.9745683e-03
   3.9733235e-03
   3.9720793e-03
   3.9708358e-03
   3.9695929e-03
   3.9683506e-03
   3.9671089e-03
   3.9658679e-03
   3.9646275e-03
   3.9633878e-03
   3.9621486e-03
   3.9609102e-03
   3.9596723e-03
   3.9584351e-03
   3.9571985e-03
   3.9559625e-03
   3.9547271e-03
   3.9534924e-03
   3.9522583e-03
   3.9510249e-03
   3.9497920e-03
   3.9485598e-03
   3.9473282e-03
   3.9460972e-03
   3.9448669e-03
   3.9436372e-03
   3.9424081e-03
   3.9411796e-03
   3.9399518e-03
   3.9387246e-03
   3.9374980e-03
   3.9362720e-03
   3.9350466e-03
   3.9338219e-03
   3.9325978e-03
   3.9313743e-03
   3.9301514e-03
   3.9289291e-03
   3.9277075e-03
   3.9264864e-03
   3.9252660e-03
   3.9240462e-03
   3.9228270e-03
   3.9216085e-03
   3.9203905e-03
   3.9191732e-03
   3.9179565e-03
   3.9167404e-03
   3.9155249e-03
   3.9143100e-03
   3.9130957e-03
   3.9118821e-03
   3.9106690e-03
   3.9094566e-03
   3.9082448e-03
   3.9070336e-03
   3.9058230e-03
   3.9046130e-03
   3.9034036e-03
   3.9021948e-03
   3.9009867e-03
   3.8997791e-03
   3.8985721e-03
   3.8973658e-03
   3.8961601e-03
   3.8949549e-03
   3.8937504e-03
   3.8925465e-03
   3.8913432e-03
   3.8901404e-03
   3.8889383e-03
   3.8877368e-03
   3.8865359e-03
   3.8853356e-03
   3.8841359e-03
   3.8829368e-03
   3.8817383e-03
   3.8805404e-03
   3.8793431e-03
   3.8781464e-03
   3.8769503e-03
   3.8757548e-03
   3.8745599e-03
   3.8733656e-03
   3.8721719e-03
   3.8709788e-03
   3.8697863e-03
   3.8685944e-03
   3.8674030e-03
   3.8662123e-03
   3.8650222e-03
   3.8638326e-03
   3.8626437e-03
   3.8614553e-03
   3.8602676e-03
   3.8590804e-03
   3.8578938e-03
   3.8567079e-03
   3.8555225e-03
   3.8543377e-03
   3.8531535e-03
   3.8519698e-03
   3.8507868e-03
   3.8496044e-03
   3.8484225e-03
   3.8472413e-03
   3.8460606e-03
   3.8448805e-03
   3.8437010e-03
   3.8425221e-03
   3.8413438e-03
   3.8401660e-03
   3.8389889e-03
   3.8378123e-03
   3.8366363e-03
   3.8354609e-03
   3.8342861e-03
   3.8331119e-03
   3.8319382e-03
   3.8307651e-03
   3.8295926e-03
   3.8284207e-03
   3.8272494e-03
   3.8260787e-03
   3.8249085e-03
   3.8237389e-03
   3.8225699e-03
   3.8214015e-03
   3.8202336e-03
   3.8190664e-03
   3.8178997e-03
   3.8167336e-03
   3.8155680e-03
   3.8144031e-03
   3.8132387e-03
   3.8120749e-03
   3.8109116e-03
   3.8097490e-03
   3.8085869e-03
   3.8074254e-03
   3.8062644e-03
   3.8051041e-03
   3.8039443e-03
   3.8027851e-03
   3.8016264e-03
   3.8004683e-03
   3.7993108e-03
   3.7981539e-03
   3.7969975e-03
   3.7958417e-03
   3.7946865e-03
   3.7935319e-03
   3.7923778e-03
   3.7912243e-03
   3.7900713e-03
   3.7889189e-03
   3.7877671e-03
   3.7866159e-03
   3.7854652e-03
   3.7843151e-03
   3.7831655e-03
   3.7820165e-03
   3.7808681e-03
   3.7797203e-03
   3.7785730e-03
   3.7774262e-03
   3.7762801e-03
   3.7751345e-03
   3.7739894e-03
   3.7728449e-03
   3.7717010e-03
   3.7705577e-03
   3.7694149e-03
   3.7682726e-03
   3.7671309e-03
   3.7659898e-03
   3.7648493e-03
   3.7637093e-03
   3.7625698e-03
   3.7614309e-03
   3.7602926e-03
   3.7591548e-03
   3.7580176e-03
   3.7568810e-03
   3.7557449e-03
   3.7546093e-03
   3.7534743e-03
   3.7523399e-03
   3.7512060e-03
   3.7500727e-03
   3.7489399e-03
   3.7478077e-03
   3.7466760e-03
   3.7455449e-03
   3.7444143e-03
   3.7432843e-03
   3.7421549e-03
   3.7410260e-03
   3.7398976e-03
   3.7387698e-03
   3.7376425e-03
   3.7365158e-03
   3.7353896e-03
   3.7342640e-03
   3.7331390e-03
   3.7320144e-03
   3.7308905e-03
   3.7297670e-03
   3.7286442e-03
   3.7275218e-03
   3.7264000e-03
   3.7252788e-03
   3.7241581e-03
   3.7230379e-03
   3.7219183e-03
   3.7207993e-03
   3.7196807e-03
   3.7185628e-03
   3.7174453e-03
   3.7163284e-03
   3.7152121e-03
   3.7140963e-03
   3.7129810e-03
   3.7118663e-03
   3.7107521e-03
   3.7096384e-03
   3.7085253e-03
   3.7074127e-03
   3.7063007e-03
   3.7051892e-03
   3.7040782e-03
   3.7029678e-03
   3.7018579e-03
   3.7007486e-03
   3.6996398e-03
   3.6985315e-03
   3.6974238e-03
   3.6963166e-03
   3.6952099e-03
   3.6941038e-03
   3.6929982e-03
   3.6918931e-03
   3.6907886e-03
   3.6896846e-03
   3.6885811e-03
   3.6874782e-03
   3.6863758e-03
   3.6852739e-03
   3.6841726e-03
   3.6830718e-03
   3.6819715e-03
   3.6808718e-03
   3.6797725e-03
   3.6786738e-03
   3.6775757e-03
   3.6764781e-03
   3.6753810e-03
   3.6742844e-03
   3.6731883e-03
   3.6720928e-03
   3.6709978e-03
   3.6699034e-03
   3.6688094e-03
   3.6677160e-03
   3.6666231e-03
   3.6655308e-03
   3.6644389e-03
   3.6633476e-03
   3.6622568e-03
   3.6611665e-03
   3.6600768e-03
   3.6589876e-03
   3.6578989e-03
   3.6568107e-03
   3.6557230e-03
   3.6546359e-03
   3.6535493e-03
   3.6524632e-03
   3.6513776e-03
   3.6502926e-03
   3.6492080e-03
   3.6481240e-03
   3.6470405e-03
   3.6459575e-03
   3.6448751e-03
   3.6437931e-03
   3.6427117e-03
   3.6416308e-03
   3.6405504e-03
   3.6394705e-03
   3.6383912e-03
   3.6373123e-03
   3.6362340e-03
   3.6351562e-03
   3.6340789e-03
   3.6330021e-03
   3.6319258e-03
   3.6308501e-03
   3.6297748e-03
   3.6287001e-03
   3.6276258e-03
   3.6265521e-03
   3.6254789e-03
   3.6244063e-03
   3.6233341e-03
   3.6222624e-03
   3.6211913e-03
   3.6201206e-03
   3.6190505e-03
   3.6179808e-03
   3.6169117e-03
   3.6158431e-03
   3.6147750e-03
   3.6137074e-03
   3.6126403e-03
   3.6115737e-03
   3.6105077e-03
   3.6094421e-03
   3.6083770e-03
   3.6073125e-03
   3.6062484e-03
   3.6051849e-03
   3.6041218e-03
   3.6030593e-03
   3.6019973e-03
   3.6009357e-03
   3.5998747e-03
   3.5988142e-03
   3.5977542e-03
   3.5966946e-03
   3.5956356e-03
   3.5945771e-03
   3.5935191e-03
   3.5924616e-03
   3.5914046e-03
   3.5903480e-03
   3.5892920e-03
   3.5882365e-03
   3.5871815e-03
   3.5861270e-03
   3.5850730e-03
   3.5840194e-03
   3.5829664e-03
   3.5819139e-03
   3.5808619e-03
   3.5798103e-03
   3.5787593e-03
   3.5777087e-03
   3.5766587e-03
   3.5756091e-03
   3.5745601e-03
   3.5735115e-03
   3.5724635e-03
   3.5714159e-03
   3.5703688e-03
   3.5693222e-03
   3.5682761e-03
   3.5672305e-03
   3.5661854e-03
   3.5651408e-03
   3.5640967e-03
   3.5630530e-03
   3.5620099e-03
   3.5609672e-03
   3.5599251e-03
   3.5588834e-03
   3.5578422e-03
   3.5568015e-03
   3.5557613e-03
   3.5547216e-03
   3.5536824e-03
   3.5526436e-03
   3.5516054e-03
   3.5505676e-03
   3.5495303e-03
   3.5484935e-03
   3.5474572e-03
   3.5464214e-03
   3.5453861e-03
   3.5443512e-03
   3.5433168e-03
   3.5422830e-03
   3.5412496e-03
   3.5402167e-03
   3.5391842e-03
   3.5381523e-03
   3.5371208e-03
   3.5360898e-03
   3.5350593e-03
   3.5340293e-03
   3.5329998e-03
   3.5319707e-03
   3.5309421e-03
   3.5299141e-03
   3.5288864e-03
   3.5278593e-03
   3.5268327e-03
   3.5258065e-03
   3.5247808e-03
   3.5237556e-03
   3.5227308e-03
   3.5217066e-03
   3.5206828e-03
   3.5196595e-03
   3.5186366e-03
   3.5176143e-03
   3.5165924e-03
   3.5155710e-03
   3.5145501e-03
   3.5135296e-03
   3.5125097e-03
   3.5114902e-03
   3.5104711e-03
   3.5094526e-03
   3.5084345e-03
   3.5074169e-03
   3.5063998e-03
   3.5053831e-03
   3.5043669e-03
   3.5033512e-03
   3.5023360e-03
   3.5013212e-03
   3.5003069e-03
   3.4992931e-03
   3.4982797e-03
   3.4972668e-03
   3.4962544e-03
   3.4952425e-03
   3.4942310e-03
   3.4932200e-03
   3.4922094e-03
   3.4911994e-03
   3.4901898e-03
   3.4891806e-03
   3.4881720e-03
   3.4871638e-03
   3.4861560e-03
   3.4851488e-03
   3.4841420e-03
   3.4831356e-03
   3.4821297e-03
   3.4811243e-03
   3.4801194e-03
   3.4791149e-03
   3.4781109e-03
   3.4771074e-03
   3.4761043e-03
   3.4751017e-03
   3.4740995e-03
   3.4730978e-03
   3.4720966e-03
   3.4710958e-03
   3.4700955e-03
   3.4690956e-03
   3.4680963e-03
   3.4670973e-03
   3.4660989e-03
   3.4651009e-03
   3.4641033e-03
   3.4631062e-03
   3.4621096e-03
   3.4611134e-03
   3.4601177e-03
   3.4591225e-03
   3.4581277e-03
   3.4571333e-03
   3.4561395e-03
   3.4551461e-03
   3.4541531e-03
   3.4531606e-03
   3.4521685e-03
   3.4511769e-03
   3.4501858e-03
   3.4491951e-03
   3.4482049e-03
   3.4472151e-03
   3.4462258e-03
   3.4452369e-03
   3.4442485e-03
   3.4432606e-03
   3.4422731e-03
   3.4412860e-03
   3.4402994e-03
   3.4393133e-03
   3.4383276e-03
   3.4373423e-03
   3.4363575e-03
   3.4353732e-03
   3.4343893e-03
   3.4334059e-03
   3.4324229e-03
   3.4314403e-03
   3.4304582e-03
   3.4294766e-03
   3.4284954e-03
   3.4275147e-03
   3.4265344e-03
   3.4255545e-03
   3.4245751e-03
   3.4235962e-03
   3.4226177e-03
   3.4216396e-03
   3.4206620e-03
   3.4196849e-03
   3.4187081e-03
   3.4177319e-03
   3.4167560e-03
   3.4157807e-03
   3.4148057e-03
   3.4138312e-03
   3.4128572e-03
   3.4118836e-03
   3.4109104e-03
   3.4099377e-03
   3.4089654e-03
   3.4079936e-03
   3.4070222e-03
   3.4060513e-03
   3.4050808e-03
   3.4041107e-03
   3.4031411e-03
   3.4021719e-03
   3.4012032e-03
   3.4002349e-03
   3.3992670e-03
   3.3982996e-03
   3.3973326e-03
   3.3963661e-03
   3.3954000e-03
   3.3944343e-03
   3.3934691e-03
   3.3925043e-03
   3.3915400e-03
   3.3905760e-03
   3.3896126e-03
   3.3886495e-03
   3.3876869e-03
   3.3867248e-03
   3.3857631e-03
   3.3848018e-03
   3.3838409e-03
   3.3828805e-03
   3.3819205e-03
   3.3809610e-03
   3.3800018e-03
   3.3790432e-03
   3.3780849e-03
   3.3771271e-03
   3.3761697e-03
   3.3752128e-03
   3.3742563e-03
   3.3733002e-03
   3.3723445e-03
   3.3713893e-03
   3.3704345e-03
   3.3694802e-03
   3.3685262e-03
   3.3675727e-03
   3.3666197e-03
   3.3656670e-03
   3.3647148e-03
   3.3637631e-03
   3.3628117e-03
   3.3618608e-03
   3.3609103e-03
   3.3599603e-03
   3.3590106e-03
   3.3580614e-03
   3.3571127e-03
   3.3561643e-03
   3.3552164e-03
   3.3542689e-03
   3.3533218e-03
   3.3523752e-03
   3.3514290e-03
   3.3504832e-03
   3.3495378e-03
   3.3485929e-03
   3.3476484e-03
   3.3467043e-03
   3.3457606e-03
   3.3448174e-03
   3.3438746e-03
   3.3429322e-03
   3.3419902e-03
   3.3410486e-03
   3.3401075e-03
   3.3391668e-03
   3.3382265e-03
   3.3372867e-03
   3.3363472e-03
   3.3354082e-03
   3.3344696e-03
   3.3335315e-03
   3.3325937e-03
   3.3316564e-03
   3.3307195e-03
   3.3297830e-03
   3.3288469e-03
   3.3279112e-03
   3.3269760e-03
   3.3260412e-03
   3.3251068e-03
   3.3241728e-03
   3.3232392e-03
   3.3223061e-03
   3.3213734e-03
   3.3204410e-03
   3.3195092e-03
   3.3185777e-03
   3.3176466e-03
   3.3167160e-03
   3.3157857e-03
   3.3148559e-03
   3.3139265e-03
   3.3129975e-03
   3.3120689e-03
   3.3111408e-03
   3.3102130e-03
   3.3092857e-03
   3.3083588e-03
   3.3074323e-03
   3.3065062e-03
   3.3055805e-03
   3.3046553e-03
   3.3037304e-03
   3.3028060e-03
   3.3018819e-03
   3.3009583e-03
   3.3000351e-03
   3.2991123e-03
   3.2981899e-03
   3.2972679e-03
   3.2963464e-03
   3.2954252e-03
   3.2945045e-03
   3.2935841e-03
   3.2926642e-03
   3.2917447e-03
   3.2908256e-03
   3.2899069e-03
   3.2889886e-03
   3.2880707e-03
   3.2871532e-03
   3.2862361e-03
   3.2853194e-03
   3.2844032e-03
   3.2834873e-03
   3.2825719e-03
   3.2816568e-03
   3.2807422e-03
   3.2798280e-03
   3.2789141e-03
   3.2780007e-03
   3.2770877e-03
   3.2761751e-03
   3.2752629e-03
   3.2743511e-03
   3.2734396e-03
   3.2725286e-03
   3.2716181e-03
   3.2707079e-03
   3.2697981e-03
   3.2688887e-03
   3.2679797e-03
   3.2670711e-03
   3.2661629e-03
   3.2652551e-03
   3.2643477e-03
   3.2634408e-03
   3.2625342e-03
   3.2616280e-03
   3.2607222e-03
   3.2598168e-03
   3.2589118e-03
   3.2580073e-03
   3.2571031e-03
   3.2561993e-03
   3.2552959e-03
   3.2543929e-03
   3.2534903e-03
   3.2525881e-03
   3.2516863e-03
   3.2507849e-03
   3.2498839e-03
   3.2489833e-03
   3.2480831e-03
   3.2471833e-03
   3.2462838e-03
   3.2453848e-03
   3.2444862e-03
   3.2435879e-03
   3.2426901e-03
   3.2417927e-03
   3.2408956e-03
   3.2399990e-03
   3.2391027e-03
   3.2382068e-03
   3.2373113e-03
   3.2364163e-03
   3.2355216e-03
   3.2346273e-03
   3.2337334e-03
   3.2328398e-03
   3.2319467e-03
   3.2310540e-03
   3.2301616e-03
   3.2292697e-03
   3.2283781e-03
   3.2274870e-03
   3.2265962e-03
   3.2257058e-03
   3.2248158e-03
   3.2239262e-03
   3.2230370e-03
   3.2221481e-03
   3.2212597e-03
   3.2203716e-03
   3.2194840e-03
   3.2185967e-03
   3.2177098e-03
   3.2168233e-03
   3.2159372e-03
   3.2150515e-03
   3.2141661e-03
   3.2132812e-03
   3.2123966e-03
   3.2115124e-03
   3.2106286e-03
   3.2097452e-03
   3.2088622e-03
   3.2079796e-03
   3.2070973e-03
   3.2062154e-03
   3.2053339e-03
   3.2044528e-03
   3.2035721e-03
   3.2026918e-03
   3.2018118e-03
   3.2009323e-03
   3.2000531e-03
   3.1991743e-03
   3.1982959e-03
   3.1974178e-03
   3.1965402e-03
   3.1956629e-03
   3.1947860e-03
   3.1939095e-03
   3.1930334e-03
   3.1921576e-03
   3.1912822e-03
   3.1904072e-03
   3.1895326e-03
   3.1886584e-03
   3.1877846e-03
   3.1869111e-03
   3.1860380e-03
   3.1851653e-03
   3.1842930e-03
   3.1834210e-03
   3.1825494e-03
   3.1816782e-03
   3.1808074e-03
   3.1799370e-03
   3.1790669e-03
   3.1781972e-03
   3.1773279e-03
   3.1764589e-03
   3.1755904e-03
   3.1747222e-03
   3.1738544e-03
   3.1729870e-03
   3.1721199e-03
   3.1712532e-03
   3.1703869e-03
   3.1695210e-03
   3.1686554e-03
   3.1677902e-03
   3.1669254e-03
   3.1660610e-03
   3.1651969e-03
   3.1643332e-03
   3.1634699e-03
   3.1626070e-03
   3.1617444e-03
   3.1608822e-03
   3.1600203e-03
   3.1591589e-03
   3.1582978e-03
   3.1574371e-03
   3.1565767e-03
   3.1557168e-03
   3.1548572e-03
   3.1539979e-03
   3.1531391e-03
   3.1522806e-03
   3.1514225e-03
   3.1505647e-03
   3.1497073e-03
   3.1488503e-03
   3.1479937e-03
   3.1471374e-03
   3.1462815e-03
   3.1454259e-03
   3.1445708e-03
   3.1437160e-03
   3.1428615e-03
   3.1420075e-03
   3.1411537e-03
   3.1403004e-03
   3.1394474e-03
   3.1385948e-03
   3.1377426e-03
   3.1368907e-03
   3.1360392e-03
   3.1351881e-03
   3.1343373e-03
   3.1334869e-03
   3.1326368e-03
   3.1317872e-03
   3.1309378e-03
   3.1300889e-03
   3.1292403e-03
   3.1283921e-03
   3.1275442e-03
   3.1266967e-03
   3.1258496e-03
   3.1250028e-03
   3.1241564e-03
   3.1233103e-03
   3.1224646e-03
   3.1216193e-03
   3.1207743e-03
   3.1199297e-03
   3.1190855e-03
   3.1182416e-03
   3.1173981e-03
   3.1165549e-03
   3.1157121e-03
   3.1148697e-03
   3.1140276e-03
   3.1131859e-03
   3.1123445e-03
   3.1115035e-03
   3.1106629e-03
   3.1098226e-03
   3.1089827e-03
   3.1081431e-03
   3.1073039e-03
   3.1064650e-03
   3.1056265e-03
   3.1047884e-03
   3.1039506e-03
   3.1031132e-03
   3.1022761e-03
   3.1014394e-03
   3.1006031e-03
   3.0997671e-03
   3.0989314e-03
   3.0980961e-03
   3.0972612e-03
   3.0964266e-03
   3.0955924e-03
   3.0947585e-03
   3.0939250e-03
   3.0930918e-03
   3.0922590e-03
   3.0914266e-03
   3.0905945e-03
   3.0897627e-03
   3.0889314e-03
   3.0881003e-03
   3.0872696e-03
   3.0864393e-03
   3.0856093e-03
   3.0847797e-03
   3.0839504e-03
   3.0831215e-03
   3.0822929e-03
   3.0814647e-03
   3.0806368e-03
   3.0798093e-03
   3.0789821e-03
   3.0781553e-03
   3.0773288e-03
   3.0765027e-03
   3.0756769e-03
   3.0748515e-03
   3.0740264e-03
   3.0732017e-03
   3.0723773e-03
   3.0715533e-03
   3.0707296e-03
   3.0699063e-03
   3.0690833e-03
   3.0682607e-03
   3.0674384e-03
   3.0666165e-03
   3.0657949e-03
   3.0649736e-03
   3.0641527e-03
   3.0633322e-03
   3.0625120e-03
   3.0616921e-03
   3.0608726e-03
   3.0600534e-03
   3.0592346e-03
   3.0584161e-03
   3.0575980e-03
   3.0567802e-03
   3.0559628e-03
   3.0551457e-03
   3.0543289e-03
   3.0535125e-03
   3.0526964e-03
   3.0518807e-03
   3.0510653e-03
   3.0502503e-03
   3.0494356e-03
   3.0486213e-03
   3.0478073e-03
   3.0469936e-03
   3.0461803e-03
   3.0453673e-03
   3.0445546e-03
   3.0437423e-03
   3.0429304e-03
   3.0421188e-03
   3.0413075e-03
   3.0404966e-03
   3.0396860e-03
   3.0388757e-03
   3.0380658e-03
   3.0372562e-03
   3.0364470e-03
   3.0356381e-03
   3.0348295e-03
   3.0340213e-03
   3.0332134e-03
   3.0324059e-03
   3.0315987e-03
   3.0307918e-03
   3.0299853e-03
   3.0291791e-03
   3.0283733e-03
   3.0275678e-03
   3.0267626e-03
   3.0259578e-03
   3.0251533e-03
   3.0243491e-03
   3.0235453e-03
   3.0227418e-03
   3.0219386e-03
   3.0211358e-03
   3.0203333e-03
   3.0195312e-03
   3.0187293e-03
   3.0179279e-03
   3.0171267e-03
   3.0163259e-03
   3.0155254e-03
   3.0147253e-03
   3.0139255e-03
   3.0131260e-03
   3.0123269e-03
   3.0115281e-03
   3.0107296e-03
   3.0099314e-03
   3.0091336e-03
   3.0083361e-03
   3.0075390e-03
   3.0067422e-03
   3.0059457e-03
   3.0051496e-03
   3.0043537e-03
   3.0035583e-03
   3.0027631e-03
   3.0019683e-03
   3.0011738e-03
   3.0003796e-03
   2.9995858e-03
   2.9987923e-03
   2.9979991e-03
   2.9972063e-03
   2.9964138e-03
   2.9956216e-03
   2.9948297e-03
   2.9940382e-03
   2.9932470e-03
   2.9924561e-03
   2.9916656e-03
   2.9908754e-03
   2.9900855e-03
   2.9892959e-03
   2.9885067e-03
   2.9877178e-03
   2.9869292e-03
   2.9861410e-03
   2.9853531e-03
   2.9845655e-03
   2.9837782e-03
   2.9829913e-03
   2.9822046e-03
   2.9814184e-03
   2.9806324e-03
   2.9798468e-03
   2.9790614e-03
   2.9782764e-03
   2.9774918e-03
   2.9767074e-03
   2.9759234e-03
   2.9751397e-03
   2.9743564e-03
   2.9735733e-03
   2.9727906e-03
   2.9720082e-03
   2.9712261e-03
   2.9704444e-03
   2.9696630e-03
   2.9688819e-03
   2.9681011e-03
   2.9673206e-03
   2.9665405e-03
   2.9657607e-03
   2.9649812e-03
   2.9642020e-03
   2.9634232e-03
   2.9626446e-03
   2.9618664e-03
   2.9610885e-03
   2.9603110e-03
   2.9595337e-03
   2.9587568e-03
   2.9579802e-03
   2.9572039e-03
   2.9564279e-03
   2.9556523e-03
   2.9548770e-03
   2.9541019e-03
   2.9533273e-03
   2.9525529e-03
   2.9517788e-03
   2.9510051e-03
   2.9502317e-03
   2.9494586e-03
   2.9486858e-03
   2.9479133e-03
   2.9471412e-03
   2.9463694e-03
   2.9455979e-03
   2.9448267e-03
   2.9440558e-03
   2.9432852e-03
   2.9425150e-03
   2.9417450e-03
   2.9409754e-03
   2.9402061e-03
   2.9394371e-03
   2.9386685e-03
   2.9379001e-03
   2.9371321e-03
   2.9363644e-03
   2.9355970e-03
   2.9348299e-03
   2.9340631e-03
   2.9332966e-03
   2.9325305e-03
   2.9317646e-03
   2.9309991e-03
   2.9302339e-03
   2.9294690e-03
   2.9287044e-03
   2.9279401e-03
   2.9271762e-03
   2.9264125e-03
   2.9256492e-03
   2.9248862e-03
   2.9241234e-03
   2.9233610e-03
   2.9225990e-03
   2.9218372e-03
   2.9210757e-03
   2.9203146e-03
   2.9195537e-03
   2.9187932e-03
   2.9180329e-03
   2.9172730e-03
   2.9165134e-03
   2.9157541e-03
   2.9149951e-03
   2.9142365e-03
   2.9134781e-03
   2.9127200e-03
   2.9119623e-03
   2.9112049e-03
   2.9104477e-03
   2.9096909e-03
   2.9089344e-03
   2.9081782e-03
   2.9074223e-03
   2.9066667e-03
   2.9059114e-03
   2.9051564e-03
   2.9044018e-03
   2.9036474e-03
   2.9028933e-03
   2.9021396e-03
   2.9013861e-03
   2.9006330e-03
   2.8998802e-03
   2.8991276e-03
   2.8983754e-03
   2.8976235e-03
   2.8968719e-03
   2.8961206e-03
   2.8953696e-03
   2.8946189e-03
   2.8938685e-03
   2.8931184e-03
   2.8923686e-03
   2.8916192e-03
   2.8908700e-03
   2.8901211e-03
   2.8893725e-03
   2.8886243e-03
   2.8878763e-03
   2.8871287e-03
   2.8863813e-03
   2.8856343e-03
   2.8848875e-03
   2.8841411e-03
   2.8833949e-03
   2.8826491e-03
   2.8819035e-03
   2.8811583e-03
   2.8804133e-03
   2.8796687e-03
   2.8789244e-03
   2.8781803e-03
   2.8774366e-03
   2.8766932e-03
   2.8759500e-03
   2.8752072e-03
   2.8744647e-03
   2.8737224e-03
   2.8729805e-03
   2.8722388e-03
   2.8714975e-03
   2.8707565e-03
   2.8700157e-03
   2.8692753e-03
   2.8685351e-03
   2.8677953e-03
   2.8670558e-03
   2.8663165e-03
   2.8655776e-03
   2.8648389e-03
   2.8641006e-03
   2.8633625e-03
   2.8626247e-03
   2.8618873e-03
   2.8611501e-03
   2.8604132e-03
   2.8596767e-03
   2.8589404e-03
   2.8582044e-03
   2.8574687e-03
   2.8567333e-03
   2.8559982e-03
   2.8552634e-03
   2.8545289e-03
   2.8537947e-03
   2.8530608e-03
   2.8523272e-03
   2.8515939e-03
   2.8508609e-03
   2.8501281e-03
   2.8493957e-03
   2.8486635e-03
   2.8479317e-03
   2.8472001e-03
   2.8464689e-03
   2.8457379e-03
   2.8450072e-03
   2.8442768e-03
   2.8435467e-03
   2.8428169e-03
   2.8420874e-03
   2.8413582e-03
   2.8406293e-03
   2.8399006e-03
   2.8391723e-03
   2.8384443e-03
   2.8377165e-03
   2.8369890e-03
   2.8362618e-03
   2.8355350e-03
   2.8348084e-03
   2.8340821e-03
   2.8333561e-03
   2.8326303e-03
   2.8319049e-03
   2.8311798e-03
   2.8304549e-03
   2.8297303e-03
   2.8290061e-03
   2.8282821e-03
   2.8275584e-03
   2.8268350e-03
   2.8261119e-03
   2.8253890e-03
   2.8246665e-03
   2.8239442e-03
   2.8232223e-03
   2.8225006e-03
   2.8217792e-03
   2.8210581e-03
   2.8203373e-03
   2.8196167e-03
   2.8188965e-03
   2.8181766e-03
   2.8174569e-03
   2.8167375e-03
   2.8160184e-03
   2.8152996e-03
   2.8145811e-03
   2.8138628e-03
   2.8131449e-03
   2.8124272e-03
   2.8117098e-03
   2.8109928e-03
   2.8102759e-03
   2.8095594e-03
   2.8088432e-03
   2.8081272e-03
   2.8074116e-03
   2.8066962e-03
   2.8059811e-03
   2.8052662e-03
   2.8045517e-03
   2.8038375e-03
   2.8031235e-03
   2.8024098e-03
   2.8016964e-03
   2.8009833e-03
   2.8002705e-03
   2.7995579e-03
   2.7988456e-03
   2.7981336e-03
   2.7974219e-03
   2.7967105e-03
   2.7959994e-03
   2.7952885e-03
   2.7945779e-03
   2.7938676e-03
   2.7931576e-03
   2.7924479e-03
   2.7917384e-03
   2.7910293e-03
   2.7903204e-03
   2.7896117e-03
   2.7889034e-03
   2.7881954e-03
   2.7874876e-03
   2.7867801e-03
   2.7860729e-03
   2.7853660e-03
   2.7846593e-03
   2.7839529e-03
   2.7832468e-03
   2.7825410e-03
   2.7818355e-03
   2.7811302e-03
   2.7804252e-03
   2.7797205e-03
   2.7790161e-03
   2.7783119e-03
   2.7776081e-03
   2.7769045e-03
   2.7762012e-03
   2.7754981e-03
   2.7747954e-03
   2.7740929e-03
   2.7733907e-03
   2.7726887e-03
   2.7719871e-03
   2.7712857e-03
   2.7705846e-03
   2.7698838e-03
   2.7691832e-03
   2.7684830e-03
   2.7677830e-03
   2.7670832e-03
   2.7663838e-03
   2.7656846e-03
   2.7649857e-03
   2.7642871e-03
   2.7635887e-03
   2.7628907e-03
   2.7621929e-03
   2.7614953e-03
   2.7607981e-03
   2.7601011e-03
   2.7594044e-03
   2.7587080e-03
   2.7580118e-03
   2.7573159e-03
   2.7566203e-03
   2.7559250e-03
   2.7552299e-03
   2.7545351e-03
   2.7538406e-03
   2.7531463e-03
   2.7524524e-03
   2.7517587e-03
   2.7510652e-03
   2.7503721e-03
   2.7496792e-03
   2.7489865e-03
   2.7482942e-03
   2.7476021e-03
   2.7469103e-03
   2.7462188e-03
   2.7455275e-03
   2.7448365e-03
   2.7441458e-03
   2.7434553e-03
   2.7427652e-03
   2.7420752e-03
   2.7413856e-03
   2.7406962e-03
   2.7400071e-03
   2.7393183e-03
   2.7386297e-03
   2.7379414e-03
   2.7372534e-03
   2.7365656e-03
   2.7358781e-03
   2.7351909e-03
   2.7345039e-03
   2.7338173e-03
   2.7331308e-03
   2.7324447e-03
   2.7317588e-03
   2.7310732e-03
   2.7303878e-03
   2.7297027e-03
   2.7290179e-03
   2.7283334e-03
   2.7276491e-03
   2.7269651e-03
   2.7262813e-03
   2.7255978e-03
   2.7249146e-03
   2.7242317e-03
   2.7235490e-03
   2.7228666e-03
   2.7221844e-03
   2.7215025e-03
   2.7208209e-03
   2.7201395e-03
   2.7194584e-03
   2.7187776e-03
   2.7180970e-03
   2.7174167e-03
   2.7167367e-03
   2.7160569e-03
   2.7153774e-03
   2.7146982e-03
   2.7140192e-03
   2.7133405e-03
   2.7126620e-03
   2.7119838e-03
   2.7113059e-03
   2.7106282e-03
   2.7099508e-03
   2.7092737e-03
   2.7085968e-03
   2.7079202e-03
   2.7072438e-03
   2.7065677e-03
   2.7058919e-03
   2.7052163e-03
   2.7045410e-03
   2.7038660e-03
   2.7031912e-03
   2.7025167e-03
   2.7018424e-03
   2.7011684e-03
   2.7004947e-03
   2.6998212e-03
   2.6991480e-03
   2.6984750e-03
   2.6978023e-03
   2.6971299e-03
   2.6964577e-03
   2.6957858e-03
   2.6951141e-03
   2.6944427e-03
   2.6937716e-03
   2.6931007e-03
   2.6924301e-03
   2.6917597e-03
   2.6910896e-03
   2.6904198e-03
   2.6897502e-03
   2.6890809e-03
   2.6884118e-03
   2.6877430e-03
   2.6870744e-03
   2.6864061e-03
   2.6857381e-03
   2.6850703e-03
   2.6844028e-03
   2.6837355e-03
   2.6830685e-03
   2.6824017e-03
   2.6817352e-03
   2.6810690e-03
   2.6804030e-03
   2.6797373e-03
   2.6790718e-03
   2.6784066e-03
   2.6777416e-03
   2.6770769e-03
   2.6764125e-03
   2.6757483e-03
   2.6750844e-03
   2.6744207e-03
   2.6737572e-03
   2.6730941e-03
   2.6724311e-03
   2.6717685e-03
   2.6711061e-03
   2.6704439e-03
   2.6697820e-03
   2.6691204e-03
   2.6684590e-03
   2.6677978e-03
   2.6671370e-03
   2.6664763e-03
   2.6658159e-03
   2.6651558e-03
   2.6644959e-03
   2.6638363e-03
   2.6631770e-03
   2.6625178e-03
   2.6618590e-03
   2.6612004e-03
   2.6605420e-03
   2.6598839e-03
   2.6592261e-03
   2.6585685e-03
   2.6579111e-03
   2.6572540e-03
   2.6565972e-03
   2.6559406e-03
   2.6552842e-03
   2.6546281e-03
   2.6539723e-03
   2.6533167e-03
   2.6526614e-03
   2.6520063e-03
   2.6513514e-03
   2.6506968e-03
   2.6500425e-03
   2.6493884e-03
   2.6487346e-03
   2.6480810e-03
   2.6474276e-03
   2.6467745e-03
   2.6461217e-03
   2.6454691e-03
   2.6448168e-03
   2.6441647e-03
   2.6435128e-03
   2.6428612e-03
   2.6422099e-03
   2.6415588e-03
   2.6409079e-03
   2.6402573e-03
   2.6396070e-03
   2.6389568e-03
   2.6383070e-03
   2.6376574e-03
   2.6370080e-03
   2.6363589e-03
   2.6357100e-03
   2.6350614e-03
   2.6344130e-03
   2.6337649e-03
   2.6331170e-03
   2.6324693e-03
   2.6318219e-03
   2.6311748e-03
   2.6305279e-03
   2.6298812e-03
   2.6292348e-03
   2.6285886e-03
   2.6279427e-03
   2.6272970e-03
   2.6266516e-03
   2.6260064e-03
   2.6253615e-03
   2.6247168e-03
   2.6240723e-03
   2.6234281e-03
   2.6227842e-03
   2.6221405e-03
   2.6214970e-03
   2.6208538e-03
   2.6202108e-03
   2.6195680e-03
   2.6189255e-03
   2.6182833e-03
   2.6176413e-03
   2.6169995e-03
   2.6163580e-03
   2.6157167e-03
   2.6150756e-03
   2.6144348e-03
   2.6137943e-03
   2.6131540e-03
   2.6125139e-03
   2.6118741e-03
   2.6112345e-03
   2.6105951e-03
   2.6099560e-03
   2.6093172e-03
   2.6086786e-03
   2.6080402e-03
   2.6074020e-03
   2.6067641e-03
   2.6061265e-03
   2.6054891e-03
   2.6048519e-03
   2.6042150e-03
   2.6035783e-03
   2.6029418e-03
   2.6023056e-03
   2.6016696e-03
   2.6010339e-03
   2.6003984e-03
   2.5997632e-03
   2.5991281e-03
   2.5984934e-03
   2.5978588e-03
   2.5972245e-03
   2.5965905e-03
   2.5959567e-03
   2.5953231e-03
   2.5946897e-03
   2.5940566e-03
   2.5934238e-03
   2.5927911e-03
   2.5921588e-03
   2.5915266e-03
   2.5908947e-03
   2.5902630e-03
   2.5896316e-03
   2.5890004e-03
   2.5883694e-03
   2.5877387e-03
   2.5871082e-03
   2.5864779e-03
   2.5858479e-03
   2.5852182e-03
   2.5845886e-03
   2.5839593e-03
   2.5833302e-03
   2.5827014e-03
   2.5820728e-03
   2.5814444e-03
   2.5808163e-03
   2.5801884e-03
   2.5795608e-03
   2.5789334e-03
   2.5783062e-03
   2.5776792e-03
   2.5770525e-03
   2.5764260e-03
   2.5757998e-03
   2.5751738e-03
   2.5745480e-03
   2.5739225e-03
   2.5732972e-03
   2.5726721e-03
   2.5720472e-03
   2.5714226e-03
   2.5707983e-03
   2.5701741e-03
   2.5695502e-03
   2.5689266e-03
   2.5683031e-03
   2.5676799e-03
   2.5670569e-03
   2.5664342e-03
   2.5658117e-03
   2.5651894e-03
   2.5645674e-03
   2.5639456e-03
   2.5633240e-03
   2.5627027e-03
   2.5620815e-03
   2.5614607e-03
   2.5608400e-03
   2.5602196e-03
   2.5595994e-03
   2.5589795e-03
   2.5583597e-03
   2.5577403e-03
   2.5571210e-03
   2.5565020e-03
   2.5558832e-03
   2.5552646e-03
   2.5546463e-03
   2.5540282e-03
   2.5534103e-03
   2.5527926e-03
   2.5521752e-03
   2.5515580e-03
   2.5509411e-03
   2.5503243e-03
   2.5497078e-03
   2.5490916e-03
   2.5484755e-03
   2.5478597e-03
   2.5472441e-03
   2.5466288e-03
   2.5460137e-03
   2.5453988e-03
   2.5447841e-03
   2.5441697e-03
   2.5435555e-03
   2.5429415e-03
   2.5423277e-03
   2.5417142e-03
   2.5411009e-03
   2.5404878e-03
   2.5398750e-03
   2.5392624e-03
   2.5386500e-03
   2.5380378e-03
   2.5374259e-03
   2.5368142e-03
   2.5362027e-03
   2.5355915e-03
   2.5349804e-03
   2.5343696e-03
   2.5337591e-03
   2.5331487e-03
   2.5325386e-03
   2.5319287e-03
   2.5313190e-03
   2.5307096e-03
   2.5301004e-03
   2.5294914e-03
   2.5288826e-03
   2.5282741e-03
   2.5276657e-03
   2.5270577e-03
   2.5264498e-03
   2.5258421e-03
   2.5252347e-03
   2.5246275e-03
   2.5240206e-03
   2.5234138e-03
   2.5228073e-03
   2.5222010e-03
   2.5215949e-03
   2.5209891e-03
   2.5203835e-03
   2.5197781e-03
   2.5191729e-03
   2.5185679e-03
   2.5179632e-03
   2.5173587e-03
   2.5167544e-03
   2.5161504e-03
   2.5155465e-03
   2.5149429e-03
   2.5143395e-03
   2.5137363e-03
   2.5131334e-03
   2.5125307e-03
   2.5119282e-03
   2.5113259e-03
   2.5107238e-03
   2.5101220e-03
   2.5095204e-03
   2.5089190e-03
   2.5083178e-03
   2.5077168e-03
   2.5071161e-03
   2.5065156e-03
   2.5059153e-03
   2.5053152e-03
   2.5047154e-03
   2.5041158e-03
   2.5035164e-03
   2.5029172e-03
   2.5023182e-03
   2.5017195e-03
   2.5011209e-03
   2.5005226e-03
   2.4999245e-03
   2.4993267e-03
   2.4987290e-03
   2.4981316e-03
   2.4975344e-03
   2.4969374e-03
   2.4963406e-03
   2.4957441e-03
   2.4951477e-03
   2.4945516e-03
   2.4939557e-03
   2.4933601e-03
   2.4927646e-03
   2.4921694e-03
   2.4915743e-03
   2.4909795e-03
   2.4903849e-03
   2.4897906e-03
   2.4891964e-03
   2.4886025e-03
   2.4880088e-03
   2.4874153e-03
   2.4868220e-03
   2.4862289e-03
   2.4856361e-03
   2.4850435e-03
   2.4844510e-03
   2.4838588e-03
   2.4832669e-03
   2.4826751e-03
   2.4820836e-03
   2.4814922e-03
   2.4809011e-03
   2.4803102e-03
   2.4797195e-03
   2.4791291e-03
   2.4785388e-03
   2.4779488e-03
   2.4773589e-03
   2.4767693e-03
   2.4761799e-03
   2.4755908e-03
   2.4750018e-03
   2.4744131e-03
   2.4738245e-03
   2.4732362e-03
   2.4726481e-03
   2.4720602e-03
   2.4714726e-03
   2.4708851e-03
   2.4702978e-03
   2.4697108e-03
   2.4691240e-03
   2.4685374e-03
   2.4679510e-03
   2.4673648e-03
   2.4667789e-03
   2.4661931e-03
   2.4656076e-03
   2.4650223e-03
   2.4644371e-03
   2.4638522e-03
   2.4632676e-03
   2.4626831e-03
   2.4620988e-03
   2.4615148e-03
   2.4609309e-03
   2.4603473e-03
   2.4597639e-03
   2.4591807e-03
   2.4585977e-03
   2.4580150e-03
   2.4574324e-03
   2.4568500e-03
   2.4562679e-03
   2.4556860e-03
   2.4551042e-03
   2.4545227e-03
   2.4539414e-03
   2.4533604e-03
   2.4527795e-03
   2.4521988e-03
   2.4516184e-03
   2.4510381e-03
   2.4504581e-03
   2.4498783e-03
   2.4492986e-03
   2.4487192e-03
   2.4481401e-03
   2.4475611e-03
   2.4469823e-03
   2.4464037e-03
   2.4458254e-03
   2.4452472e-03
   2.4446693e-03
   2.4440916e-03
   2.4435141e-03
   2.4429367e-03
   2.4423596e-03
   2.4417828e-03
   2.4412061e-03
   2.4406296e-03
   2.4400533e-03
   2.4394773e-03
   2.4389014e-03
   2.4383258e-03
   2.4377503e-03
   2.4371751e-03
   2.4366001e-03
   2.4360253e-03
   2.4354507e-03
   2.4348763e-03
   2.4343021e-03
   2.4337281e-03
   2.4331543e-03
   2.4325808e-03
   2.4320074e-03
   2.4314343e-03
   2.4308613e-03
   2.4302886e-03
   2.4297160e-03
   2.4291437e-03
   2.4285716e-03
   2.4279997e-03
   2.4274280e-03
   2.4268565e-03
   2.4262852e-03
   2.4257141e-03
   2.4251432e-03
   2.4245725e-03
   2.4240020e-03
   2.4234318e-03
   2.4228617e-03
   2.4222918e-03
   2.4217222e-03
   2.4211527e-03
   2.4205835e-03
   2.4200144e-03
   2.4194456e-03
   2.4188770e-03
   2.4183085e-03
   2.4177403e-03
   2.4171723e-03
   2.4166045e-03
   2.4160369e-03
   2.4154695e-03
   2.4149023e-03
   2.4143353e-03
   2.4137685e-03
   2.4132019e-03
   2.4126355e-03
   2.4120693e-03
   2.4115033e-03
   2.4109375e-03
   2.4103719e-03
   2.4098066e-03
   2.4092414e-03
   2.4086764e-03
   2.4081117e-03
   2.4075471e-03
   2.4069827e-03
   2.4064186e-03
   2.4058546e-03
   2.4052908e-03
   2.4047273e-03
   2.4041639e-03
   2.4036008e-03
   2.4030378e-03
   2.4024751e-03
   2.4019125e-03
   2.4013502e-03
   2.4007880e-03
   2.4002261e-03
   2.3996643e-03
   2.3991028e-03
   2.3985415e-03
   2.3979803e-03
   2.3974194e-03
   2.3968586e-03
   2.3962981e-03
   2.3957377e-03
   2.3951776e-03
   2.3946177e-03
   2.3940579e-03
   2.3934984e-03
   2.3929390e-03
   2.3923799e-03
   2.3918210e-03
   2.3912622e-03
   2.3907037e-03
   2.3901453e-03
   2.3895872e-03
   2.3890292e-03
   2.3884715e-03
   2.3879139e-03
   2.3873566e-03
   2.3867994e-03
   2.3862425e-03
   2.3856857e-03
   2.3851292e-03
   2.3845728e-03
   2.3840166e-03
   2.3834607e-03
   2.3829049e-03
   2.3823493e-03
   2.3817940e-03
   2.3812388e-03
   2.3806838e-03
   2.3801290e-03
   2.3795745e-03
   2.3790201e-03
   2.3784659e-03
   2.3779119e-03
   2.3773581e-03
   2.3768045e-03
   2.3762511e-03
   2.3756979e-03
   2.3751449e-03
   2.3745921e-03
   2.3740395e-03
   2.3734871e-03
   2.3729348e-03
   2.3723828e-03
   2.3718310e-03
   2.3712793e-03
   2.3707279e-03
   2.3701767e-03
   2.3696256e-03
   2.3690748e-03
   2.3685241e-03
   2.3679736e-03
   2.3674234e-03
   2.3668733e-03
   2.3663234e-03
   2.3657737e-03
   2.3652243e-03
   2.3646750e-03
   2.3641259e-03
   2.3635770e-03
   2.3630282e-03
   2.3624797e-03
   2.3619314e-03
   2.3613833e-03
   2.3608353e-03
   2.3602876e-03
   2.3597401e-03
   2.3591927e-03
   2.3586455e-03
   2.3580986e-03
   2.3575518e-03
   2.3570052e-03
   2.3564588e-03
   2.3559126e-03
   2.3553666e-03
   2.3548208e-03
   2.3542752e-03
   2.3537298e-03
   2.3531846e-03
   2.3526395e-03
   2.3520947e-03
   2.3515500e-03
   2.3510056e-03
   2.3504613e-03
   2.3499172e-03
   2.3493733e-03
   2.3488296e-03
   2.3482861e-03
   2.3477428e-03
   2.3471997e-03
   2.3466568e-03
   2.3461140e-03
   2.3455715e-03
   2.3450291e-03
   2.3444870e-03
   2.3439450e-03
   2.3434032e-03
   2.3428616e-03
   2.3423202e-03
   2.3417790e-03
   2.3412380e-03
   2.3406972e-03
   2.3401565e-03
   2.3396161e-03
   2.3390758e-03
   2.3385357e-03
   2.3379958e-03
   2.3374562e-03
   2.3369167e-03
   2.3363773e-03
   2.3358382e-03
   2.3352993e-03
   2.3347605e-03
   2.3342220e-03
   2.3336836e-03
   2.3331454e-03
   2.3326075e-03
   2.3320697e-03
   2.3315321e-03
   2.3309946e-03
   2.3304574e-03
   2.3299203e-03
   2.3293835e-03
   2.3288468e-03
   2.3283103e-03
   2.3277740e-03
   2.3272379e-03
   2.3267020e-03
   2.3261663e-03
   2.3256308e-03
   2.3250954e-03
   2.3245602e-03
   2.3240253e-03
   2.3234905e-03
   2.3229559e-03
   2.3224214e-03
   2.3218872e-03
   2.3213532e-03
   2.3208193e-03
   2.3202856e-03
   2.3197522e-03
   2.3192189e-03
   2.3186857e-03
   2.3181528e-03
   2.3176201e-03
   2.3170875e-03
   2.3165552e-03
   2.3160230e-03
   2.3154910e-03
   2.3149592e-03
   2.3144276e-03
   2.3138961e-03
   2.3133649e-03
   2.3128338e-03
   2.3123029e-03
   2.3117722e-03
   2.3112417e-03
   2.3107114e-03
   2.3101812e-03
   2.3096513e-03
   2.3091215e-03
   2.3085919e-03
   2.3080625e-03
   2.3075333e-03
   2.3070043e-03
   2.3064754e-03
   2.3059468e-03
   2.3054183e-03
   2.3048900e-03
   2.3043619e-03
   2.3038339e-03
   2.3033062e-03
   2.3027786e-03
   2.3022512e-03
   2.3017240e-03
   2.3011970e-03
   2.3006702e-03
   2.3001436e-03
   2.2996171e-03
   2.2990908e-03
   2.2985647e-03
   2.2980388e-03
   2.2975131e-03
   2.2969875e-03
   2.2964622e-03
   2.2959370e-03
   2.2954120e-03
   2.2948872e-03
   2.2943625e-03
   2.2938381e-03
   2.2933138e-03
   2.2927897e-03
   2.2922658e-03
   2.2917421e-03
   2.2912185e-03
   2.2906952e-03
   2.2901720e-03
   2.2896490e-03
   2.2891262e-03
   2.2886035e-03
   2.2880811e-03
   2.2875588e-03
   2.2870367e-03
   2.2865148e-03
   2.2859930e-03
   2.2854715e-03
   2.2849501e-03
   2.2844289e-03
   2.2839079e-03
   2.2833871e-03
   2.2828664e-03
   2.2823459e-03
   2.2818257e-03
   2.2813055e-03
   2.2807856e-03
   2.2802659e-03
   2.2797463e-03
   2.2792269e-03
   2.2787077e-03
   2.2781887e-03
   2.2776698e-03
   2.2771511e-03
   2.2766326e-03
   2.2761143e-03
   2.2755962e-03
   2.2750782e-03
   2.2745604e-03
   2.2740428e-03
   2.2735254e-03
   2.2730082e-03
   2.2724911e-03
   2.2719742e-03
   2.2714575e-03
   2.2709410e-03
   2.2704246e-03
   2.2699084e-03
   2.2693924e-03
   2.2688766e-03
   2.2683610e-03
   2.2678455e-03
   2.2673302e-03
   2.2668151e-03
   2.2663002e-03
   2.2657854e-03
   2.2652709e-03
   2.2647565e-03
   2.2642422e-03
   2.2637282e-03
   2.2632143e-03
   2.2627006e-03
   2.2621871e-03
   2.2616738e-03
   2.2611606e-03
   2.2606476e-03
   2.2601348e-03
   2.2596222e-03
   2.2591097e-03
   2.2585974e-03
   2.2580853e-03
   2.2575734e-03
   2.2570617e-03
   2.2565501e-03
   2.2560387e-03
   2.2555274e-03
   2.2550164e-03
   2.2545055e-03
   2.2539948e-03
   2.2534843e-03
   2.2529739e-03
   2.2524638e-03
   2.2519538e-03
   2.2514439e-03
   2.2509343e-03
   2.2504248e-03
   2.2499155e-03
   2.2494064e-03
   2.2488974e-03
   2.2483887e-03
   2.2478801e-03
   2.2473716e-03
   2.2468634e-03
   2.2463553e-03
   2.2458474e-03
   2.2453396e-03
   2.2448321e-03
   2.2443247e-03
   2.2438175e-03
   2.2433105e-03
   2.2428036e-03
   2.2422969e-03
   2.2417904e-03
   2.2412840e-03
   2.2407779e-03
   2.2402719e-03
   2.2397660e-03
   2.2392604e-03
   2.2387549e-03
   2.2382496e-03
   2.2377445e-03
   2.2372395e-03
   2.2367347e-03
   2.2362301e-03
   2.2357256e-03
   2.2352214e-03
   2.2347173e-03
   2.2342133e-03
   2.2337096e-03
   2.2332060e-03
   2.2327026e-03
   2.2321993e-03
   2.2316963e-03
   2.2311934e-03
   2.2306906e-03
   2.2301881e-03
   2.2296857e-03
   2.2291835e-03
   2.2286814e-03
   2.2281796e-03
   2.2276779e-03
   2.2271763e-03
   2.2266750e-03
   2.2261738e-03
   2.2256728e-03
   2.2251719e-03
   2.2246712e-03
   2.2241707e-03
   2.2236704e-03
   2.2231702e-03
   2.2226702e-03
   2.2221704e-03
   2.2216707e-03
   2.2211713e-03
   2.2206719e-03
   2.2201728e-03
   2.2196738e-03
   2.2191750e-03
   2.2186764e-03
   2.2181779e-03
   2.2176796e-03
   2.2171815e-03
   2.2166835e-03
   2.2161857e-03
   2.2156881e-03
   2.2151906e-03
   2.2146933e-03
   2.2141962e-03
   2.2136993e-03
   2.2132025e-03
   2.2127059e-03
   2.2122094e-03
   2.2117132e-03
   2.2112170e-03
   2.2107211e-03
   2.2102253e-03
   2.2097297e-03
   2.2092343e-03
   2.2087390e-03
   2.2082439e-03
   2.2077490e-03
   2.2072542e-03
   2.2067596e-03
   2.2062652e-03
   2.2057709e-03
   2.2052769e-03
   2.2047829e-03
   2.2042892e-03
   2.2037956e-03
   2.2033021e-03
   2.2028089e-03
   2.2023158e-03
   2.2018229e-03
   2.2013301e-03
   2.2008375e-03
   2.2003451e-03
   2.1998528e-03
   2.1993607e-03
   2.1988688e-03
   2.1983770e-03
   2.1978854e-03
   2.1973940e-03
   2.1969027e-03
   2.1964116e-03
   2.1959207e-03
   2.1954299e-03
   2.1949393e-03
   2.1944489e-03
   2.1939586e-03
   2.1934685e-03
   2.1929786e-03
   2.1924888e-03
   2.1919992e-03
   2.1915098e-03
   2.1910205e-03
   2.1905314e-03
   2.1900424e-03
   2.1895536e-03
   2.1890650e-03
   2.1885765e-03
   2.1880882e-03
   2.1876001e-03
   2.1871122e-03
   2.1866244e-03
   2.1861367e-03
   2.1856492e-03
   2.1851619e-03
   2.1846748e-03
   2.1841878e-03
   2.1837010e-03
   2.1832143e-03
   2.1827279e-03
   2.1822415e-03
   2.1817554e-03
   2.1812694e-03
   2.1807835e-03
   2.1802979e-03
   2.1798124e-03
   2.1793270e-03
   2.1788418e-03
   2.1783568e-03
   2.1778720e-03
   2.1773873e-03
   2.1769027e-03
   2.1764184e-03
   2.1759341e-03
   2.1754501e-03
   2.1749662e-03
   2.1744825e-03
   2.1739989e-03
   2.1735155e-03
   2.1730323e-03
   2.1725492e-03
   2.1720663e-03
   2.1715836e-03
   2.1711010e-03
   2.1706186e-03
   2.1701363e-03
   2.1696542e-03
   2.1691723e-03
   2.1686905e-03
   2.1682089e-03
   2.1677274e-03
   2.1672461e-03
   2.1667650e-03
   2.1662840e-03
   2.1658032e-03
   2.1653225e-03
   2.1648421e-03
   2.1643617e-03
   2.1638816e-03
   2.1634015e-03
   2.1629217e-03
   2.1624420e-03
   2.1619625e-03
   2.1614831e-03
   2.1610039e-03
   2.1605248e-03
   2.1600460e-03
   2.1595672e-03
   2.1590887e-03
   2.1586103e-03
   2.1581320e-03
   2.1576539e-03
   2.1571760e-03
   2.1566982e-03
   2.1562206e-03
   2.1557432e-03
   2.1552659e-03
   2.1547887e-03
   2.1543117e-03
   2.1538349e-03
   2.1533583e-03
   2.1528818e-03
   2.1524054e-03
   2.1519293e-03
   2.1514532e-03
   2.1509774e-03
   2.1505017e-03
   2.1500261e-03
   2.1495507e-03
   2.1490755e-03
   2.1486004e-03
   2.1481255e-03
   2.1476508e-03
   2.1471762e-03
   2.1467017e-03
   2.1462274e-03
   2.1457533e-03
   2.1452793e-03
   2.1448055e-03
   2.1443319e-03
   2.1438584e-03
   2.1433850e-03
   2.1429119e-03
   2.1424388e-03
   2.1419660e-03
   2.1414933e-03
   2.1410207e-03
   2.1405483e-03
   2.1400761e-03
   2.1396040e-03
   2.1391321e-03
   2.1386603e-03
   2.1381887e-03
   2.1377172e-03
   2.1372459e-03
   2.1367748e-03
   2.1363038e-03
   2.1358330e-03
   2.1353623e-03
   2.1348918e-03
   2.1344214e-03
   2.1339512e-03
   2.1334812e-03
   2.1330113e-03
   2.1325415e-03
   2.1320719e-03
   2.1316025e-03
   2.1311332e-03
   2.1306641e-03
   2.1301952e-03
   2.1297264e-03
   2.1292577e-03
   2.1287892e-03
   2.1283209e-03
   2.1278527e-03
   2.1273846e-03
   2.1269168e-03
   2.1264490e-03
   2.1259815e-03
   2.1255141e-03
   2.1250468e-03
   2.1245797e-03
   2.1241127e-03
   2.1236459e-03
   2.1231793e-03
   2.1227128e-03
   2.1222465e-03
   2.1217803e-03
   2.1213143e-03
   2.1208484e-03
   2.1203827e-03
   2.1199171e-03
   2.1194517e-03
   2.1189864e-03
   2.1185213e-03
   2.1180564e-03
   2.1175916e-03
   2.1171269e-03
   2.1166624e-03
   2.1161981e-03
   2.1157339e-03
   2.1152699e-03
   2.1148060e-03
   2.1143423e-03
   2.1138787e-03
   2.1134153e-03
   2.1129520e-03
   2.1124889e-03
   2.1120259e-03
   2.1115631e-03
   2.1111004e-03
   2.1106379e-03
   2.1101756e-03
   2.1097134e-03
   2.1092513e-03
   2.1087894e-03
   2.1083277e-03
   2.1078661e-03
   2.1074046e-03
   2.1069433e-03
   2.1064822e-03
   2.1060212e-03
   2.1055604e-03
   2.1050997e-03
   2.1046392e-03
   2.1041788e-03
   2.1037185e-03
   2.1032585e-03
   2.1027985e-03
   2.1023387e-03
   2.1018791e-03
   2.1014196e-03
   2.1009603e-03
   2.1005011e-03
   2.1000421e-03
   2.0995832e-03
   2.0991245e-03
   2.0986659e-03
   2.0982075e-03
   2.0977492e-03
   2.0972911e-03
   2.0968331e-03
   2.0963753e-03
   2.0959176e-03
   2.0954601e-03
   2.0950027e-03
   2.0945455e-03
   2.0940884e-03
   2.0936315e-03
   2.0931747e-03
   2.0927181e-03
   2.0922616e-03
   2.0918053e-03
   2.0913491e-03
   2.0908931e-03
   2.0904372e-03
   2.0899815e-03
   2.0895259e-03
   2.0890705e-03
   2.0886152e-03
   2.0881600e-03
   2.0877050e-03
   2.0872502e-03
   2.0867955e-03
   2.0863410e-03
   2.0858866e-03
   2.0854323e-03
   2.0849782e-03
   2.0845243e-03
   2.0840705e-03
   2.0836168e-03
   2.0831633e-03
   2.0827100e-03
   2.0822568e-03
   2.0818037e-03
   2.0813508e-03
   2.0808980e-03
   2.0804454e-03
   2.0799929e-03
   2.0795406e-03
   2.0790885e-03
   2.0786364e-03
   2.0781845e-03
   2.0777328e-03
   2.0772812e-03
   2.0768298e-03
   2.0763785e-03
   2.0759273e-03
   2.0754764e-03
   2.0750255e-03
   2.0745748e-03
   2.0741242e-03
   2.0736738e-03
   2.0732236e-03
   2.0727734e-03
   2.0723235e-03
   2.0718736e-03
   2.0714240e-03
   2.0709744e-03
   2.0705250e-03
   2.0700758e-03
   2.0696267e-03
   2.0691778e-03
   2.0687290e-03
   2.0682803e-03
   2.0678318e-03
   2.0673834e-03
   2.0669352e-03
   2.0664871e-03
   2.0660392e-03
   2.0655914e-03
   2.0651438e-03
   2.0646963e-03
   2.0642489e-03
   2.0638017e-03
   2.0633547e-03
   2.0629078e-03
   2.0624610e-03
   2.0620144e-03
   2.0615679e-03
   2.0611215e-03
   2.0606754e-03
   2.0602293e-03
   2.0597834e-03
   2.0593377e-03
   2.0588920e-03
   2.0584466e-03
   2.0580013e-03
   2.0575561e-03
   2.0571110e-03
   2.0566661e-03
   2.0562214e-03
   2.0557768e-03
   2.0553323e-03
   2.0548880e-03
   2.0544438e-03
   2.0539998e-03
   2.0535559e-03
   2.0531122e-03
   2.0526686e-03
   2.0522251e-03
   2.0517818e-03
   2.0513387e-03
   2.0508956e-03
   2.0504528e-03
   2.0500100e-03
   2.0495674e-03
   2.0491250e-03
   2.0486827e-03
   2.0482405e-03
   2.0477985e-03
   2.0473566e-03
   2.0469149e-03
   2.0464733e-03
   2.0460318e-03
   2.0455905e-03
   2.0451493e-03
   2.0447083e-03
   2.0442674e-03
   2.0438267e-03
   2.0433861e-03
   2.0429456e-03
   2.0425053e-03
   2.0420651e-03
   2.0416251e-03
   2.0411852e-03
   2.0407454e-03
   2.0403058e-03
   2.0398664e-03
   2.0394270e-03
   2.0389879e-03
   2.0385488e-03
   2.0381099e-03
   2.0376712e-03
   2.0372325e-03
   2.0367941e-03
   2.0363557e-03
   2.0359175e-03
   2.0354795e-03
   2.0350416e-03
   2.0346038e-03
   2.0341662e-03
   2.0337287e-03
   2.0332913e-03
   2.0328541e-03
   2.0324170e-03
   2.0319801e-03
   2.0315433e-03
   2.0311067e-03
   2.0306702e-03
   2.0302338e-03
   2.0297976e-03
   2.0293615e-03
   2.0289255e-03
   2.0284897e-03
   2.0280540e-03
   2.0276185e-03
   2.0271831e-03
   2.0267479e-03
   2.0263128e-03
   2.0258778e-03
   2.0254430e-03
   2.0250083e-03
   2.0245737e-03
   2.0241393e-03
   2.0237050e-03
   2.0232709e-03
   2.0228369e-03
   2.0224030e-03
   2.0219693e-03
   2.0215358e-03
   2.0211023e-03
   2.0206690e-03
   2.0202358e-03
   2.0198028e-03
   2.0193699e-03
   2.0189372e-03
   2.0185046e-03
   2.0180721e-03
   2.0176398e-03
   2.0172076e-03
   2.0167755e-03
   2.0163436e-03
   2.0159118e-03
   2.0154802e-03
   2.0150487e-03
   2.0146173e-03
   2.0141861e-03
   2.0137550e-03
   2.0133240e-03
   2.0128932e-03
   2.0124626e-03
   2.0120320e-03
   2.0116016e-03
   2.0111713e-03
   2.0107412e-03
   2.0103112e-03
   2.0098814e-03
   2.0094517e-03
   2.0090221e-03
   2.0085926e-03
   2.0081633e-03
   2.0077342e-03
   2.0073051e-03
   2.0068762e-03
   2.0064475e-03
   2.0060189e-03
   2.0055904e-03
   2.0051620e-03
   2.0047338e-03
   2.0043057e-03
   2.0038778e-03
   2.0034500e-03
   2.0030223e-03
   2.0025948e-03
   2.0021674e-03
   2.0017401e-03
   2.0013130e-03
   2.0008860e-03
   2.0004592e-03
   2.0000325e-03
   1.9996059e-03
   1.9991794e-03
   1.9987531e-03
   1.9983269e-03
   1.9979009e-03
   1.9974750e-03
   1.9970492e-03
   1.9966236e-03
   1.9961981e-03
   1.9957727e-03
   1.9953475e-03
   1.9949224e-03
   1.9944975e-03
   1.9940727e-03
   1.9936480e-03
   1.9932234e-03
   1.9927990e-03
   1.9923747e-03
   1.9919506e-03
   1.9915266e-03
   1.9911027e-03
   1.9906789e-03
   1.9902553e-03
   1.9898318e-03
   1.9894085e-03
   1.9889853e-03
   1.9885622e-03
   1.9881393e-03
   1.9877165e-03
   1.9872938e-03
   1.9868713e-03
   1.9864489e-03
   1.9860266e-03
   1.9856045e-03
   1.9851825e-03
   1.9847606e-03
   1.9843388e-03
   1.9839172e-03
   1.9834958e-03
   1.9830744e-03
   1.9826532e-03
   1.9822322e-03
   1.9818112e-03
   1.9813904e-03
   1.9809698e-03
   1.9805492e-03
   1.9801288e-03
   1.9797085e-03
   1.9792884e-03
   1.9788684e-03
   1.9784485e-03
   1.9780288e-03
   1.9776092e-03
   1.9771897e-03
   1.9767704e-03
   1.9763512e-03
   1.9759321e-03
   1.9755131e-03
   1.9750943e-03
   1.9746756e-03
   1.9742571e-03
   1.9738387e-03
   1.9734204e-03
   1.9730022e-03
   1.9725842e-03
   1.9721663e-03
   1.9717486e-03
   1.9713309e-03
   1.9709134e-03
   1.9704961e-03
   1.9700788e-03
   1.9696617e-03
   1.9692448e-03
   1.9688279e-03
   1.9684112e-03
   1.9679947e-03
   1.9675782e-03
   1.9671619e-03
   1.9667457e-03
   1.9663297e-03
   1.9659137e-03
   1.9654980e-03
   1.9650823e-03
   1.9646668e-03
   1.9642514e-03
   1.9638361e-03
   1.9634210e-03
   1.9630060e-03
   1.9625911e-03
   1.9621763e-03
   1.9617617e-03
   1.9613472e-03
   1.9609329e-03
   1.9605187e-03
   1.9601046e-03
   1.9596906e-03
   1.9592768e-03
   1.9588631e-03
   1.9584495e-03
   1.9580361e-03
   1.9576227e-03
   1.9572096e-03
   1.9567965e-03
   1.9563836e-03
   1.9559708e-03
   1.9555581e-03
   1.9551456e-03
   1.9547332e-03
   1.9543209e-03
   1.9539087e-03
   1.9534967e-03
   1.9530848e-03
   1.9526731e-03
   1.9522614e-03
   1.9518499e-03
   1.9514386e-03
   1.9510273e-03
   1.9506162e-03
   1.9502052e-03
   1.9497943e-03
   1.9493836e-03
   1.9489730e-03
   1.9485625e-03
   1.9481522e-03
   1.9477420e-03
   1.9473319e-03
   1.9469219e-03
   1.9465121e-03
   1.9461024e-03
   1.9456928e-03
   1.9452834e-03
   1.9448740e-03
   1.9444648e-03
   1.9440558e-03
   1.9436468e-03
   1.9432380e-03
   1.9428294e-03
   1.9424208e-03
   1.9420124e-03
   1.9416041e-03
   1.9411959e-03
   1.9407879e-03
   1.9403799e-03
   1.9399722e-03
   1.9395645e-03
   1.9391570e-03
   1.9387495e-03
   1.9383423e-03
   1.9379351e-03
   1.9375281e-03
   1.9371212e-03
   1.9367144e-03
   1.9363078e-03
   1.9359012e-03
   1.9354949e-03
   1.9350886e-03
   1.9346824e-03
   1.9342764e-03
   1.9338705e-03
   1.9334648e-03
   1.9330592e-03
   1.9326536e-03
   1.9322483e-03
   1.9318430e-03
   1.9314379e-03
   1.9310329e-03
   1.9306280e-03
   1.9302233e-03
   1.9298186e-03
   1.9294141e-03
   1.9290098e-03
   1.9286055e-03
   1.9282014e-03
   1.9277974e-03
   1.9273935e-03
   1.9269898e-03
   1.9265861e-03
   1.9261827e-03
   1.9257793e-03
   1.9253760e-03
   1.9249729e-03
   1.9245699e-03
   1.9241671e-03
   1.9237643e-03
   1.9233617e-03
   1.9229592e-03
   1.9225568e-03
   1.9221546e-03
   1.9217525e-03
   1.9213505e-03
   1.9209486e-03
   1.9205469e-03
   1.9201452e-03
   1.9197437e-03
   1.9193424e-03
   1.9189411e-03
   1.9185400e-03
   1.9181390e-03
   1.9177381e-03
   1.9173374e-03
   1.9169368e-03
   1.9165363e-03
   1.9161359e-03
   1.9157356e-03
   1.9153355e-03
   1.9149355e-03
   1.9145356e-03
   1.9141358e-03
   1.9137362e-03
   1.9133367e-03
   1.9129373e-03
   1.9125381e-03
   1.9121389e-03
   1.9117399e-03
   1.9113410e-03
   1.9109422e-03
   1.9105436e-03
   1.9101451e-03
   1.9097467e-03
   1.9093484e-03
   1.9089502e-03
   1.9085522e-03
   1.9081543e-03
   1.9077565e-03
   1.9073588e-03
   1.9069613e-03
   1.9065639e-03
   1.9061666e-03
   1.9057694e-03
   1.9053724e-03
   1.9049754e-03
   1.9045786e-03
   1.9041820e-03
   1.9037854e-03
   1.9033890e-03
   1.9029926e-03
   1.9025964e-03
   1.9022004e-03
   1.9018044e-03
   1.9014086e-03
   1.9010129e-03
   1.9006173e-03
   1.9002219e-03
   1.8998265e-03
   1.8994313e-03
   1.8990362e-03
   1.8986412e-03
   1.8982464e-03
   1.8978516e-03
   1.8974570e-03
   1.8970625e-03
   1.8966682e-03
   1.8962739e-03
   1.8958798e-03
   1.8954858e-03
   1.8950919e-03
   1.8946982e-03
   1.8943045e-03
   1.8939110e-03
   1.8935176e-03
   1.8931243e-03
   1.8927312e-03
   1.8923381e-03
   1.8919452e-03
   1.8915524e-03
   1.8911598e-03
   1.8907672e-03
   1.8903748e-03
   1.8899825e-03
   1.8895903e-03
   1.8891982e-03
   1.8888063e-03
   1.8884144e-03
   1.8880227e-03
   1.8876311e-03
   1.8872397e-03
   1.8868483e-03
   1.8864571e-03
   1.8860660e-03
   1.8856750e-03
   1.8852841e-03
   1.8848934e-03
   1.8845027e-03
   1.8841122e-03
   1.8837218e-03
   1.8833316e-03
   1.8829414e-03
   1.8825514e-03
   1.8821615e-03
   1.8817717e-03
   1.8813820e-03
   1.8809925e-03
   1.8806030e-03
   1.8802137e-03
   1.8798245e-03
   1.8794354e-03
   1.8790465e-03
   1.8786576e-03
   1.8782689e-03
   1.8778803e-03
   1.8774918e-03
   1.8771035e-03
   1.8767152e-03
   1.8763271e-03
   1.8759391e-03
   1.8755512e-03
   1.8751634e-03
   1.8747758e-03
   1.8743883e-03
   1.8740008e-03
   1.8736136e-03
   1.8732264e-03
   1.8728393e-03
   1.8724524e-03
   1.8720655e-03
   1.8716788e-03
   1.8712923e-03
   1.8709058e-03
   1.8705194e-03
   1.8701332e-03
   1.8697471e-03
   1.8693611e-03
   1.8689752e-03
   1.8685894e-03
   1.8682038e-03
   1.8678183e-03
   1.8674329e-03
   1.8670476e-03
   1.8666624e-03
   1.8662773e-03
   1.8658924e-03
   1.8655076e-03
   1.8651229e-03
   1.8647383e-03
   1.8643538e-03
   1.8639694e-03
   1.8635852e-03
   1.8632011e-03
   1.8628171e-03
   1.8624332e-03
   1.8620494e-03
   1.8616658e-03
   1.8612822e-03
   1.8608988e-03
   1.8605155e-03
   1.8601323e-03
   1.8597493e-03
   1.8593663e-03
   1.8589835e-03
   1.8586007e-03
   1.8582181e-03
   1.8578356e-03
   1.8574533e-03
   1.8570710e-03
   1.8566889e-03
   1.8563069e-03
   1.8559249e-03
   1.8555432e-03
   1.8551615e-03
   1.8547799e-03
   1.8543985e-03
   1.8540171e-03
   1.8536359e-03
   1.8532548e-03
   1.8528739e-03
   1.8524930e-03
   1.8521122e-03
   1.8517316e-03
   1.8513511e-03
   1.8509707e-03
   1.8505904e-03
   1.8502102e-03
   1.8498302e-03
   1.8494502e-03
   1.8490704e-03
   1.8486907e-03
   1.8483111e-03
   1.8479316e-03
   1.8475522e-03
   1.8471730e-03
   1.8467938e-03
   1.8464148e-03
   1.8460359e-03
   1.8456571e-03
   1.8452784e-03
   1.8448999e-03
   1.8445214e-03
   1.8441431e-03
   1.8437648e-03
   1.8433867e-03
   1.8430087e-03
   1.8426309e-03
   1.8422531e-03
   1.8418754e-03
   1.8414979e-03
   1.8411205e-03
   1.8407432e-03
   1.8403660e-03
   1.8399889e-03
   1.8396119e-03
   1.8392351e-03
   1.8388583e-03
   1.8384817e-03
   1.8381052e-03
   1.8377288e-03
   1.8373525e-03
   1.8369764e-03
   1.8366003e-03
   1.8362244e-03
   1.8358485e-03
   1.8354728e-03
   1.8350972e-03
   1.8347217e-03
   1.8343463e-03
   1.8339711e-03
   1.8335959e-03
   1.8332209e-03
   1.8328460e-03
   1.8324711e-03
   1.8320964e-03
   1.8317219e-03
   1.8313474e-03
   1.8309730e-03
   1.8305988e-03
   1.8302246e-03
   1.8298506e-03
   1.8294767e-03
   1.8291029e-03
   1.8287292e-03
   1.8283557e-03
   1.8279822e-03
   1.8276089e-03
   1.8272356e-03
   1.8268625e-03
   1.8264895e-03
   1.8261166e-03
   1.8257438e-03
   1.8253711e-03
   1.8249986e-03
   1.8246261e-03
   1.8242538e-03
   1.8238815e-03
   1.8235094e-03
   1.8231374e-03
   1.8227655e-03
   1.8223938e-03
   1.8220221e-03
   1.8216505e-03
   1.8212791e-03
   1.8209078e-03
   1.8205365e-03
   1.8201654e-03
   1.8197944e-03
   1.8194235e-03
   1.8190528e-03
   1.8186821e-03
   1.8183115e-03
   1.8179411e-03
   1.8175708e-03
   1.8172005e-03
   1.8168304e-03
   1.8164604e-03
   1.8160905e-03
   1.8157208e-03
   1.8153511e-03
   1.8149815e-03
   1.8146121e-03
   1.8142428e-03
   1.8138735e-03
   1.8135044e-03
   1.8131354e-03
   1.8127665e-03
   1.8123977e-03
   1.8120291e-03
   1.8116605e-03
   1.8112921e-03
   1.8109237e-03
   1.8105555e-03
   1.8101874e-03
   1.8098194e-03
   1.8094515e-03
   1.8090837e-03
   1.8087160e-03
   1.8083484e-03
   1.8079810e-03
   1.8076136e-03
   1.8072464e-03
   1.8068792e-03
   1.8065122e-03
   1.8061453e-03
   1.8057785e-03
   1.8054118e-03
   1.8050452e-03
   1.8046787e-03
   1.8043124e-03
   1.8039461e-03
   1.8035800e-03
   1.8032139e-03
   1.8028480e-03
   1.8024822e-03
   1.8021165e-03
   1.8017509e-03
   1.8013854e-03
   1.8010200e-03
   1.8006547e-03
   1.8002896e-03
   1.7999245e-03
   1.7995596e-03
   1.7991947e-03
   1.7988300e-03
   1.7984654e-03
   1.7981009e-03
   1.7977365e-03
   1.7973722e-03
   1.7970080e-03
   1.7966439e-03
   1.7962799e-03
   1.7959161e-03
   1.7955523e-03
   1.7951887e-03
   1.7948251e-03
   1.7944617e-03
   1.7940984e-03
   1.7937352e-03
   1.7933721e-03
   1.7930091e-03
   1.7926462e-03
   1.7922834e-03
   1.7919207e-03
   1.7915582e-03
   1.7911957e-03
   1.7908334e-03
   1.7904711e-03
   1.7901090e-03
   1.7897470e-03
   1.7893850e-03
   1.7890232e-03
   1.7886615e-03
   1.7882999e-03
   1.7879384e-03
   1.7875770e-03
   1.7872158e-03
   1.7868546e-03
   1.7864935e-03
   1.7861326e-03
   1.7857717e-03
   1.7854110e-03
   1.7850504e-03
   1.7846898e-03
   1.7843294e-03
   1.7839691e-03
   1.7836089e-03
   1.7832488e-03
   1.7828888e-03
   1.7825289e-03
   1.7821692e-03
   1.7818095e-03
   1.7814499e-03
   1.7810905e-03
   1.7807311e-03
   1.7803719e-03
   1.7800127e-03
   1.7796537e-03
   1.7792948e-03
   1.7789359e-03
   1.7785772e-03
   1.7782186e-03
   1.7778601e-03
   1.7775017e-03
   1.7771434e-03
   1.7767852e-03
   1.7764272e-03
   1.7760692e-03
   1.7757113e-03
   1.7753536e-03
   1.7749959e-03
   1.7746384e-03
   1.7742809e-03
   1.7739236e-03
   1.7735663e-03
   1.7732092e-03
   1.7728522e-03
   1.7724953e-03
   1.7721385e-03
   1.7717818e-03
   1.7714252e-03
   1.7710687e-03
   1.7707123e-03
   1.7703560e-03
   1.7699998e-03
   1.7696437e-03
   1.7692878e-03
   1.7689319e-03
   1.7685761e-03
   1.7682205e-03
   1.7678649e-03
   1.7675095e-03
   1.7671542e-03
   1.7667989e-03
   1.7664438e-03
   1.7660888e-03
   1.7657338e-03
   1.7653790e-03
   1.7650243e-03
   1.7646697e-03
   1.7643152e-03
   1.7639608e-03
   1.7636065e-03
   1.7632523e-03
   1.7628982e-03
   1.7625442e-03
   1.7621904e-03
   1.7618366e-03
   1.7614829e-03
   1.7611294e-03
   1.7607759e-03
   1.7604225e-03
   1.7600693e-03
   1.7597161e-03
   1.7593631e-03
   1.7590101e-03
   1.7586573e-03
   1.7583046e-03
   1.7579519e-03
   1.7575994e-03
   1.7572470e-03
   1.7568947e-03
   1.7565425e-03
   1.7561903e-03
   1.7558383e-03
   1.7554864e-03
   1.7551346e-03
   1.7547829e-03
   1.7544313e-03
   1.7540798e-03
   1.7537284e-03
   1.7533772e-03
   1.7530260e-03
   1.7526749e-03
   1.7523239e-03
   1.7519730e-03
   1.7516223e-03
   1.7512716e-03
   1.7509210e-03
   1.7505706e-03
   1.7502202e-03
   1.7498699e-03
   1.7495198e-03
   1.7491697e-03
   1.7488198e-03
   1.7484699e-03
   1.7481202e-03
   1.7477705e-03
   1.7474210e-03
   1.7470715e-03
   1.7467222e-03
   1.7463730e-03
   1.7460238e-03
   1.7456748e-03
   1.7453259e-03
   1.7449771e-03
   1.7446283e-03
   1.7442797e-03
   1.7439312e-03
   1.7435828e-03
   1.7432345e-03
   1.7428862e-03
   1.7425381e-03
   1.7421901e-03
   1.7418422e-03
   1.7414944e-03
   1.7411467e-03
   1.7407991e-03
   1.7404516e-03
   1.7401042e-03
   1.7397569e-03
   1.7394097e-03
   1.7390626e-03
   1.7387156e-03
   1.7383687e-03
   1.7380219e-03
   1.7376752e-03
   1.7373286e-03
   1.7369821e-03
   1.7366357e-03
   1.7362895e-03
   1.7359433e-03
   1.7355972e-03
   1.7352512e-03
   1.7349053e-03
   1.7345595e-03
   1.7342138e-03
   1.7338683e-03
   1.7335228e-03
   1.7331774e-03
   1.7328321e-03
   1.7324869e-03
   1.7321419e-03
   1.7317969e-03
   1.7314520e-03
   1.7311072e-03
   1.7307625e-03
   1.7304180e-03
   1.7300735e-03
   1.7297291e-03
   1.7293848e-03
   1.7290407e-03
   1.7286966e-03
   1.7283526e-03
   1.7280087e-03
   1.7276650e-03
   1.7273213e-03
   1.7269777e-03
   1.7266342e-03
   1.7262909e-03
   1.7259476e-03
   1.7256044e-03
   1.7252613e-03
   1.7249183e-03
   1.7245755e-03
   1.7242327e-03
   1.7238900e-03
   1.7235474e-03
   1.7232050e-03
   1.7228626e-03
   1.7225203e-03
   1.7221781e-03
   1.7218360e-03
   1.7214940e-03
   1.7211522e-03
   1.7208104e-03
   1.7204687e-03
   1.7201271e-03
   1.7197856e-03
   1.7194442e-03
   1.7191029e-03
   1.7187617e-03
   1.7184207e-03
   1.7180797e-03
   1.7177388e-03
   1.7173980e-03
   1.7170573e-03
   1.7167167e-03
   1.7163762e-03
   1.7160358e-03
   1.7156955e-03
   1.7153553e-03
   1.7150152e-03
   1.7146752e-03
   1.7143353e-03
   1.7139954e-03
   1.7136557e-03
   1.7133161e-03
   1.7129766e-03
   1.7126372e-03
   1.7122979e-03
   1.7119587e-03
   1.7116195e-03
   1.7112805e-03
   1.7109416e-03
   1.7106028e-03
   1.7102640e-03
   1.7099254e-03
   1.7095869e-03
   1.7092484e-03
   1.7089101e-03
   1.7085718e-03
   1.7082337e-03
   1.7078957e-03
   1.7075577e-03
   1.7072199e-03
   1.7068821e-03
   1.7065444e-03
   1.7062069e-03
   1.7058694e-03
   1.7055321e-03
   1.7051948e-03
   1.7048576e-03
   1.7045206e-03
   1.7041836e-03
   1.7038467e-03
   1.7035099e-03
   1.7031732e-03
   1.7028367e-03
   1.7025002e-03
   1.7021638e-03
   1.7018275e-03
   1.7014913e-03
   1.7011552e-03
   1.7008192e-03
   1.7004833e-03
   1.7001475e-03
   1.6998118e-03
   1.6994761e-03
   1.6991406e-03
   1.6988052e-03
   1.6984699e-03
   1.6981346e-03
   1.6977995e-03
   1.6974645e-03
   1.6971295e-03
   1.6967947e-03
   1.6964599e-03
   1.6961253e-03
   1.6957907e-03
   1.6954563e-03
   1.6951219e-03
   1.6947876e-03
   1.6944535e-03
   1.6941194e-03
   1.6937854e-03
   1.6934515e-03
   1.6931177e-03
   1.6927840e-03
   1.6924504e-03
   1.6921169e-03
   1.6917835e-03
   1.6914502e-03
   1.6911170e-03
   1.6907839e-03
   1.6904509e-03
   1.6901179e-03
   1.6897851e-03
   1.6894524e-03
   1.6891197e-03
   1.6887872e-03
   1.6884547e-03
   1.6881224e-03
   1.6877901e-03
   1.6874580e-03
   1.6871259e-03
   1.6867939e-03
   1.6864621e-03
   1.6861303e-03
   1.6857986e-03
   1.6854670e-03
   1.6851355e-03
   1.6848041e-03
   1.6844728e-03
   1.6841416e-03
   1.6838105e-03
   1.6834794e-03
   1.6831485e-03
   1.6828177e-03
   1.6824869e-03
   1.6821563e-03
   1.6818257e-03
   1.6814953e-03
   1.6811649e-03
   1.6808347e-03
   1.6805045e-03
   1.6801744e-03
   1.6798444e-03
   1.6795145e-03
   1.6791847e-03
   1.6788550e-03
   1.6785254e-03
   1.6781959e-03
   1.6778665e-03
   1.6775372e-03
   1.6772080e-03
   1.6768788e-03
   1.6765498e-03
   1.6762208e-03
   1.6758920e-03
   1.6755632e-03
   1.6752346e-03
   1.6749060e-03
   1.6745775e-03
   1.6742491e-03
   1.6739208e-03
   1.6735926e-03
   1.6732645e-03
   1.6729365e-03
   1.6726086e-03
   1.6722808e-03
   1.6719531e-03
   1.6716254e-03
   1.6712979e-03
   1.6709704e-03
   1.6706431e-03
   1.6703158e-03
   1.6699887e-03
   1.6696616e-03
   1.6693346e-03
   1.6690077e-03
   1.6686809e-03
   1.6683542e-03
   1.6680276e-03
   1.6677011e-03
   1.6673747e-03
   1.6670483e-03
   1.6667221e-03
   1.6663960e-03
   1.6660699e-03
   1.6657439e-03
   1.6654181e-03
   1.6650923e-03
   1.6647666e-03
   1.6644410e-03
   1.6641155e-03
   1.6637901e-03
   1.6634648e-03
   1.6631396e-03
   1.6628145e-03
   1.6624894e-03
   1.6621645e-03
   1.6618397e-03
   1.6615149e-03
   1.6611902e-03
   1.6608657e-03
   1.6605412e-03
   1.6602168e-03
   1.6598925e-03
   1.6595683e-03
   1.6592442e-03
   1.6589202e-03
   1.6585962e-03
   1.6582724e-03
   1.6579487e-03
   1.6576250e-03
   1.6573014e-03
   1.6569780e-03
   1.6566546e-03
   1.6563313e-03
   1.6560081e-03
   1.6556850e-03
   1.6553620e-03
   1.6550391e-03
   1.6547163e-03
   1.6543935e-03
   1.6540709e-03
   1.6537483e-03
   1.6534259e-03
   1.6531035e-03
   1.6527812e-03
   1.6524590e-03
   1.6521369e-03
   1.6518149e-03
   1.6514930e-03
   1.6511712e-03
   1.6508495e-03
   1.6505278e-03
   1.6502063e-03
   1.6498848e-03
   1.6495635e-03
   1.6492422e-03
   1.6489210e-03
   1.6485999e-03
   1.6482789e-03
   1.6479580e-03
   1.6476372e-03
   1.6473164e-03
   1.6469958e-03
   1.6466752e-03
   1.6463548e-03
   1.6460344e-03
   1.6457141e-03
   1.6453939e-03
   1.6450738e-03
   1.6447538e-03
   1.6444339e-03
   1.6441141e-03
   1.6437944e-03
   1.6434747e-03
   1.6431551e-03
   1.6428357e-03
   1.6425163e-03
   1.6421970e-03
   1.6418778e-03
   1.6415587e-03
   1.6412397e-03
   1.6409208e-03
   1.6406019e-03
   1.6402832e-03
   1.6399645e-03
   1.6396460e-03
   1.6393275e-03
   1.6390091e-03
   1.6386908e-03
   1.6383726e-03
   1.6380545e-03
   1.6377365e-03
   1.6374185e-03
   1.6371007e-03
   1.6367829e-03
   1.6364652e-03
   1.6361477e-03
   1.6358302e-03
   1.6355128e-03
   1.6351955e-03
   1.6348782e-03
   1.6345611e-03
   1.6342441e-03
   1.6339271e-03
   1.6336102e-03
   1.6332935e-03
   1.6329768e-03
   1.6326602e-03
   1.6323437e-03
   1.6320272e-03
   1.6317109e-03
   1.6313947e-03
   1.6310785e-03
   1.6307625e-03
   1.6304465e-03
   1.6301306e-03
   1.6298148e-03
   1.6294991e-03
   1.6291835e-03
   1.6288679e-03
   1.6285525e-03
   1.6282371e-03
   1.6279219e-03
   1.6276067e-03
   1.6272916e-03
   1.6269766e-03
   1.6266617e-03
   1.6263468e-03
   1.6260321e-03
   1.6257175e-03
   1.6254029e-03
   1.6250884e-03
   1.6247740e-03
   1.6244597e-03
   1.6241455e-03
   1.6238314e-03
   1.6235174e-03
   1.6232034e-03
   1.6228896e-03
   1.6225758e-03
   1.6222621e-03
   1.6219486e-03
   1.6216350e-03
   1.6213216e-03
   1.6210083e-03
   1.6206951e-03
   1.6203819e-03
   1.6200688e-03
   1.6197559e-03
   1.6194430e-03
   1.6191302e-03
   1.6188175e-03
   1.6185048e-03
   1.6181923e-03
   1.6178798e-03
   1.6175675e-03
   1.6172552e-03
   1.6169430e-03
   1.6166309e-03
   1.6163189e-03
   1.6160070e-03
   1.6156951e-03
   1.6153834e-03
   1.6150717e-03
   1.6147601e-03
   1.6144486e-03
   1.6141372e-03
   1.6138259e-03
   1.6135147e-03
   1.6132035e-03
   1.6128925e-03
   1.6125815e-03
   1.6122706e-03
   1.6119598e-03
   1.6116491e-03
   1.6113385e-03
   1.6110279e-03
   1.6107175e-03
   1.6104071e-03
   1.6100968e-03
   1.6097866e-03
   1.6094765e-03
   1.6091665e-03
   1.6088566e-03
   1.6085467e-03
   1.6082370e-03
   1.6079273e-03
   1.6076177e-03
   1.6073082e-03
   1.6069988e-03
   1.6066895e-03
   1.6063802e-03
   1.6060711e-03
   1.6057620e-03
   1.6054530e-03
   1.6051441e-03
   1.6048353e-03
   1.6045266e-03
   1.6042179e-03
   1.6039094e-03
   1.6036009e-03
   1.6032925e-03
   1.6029842e-03
   1.6026760e-03
   1.6023679e-03
   1.6020599e-03
   1.6017519e-03
   1.6014440e-03
   1.6011363e-03
   1.6008286e-03
   1.6005209e-03
   1.6002134e-03
   1.5999060e-03
   1.5995986e-03
   1.5992913e-03
   1.5989842e-03
   1.5986771e-03
   1.5983700e-03
   1.5980631e-03
   1.5977563e-03
   1.5974495e-03
   1.5971428e-03
   1.5968363e-03
   1.5965298e-03
   1.5962233e-03
   1.5959170e-03
   1.5956108e-03
   1.5953046e-03
   1.5949985e-03
   1.5946925e-03
   1.5943866e-03
   1.5940808e-03
   1.5937750e-03
   1.5934694e-03
   1.5931638e-03
   1.5928583e-03
   1.5925529e-03
   1.5922476e-03
   1.5919424e-03
   1.5916372e-03
   1.5913322e-03
   1.5910272e-03
   1.5907223e-03
   1.5904175e-03
   1.5901128e-03
   1.5898081e-03
   1.5895036e-03
   1.5891991e-03
   1.5888947e-03
   1.5885904e-03
   1.5882862e-03
   1.5879821e-03
   1.5876780e-03
   1.5873741e-03
   1.5870702e-03
   1.5867664e-03
   1.5864627e-03
   1.5861590e-03
   1.5858555e-03
   1.5855520e-03
   1.5852487e-03
   1.5849454e-03
   1.5846421e-03
   1.5843390e-03
   1.5840360e-03
   1.5837330e-03
   1.5834301e-03
   1.5831274e-03
   1.5828246e-03
   1.5825220e-03
   1.5822195e-03
   1.5819170e-03
   1.5816146e-03
   1.5813124e-03
   1.5810101e-03
   1.5807080e-03
   1.5804060e-03
   1.5801040e-03
   1.5798022e-03
   1.5795004e-03
   1.5791987e-03
   1.5788970e-03
   1.5785955e-03
   1.5782940e-03
   1.5779927e-03
   1.5776914e-03
   1.5773902e-03
   1.5770890e-03
   1.5767880e-03
   1.5764870e-03
   1.5761861e-03
   1.5758854e-03
   1.5755846e-03
   1.5752840e-03
   1.5749835e-03
   1.5746830e-03
   1.5743826e-03
   1.5740823e-03
   1.5737821e-03
   1.5734820e-03
   1.5731819e-03
   1.5728820e-03
   1.5725821e-03
   1.5722823e-03
   1.5719826e-03
   1.5716829e-03
   1.5713834e-03
   1.5710839e-03
   1.5707845e-03
   1.5704852e-03
   1.5701860e-03
   1.5698868e-03
   1.5695878e-03
   1.5692888e-03
   1.5689899e-03
   1.5686911e-03
   1.5683923e-03
   1.5680937e-03
   1.5677951e-03
   1.5674966e-03
   1.5671982e-03
   1.5668999e-03
   1.5666017e-03
   1.5663035e-03
   1.5660054e-03
   1.5657074e-03
   1.5654095e-03
   1.5651117e-03
   1.5648139e-03
   1.5645163e-03
   1.5642187e-03
   1.5639212e-03
   1.5636238e-03
   1.5633264e-03
   1.5630292e-03
   1.5627320e-03
   1.5624349e-03
   1.5621379e-03
   1.5618409e-03
   1.5615441e-03
   1.5612473e-03
   1.5609506e-03
   1.5606540e-03
   1.5603575e-03
   1.5600610e-03
   1.5597647e-03
   1.5594684e-03
   1.5591722e-03
   1.5588760e-03
   1.5585800e-03
   1.5582840e-03
   1.5579882e-03
   1.5576924e-03
   1.5573966e-03
   1.5571010e-03
   1.5568054e-03
   1.5565100e-03
   1.5562146e-03
   1.5559193e-03
   1.5556240e-03
   1.5553289e-03
   1.5550338e-03
   1.5547388e-03
   1.5544439e-03
   1.5541491e-03
   1.5538543e-03
   1.5535597e-03
   1.5532651e-03
   1.5529706e-03
   1.5526761e-03
   1.5523818e-03
   1.5520875e-03
   1.5517933e-03
   1.5514992e-03
   1.5512052e-03
   1.5509113e-03
   1.5506174e-03
   1.5503236e-03
   1.5500299e-03
   1.5497363e-03
   1.5494427e-03
   1.5491493e-03
   1.5488559e-03
   1.5485626e-03
   1.5482693e-03
   1.5479762e-03
   1.5476831e-03
   1.5473902e-03
   1.5470972e-03
   1.5468044e-03
   1.5465117e-03
   1.5462190e-03
   1.5459264e-03
   1.5456339e-03
   1.5453415e-03
   1.5450491e-03
   1.5447569e-03
   1.5444647e-03
   1.5441726e-03
   1.5438805e-03
   1.5435886e-03
   1.5432967e-03
   1.5430049e-03
   1.5427132e-03
   1.5424216e-03
   1.5421300e-03
   1.5418386e-03
   1.5415472e-03
   1.5412559e-03
   1.5409646e-03
   1.5406735e-03
   1.5403824e-03
   1.5400914e-03
   1.5398005e-03
   1.5395096e-03
   1.5392189e-03
   1.5389282e-03
   1.5386376e-03
   1.5383471e-03
   1.5380566e-03
   1.5377662e-03
   1.5374760e-03
   1.5371857e-03
   1.5368956e-03
   1.5366056e-03
   1.5363156e-03
   1.5360257e-03
   1.5357359e-03
   1.5354461e-03
   1.5351565e-03
   1.5348669e-03
   1.5345774e-03
   1.5342880e-03
   1.5339986e-03
   1.5337094e-03
   1.5334202e-03
   1.5331311e-03
   1.5328421e-03
   1.5325531e-03
   1.5322642e-03
   1.5319754e-03
   1.5316867e-03
   1.5313981e-03
   1.5311095e-03
   1.5308210e-03
   1.5305326e-03
   1.5302443e-03
   1.5299561e-03
   1.5296679e-03
   1.5293798e-03
   1.5290918e-03
   1.5288038e-03
   1.5285160e-03
   1.5282282e-03
   1.5279405e-03
   1.5276529e-03
   1.5273653e-03
   1.5270779e-03
   1.5267905e-03
   1.5265031e-03
   1.5262159e-03
   1.5259288e-03
   1.5256417e-03
   1.5253547e-03
   1.5250677e-03
   1.5247809e-03
   1.5244941e-03
   1.5242074e-03
   1.5239208e-03
   1.5236343e-03
   1.5233478e-03
   1.5230614e-03
   1.5227751e-03
   1.5224889e-03
   1.5222027e-03
   1.5219167e-03
   1.5216307e-03
   1.5213448e-03
   1.5210589e-03
   1.5207731e-03
   1.5204875e-03
   1.5202018e-03
   1.5199163e-03
   1.5196309e-03
   1.5193455e-03
   1.5190602e-03
   1.5187749e-03
   1.5184898e-03
   1.5182047e-03
   1.5179197e-03
   1.5176348e-03
   1.5173500e-03
   1.5170652e-03
   1.5167805e-03
   1.5164959e-03
   1.5162114e-03
   1.5159269e-03
   1.5156425e-03
   1.5153582e-03
   1.5150740e-03
   1.5147898e-03
   1.5145057e-03
   1.5142217e-03
   1.5139378e-03
   1.5136540e-03
   1.5133702e-03
   1.5130865e-03
   1.5128029e-03
   1.5125194e-03
   1.5122359e-03
   1.5119525e-03
   1.5116692e-03
   1.5113859e-03
   1.5111028e-03
   1.5108197e-03
   1.5105367e-03
   1.5102538e-03
   1.5099709e-03
   1.5096881e-03
   1.5094054e-03
   1.5091228e-03
   1.5088402e-03
   1.5085578e-03
   1.5082754e-03
   1.5079930e-03
   1.5077108e-03
   1.5074286e-03
   1.5071465e-03
   1.5068645e-03
   1.5065825e-03
   1.5063007e-03
   1.5060189e-03
   1.5057372e-03
   1.5054555e-03
   1.5051739e-03
   1.5048925e-03
   1.5046110e-03
   1.5043297e-03
   1.5040484e-03
   1.5037672e-03
   1.5034861e-03
   1.5032051e-03
   1.5029241e-03
   1.5026432e-03
   1.5023624e-03
   1.5020817e-03
   1.5018010e-03
   1.5015204e-03
   1.5012399e-03
   1.5009595e-03
   1.5006791e-03
   1.5003988e-03
   1.5001186e-03
   1.4998385e-03
   1.4995584e-03
   1.4992784e-03
   1.4989985e-03
   1.4987187e-03
   1.4984389e-03
   1.4981592e-03
   1.4978796e-03
   1.4976000e-03
   1.4973206e-03
   1.4970412e-03
   1.4967619e-03
   1.4964826e-03
   1.4962035e-03
   1.4959244e-03
   1.4956454e-03
   1.4953664e-03
   1.4950876e-03
   1.4948088e-03
   1.4945300e-03
   1.4942514e-03
   1.4939728e-03
   1.4936943e-03
   1.4934159e-03
   1.4931376e-03
   1.4928593e-03
   1.4925811e-03
   1.4923030e-03
   1.4920249e-03
   1.4917469e-03
   1.4914690e-03
   1.4911912e-03
   1.4909135e-03
   1.4906358e-03
   1.4903582e-03
   1.4900806e-03
   1.4898032e-03
   1.4895258e-03
   1.4892485e-03
   1.4889713e-03
   1.4886941e-03
   1.4884170e-03
   1.4881400e-03
   1.4878631e-03
   1.4875862e-03
   1.4873094e-03
   1.4870327e-03
   1.4867560e-03
   1.4864795e-03
   1.4862030e-03
   1.4859265e-03
   1.4856502e-03
   1.4853739e-03
   1.4850977e-03
   1.4848216e-03
   1.4845455e-03
   1.4842695e-03
   1.4839936e-03
   1.4837178e-03
   1.4834420e-03
   1.4831664e-03
   1.4828907e-03
   1.4826152e-03
   1.4823397e-03
   1.4820643e-03
   1.4817890e-03
   1.4815138e-03
   1.4812386e-03
   1.4809635e-03
   1.4806884e-03
   1.4804135e-03
   1.4801386e-03
   1.4798638e-03
   1.4795891e-03
   1.4793144e-03
   1.4790398e-03
   1.4787653e-03
   1.4784908e-03
   1.4782165e-03
   1.4779422e-03
   1.4776679e-03
   1.4773938e-03
   1.4771197e-03
   1.4768457e-03
   1.4765717e-03
   1.4762979e-03
   1.4760241e-03
   1.4757504e-03
   1.4754767e-03
   1.4752031e-03
   1.4749296e-03
   1.4746562e-03
   1.4743829e-03
   1.4741096e-03
   1.4738364e-03
   1.4735632e-03
   1.4732902e-03
   1.4730172e-03
   1.4727442e-03
   1.4724714e-03
   1.4721986e-03
   1.4719259e-03
   1.4716533e-03
   1.4713807e-03
   1.4711082e-03
   1.4708358e-03
   1.4705635e-03
   1.4702912e-03
   1.4700190e-03
   1.4697469e-03
   1.4694748e-03
   1.4692028e-03
   1.4689309e-03
   1.4686591e-03
   1.4683873e-03
   1.4681156e-03
   1.4678440e-03
   1.4675724e-03
   1.4673009e-03
   1.4670295e-03
   1.4667582e-03
   1.4664869e-03
   1.4662157e-03
   1.4659446e-03
   1.4656736e-03
   1.4654026e-03
   1.4651317e-03
   1.4648608e-03
   1.4645901e-03
   1.4643194e-03
   1.4640488e-03
   1.4637782e-03
   1.4635077e-03
   1.4632373e-03
   1.4629670e-03
   1.4626967e-03
   1.4624265e-03
   1.4621564e-03
   1.4618864e-03
   1.4616164e-03
   1.4613465e-03
   1.4610766e-03
   1.4608069e-03
   1.4605372e-03
   1.4602675e-03
   1.4599980e-03
   1.4597285e-03
   1.4594591e-03
   1.4591898e-03
   1.4589205e-03
   1.4586513e-03
   1.4583822e-03
   1.4581131e-03
   1.4578441e-03
   1.4575752e-03
   1.4573064e-03
   1.4570376e-03
   1.4567689e-03
   1.4565003e-03
   1.4562317e-03
   1.4559632e-03
   1.4556948e-03
   1.4554264e-03
   1.4551582e-03
   1.4548899e-03
   1.4546218e-03
   1.4543537e-03
   1.4540857e-03
   1.4538178e-03
   1.4535500e-03
   1.4532822e-03
   1.4530145e-03
   1.4527468e-03
   1.4524792e-03
   1.4522117e-03
   1.4519443e-03
   1.4516769e-03
   1.4514097e-03
   1.4511424e-03
   1.4508753e-03
   1.4506082e-03
   1.4503412e-03
   1.4500742e-03
   1.4498074e-03
   1.4495406e-03
   1.4492738e-03
   1.4490072e-03
   1.4487406e-03
   1.4484741e-03
   1.4482076e-03
   1.4479412e-03
   1.4476749e-03
   1.4474087e-03
   1.4471425e-03
   1.4468764e-03
   1.4466104e-03
   1.4463444e-03
   1.4460785e-03
   1.4458127e-03
   1.4455469e-03
   1.4452813e-03
   1.4450156e-03
   1.4447501e-03
   1.4444846e-03
   1.4442192e-03
   1.4439539e-03
   1.4436886e-03
   1.4434234e-03
   1.4431583e-03
   1.4428932e-03
   1.4426282e-03
   1.4423633e-03
   1.4420985e-03
   1.4418337e-03
   1.4415690e-03
   1.4413043e-03
   1.4410398e-03
   1.4407753e-03
   1.4405108e-03
   1.4402465e-03
   1.4399822e-03
   1.4397179e-03
   1.4394538e-03
   1.4391897e-03
   1.4389257e-03
   1.4386617e-03
   1.4383978e-03
   1.4381340e-03
   1.4378703e-03
   1.4376066e-03
   1.4373430e-03
   1.4370795e-03
   1.4368160e-03
   1.4365526e-03
   1.4362893e-03
   1.4360260e-03
   1.4357628e-03
   1.4354997e-03
   1.4352366e-03
   1.4349736e-03
   1.4347107e-03
   1.4344479e-03
   1.4341851e-03
   1.4339224e-03
   1.4336597e-03
   1.4333971e-03
   1.4331346e-03
   1.4328722e-03
   1.4326098e-03
   1.4323475e-03
   1.4320853e-03
   1.4318231e-03
   1.4315610e-03
   1.4312990e-03
   1.4310370e-03
   1.4307751e-03
   1.4305133e-03
   1.4302516e-03
   1.4299899e-03
   1.4297283e-03
   1.4294667e-03
   1.4292052e-03
   1.4289438e-03
   1.4286825e-03
   1.4284212e-03
   1.4281600e-03
   1.4278988e-03
   1.4276378e-03
   1.4273767e-03
   1.4271158e-03
   1.4268549e-03
   1.4265941e-03
   1.4263334e-03
   1.4260727e-03
   1.4258121e-03
   1.4255516e-03
   1.4252911e-03
   1.4250307e-03
   1.4247704e-03
   1.4245101e-03
   1.4242499e-03
   1.4239898e-03
   1.4237298e-03
   1.4234698e-03
   1.4232099e-03
   1.4229500e-03
   1.4226902e-03
   1.4224305e-03
   1.4221708e-03
   1.4219112e-03
   1.4216517e-03
   1.4213923e-03
   1.4211329e-03
   1.4208736e-03
   1.4206143e-03
   1.4203551e-03
   1.4200960e-03
   1.4198370e-03
   1.4195780e-03
   1.4193191e-03
   1.4190602e-03
   1.4188015e-03
   1.4185428e-03
   1.4182841e-03
   1.4180255e-03
   1.4177670e-03
   1.4175086e-03
   1.4172502e-03
   1.4169919e-03
   1.4167336e-03
   1.4164755e-03
   1.4162174e-03
   1.4159593e-03
   1.4157013e-03
   1.4154434e-03
   1.4151856e-03
   1.4149278e-03
   1.4146701e-03
   1.4144125e-03
   1.4141549e-03
   1.4138974e-03
   1.4136400e-03
   1.4133826e-03
   1.4131253e-03
   1.4128680e-03
   1.4126109e-03
   1.4123537e-03
   1.4120967e-03
   1.4118397e-03
   1.4115828e-03
   1.4113260e-03
   1.4110692e-03
   1.4108125e-03
   1.4105558e-03
   1.4102993e-03
   1.4100428e-03
   1.4097863e-03
   1.4095299e-03
   1.4092736e-03
   1.4090174e-03
   1.4087612e-03
   1.4085051e-03
   1.4082490e-03
   1.4079931e-03
   1.4077371e-03
   1.4074813e-03
   1.4072255e-03
   1.4069698e-03
   1.4067141e-03
   1.4064586e-03
   1.4062030e-03
   1.4059476e-03
   1.4056922e-03
   1.4054369e-03
   1.4051816e-03
   1.4049264e-03
   1.4046713e-03
   1.4044163e-03
   1.4041613e-03
   1.4039063e-03
   1.4036515e-03
   1.4033967e-03
   1.4031420e-03
   1.4028873e-03
   1.4026327e-03
   1.4023782e-03
   1.4021237e-03
   1.4018693e-03
   1.4016150e-03
   1.4013607e-03
   1.4011065e-03
   1.4008523e-03
   1.4005983e-03
   1.4003443e-03
   1.4000903e-03
   1.3998364e-03
   1.3995826e-03
   1.3993289e-03
   1.3990752e-03
   1.3988216e-03
   1.3985680e-03
   1.3983146e-03
   1.3980611e-03
   1.3978078e-03
   1.3975545e-03
   1.3973013e-03
   1.3970481e-03
   1.3967950e-03
   1.3965420e-03
   1.3962890e-03
   1.3960361e-03
   1.3957833e-03
   1.3955305e-03
   1.3952778e-03
   1.3950252e-03
   1.3947726e-03
   1.3945201e-03
   1.3942676e-03
   1.3940153e-03
   1.3937629e-03
   1.3935107e-03
   1.3932585e-03
   1.3930064e-03
   1.3927543e-03
   1.3925023e-03
   1.3922504e-03
   1.3919985e-03
   1.3917467e-03
   1.3914950e-03
   1.3912433e-03
   1.3909917e-03
   1.3907402e-03
   1.3904887e-03
   1.3902373e-03
   1.3899860e-03
   1.3897347e-03
   1.3894835e-03
   1.3892323e-03
   1.3889812e-03
   1.3887302e-03
   1.3884792e-03
   1.3882283e-03
   1.3879775e-03
   1.3877267e-03
   1.3874760e-03
   1.3872254e-03
   1.3869748e-03
   1.3867243e-03
   1.3864739e-03
   1.3862235e-03
   1.3859732e-03
   1.3857229e-03
   1.3854727e-03
   1.3852226e-03
   1.3849725e-03
   1.3847225e-03
   1.3844726e-03
   1.3842227e-03
   1.3839729e-03
   1.3837232e-03
   1.3834735e-03
   1.3832239e-03
   1.3829743e-03
   1.3827249e-03
   1.3824754e-03
   1.3822261e-03
   1.3819768e-03
   1.3817276e-03
   1.3814784e-03
   1.3812293e-03
   1.3809802e-03
   1.3807313e-03
   1.3804823e-03
   1.3802335e-03
   1.3799847e-03
   1.3797360e-03
   1.3794873e-03
   1.3792387e-03
   1.3789902e-03
   1.3787417e-03
   1.3784933e-03
   1.3782450e-03
   1.3779967e-03
   1.3777485e-03
   1.3775003e-03
   1.3772522e-03
   1.3770042e-03
   1.3767563e-03
   1.3765084e-03
   1.3762605e-03
   1.3760127e-03
   1.3757650e-03
   1.3755174e-03
   1.3752698e-03
   1.3750223e-03
   1.3747748e-03
   1.3745274e-03
   1.3742801e-03
   1.3740328e-03
   1.3737856e-03
   1.3735385e-03
   1.3732914e-03
   1.3730444e-03
   1.3727974e-03
   1.3725506e-03
   1.3723037e-03
   1.3720570e-03
   1.3718103e-03
   1.3715636e-03
   1.3713170e-03
   1.3710705e-03
   1.3708241e-03
   1.3705777e-03
   1.3703314e-03
   1.3700851e-03
   1.3698389e-03
   1.3695928e-03
   1.3693467e-03
   1.3691007e-03
   1.3688547e-03
   1.3686088e-03
   1.3683630e-03
   1.3681172e-03
   1.3678715e-03
   1.3676259e-03
   1.3673803e-03
   1.3671348e-03
   1.3668894e-03
   1.3666440e-03
   1.3663987e-03
   1.3661534e-03
   1.3659082e-03
   1.3656631e-03
   1.3654180e-03
   1.3651730e-03
   1.3649280e-03
   1.3646831e-03
   1.3644383e-03
   1.3641935e-03
   1.3639488e-03
   1.3637042e-03
   1.3634596e-03
   1.3632151e-03
   1.3629706e-03
   1.3627262e-03
   1.3624819e-03
   1.3622376e-03
   1.3619934e-03
   1.3617493e-03
   1.3615052e-03
   1.3612612e-03
   1.3610172e-03
   1.3607733e-03
   1.3605295e-03
   1.3602857e-03
   1.3600420e-03
   1.3597983e-03
   1.3595547e-03
   1.3593112e-03
   1.3590677e-03
   1.3588243e-03
   1.3585810e-03
   1.3583377e-03
   1.3580945e-03
   1.3578513e-03
   1.3576082e-03
   1.3573652e-03
   1.3571222e-03
   1.3568793e-03
   1.3566365e-03
   1.3563937e-03
   1.3561509e-03
   1.3559083e-03
   1.3556657e-03
   1.3554231e-03
   1.3551806e-03
   1.3549382e-03
   1.3546959e-03
   1.3544536e-03
   1.3542113e-03
   1.3539692e-03
   1.3537270e-03
   1.3534850e-03
   1.3532430e-03
   1.3530011e-03
   1.3527592e-03
   1.3525174e-03
   1.3522756e-03
   1.3520339e-03
   1.3517923e-03
   1.3515507e-03
   1.3513092e-03
   1.3510678e-03
   1.3508264e-03
   1.3505851e-03
   1.3503438e-03
   1.3501026e-03
   1.3498615e-03
   1.3496204e-03
   1.3493794e-03
   1.3491384e-03
   1.3488975e-03
   1.3486567e-03
   1.3484159e-03
   1.3481752e-03
   1.3479346e-03
   1.3476940e-03
   1.3474534e-03
   1.3472130e-03
   1.3469726e-03
   1.3467322e-03
   1.3464919e-03
   1.3462517e-03
   1.3460115e-03
   1.3457714e-03
   1.3455314e-03
   1.3452914e-03
   1.3450514e-03
   1.3448116e-03
   1.3445718e-03
   1.3443320e-03
   1.3440923e-03
   1.3438527e-03
   1.3436132e-03
   1.3433736e-03
   1.3431342e-03
   1.3428948e-03
   1.3426555e-03
   1.3424162e-03
   1.3421770e-03
   1.3419379e-03
   1.3416988e-03
   1.3414598e-03
   1.3412208e-03
   1.3409819e-03
   1.3407431e-03
   1.3405043e-03
   1.3402656e-03
   1.3400269e-03
   1.3397883e-03
   1.3395498e-03
   1.3393113e-03
   1.3390728e-03
   1.3388345e-03
   1.3385962e-03
   1.3383579e-03
   1.3381197e-03
   1.3378816e-03
   1.3376436e-03
   1.3374056e-03
   1.3371676e-03
   1.3369297e-03
   1.3366919e-03
   1.3364541e-03
   1.3362164e-03
   1.3359788e-03
   1.3357412e-03
   1.3355037e-03
   1.3352662e-03
   1.3350288e-03
   1.3347914e-03
   1.3345541e-03
   1.3343169e-03
   1.3340797e-03
   1.3338426e-03
   1.3336056e-03
   1.3333686e-03
   1.3331317e-03
   1.3328948e-03
   1.3326580e-03
   1.3324212e-03
   1.3321845e-03
   1.3319479e-03
   1.3317113e-03
   1.3314748e-03
   1.3312383e-03
   1.3310019e-03
   1.3307656e-03
   1.3305293e-03
   1.3302931e-03
   1.3300569e-03
   1.3298208e-03
   1.3295848e-03
   1.3293488e-03
   1.3291129e-03
   1.3288770e-03
   1.3286412e-03
   1.3284054e-03
   1.3281697e-03
   1.3279341e-03
   1.3276985e-03
   1.3274630e-03
   1.3272276e-03
   1.3269922e-03
   1.3267568e-03
   1.3265216e-03
   1.3262863e-03
   1.3260512e-03
   1.3258161e-03
   1.3255810e-03
   1.3253460e-03
   1.3251111e-03
   1.3248762e-03
   1.3246414e-03
   1.3244067e-03
   1.3241720e-03
   1.3239374e-03
   1.3237028e-03
   1.3234683e-03
   1.3232338e-03
   1.3229994e-03
   1.3227651e-03
   1.3225308e-03
   1.3222966e-03
   1.3220624e-03
   1.3218283e-03
   1.3215942e-03
   1.3213603e-03
   1.3211263e-03
   1.3208924e-03
   1.3206586e-03
   1.3204249e-03
   1.3201912e-03
   1.3199575e-03
   1.3197240e-03
   1.3194904e-03
   1.3192570e-03
   1.3190236e-03
   1.3187902e-03
   1.3185569e-03
   1.3183237e-03
   1.3180905e-03
   1.3178574e-03
   1.3176243e-03
   1.3173913e-03
   1.3171584e-03
   1.3169255e-03
   1.3166927e-03
   1.3164599e-03
   1.3162272e-03
   1.3159945e-03
   1.3157619e-03
   1.3155294e-03
   1.3152969e-03
   1.3150645e-03
   1.3148321e-03
   1.3145998e-03
   1.3143676e-03
   1.3141354e-03
   1.3139032e-03
   1.3136712e-03
   1.3134391e-03
   1.3132072e-03
   1.3129753e-03
   1.3127434e-03
   1.3125116e-03
   1.3122799e-03
   1.3120482e-03
   1.3118166e-03
   1.3115851e-03
   1.3113536e-03
   1.3111221e-03
   1.3108907e-03
   1.3106594e-03
   1.3104281e-03
   1.3101969e-03
   1.3099658e-03
   1.3097347e-03
   1.3095036e-03
   1.3092726e-03
   1.3090417e-03
   1.3088108e-03
   1.3085800e-03
   1.3083493e-03
   1.3081186e-03
   1.3078879e-03
   1.3076574e-03
   1.3074268e-03
   1.3071964e-03
   1.3069660e-03
   1.3067356e-03
   1.3065053e-03
   1.3062751e-03
   1.3060449e-03
   1.3058147e-03
   1.3055847e-03
   1.3053547e-03
   1.3051247e-03
   1.3048948e-03
   1.3046650e-03
   1.3044352e-03
   1.3042055e-03
   1.3039758e-03
   1.3037462e-03
   1.3035166e-03
   1.3032871e-03
   1.3030577e-03
   1.3028283e-03
   1.3025989e-03
   1.3023697e-03
   1.3021405e-03
   1.3019113e-03
   1.3016822e-03
   1.3014531e-03
   1.3012241e-03
   1.3009952e-03
   1.3007663e-03
   1.3005375e-03
   1.3003088e-03
   1.3000800e-03
   1.2998514e-03
   1.2996228e-03
   1.2993943e-03
   1.2991658e-03
   1.2989374e-03
   1.2987090e-03
   1.2984807e-03
   1.2982524e-03
   1.2980242e-03
   1.2977961e-03
   1.2975680e-03
   1.2973399e-03
   1.2971120e-03
   1.2968841e-03
   1.2966562e-03
   1.2964284e-03
   1.2962006e-03
   1.2959729e-03
   1.2957453e-03
   1.2955177e-03
   1.2952902e-03
   1.2950627e-03
   1.2948353e-03
   1.2946080e-03
   1.2943807e-03
   1.2941534e-03
   1.2939262e-03
   1.2936991e-03
   1.2934720e-03
   1.2932450e-03
   1.2930180e-03
   1.2927911e-03
   1.2925643e-03
   1.2923375e-03
   1.2921107e-03
   1.2918840e-03
   1.2916574e-03
   1.2914308e-03
   1.2912043e-03
   1.2909779e-03
   1.2907514e-03
   1.2905251e-03
   1.2902988e-03
   1.2900726e-03
   1.2898464e-03
   1.2896202e-03
   1.2893942e-03
   1.2891682e-03
   1.2889422e-03
   1.2887163e-03
   1.2884904e-03
   1.2882646e-03
   1.2880389e-03
   1.2878132e-03
   1.2875876e-03
   1.2873620e-03
   1.2871365e-03
   1.2869110e-03
   1.2866856e-03
   1.2864603e-03
   1.2862350e-03
   1.2860097e-03
   1.2857846e-03
   1.2855594e-03
   1.2853343e-03
   1.2851093e-03
   1.2848844e-03
   1.2846595e-03
   1.2844346e-03
   1.2842098e-03
   1.2839851e-03
   1.2837604e-03
   1.2835357e-03
   1.2833112e-03
   1.2830866e-03
   1.2828622e-03
   1.2826378e-03
   1.2824134e-03
   1.2821891e-03
   1.2819648e-03
   1.2817406e-03
   1.2815165e-03
   1.2812924e-03
   1.2810684e-03
   1.2808444e-03
   1.2806205e-03
   1.2803966e-03
   1.2801728e-03
   1.2799491e-03
   1.2797254e-03
   1.2795017e-03
   1.2792781e-03
   1.2790546e-03
   1.2788311e-03
   1.2786077e-03
   1.2783843e-03
   1.2781610e-03
   1.2779378e-03
   1.2777146e-03
   1.2774914e-03
   1.2772683e-03
   1.2770453e-03
   1.2768223e-03
   1.2765993e-03
   1.2763765e-03
   1.2761536e-03
   1.2759309e-03
   1.2757081e-03
   1.2754855e-03
   1.2752629e-03
   1.2750403e-03
   1.2748178e-03
   1.2745954e-03
   1.2743730e-03
   1.2741507e-03
   1.2739284e-03
   1.2737062e-03
   1.2734840e-03
   1.2732619e-03
   1.2730398e-03
   1.2728178e-03
   1.2725958e-03
   1.2723739e-03
   1.2721521e-03
   1.2719303e-03
   1.2717086e-03
   1.2714869e-03
   1.2712652e-03
   1.2710437e-03
   1.2708221e-03
   1.2706007e-03
   1.2703793e-03
   1.2701579e-03
   1.2699366e-03
   1.2697153e-03
   1.2694941e-03
   1.2692730e-03
   1.2690519e-03
   1.2688309e-03
   1.2686099e-03
   1.2683890e-03
   1.2681681e-03
   1.2679473e-03
   1.2677265e-03
   1.2675058e-03
   1.2672851e-03
   1.2670645e-03
   1.2668440e-03
   1.2666235e-03
   1.2664030e-03
   1.2661826e-03
   1.2659623e-03
   1.2657420e-03
   1.2655218e-03
   1.2653016e-03
   1.2650815e-03
   1.2648614e-03
   1.2646414e-03
   1.2644215e-03
   1.2642015e-03
   1.2639817e-03
   1.2637619e-03
   1.2635421e-03
   1.2633224e-03
   1.2631028e-03
   1.2628832e-03
   1.2626637e-03
   1.2624442e-03
   1.2622248e-03
   1.2620054e-03
   1.2617861e-03
   1.2615668e-03
   1.2613476e-03
   1.2611284e-03
   1.2609093e-03
   1.2606903e-03
   1.2604713e-03
   1.2602523e-03
   1.2600334e-03
   1.2598146e-03
   1.2595958e-03
   1.2593771e-03
   1.2591584e-03
   1.2589398e-03
   1.2587212e-03
   1.2585027e-03
   1.2582842e-03
   1.2580658e-03
   1.2578474e-03
   1.2576291e-03
   1.2574108e-03
   1.2571926e-03
   1.2569745e-03
   1.2567564e-03
   1.2565383e-03
   1.2563203e-03
   1.2561024e-03
   1.2558845e-03
   1.2556667e-03
   1.2554489e-03
   1.2552312e-03
   1.2550135e-03
   1.2547959e-03
   1.2545783e-03
   1.2543608e-03
   1.2541433e-03
   1.2539259e-03
   1.2537085e-03
   1.2534912e-03
   1.2532740e-03
   1.2530568e-03
   1.2528396e-03
   1.2526225e-03
   1.2524055e-03
   1.2521885e-03
   1.2519716e-03
   1.2517547e-03
   1.2515378e-03
   1.2513211e-03
   1.2511043e-03
   1.2508877e-03
   1.2506710e-03
   1.2504545e-03
   1.2502379e-03
   1.2500215e-03
   1.2498051e-03
   1.2495887e-03
   1.2493724e-03
   1.2491561e-03
   1.2489399e-03
   1.2487238e-03
   1.2485077e-03
   1.2482916e-03
   1.2480756e-03
   1.2478597e-03
   1.2476438e-03
   1.2474279e-03
   1.2472122e-03
   1.2469964e-03
   1.2467807e-03
   1.2465651e-03
   1.2463495e-03
   1.2461340e-03
   1.2459185e-03
   1.2457031e-03
   1.2454877e-03
   1.2452724e-03
   1.2450571e-03
   1.2448419e-03
   1.2446268e-03
   1.2444116e-03
   1.2441966e-03
   1.2439816e-03
   1.2437666e-03
   1.2435517e-03
   1.2433369e-03
   1.2431221e-03
   1.2429073e-03
   1.2426926e-03
   1.2424780e-03
   1.2422634e-03
   1.2420488e-03
   1.2418343e-03
   1.2416199e-03
   1.2414055e-03
   1.2411912e-03
   1.2409769e-03
   1.2407627e-03
   1.2405485e-03
   1.2403344e-03
   1.2401203e-03
   1.2399063e-03
   1.2396923e-03
   1.2394784e-03
   1.2392645e-03
   1.2390507e-03
   1.2388369e-03
   1.2386232e-03
   1.2384095e-03
   1.2381959e-03
   1.2379823e-03
   1.2377688e-03
   1.2375554e-03
   1.2373420e-03
   1.2371286e-03
   1.2369153e-03
   1.2367021e-03
   1.2364888e-03
   1.2362757e-03
   1.2360626e-03
   1.2358495e-03
   1.2356365e-03
   1.2354236e-03
   1.2352107e-03
   1.2349979e-03
   1.2347851e-03
   1.2345723e-03
   1.2343596e-03
   1.2341470e-03
   1.2339344e-03
   1.2337219e-03
   1.2335094e-03
   1.2332969e-03
   1.2330846e-03
   1.2328722e-03
   1.2326599e-03
   1.2324477e-03
   1.2322355e-03
   1.2320234e-03
   1.2318113e-03
   1.2315993e-03
   1.2313873e-03
   1.2311754e-03
   1.2309635e-03
   1.2307517e-03
   1.2305399e-03
   1.2303282e-03
   1.2301165e-03
   1.2299049e-03
   1.2296933e-03
   1.2294818e-03
   1.2292703e-03
   1.2290589e-03
   1.2288475e-03
   1.2286362e-03
   1.2284250e-03
   1.2282137e-03
   1.2280026e-03
   1.2277915e-03
   1.2275804e-03
   1.2273694e-03
   1.2271584e-03
   1.2269475e-03
   1.2267366e-03
   1.2265258e-03
   1.2263151e-03
   1.2261044e-03
   1.2258937e-03
   1.2256831e-03
   1.2254725e-03
   1.2252620e-03
   1.2250516e-03
   1.2248411e-03
   1.2246308e-03
   1.2244205e-03
   1.2242102e-03
   1.2240000e-03
   1.2237899e-03
   1.2235798e-03
   1.2233697e-03
   1.2231597e-03
   1.2229497e-03
   1.2227398e-03
   1.2225300e-03
   1.2223202e-03
   1.2221104e-03
   1.2219007e-03
   1.2216910e-03
   1.2214814e-03
   1.2212719e-03
   1.2210624e-03
   1.2208529e-03
   1.2206435e-03
   1.2204342e-03
   1.2202249e-03
   1.2200156e-03
   1.2198064e-03
   1.2195972e-03
   1.2193881e-03
   1.2191791e-03
   1.2189701e-03
   1.2187611e-03
   1.2185522e-03
   1.2183434e-03
   1.2181345e-03
   1.2179258e-03
   1.2177171e-03
   1.2175084e-03
   1.2172998e-03
   1.2170913e-03
   1.2168828e-03
   1.2166743e-03
   1.2164659e-03
   1.2162575e-03
   1.2160492e-03
   1.2158410e-03
   1.2156327e-03
   1.2154246e-03
   1.2152165e-03
   1.2150084e-03
   1.2148004e-03
   1.2145924e-03
   1.2143845e-03
   1.2141767e-03
   1.2139689e-03
   1.2137611e-03
   1.2135534e-03
   1.2133457e-03
   1.2131381e-03
   1.2129305e-03
   1.2127230e-03
   1.2125155e-03
   1.2123081e-03
   1.2121008e-03
   1.2118934e-03
   1.2116862e-03
   1.2114789e-03
   1.2112718e-03
   1.2110647e-03
   1.2108576e-03
   1.2106506e-03
   1.2104436e-03
   1.2102367e-03
   1.2100298e-03
   1.2098230e-03
   1.2096162e-03
   1.2094094e-03
   1.2092028e-03
   1.2089961e-03
   1.2087896e-03
   1.2085830e-03
   1.2083765e-03
   1.2081701e-03
   1.2079637e-03
   1.2077574e-03
   1.2075511e-03
   1.2073449e-03
   1.2071387e-03
   1.2069325e-03
   1.2067264e-03
   1.2065204e-03
   1.2063144e-03
   1.2061085e-03
   1.2059026e-03
   1.2056967e-03
   1.2054909e-03
   1.2052852e-03
   1.2050795e-03
   1.2048738e-03
   1.2046682e-03
   1.2044626e-03
   1.2042571e-03
   1.2040517e-03
   1.2038463e-03
   1.2036409e-03
   1.2034356e-03
   1.2032303e-03
   1.2030251e-03
   1.2028200e-03
   1.2026148e-03
   1.2024098e-03
   1.2022048e-03
   1.2019998e-03
   1.2017949e-03
   1.2015900e-03
   1.2013852e-03
   1.2011804e-03
   1.2009757e-03
   1.2007710e-03
   1.2005664e-03
   1.2003618e-03
   1.2001572e-03
   1.1999527e-03
   1.1997483e-03
   1.1995439e-03
   1.1993396e-03
   1.1991353e-03
   1.1989310e-03
   1.1987268e-03
   1.1985227e-03
   1.1983186e-03
   1.1981146e-03
   1.1979105e-03
   1.1977066e-03
   1.1975027e-03
   1.1972988e-03
   1.1970950e-03
   1.1968913e-03
   1.1966875e-03
   1.1964839e-03
   1.1962803e-03
   1.1960767e-03
   1.1958732e-03
   1.1956697e-03
   1.1954663e-03
   1.1952629e-03
   1.1950596e-03
   1.1948563e-03
   1.1946530e-03
   1.1944499e-03
   1.1942467e-03
   1.1940436e-03
   1.1938406e-03
   1.1936376e-03
   1.1934347e-03
   1.1932318e-03
   1.1930289e-03
   1.1928261e-03
   1.1926233e-03
   1.1924206e-03
   1.1922180e-03
   1.1920154e-03
   1.1918128e-03
   1.1916103e-03
   1.1914078e-03
   1.1912054e-03
   1.1910030e-03
   1.1908007e-03
   1.1905984e-03
   1.1903962e-03
   1.1901940e-03
   1.1899919e-03
   1.1897898e-03
   1.1895878e-03
   1.1893858e-03
   1.1891838e-03
   1.1889819e-03
   1.1887801e-03
   1.1885783e-03
   1.1883765e-03
   1.1881748e-03
   1.1879732e-03
   1.1877716e-03
   1.1875700e-03
   1.1873685e-03
   1.1871670e-03
   1.1869656e-03
   1.1867642e-03
   1.1865629e-03
   1.1863616e-03
   1.1861604e-03
   1.1859592e-03
   1.1857581e-03
   1.1855570e-03
   1.1853559e-03
   1.1851549e-03
   1.1849540e-03
   1.1847531e-03
   1.1845522e-03
   1.1843514e-03
   1.1841507e-03
   1.1839499e-03
   1.1837493e-03
   1.1835487e-03
   1.1833481e-03
   1.1831476e-03
   1.1829471e-03
   1.1827467e-03
   1.1825463e-03
   1.1823459e-03
   1.1821457e-03
   1.1819454e-03
   1.1817452e-03
   1.1815451e-03
   1.1813450e-03
   1.1811449e-03
   1.1809449e-03
   1.1807450e-03
   1.1805450e-03
   1.1803452e-03
   1.1801454e-03
   1.1799456e-03
   1.1797459e-03
   1.1795462e-03
   1.1793465e-03
   1.1791470e-03
   1.1789474e-03
   1.1787479e-03
   1.1785485e-03
   1.1783491e-03
   1.1781497e-03
   1.1779504e-03
   1.1777512e-03
   1.1775520e-03
   1.1773528e-03
   1.1771537e-03
   1.1769546e-03
   1.1767556e-03
   1.1765566e-03
   1.1763577e-03
   1.1761588e-03
   1.1759600e-03
   1.1757612e-03
   1.1755624e-03
   1.1753637e-03
   1.1751651e-03
   1.1749665e-03
   1.1747679e-03
   1.1745694e-03
   1.1743709e-03
   1.1741725e-03
   1.1739741e-03
   1.1737758e-03
   1.1735775e-03
   1.1733793e-03
   1.1731811e-03
   1.1729830e-03
   1.1727849e-03
   1.1725868e-03
   1.1723888e-03
   1.1721909e-03
   1.1719929e-03
   1.1717951e-03
   1.1715973e-03
   1.1713995e-03
   1.1712018e-03
   1.1710041e-03
   1.1708065e-03
   1.1706089e-03
   1.1704113e-03
   1.1702138e-03
   1.1700164e-03
   1.1698190e-03
   1.1696216e-03
   1.1694243e-03
   1.1692271e-03
   1.1690298e-03
   1.1688327e-03
   1.1686355e-03
   1.1684385e-03
   1.1682414e-03
   1.1680444e-03
   1.1678475e-03
   1.1676506e-03
   1.1674538e-03
   1.1672569e-03
   1.1670602e-03
   1.1668635e-03
   1.1666668e-03
   1.1664702e-03
   1.1662736e-03
   1.1660771e-03
   1.1658806e-03
   1.1656842e-03
   1.1654878e-03
   1.1652914e-03
   1.1650951e-03
   1.1648989e-03
   1.1647027e-03
   1.1645065e-03
   1.1643104e-03
   1.1641143e-03
   1.1639183e-03
   1.1637223e-03
   1.1635264e-03
   1.1633305e-03
   1.1631346e-03
   1.1629388e-03
   1.1627431e-03
   1.1625474e-03
   1.1623517e-03
   1.1621561e-03
   1.1619605e-03
   1.1617650e-03
   1.1615695e-03
   1.1613741e-03
   1.1611787e-03
   1.1609834e-03
   1.1607881e-03
   1.1605928e-03
   1.1603976e-03
   1.1602024e-03
   1.1600073e-03
   1.1598123e-03
   1.1596172e-03
   1.1594222e-03
   1.1592273e-03
   1.1590324e-03
   1.1588376e-03
   1.1586428e-03
   1.1584480e-03
   1.1582533e-03
   1.1580587e-03
   1.1578640e-03
   1.1576695e-03
   1.1574749e-03
   1.1572805e-03
   1.1570860e-03
   1.1568916e-03
   1.1566973e-03
   1.1565030e-03
   1.1563087e-03
   1.1561145e-03
   1.1559203e-03
   1.1557262e-03
   1.1555321e-03
   1.1553381e-03
   1.1551441e-03
   1.1549502e-03
   1.1547563e-03
   1.1545624e-03
   1.1543686e-03
   1.1541749e-03
   1.1539811e-03
   1.1537875e-03
   1.1535938e-03
   1.1534003e-03
   1.1532067e-03
   1.1530132e-03
   1.1528198e-03
   1.1526264e-03
   1.1524330e-03
   1.1522397e-03
   1.1520464e-03
   1.1518532e-03
   1.1516600e-03
   1.1514669e-03
   1.1512738e-03
   1.1510808e-03
   1.1508878e-03
   1.1506948e-03
   1.1505019e-03
   1.1503090e-03
   1.1501162e-03
   1.1499234e-03
   1.1497307e-03
   1.1495380e-03
   1.1493454e-03
   1.1491528e-03
   1.1489602e-03
   1.1487677e-03
   1.1485752e-03
   1.1483828e-03
   1.1481904e-03
   1.1479981e-03
   1.1478058e-03
   1.1476136e-03
   1.1474214e-03
   1.1472292e-03
   1.1470371e-03
   1.1468450e-03
   1.1466530e-03
   1.1464610e-03
   1.1462691e-03
   1.1460772e-03
   1.1458854e-03
   1.1456936e-03
   1.1455018e-03
   1.1453101e-03
   1.1451184e-03
   1.1449268e-03
   1.1447352e-03
   1.1445437e-03
   1.1443522e-03
   1.1441608e-03
   1.1439694e-03
   1.1437780e-03
   1.1435867e-03
   1.1433954e-03
   1.1432042e-03
   1.1430130e-03
   1.1428219e-03
   1.1426308e-03
   1.1424397e-03
   1.1422487e-03
   1.1420578e-03
   1.1418669e-03
   1.1416760e-03
   1.1414852e-03
   1.1412944e-03
   1.1411036e-03
   1.1409129e-03
   1.1407223e-03
   1.1405317e-03
   1.1403411e-03
   1.1401506e-03
   1.1399601e-03
   1.1397697e-03
   1.1395793e-03
   1.1393889e-03
   1.1391986e-03
   1.1390084e-03
   1.1388182e-03
   1.1386280e-03
   1.1384379e-03
   1.1382478e-03
   1.1380578e-03
   1.1378678e-03
   1.1376778e-03
   1.1374879e-03
   1.1372980e-03
   1.1371082e-03
   1.1369184e-03
   1.1367287e-03
   1.1365390e-03
   1.1363494e-03
   1.1361598e-03
   1.1359702e-03
   1.1357807e-03
   1.1355912e-03
   1.1354018e-03
   1.1352124e-03
   1.1350231e-03
   1.1348338e-03
   1.1346445e-03
   1.1344553e-03
   1.1342661e-03
   1.1340770e-03
   1.1338879e-03
   1.1336989e-03
   1.1335099e-03
   1.1333209e-03
   1.1331320e-03
   1.1329432e-03
   1.1327544e-03
   1.1325656e-03
   1.1323768e-03
   1.1321882e-03
   1.1319995e-03
   1.1318109e-03
   1.1316223e-03
   1.1314338e-03
   1.1312453e-03
   1.1310569e-03
   1.1308685e-03
   1.1306802e-03
   1.1304919e-03
   1.1303036e-03
   1.1301154e-03
   1.1299272e-03
   1.1297391e-03
   1.1295510e-03
   1.1293630e-03
   1.1291750e-03
   1.1289870e-03
   1.1287991e-03
   1.1286112e-03
   1.1284234e-03
   1.1282356e-03
   1.1280479e-03
   1.1278602e-03
   1.1276725e-03
   1.1274849e-03
   1.1272974e-03
   1.1271098e-03
   1.1269224e-03
   1.1267349e-03
   1.1265475e-03
   1.1263602e-03
   1.1261728e-03
   1.1259856e-03
   1.1257984e-03
   1.1256112e-03
   1.1254240e-03
   1.1252369e-03
   1.1250499e-03
   1.1248629e-03
   1.1246759e-03
   1.1244890e-03
   1.1243021e-03
   1.1241152e-03
   1.1239284e-03
   1.1237417e-03
   1.1235550e-03
   1.1233683e-03
   1.1231817e-03
   1.1229951e-03
   1.1228086e-03
   1.1226221e-03
   1.1224356e-03
   1.1222492e-03
   1.1220628e-03
   1.1218765e-03
   1.1216902e-03
   1.1215040e-03
   1.1213178e-03
   1.1211316e-03
   1.1209455e-03
   1.1207594e-03
   1.1205734e-03
   1.1203874e-03
   1.1202014e-03
   1.1200155e-03
   1.1198297e-03
   1.1196438e-03
   1.1194581e-03
   1.1192723e-03
   1.1190866e-03
   1.1189010e-03
   1.1187154e-03
   1.1185298e-03
   1.1183443e-03
   1.1181588e-03
   1.1179734e-03
   1.1177880e-03
   1.1176026e-03
   1.1174173e-03
   1.1172320e-03
   1.1170468e-03
   1.1168616e-03
   1.1166765e-03
   1.1164914e-03
   1.1163063e-03
   1.1161213e-03
   1.1159363e-03
   1.1157514e-03
   1.1155665e-03
   1.1153817e-03
   1.1151969e-03
   1.1150121e-03
   1.1148274e-03
   1.1146427e-03
   1.1144581e-03
   1.1142735e-03
   1.1140889e-03
   1.1139044e-03
   1.1137199e-03
   1.1135355e-03
   1.1133511e-03
   1.1131668e-03
   1.1129825e-03
   1.1127982e-03
   1.1126140e-03
   1.1124298e-03
   1.1122457e-03
   1.1120616e-03
   1.1118775e-03
   1.1116935e-03
   1.1115096e-03
   1.1113256e-03
   1.1111418e-03
   1.1109579e-03
   1.1107741e-03
   1.1105904e-03
   1.1104066e-03
   1.1102230e-03
   1.1100393e-03
   1.1098558e-03
   1.1096722e-03
   1.1094887e-03
   1.1093052e-03
   1.1091218e-03
   1.1089384e-03
   1.1087551e-03
   1.1085718e-03
   1.1083885e-03
   1.1082053e-03
   1.1080221e-03
   1.1078390e-03
   1.1076559e-03
   1.1074729e-03
   1.1072898e-03
   1.1071069e-03
   1.1069240e-03
   1.1067411e-03
   1.1065582e-03
   1.1063754e-03
   1.1061927e-03
   1.1060099e-03
   1.1058273e-03
   1.1056446e-03
   1.1054620e-03
   1.1052795e-03
   1.1050970e-03
   1.1049145e-03
   1.1047321e-03
   1.1045497e-03
   1.1043673e-03
   1.1041850e-03
   1.1040028e-03
   1.1038206e-03
   1.1036384e-03
   1.1034562e-03
   1.1032741e-03
   1.1030921e-03
   1.1029101e-03
   1.1027281e-03
   1.1025462e-03
   1.1023643e-03
   1.1021824e-03
   1.1020006e-03
   1.1018188e-03
   1.1016371e-03
   1.1014554e-03
   1.1012738e-03
   1.1010922e-03
   1.1009106e-03
   1.1007291e-03
   1.1005476e-03
   1.1003662e-03
   1.1001848e-03
   1.1000034e-03
   1.0998221e-03
   1.0996408e-03
   1.0994596e-03
   1.0992784e-03
   1.0990972e-03
   1.0989161e-03
   1.0987350e-03
   1.0985540e-03
   1.0983730e-03
   1.0981921e-03
   1.0980112e-03
   1.0978303e-03
   1.0976495e-03
   1.0974687e-03
   1.0972879e-03
   1.0971072e-03
   1.0969266e-03
   1.0967460e-03
   1.0965654e-03
   1.0963848e-03
   1.0962043e-03
   1.0960239e-03
   1.0958435e-03
   1.0956631e-03
   1.0954827e-03
   1.0953024e-03
   1.0951222e-03
   1.0949420e-03
   1.0947618e-03
   1.0945817e-03
   1.0944016e-03
   1.0942215e-03
   1.0940415e-03
   1.0938615e-03
   1.0936816e-03
   1.0935017e-03
   1.0933219e-03
   1.0931421e-03
   1.0929623e-03
   1.0927826e-03
   1.0926029e-03
   1.0924232e-03
   1.0922436e-03
   1.0920641e-03
   1.0918845e-03
   1.0917050e-03
   1.0915256e-03
   1.0913462e-03
   1.0911668e-03
   1.0909875e-03
   1.0908082e-03
   1.0906290e-03
   1.0904498e-03
   1.0902706e-03
   1.0900915e-03
   1.0899124e-03
   1.0897334e-03
   1.0895544e-03
   1.0893754e-03
   1.0891965e-03
   1.0890176e-03
   1.0888388e-03
   1.0886600e-03
   1.0884812e-03
   1.0883025e-03
   1.0881238e-03
   1.0879452e-03
   1.0877666e-03
   1.0875880e-03
   1.0874095e-03
   1.0872310e-03
   1.0870526e-03
   1.0868742e-03
   1.0866958e-03
   1.0865175e-03
   1.0863392e-03
   1.0861610e-03
   1.0859828e-03
   1.0858046e-03
   1.0856265e-03
   1.0854484e-03
   1.0852704e-03
   1.0850924e-03
   1.0849144e-03
   1.0847365e-03
   1.0845586e-03
   1.0843808e-03
   1.0842030e-03
   1.0840252e-03
   1.0838475e-03
   1.0836698e-03
   1.0834922e-03
   1.0833146e-03
   1.0831370e-03
   1.0829595e-03
   1.0827820e-03
   1.0826046e-03
   1.0824272e-03
   1.0822498e-03
   1.0820725e-03
   1.0818952e-03
   1.0817180e-03
   1.0815408e-03
   1.0813636e-03
   1.0811865e-03
   1.0810094e-03
   1.0808324e-03
   1.0806554e-03
   1.0804784e-03
   1.0803015e-03
   1.0801246e-03
   1.0799478e-03
   1.0797709e-03
   1.0795942e-03
   1.0794175e-03
   1.0792408e-03
   1.0790641e-03
   1.0788875e-03
   1.0787109e-03
   1.0785344e-03
   1.0783579e-03
   1.0781815e-03
   1.0780051e-03
   1.0778287e-03
   1.0776524e-03
   1.0774761e-03
   1.0772998e-03
   1.0771236e-03
   1.0769474e-03
   1.0767713e-03
   1.0765952e-03
   1.0764192e-03
   1.0762431e-03
   1.0760672e-03
   1.0758912e-03
   1.0757153e-03
   1.0755395e-03
   1.0753636e-03
   1.0751879e-03
   1.0750121e-03
   1.0748364e-03
   1.0746608e-03
   1.0744851e-03
   1.0743096e-03
   1.0741340e-03
   1.0739585e-03
   1.0737830e-03
   1.0736076e-03
   1.0734322e-03
   1.0732569e-03
   1.0730816e-03
   1.0729063e-03
   1.0727311e-03
   1.0725559e-03
   1.0723807e-03
   1.0722056e-03
   1.0720305e-03
   1.0718555e-03
   1.0716805e-03
   1.0715055e-03
   1.0713306e-03
   1.0711557e-03
   1.0709809e-03
   1.0708061e-03
   1.0706313e-03
   1.0704566e-03
   1.0702819e-03
   1.0701073e-03
   1.0699327e-03
   1.0697581e-03
   1.0695836e-03
   1.0694091e-03
   1.0692346e-03
   1.0690602e-03
   1.0688858e-03
   1.0687115e-03
   1.0685372e-03
   1.0683630e-03
   1.0681887e-03
   1.0680146e-03
   1.0678404e-03
   1.0676663e-03
   1.0674923e-03
   1.0673182e-03
   1.0671442e-03
   1.0669703e-03
   1.0667964e-03
   1.0666225e-03
   1.0664487e-03
   1.0662749e-03
   1.0661011e-03
   1.0659274e-03
   1.0657537e-03
   1.0655801e-03
   1.0654065e-03
   1.0652329e-03
   1.0650594e-03
   1.0648859e-03
   1.0647125e-03
   1.0645391e-03
   1.0643657e-03
   1.0641924e-03
   1.0640191e-03
   1.0638458e-03
   1.0636726e-03
   1.0634995e-03
   1.0633263e-03
   1.0631532e-03
   1.0629802e-03
   1.0628071e-03
   1.0626342e-03
   1.0624612e-03
   1.0622883e-03
   1.0621154e-03
   1.0619426e-03
   1.0617698e-03
   1.0615971e-03
   1.0614244e-03
   1.0612517e-03
   1.0610790e-03
   1.0609064e-03
   1.0607339e-03
   1.0605614e-03
   1.0603889e-03
   1.0602164e-03
   1.0600440e-03
   1.0598716e-03
   1.0596993e-03
   1.0595270e-03
   1.0593548e-03
   1.0591825e-03
   1.0590104e-03
   1.0588382e-03
   1.0586661e-03
   1.0584941e-03
   1.0583220e-03
   1.0581500e-03
   1.0579781e-03
   1.0578062e-03
   1.0576343e-03
   1.0574625e-03
   1.0572907e-03
   1.0571189e-03
   1.0569472e-03
   1.0567755e-03
   1.0566039e-03
   1.0564323e-03
   1.0562607e-03
   1.0560892e-03
   1.0559177e-03
   1.0557462e-03
   1.0555748e-03
   1.0554034e-03
   1.0552321e-03
   1.0550608e-03
   1.0548895e-03
   1.0547183e-03
   1.0545471e-03
   1.0543759e-03
   1.0542048e-03
   1.0540337e-03
   1.0538627e-03
   1.0536917e-03
   1.0535207e-03
   1.0533498e-03
   1.0531789e-03
   1.0530081e-03
   1.0528373e-03
   1.0526665e-03
   1.0524957e-03
   1.0523250e-03
   1.0521544e-03
   1.0519838e-03
   1.0518132e-03
   1.0516426e-03
   1.0514721e-03
   1.0513016e-03
   1.0511312e-03
   1.0509608e-03
   1.0507905e-03
   1.0506201e-03
   1.0504498e-03
   1.0502796e-03
   1.0501094e-03
   1.0499392e-03
   1.0497691e-03
   1.0495990e-03
   1.0494289e-03
   1.0492589e-03
   1.0490889e-03
   1.0489190e-03
   1.0487491e-03
   1.0485792e-03
   1.0484094e-03
   1.0482396e-03
   1.0480698e-03
   1.0479001e-03
   1.0477304e-03
   1.0475607e-03
   1.0473911e-03
   1.0472216e-03
   1.0470520e-03
   1.0468825e-03
   1.0467131e-03
   1.0465436e-03
   1.0463743e-03
   1.0462049e-03
   1.0460356e-03
   1.0458663e-03
   1.0456971e-03
   1.0455279e-03
   1.0453587e-03
   1.0451896e-03
   1.0450205e-03
   1.0448515e-03
   1.0446825e-03
   1.0445135e-03
   1.0443445e-03
   1.0441756e-03
   1.0440068e-03
   1.0438379e-03
   1.0436692e-03
   1.0435004e-03
   1.0433317e-03
   1.0431630e-03
   1.0429944e-03
   1.0428258e-03
   1.0426572e-03
   1.0424887e-03
   1.0423202e-03
   1.0421517e-03
   1.0419833e-03
   1.0418149e-03
   1.0416466e-03
   1.0414783e-03
   1.0413100e-03
   1.0411418e-03
   1.0409736e-03
   1.0408054e-03
   1.0406373e-03
   1.0404692e-03
   1.0403011e-03
   1.0401331e-03
   1.0399652e-03
   1.0397972e-03
   1.0396293e-03
   1.0394615e-03
   1.0392936e-03
   1.0391258e-03
   1.0389581e-03
   1.0387904e-03
   1.0386227e-03
   1.0384550e-03
   1.0382874e-03
   1.0381199e-03
   1.0379523e-03
   1.0377848e-03
   1.0376174e-03
   1.0374499e-03
   1.0372826e-03
   1.0371152e-03
   1.0369479e-03
   1.0367806e-03
   1.0366134e-03
   1.0364462e-03
   1.0362790e-03
   1.0361119e-03
   1.0359448e-03
   1.0357777e-03
   1.0356107e-03
   1.0354437e-03
   1.0352768e-03
   1.0351099e-03
   1.0349430e-03
   1.0347762e-03
   1.0346094e-03
   1.0344426e-03
   1.0342759e-03
   1.0341092e-03
   1.0339425e-03
   1.0337759e-03
   1.0336093e-03
   1.0334428e-03
   1.0332763e-03
   1.0331098e-03
   1.0329434e-03
   1.0327770e-03
   1.0326106e-03
   1.0324443e-03
   1.0322780e-03
   1.0321117e-03
   1.0319455e-03
   1.0317793e-03
   1.0316132e-03
   1.0314471e-03
   1.0312810e-03
   1.0311150e-03
   1.0309490e-03
   1.0307830e-03
   1.0306171e-03
   1.0304512e-03
   1.0302854e-03
   1.0301195e-03
   1.0299538e-03
   1.0297880e-03
   1.0296223e-03
   1.0294566e-03
   1.0292910e-03
   1.0291254e-03
   1.0289598e-03
   1.0287943e-03
   1.0286288e-03
   1.0284634e-03
   1.0282979e-03
   1.0281325e-03
   1.0279672e-03
   1.0278019e-03
   1.0276366e-03
   1.0274714e-03
   1.0273062e-03
   1.0271410e-03
   1.0269759e-03
   1.0268108e-03
   1.0266457e-03
   1.0264807e-03
   1.0263157e-03
   1.0261508e-03
   1.0259858e-03
   1.0258210e-03
   1.0256561e-03
   1.0254913e-03
   1.0253265e-03
   1.0251618e-03
   1.0249971e-03
   1.0248325e-03
   1.0246678e-03
   1.0245032e-03
   1.0243387e-03
   1.0241742e-03
   1.0240097e-03
   1.0238452e-03
   1.0236808e-03
   1.0235164e-03
   1.0233521e-03
   1.0231878e-03
   1.0230235e-03
   1.0228593e-03
   1.0226951e-03
   1.0225309e-03
   1.0223668e-03
   1.0222027e-03
   1.0220387e-03
   1.0218746e-03
   1.0217107e-03
   1.0215467e-03
   1.0213828e-03
   1.0212189e-03
   1.0210551e-03
   1.0208913e-03
   1.0207275e-03
   1.0205638e-03
   1.0204001e-03
   1.0202364e-03
   1.0200728e-03
   1.0199092e-03
   1.0197456e-03
   1.0195821e-03
   1.0194186e-03
   1.0192552e-03
   1.0190918e-03
   1.0189284e-03
   1.0187651e-03
   1.0186018e-03
   1.0184385e-03
   1.0182753e-03
   1.0181121e-03
   1.0179489e-03
   1.0177858e-03
   1.0176227e-03
   1.0174596e-03
   1.0172966e-03
   1.0171336e-03
   1.0169706e-03
   1.0168077e-03
   1.0166448e-03
   1.0164820e-03
   1.0163192e-03
   1.0161564e-03
   1.0159937e-03
   1.0158310e-03
   1.0156683e-03
   1.0155057e-03
   1.0153431e-03
   1.0151805e-03
   1.0150180e-03
   1.0148555e-03
   1.0146930e-03
   1.0145306e-03
   1.0143682e-03
   1.0142059e-03
   1.0140436e-03
   1.0138813e-03
   1.0137190e-03
   1.0135568e-03
   1.0133946e-03
   1.0132325e-03
   1.0130704e-03
   1.0129083e-03
   1.0127463e-03
   1.0125843e-03
   1.0124223e-03
   1.0122604e-03
   1.0120985e-03
   1.0119366e-03
   1.0117748e-03
   1.0116130e-03
   1.0114513e-03
   1.0112895e-03
   1.0111279e-03
   1.0109662e-03
   1.0108046e-03
   1.0106430e-03
   1.0104815e-03
   1.0103200e-03
   1.0101585e-03
   1.0099971e-03
   1.0098356e-03
   1.0096743e-03
   1.0095129e-03
   1.0093516e-03
   1.0091904e-03
   1.0090291e-03
   1.0088680e-03
   1.0087068e-03
   1.0085457e-03
   1.0083846e-03
   1.0082235e-03
   1.0080625e-03
   1.0079015e-03
   1.0077406e-03
   1.0075796e-03
   1.0074188e-03
   1.0072579e-03
   1.0070971e-03
   1.0069363e-03
   1.0067756e-03
   1.0066149e-03
   1.0064542e-03
   1.0062936e-03
   1.0061330e-03
   1.0059724e-03
   1.0058119e-03
   1.0056514e-03
   1.0054909e-03
   1.0053305e-03
   1.0051701e-03
   1.0050097e-03
   1.0048494e-03
   1.0046891e-03
   1.0045288e-03
   1.0043686e-03
   1.0042084e-03
   1.0040483e-03
   1.0038881e-03
   1.0037281e-03
   1.0035680e-03
   1.0034080e-03
   1.0032480e-03
   1.0030881e-03
   1.0029281e-03
   1.0027683e-03
   1.0026084e-03
   1.0024486e-03
   1.0022888e-03
   1.0021291e-03
   1.0019694e-03
   1.0018097e-03
   1.0016501e-03
   1.0014905e-03
   1.0013309e-03
   1.0011714e-03
   1.0010119e-03
   1.0008524e-03
   1.0006930e-03
   1.0005336e-03
   1.0003742e-03
   1.0002149e-03
   1.0000556e-03
   9.9989636e-04
   9.9973713e-04
   9.9957794e-04
   9.9941879e-04
   9.9925967e-04
   9.9910058e-04
   9.9894153e-04
   9.9878251e-04
   9.9862352e-04
   9.9846457e-04
   9.9830566e-04
   9.9814678e-04
   9.9798793e-04
   9.9782911e-04
   9.9767033e-04
   9.9751159e-04
   9.9735288e-04
   9.9719420e-04
   9.9703556e-04
   9.9687695e-04
   9.9671838e-04
   9.9655983e-04
   9.9640133e-04
   9.9624286e-04
   9.9608442e-04
   9.9592601e-04
   9.9576764e-04
   9.9560931e-04
   9.9545100e-04
   9.9529274e-04
   9.9513450e-04
   9.9497630e-04
   9.9481814e-04
   9.9466000e-04
   9.9450191e-04
   9.9434384e-04
   9.9418581e-04
   9.9402781e-04
   9.9386985e-04
   9.9371192e-04
   9.9355403e-04
   9.9339617e-04
   9.9323834e-04
   9.9308055e-04
   9.9292279e-04
   9.9276506e-04
   9.9260737e-04
   9.9244971e-04
   9.9229209e-04
   9.9213450e-04
   9.9197694e-04
   9.9181942e-04
   9.9166193e-04
   9.9150448e-04
   9.9134706e-04
   9.9118967e-04
   9.9103232e-04
   9.9087500e-04
   9.9071771e-04
   9.9056046e-04
   9.9040324e-04
   9.9024605e-04
   9.9008890e-04
   9.8993178e-04
   9.8977470e-04
   9.8961765e-04
   9.8946063e-04
   9.8930365e-04
   9.8914670e-04
   9.8898979e-04
   9.8883290e-04
   9.8867605e-04
   9.8851924e-04
   9.8836246e-04
   9.8820571e-04
   9.8804900e-04
   9.8789232e-04
   9.8773567e-04
   9.8757905e-04
   9.8742247e-04
   9.8726593e-04
   9.8710941e-04
   9.8695293e-04
   9.8679649e-04
   9.8664008e-04
   9.8648370e-04
   9.8632735e-04
   9.8617104e-04
   9.8601476e-04
   9.8585851e-04
   9.8570230e-04
   9.8554612e-04
   9.8538998e-04
   9.8523386e-04
   9.8507779e-04
   9.8492174e-04
   9.8476573e-04
   9.8460975e-04
   9.8445380e-04
   9.8429789e-04
   9.8414201e-04
   9.8398617e-04
   9.8383036e-04
   9.8367458e-04
   9.8351883e-04
   9.8336312e-04
   9.8320744e-04
   9.8305180e-04
   9.8289618e-04
   9.8274060e-04
   9.8258506e-04
   9.8242954e-04
   9.8227407e-04
   9.8211862e-04
   9.8196321e-04
   9.8180783e-04
   9.8165248e-04
   9.8149716e-04
   9.8134188e-04
   9.8118664e-04
   9.8103142e-04
   9.8087624e-04
   9.8072109e-04
   9.8056598e-04
   9.8041089e-04
   9.8025585e-04
   9.8010083e-04
   9.7994585e-04
   9.7979090e-04
   9.7963598e-04
   9.7948110e-04
   9.7932625e-04
   9.7917143e-04
   9.7901664e-04
   9.7886189e-04
   9.7870717e-04
   9.7855249e-04
   9.7839783e-04
   9.7824321e-04
   9.7808863e-04
   9.7793407e-04
   9.7777955e-04
   9.7762506e-04
   9.7747061e-04
   9.7731618e-04
   9.7716180e-04
   9.7700744e-04
   9.7685311e-04
   9.7669882e-04
   9.7654456e-04
   9.7639034e-04
   9.7623615e-04
   9.7608199e-04
   9.7592786e-04
   9.7577377e-04
   9.7561970e-04
   9.7546568e-04
   9.7531168e-04
   9.7515772e-04
   9.7500379e-04
   9.7484989e-04
   9.7469602e-04
   9.7454219e-04
   9.7438839e-04
   9.7423463e-04
   9.7408089e-04
   9.7392719e-04
   9.7377352e-04
   9.7361988e-04
   9.7346628e-04
   9.7331271e-04
   9.7315917e-04
   9.7300567e-04
   9.7285219e-04
   9.7269875e-04
   9.7254535e-04
   9.7239197e-04
   9.7223863e-04
   9.7208532e-04
   9.7193204e-04
   9.7177879e-04
   9.7162558e-04
   9.7147240e-04
   9.7131926e-04
   9.7116614e-04
   9.7101306e-04
   9.7086001e-04
   9.7070699e-04
   9.7055401e-04
   9.7040105e-04
   9.7024813e-04
   9.7009525e-04
   9.6994239e-04
   9.6978957e-04
   9.6963678e-04
   9.6948402e-04
   9.6933129e-04
   9.6917860e-04
   9.6902594e-04
   9.6887331e-04
   9.6872071e-04
   9.6856815e-04
   9.6841562e-04
   9.6826312e-04
   9.6811065e-04
   9.6795822e-04
   9.6780582e-04
   9.6765345e-04
   9.6750111e-04
   9.6734880e-04
   9.6719653e-04
   9.6704429e-04
   9.6689208e-04
   9.6673991e-04
   9.6658776e-04
   9.6643565e-04
   9.6628357e-04
   9.6613152e-04
   9.6597951e-04
   9.6582752e-04
   9.6567557e-04
   9.6552365e-04
   9.6537177e-04
   9.6521991e-04
   9.6506809e-04
   9.6491630e-04
   9.6476454e-04
   9.6461282e-04
   9.6446112e-04
   9.6430946e-04
   9.6415783e-04
   9.6400623e-04
   9.6385467e-04
   9.6370313e-04
   9.6355163e-04
   9.6340016e-04
   9.6324872e-04
   9.6309732e-04
   9.6294595e-04
   9.6279460e-04
   9.6264329e-04
   9.6249202e-04
   9.6234077e-04
   9.6218956e-04
   9.6203838e-04
   9.6188723e-04
   9.6173611e-04
   9.6158502e-04
   9.6143397e-04
   9.6128295e-04
   9.6113196e-04
   9.6098100e-04
   9.6083007e-04
   9.6067918e-04
   9.6052831e-04
   9.6037748e-04
   9.6022668e-04
   9.6007592e-04
   9.5992518e-04
   9.5977448e-04
   9.5962381e-04
   9.5947317e-04
   9.5932256e-04
   9.5917198e-04
   9.5902144e-04
   9.5887092e-04
   9.5872044e-04
   9.5856999e-04
   9.5841958e-04
   9.5826919e-04
   9.5811883e-04
   9.5796851e-04
   9.5781822e-04
   9.5766796e-04
   9.5751773e-04
   9.5736754e-04
   9.5721737e-04
   9.5706724e-04
   9.5691714e-04
   9.5676707e-04
   9.5661703e-04
   9.5646703e-04
   9.5631705e-04
   9.5616711e-04
   9.5601720e-04
   9.5586732e-04
   9.5571747e-04
   9.5556765e-04
   9.5541787e-04
   9.5526811e-04
   9.5511839e-04
   9.5496870e-04
   9.5481904e-04
   9.5466942e-04
   9.5451982e-04
   9.5437025e-04
   9.5422072e-04
   9.5407122e-04
   9.5392175e-04
   9.5377231e-04
   9.5362290e-04
   9.5347353e-04
   9.5332418e-04
   9.5317487e-04
   9.5302559e-04
   9.5287634e-04
   9.5272712e-04
   9.5257793e-04
   9.5242878e-04
   9.5227965e-04
   9.5213056e-04
   9.5198149e-04
   9.5183246e-04
   9.5168346e-04
   9.5153450e-04
   9.5138556e-04
   9.5123665e-04
   9.5108778e-04
   9.5093894e-04
   9.5079012e-04
   9.5064134e-04
   9.5049259e-04
   9.5034388e-04
   9.5019519e-04
   9.5004653e-04
   9.4989791e-04
   9.4974932e-04
   9.4960075e-04
   9.4945222e-04
   9.4930372e-04
   9.4915526e-04
   9.4900682e-04
   9.4885841e-04
   9.4871004e-04
   9.4856169e-04
   9.4841338e-04
   9.4826510e-04
   9.4811685e-04
   9.4796863e-04
   9.4782044e-04
   9.4767228e-04
   9.4752416e-04
   9.4737606e-04
   9.4722800e-04
   9.4707996e-04
   9.4693196e-04
   9.4678399e-04
   9.4663605e-04
   9.4648814e-04
   9.4634026e-04
   9.4619242e-04
   9.4604460e-04
   9.4589682e-04
   9.4574906e-04
   9.4560134e-04
   9.4545365e-04
   9.4530598e-04
   9.4515835e-04
   9.4501075e-04
   9.4486319e-04
   9.4471565e-04
   9.4456814e-04
   9.4442067e-04
   9.4427322e-04
   9.4412581e-04
   9.4397842e-04
   9.4383107e-04
   9.4368375e-04
   9.4353646e-04
   9.4338920e-04
   9.4324197e-04
   9.4309477e-04
   9.4294760e-04
   9.4280047e-04
   9.4265336e-04
   9.4250628e-04
   9.4235924e-04
   9.4221223e-04
   9.4206524e-04
   9.4191829e-04
   9.4177137e-04
   9.4162448e-04
   9.4147762e-04
   9.4133079e-04
   9.4118399e-04
   9.4103722e-04
   9.4089048e-04
   9.4074378e-04
   9.4059710e-04
   9.4045046e-04
   9.4030384e-04
   9.4015726e-04
   9.4001070e-04
   9.3986418e-04
   9.3971769e-04
   9.3957123e-04
   9.3942480e-04
   9.3927840e-04
   9.3913203e-04
   9.3898569e-04
   9.3883938e-04
   9.3869310e-04
   9.3854685e-04
   9.3840063e-04
   9.3825445e-04
   9.3810829e-04
   9.3796216e-04
   9.3781607e-04
   9.3767000e-04
   9.3752397e-04
   9.3737797e-04
   9.3723199e-04
   9.3708605e-04
   9.3694014e-04
   9.3679425e-04
   9.3664840e-04
   9.3650258e-04
   9.3635679e-04
   9.3621103e-04
   9.3606530e-04
   9.3591960e-04
   9.3577393e-04
   9.3562829e-04
   9.3548268e-04
   9.3533710e-04
   9.3519156e-04
   9.3504604e-04
   9.3490055e-04
   9.3475509e-04
   9.3460967e-04
   9.3446427e-04
   9.3431890e-04
   9.3417357e-04
   9.3402826e-04
   9.3388299e-04
   9.3373774e-04
   9.3359253e-04
   9.3344734e-04
   9.3330219e-04
   9.3315706e-04
   9.3301197e-04
   9.3286690e-04
   9.3272187e-04
   9.3257687e-04
   9.3243189e-04
   9.3228695e-04
   9.3214204e-04
   9.3199715e-04
   9.3185230e-04
   9.3170748e-04
   9.3156269e-04
   9.3141792e-04
   9.3127319e-04
   9.3112849e-04
   9.3098382e-04
   9.3083917e-04
   9.3069456e-04
   9.3054998e-04
   9.3040543e-04
   9.3026091e-04
   9.3011641e-04
   9.2997195e-04
   9.2982752e-04
   9.2968312e-04
   9.2953875e-04
   9.2939441e-04
   9.2925009e-04
   9.2910581e-04
   9.2896156e-04
   9.2881734e-04
   9.2867315e-04
   9.2852898e-04
   9.2838485e-04
   9.2824075e-04
   9.2809668e-04
   9.2795263e-04
   9.2780862e-04
   9.2766464e-04
   9.2752069e-04
   9.2737676e-04
   9.2723287e-04
   9.2708901e-04
   9.2694517e-04
   9.2680137e-04
   9.2665760e-04
   9.2651385e-04
   9.2637014e-04
   9.2622645e-04
   9.2608280e-04
   9.2593918e-04
   9.2579558e-04
   9.2565202e-04
   9.2550848e-04
   9.2536497e-04
   9.2522150e-04
   9.2507805e-04
   9.2493464e-04
   9.2479125e-04
   9.2464789e-04
   9.2450457e-04
   9.2436127e-04
   9.2421800e-04
   9.2407476e-04
   9.2393155e-04
   9.2378837e-04
   9.2364522e-04
   9.2350211e-04
   9.2335902e-04
   9.2321595e-04
   9.2307292e-04
   9.2292992e-04
   9.2278695e-04
   9.2264401e-04
   9.2250110e-04
   9.2235821e-04
   9.2221536e-04
   9.2207254e-04
   9.2192974e-04
   9.2178698e-04
   9.2164424e-04
   9.2150154e-04
   9.2135886e-04
   9.2121622e-04
   9.2107360e-04
   9.2093101e-04
   9.2078845e-04
   9.2064593e-04
   9.2050343e-04
   9.2036096e-04
   9.2021852e-04
   9.2007611e-04
   9.1993372e-04
   9.1979137e-04
   9.1964905e-04
   9.1950676e-04
   9.1936449e-04
   9.1922226e-04
   9.1908005e-04
   9.1893788e-04
   9.1879573e-04
   9.1865362e-04
   9.1851153e-04
   9.1836947e-04
   9.1822744e-04
   9.1808544e-04
   9.1794347e-04
   9.1780153e-04
   9.1765962e-04
   9.1751774e-04
   9.1737589e-04
   9.1723406e-04
   9.1709227e-04
   9.1695050e-04
   9.1680877e-04
   9.1666706e-04
   9.1652538e-04
   9.1638374e-04
   9.1624212e-04
   9.1610053e-04
   9.1595897e-04
   9.1581744e-04
   9.1567593e-04
   9.1553446e-04
   9.1539302e-04
   9.1525160e-04
   9.1511022e-04
   9.1496886e-04
   9.1482753e-04
   9.1468624e-04
   9.1454497e-04
   9.1440373e-04
   9.1426252e-04
   9.1412133e-04
   9.1398018e-04
   9.1383906e-04
   9.1369796e-04
   9.1355690e-04
   9.1341586e-04
   9.1327486e-04
   9.1313388e-04
   9.1299293e-04
   9.1285201e-04
   9.1271112e-04
   9.1257026e-04
   9.1242942e-04
   9.1228862e-04
   9.1214784e-04
   9.1200710e-04
   9.1186638e-04
   9.1172569e-04
   9.1158503e-04
   9.1144440e-04
   9.1130380e-04
   9.1116323e-04
   9.1102269e-04
   9.1088217e-04
   9.1074169e-04
   9.1060123e-04
   9.1046080e-04
   9.1032040e-04
   9.1018003e-04
   9.1003969e-04
   9.0989938e-04
   9.0975909e-04
   9.0961884e-04
   9.0947861e-04
   9.0933842e-04
   9.0919825e-04
   9.0905811e-04
   9.0891800e-04
   9.0877792e-04
   9.0863786e-04
   9.0849784e-04
   9.0835784e-04
   9.0821788e-04
   9.0807794e-04
   9.0793803e-04
   9.0779815e-04
   9.0765830e-04
   9.0751847e-04
   9.0737868e-04
   9.0723891e-04
   9.0709918e-04
   9.0695947e-04
   9.0681979e-04
   9.0668014e-04
   9.0654051e-04
   9.0640092e-04
   9.0626136e-04
   9.0612182e-04
   9.0598231e-04
   9.0584283e-04
   9.0570338e-04
   9.0556396e-04
   9.0542457e-04
   9.0528520e-04
   9.0514587e-04
   9.0500656e-04
   9.0486728e-04
   9.0472803e-04
   9.0458881e-04
   9.0444961e-04
   9.0431045e-04
   9.0417131e-04
   9.0403220e-04
   9.0389312e-04
   9.0375407e-04
   9.0361505e-04
   9.0347606e-04
   9.0333709e-04
   9.0319816e-04
   9.0305925e-04
   9.0292037e-04
   9.0278152e-04
   9.0264269e-04
   9.0250390e-04
   9.0236513e-04
   9.0222639e-04
   9.0208768e-04
   9.0194900e-04
   9.0181035e-04
   9.0167173e-04
   9.0153313e-04
   9.0139456e-04
   9.0125602e-04
   9.0111751e-04
   9.0097903e-04
   9.0084058e-04
   9.0070215e-04
   9.0056375e-04
   9.0042538e-04
   9.0028704e-04
   9.0014873e-04
   9.0001045e-04
   8.9987219e-04
   8.9973396e-04
   8.9959576e-04
   8.9945759e-04
   8.9931945e-04
   8.9918133e-04
   8.9904325e-04
   8.9890519e-04
   8.9876716e-04
   8.9862916e-04
   8.9849118e-04
   8.9835324e-04
   8.9821532e-04
   8.9807743e-04
   8.9793957e-04
   8.9780174e-04
   8.9766393e-04
   8.9752616e-04
   8.9738841e-04
   8.9725069e-04
   8.9711299e-04
   8.9697533e-04
   8.9683769e-04
   8.9670009e-04
   8.9656251e-04
   8.9642496e-04
   8.9628743e-04
   8.9614994e-04
   8.9601247e-04
   8.9587503e-04
   8.9573762e-04
   8.9560024e-04
   8.9546288e-04
   8.9532555e-04
   8.9518825e-04
   8.9505098e-04
   8.9491374e-04
   8.9477652e-04
   8.9463934e-04
   8.9450218e-04
   8.9436505e-04
   8.9422794e-04
   8.9409087e-04
   8.9395382e-04
   8.9381680e-04
   8.9367981e-04
   8.9354284e-04
   8.9340591e-04
   8.9326900e-04
   8.9313212e-04
   8.9299527e-04
   8.9285844e-04
   8.9272165e-04
   8.9258488e-04
   8.9244814e-04
   8.9231143e-04
   8.9217474e-04
   8.9203808e-04
   8.9190146e-04
   8.9176485e-04
   8.9162828e-04
   8.9149173e-04
   8.9135522e-04
   8.9121873e-04
   8.9108226e-04
   8.9094583e-04
   8.9080942e-04
   8.9067304e-04
   8.9053669e-04
   8.9040037e-04
   8.9026407e-04
   8.9012780e-04
   8.8999156e-04
   8.8985535e-04
   8.8971917e-04
   8.8958301e-04
   8.8944688e-04
   8.8931078e-04
   8.8917470e-04
   8.8903865e-04
   8.8890264e-04
   8.8876664e-04
   8.8863068e-04
   8.8849474e-04
   8.8835884e-04
   8.8822296e-04
   8.8808710e-04
   8.8795128e-04
   8.8781548e-04
   8.8767971e-04
   8.8754397e-04
   8.8740825e-04
   8.8727256e-04
   8.8713690e-04
   8.8700127e-04
   8.8686566e-04
   8.8673009e-04
   8.8659454e-04
   8.8645901e-04
   8.8632352e-04
   8.8618805e-04
   8.8605261e-04
   8.8591720e-04
   8.8578181e-04
   8.8564646e-04
   8.8551113e-04
   8.8537582e-04
   8.8524055e-04
   8.8510530e-04
   8.8497008e-04
   8.8483489e-04
   8.8469972e-04
   8.8456458e-04
   8.8442947e-04
   8.8429439e-04
   8.8415934e-04
   8.8402431e-04
   8.8388931e-04
   8.8375433e-04
   8.8361939e-04
   8.8348447e-04
   8.8334958e-04
   8.8321471e-04
   8.8307987e-04
   8.8294506e-04
   8.8281028e-04
   8.8267553e-04
   8.8254080e-04
   8.8240610e-04
   8.8227143e-04
   8.8213678e-04
   8.8200216e-04
   8.8186757e-04
   8.8173301e-04
   8.8159847e-04
   8.8146396e-04
   8.8132948e-04
   8.8119502e-04
   8.8106059e-04
   8.8092619e-04
   8.8079182e-04
   8.8065747e-04
   8.8052315e-04
   8.8038886e-04
   8.8025460e-04
   8.8012036e-04
   8.7998615e-04
   8.7985197e-04
   8.7971781e-04
   8.7958368e-04
   8.7944958e-04
   8.7931551e-04
   8.7918146e-04
   8.7904744e-04
   8.7891344e-04
   8.7877948e-04
   8.7864554e-04
   8.7851163e-04
   8.7837774e-04
   8.7824388e-04
   8.7811005e-04
   8.7797625e-04
   8.7784247e-04
   8.7770872e-04
   8.7757500e-04
   8.7744130e-04
   8.7730763e-04
   8.7717399e-04
   8.7704038e-04
   8.7690679e-04
   8.7677323e-04
   8.7663969e-04
   8.7650619e-04
   8.7637271e-04
   8.7623925e-04
   8.7610583e-04
   8.7597243e-04
   8.7583906e-04
   8.7570571e-04
   8.7557239e-04
   8.7543910e-04
   8.7530584e-04
   8.7517260e-04
   8.7503939e-04
   8.7490621e-04
   8.7477305e-04
   8.7463992e-04
   8.7450682e-04
   8.7437374e-04
   8.7424069e-04
   8.7410767e-04
   8.7397467e-04
   8.7384170e-04
   8.7370876e-04
   8.7357584e-04
   8.7344295e-04
   8.7331009e-04
   8.7317726e-04
   8.7304445e-04
   8.7291167e-04
   8.7277891e-04
   8.7264618e-04
   8.7251348e-04
   8.7238081e-04
   8.7224816e-04
   8.7211554e-04
   8.7198294e-04
   8.7185038e-04
   8.7171784e-04
   8.7158532e-04
   8.7145283e-04
   8.7132037e-04
   8.7118794e-04
   8.7105553e-04
   8.7092315e-04
   8.7079080e-04
   8.7065847e-04
   8.7052617e-04
   8.7039389e-04
   8.7026164e-04
   8.7012942e-04
   8.6999723e-04
   8.6986506e-04
   8.6973292e-04
   8.6960080e-04
   8.6946872e-04
   8.6933665e-04
   8.6920462e-04
   8.6907261e-04
   8.6894063e-04
   8.6880867e-04
   8.6867674e-04
   8.6854484e-04
   8.6841297e-04
   8.6828112e-04
   8.6814929e-04
   8.6801750e-04
   8.6788573e-04
   8.6775398e-04
   8.6762227e-04
   8.6749058e-04
   8.6735891e-04
   8.6722727e-04
   8.6709566e-04
   8.6696408e-04
   8.6683252e-04
   8.6670099e-04
   8.6656948e-04
   8.6643800e-04
   8.6630655e-04
   8.6617513e-04
   8.6604373e-04
   8.6591235e-04
   8.6578101e-04
   8.6564968e-04
   8.6551839e-04
   8.6538712e-04
   8.6525588e-04
   8.6512467e-04
   8.6499348e-04
   8.6486231e-04
   8.6473118e-04
   8.6460007e-04
   8.6446898e-04
   8.6433793e-04
   8.6420689e-04
   8.6407589e-04
   8.6394491e-04
   8.6381396e-04
   8.6368303e-04
   8.6355213e-04
   8.6342126e-04
   8.6329041e-04
   8.6315959e-04
   8.6302880e-04
   8.6289803e-04
   8.6276729e-04
   8.6263657e-04
   8.6250588e-04
   8.6237522e-04
   8.6224458e-04
   8.6211397e-04
   8.6198338e-04
   8.6185282e-04
   8.6172229e-04
   8.6159178e-04
   8.6146130e-04
   8.6133085e-04
   8.6120042e-04
   8.6107002e-04
   8.6093964e-04
   8.6080929e-04
   8.6067896e-04
   8.6054867e-04
   8.6041839e-04
   8.6028815e-04
   8.6015793e-04
   8.6002774e-04
   8.5989757e-04
   8.5976743e-04
   8.5963731e-04
   8.5950722e-04
   8.5937716e-04
   8.5924712e-04
   8.5911711e-04
   8.5898712e-04
   8.5885716e-04
   8.5872723e-04
   8.5859732e-04
   8.5846744e-04
   8.5833759e-04
   8.5820776e-04
   8.5807795e-04
   8.5794817e-04
   8.5781842e-04
   8.5768870e-04
   8.5755900e-04
   8.5742932e-04
   8.5729968e-04
   8.5717005e-04
   8.5704046e-04
   8.5691089e-04
   8.5678134e-04
   8.5665182e-04
   8.5652233e-04
   8.5639286e-04
   8.5626342e-04
   8.5613401e-04
   8.5600462e-04
   8.5587525e-04
   8.5574592e-04
   8.5561661e-04
   8.5548732e-04
   8.5535806e-04
   8.5522882e-04
   8.5509962e-04
   8.5497043e-04
   8.5484128e-04
   8.5471214e-04
   8.5458304e-04
   8.5445396e-04
   8.5432491e-04
   8.5419588e-04
   8.5406687e-04
   8.5393790e-04
   8.5380895e-04
   8.5368002e-04
   8.5355112e-04
   8.5342225e-04
   8.5329340e-04
   8.5316458e-04
   8.5303578e-04
   8.5290701e-04
   8.5277826e-04
   8.5264954e-04
   8.5252085e-04
   8.5239218e-04
   8.5226354e-04
   8.5213492e-04
   8.5200633e-04
   8.5187776e-04
   8.5174922e-04
   8.5162071e-04
   8.5149222e-04
   8.5136375e-04
   8.5123532e-04
   8.5110690e-04
   8.5097852e-04
   8.5085015e-04
   8.5072182e-04
   8.5059351e-04
   8.5046522e-04
   8.5033696e-04
   8.5020873e-04
   8.5008052e-04
   8.4995234e-04
   8.4982418e-04
   8.4969605e-04
   8.4956794e-04
   8.4943986e-04
   8.4931181e-04
   8.4918378e-04
   8.4905578e-04
   8.4892780e-04
   8.4879984e-04
   8.4867192e-04
   8.4854401e-04
   8.4841614e-04
   8.4828828e-04
   8.4816046e-04
   8.4803266e-04
   8.4790488e-04
   8.4777713e-04
   8.4764941e-04
   8.4752171e-04
   8.4739403e-04
   8.4726639e-04
   8.4713876e-04
   8.4701117e-04
   8.4688359e-04
   8.4675605e-04
   8.4662852e-04
   8.4650103e-04
   8.4637356e-04
   8.4624611e-04
   8.4611869e-04
   8.4599130e-04
   8.4586393e-04
   8.4573658e-04
   8.4560926e-04
   8.4548197e-04
   8.4535470e-04
   8.4522746e-04
   8.4510024e-04
   8.4497304e-04
   8.4484588e-04
   8.4471873e-04
   8.4459162e-04
   8.4446453e-04
   8.4433746e-04
   8.4421042e-04
   8.4408340e-04
   8.4395641e-04
   8.4382944e-04
   8.4370250e-04
   8.4357559e-04
   8.4344870e-04
   8.4332183e-04
   8.4319499e-04
   8.4306818e-04
   8.4294139e-04
   8.4281462e-04
   8.4268788e-04
   8.4256117e-04
   8.4243448e-04
   8.4230781e-04
   8.4218117e-04
   8.4205456e-04
   8.4192797e-04
   8.4180141e-04
   8.4167487e-04
   8.4154836e-04
   8.4142187e-04
   8.4129540e-04
   8.4116896e-04
   8.4104255e-04
   8.4091616e-04
   8.4078980e-04
   8.4066346e-04
   8.4053715e-04
   8.4041086e-04
   8.4028459e-04
   8.4015836e-04
   8.4003214e-04
   8.3990595e-04
   8.3977979e-04
   8.3965365e-04
   8.3952754e-04
   8.3940145e-04
   8.3927539e-04
   8.3914935e-04
   8.3902333e-04
   8.3889734e-04
   8.3877138e-04
   8.3864544e-04
   8.3851953e-04
   8.3839364e-04
   8.3826777e-04
   8.3814193e-04
   8.3801612e-04
   8.3789033e-04
   8.3776456e-04
   8.3763882e-04
   8.3751311e-04
   8.3738742e-04
   8.3726175e-04
   8.3713611e-04
   8.3701050e-04
   8.3688490e-04
   8.3675934e-04
   8.3663380e-04
   8.3650828e-04
   8.3638279e-04
   8.3625732e-04
   8.3613188e-04
   8.3600646e-04
   8.3588107e-04
   8.3575570e-04
   8.3563036e-04
   8.3550504e-04
   8.3537975e-04
   8.3525448e-04
   8.3512923e-04
   8.3500401e-04
   8.3487882e-04
   8.3475365e-04
   8.3462850e-04
   8.3450338e-04
   8.3437828e-04
   8.3425321e-04
   8.3412817e-04
   8.3400314e-04
   8.3387815e-04
   8.3375317e-04
   8.3362823e-04
   8.3350330e-04
   8.3337840e-04
   8.3325353e-04
   8.3312868e-04
   8.3300385e-04
   8.3287905e-04
   8.3275428e-04
   8.3262953e-04
   8.3250480e-04
   8.3238010e-04
   8.3225542e-04
   8.3213077e-04
   8.3200614e-04
   8.3188154e-04
   8.3175696e-04
   8.3163240e-04
   8.3150787e-04
   8.3138337e-04
   8.3125888e-04
   8.3113443e-04
   8.3101000e-04
   8.3088559e-04
   8.3076121e-04
   8.3063685e-04
   8.3051251e-04
   8.3038820e-04
   8.3026392e-04
   8.3013966e-04
   8.3001542e-04
   8.2989121e-04
   8.2976702e-04
   8.2964286e-04
   8.2951872e-04
   8.2939461e-04
   8.2927052e-04
   8.2914645e-04
   8.2902241e-04
   8.2889839e-04
   8.2877440e-04
   8.2865043e-04
   8.2852649e-04
   8.2840257e-04
   8.2827868e-04
   8.2815481e-04
   8.2803096e-04
   8.2790714e-04
   8.2778334e-04
   8.2765957e-04
   8.2753582e-04
   8.2741210e-04
   8.2728840e-04
   8.2716472e-04
   8.2704107e-04
   8.2691744e-04
   8.2679384e-04
   8.2667026e-04
   8.2654671e-04
   8.2642318e-04
   8.2629967e-04
   8.2617619e-04
   8.2605273e-04
   8.2592930e-04
   8.2580589e-04
   8.2568251e-04
   8.2555915e-04
   8.2543581e-04
   8.2531250e-04
   8.2518921e-04
   8.2506595e-04
   8.2494271e-04
   8.2481949e-04
   8.2469630e-04
   8.2457314e-04
   8.2444999e-04
   8.2432688e-04
   8.2420378e-04
   8.2408071e-04
   8.2395767e-04
   8.2383464e-04
   8.2371165e-04
   8.2358867e-04
   8.2346572e-04
   8.2334280e-04
   8.2321990e-04
   8.2309702e-04
   8.2297417e-04
   8.2285134e-04
   8.2272853e-04
   8.2260575e-04
   8.2248300e-04
   8.2236026e-04
   8.2223755e-04
   8.2211487e-04
   8.2199221e-04
   8.2186957e-04
   8.2174696e-04
   8.2162437e-04
   8.2150181e-04
   8.2137927e-04
   8.2125675e-04
   8.2113426e-04
   8.2101179e-04
   8.2088934e-04
   8.2076692e-04
   8.2064453e-04
   8.2052215e-04
   8.2039981e-04
   8.2027748e-04
   8.2015518e-04
   8.2003290e-04
   8.1991065e-04
   8.1978842e-04
   8.1966622e-04
   8.1954404e-04
   8.1942188e-04
   8.1929974e-04
   8.1917763e-04
   8.1905555e-04
   8.1893349e-04
   8.1881145e-04
   8.1868944e-04
   8.1856745e-04
   8.1844548e-04
   8.1832354e-04
   8.1820162e-04
   8.1807972e-04
   8.1795785e-04
   8.1783601e-04
   8.1771418e-04
   8.1759238e-04
   8.1747061e-04
   8.1734886e-04
   8.1722713e-04
   8.1710542e-04
   8.1698374e-04
   8.1686209e-04
   8.1674045e-04
   8.1661884e-04
   8.1649726e-04
   8.1637570e-04
   8.1625416e-04
   8.1613264e-04
   8.1601115e-04
   8.1588969e-04
   8.1576824e-04
   8.1564682e-04
   8.1552543e-04
   8.1540406e-04
   8.1528271e-04
   8.1516138e-04
   8.1504008e-04
   8.1491880e-04
   8.1479755e-04
   8.1467632e-04
   8.1455511e-04
   8.1443393e-04
   8.1431277e-04
   8.1419164e-04
   8.1407053e-04
   8.1394944e-04
   8.1382837e-04
   8.1370733e-04
   8.1358631e-04
   8.1346532e-04
   8.1334435e-04
   8.1322340e-04
   8.1310248e-04
   8.1298158e-04
   8.1286071e-04
   8.1273985e-04
   8.1261902e-04
   8.1249822e-04
   8.1237744e-04
   8.1225668e-04
   8.1213594e-04
   8.1201523e-04
   8.1189455e-04
   8.1177388e-04
   8.1165324e-04
   8.1153262e-04
   8.1141203e-04
   8.1129146e-04
   8.1117091e-04
   8.1105039e-04
   8.1092989e-04
   8.1080942e-04
   8.1068896e-04
   8.1056853e-04
   8.1044813e-04
   8.1032774e-04
   8.1020739e-04
   8.1008705e-04
   8.0996674e-04
   8.0984645e-04
   8.0972618e-04
   8.0960594e-04
   8.0948572e-04
   8.0936553e-04
   8.0924536e-04
   8.0912521e-04
   8.0900508e-04
   8.0888498e-04
   8.0876490e-04
   8.0864485e-04
   8.0852482e-04
   8.0840481e-04
   8.0828482e-04
   8.0816486e-04
   8.0804492e-04
   8.0792501e-04
   8.0780512e-04
   8.0768525e-04
   8.0756540e-04
   8.0744558e-04
   8.0732578e-04
   8.0720601e-04
   8.0708625e-04
   8.0696652e-04
   8.0684682e-04
   8.0672714e-04
   8.0660748e-04
   8.0648784e-04
   8.0636823e-04
   8.0624864e-04
   8.0612907e-04
   8.0600953e-04
   8.0589001e-04
   8.0577051e-04
   8.0565104e-04
   8.0553159e-04
   8.0541216e-04
   8.0529276e-04
   8.0517338e-04
   8.0505402e-04
   8.0493469e-04
   8.0481538e-04
   8.0469609e-04
   8.0457682e-04
   8.0445758e-04
   8.0433836e-04
   8.0421917e-04
   8.0410000e-04
   8.0398085e-04
   8.0386172e-04
   8.0374262e-04
   8.0362354e-04
   8.0350448e-04
   8.0338545e-04
   8.0326644e-04
   8.0314745e-04
   8.0302848e-04
   8.0290954e-04
   8.0279062e-04
   8.0267173e-04
   8.0255286e-04
   8.0243401e-04
   8.0231518e-04
   8.0219638e-04
   8.0207760e-04
   8.0195884e-04
   8.0184010e-04
   8.0172139e-04
   8.0160270e-04
   8.0148404e-04
   8.0136540e-04
   8.0124678e-04
   8.0112818e-04
   8.0100961e-04
   8.0089106e-04
   8.0077253e-04
   8.0065403e-04
   8.0053554e-04
   8.0041708e-04
   8.0029865e-04
   8.0018024e-04
   8.0006185e-04
   7.9994348e-04
   7.9982513e-04
   7.9970681e-04
   7.9958851e-04
   7.9947024e-04
   7.9935199e-04
   7.9923376e-04
   7.9911555e-04
   7.9899737e-04
   7.9887920e-04
   7.9876107e-04
   7.9864295e-04
   7.9852486e-04
   7.9840679e-04
   7.9828874e-04
   7.9817072e-04
   7.9805271e-04
   7.9793474e-04
   7.9781678e-04
   7.9769885e-04
   7.9758094e-04
   7.9746305e-04
   7.9734518e-04
   7.9722734e-04
   7.9710952e-04
   7.9699173e-04
   7.9687395e-04
   7.9675620e-04
   7.9663847e-04
   7.9652077e-04
   7.9640309e-04
   7.9628543e-04
   7.9616779e-04
   7.9605017e-04
   7.9593258e-04
   7.9581501e-04
   7.9569747e-04
   7.9557994e-04
   7.9546244e-04
   7.9534496e-04
   7.9522751e-04
   7.9511007e-04
   7.9499266e-04
   7.9487528e-04
   7.9475791e-04
   7.9464057e-04
   7.9452325e-04
   7.9440595e-04
   7.9428868e-04
   7.9417142e-04
   7.9405419e-04
   7.9393699e-04
   7.9381980e-04
   7.9370264e-04
   7.9358550e-04
   7.9346839e-04
   7.9335129e-04
   7.9323422e-04
   7.9311717e-04
   7.9300014e-04
   7.9288314e-04
   7.9276616e-04
   7.9264920e-04
   7.9253227e-04
   7.9241535e-04
   7.9229846e-04
   7.9218159e-04
   7.9206475e-04
   7.9194792e-04
   7.9183112e-04
   7.9171434e-04
   7.9159759e-04
   7.9148085e-04
   7.9136414e-04
   7.9124745e-04
   7.9113079e-04
   7.9101414e-04
   7.9089752e-04
   7.9078092e-04
   7.9066435e-04
   7.9054779e-04
   7.9043126e-04
   7.9031475e-04
   7.9019827e-04
   7.9008180e-04
   7.8996536e-04
   7.8984894e-04
   7.8973254e-04
   7.8961617e-04
   7.8949981e-04
   7.8938348e-04
   7.8926718e-04
   7.8915089e-04
   7.8903463e-04
   7.8891839e-04
   7.8880217e-04
   7.8868597e-04
   7.8856980e-04
   7.8845365e-04
   7.8833752e-04
   7.8822141e-04
   7.8810533e-04
   7.8798927e-04
   7.8787323e-04
   7.8775721e-04
   7.8764122e-04
   7.8752524e-04
   7.8740929e-04
   7.8729336e-04
   7.8717746e-04
   7.8706157e-04
   7.8694571e-04
   7.8682987e-04
   7.8671406e-04
   7.8659826e-04
   7.8648249e-04
   7.8636674e-04
   7.8625101e-04
   7.8613531e-04
   7.8601962e-04
   7.8590396e-04
   7.8578832e-04
   7.8567270e-04
   7.8555711e-04
   7.8544154e-04
   7.8532599e-04
   7.8521046e-04
   7.8509495e-04
   7.8497947e-04
   7.8486400e-04
   7.8474856e-04
   7.8463315e-04
   7.8451775e-04
   7.8440238e-04
   7.8428703e-04
   7.8417170e-04
   7.8405639e-04
   7.8394111e-04
   7.8382584e-04
   7.8371060e-04
   7.8359538e-04
   7.8348019e-04
   7.8336501e-04
   7.8324986e-04
   7.8313473e-04
   7.8301962e-04
   7.8290453e-04
   7.8278947e-04
   7.8267443e-04
   7.8255941e-04
   7.8244441e-04
   7.8232943e-04
   7.8221448e-04
   7.8209955e-04
   7.8198464e-04
   7.8186975e-04
   7.8175488e-04
   7.8164004e-04
   7.8152522e-04
   7.8141042e-04
   7.8129564e-04
   7.8118088e-04
   7.8106615e-04
   7.8095144e-04
   7.8083674e-04
   7.8072208e-04
   7.8060743e-04
   7.8049281e-04
   7.8037820e-04
   7.8026362e-04
   7.8014906e-04
   7.8003453e-04
   7.7992001e-04
   7.7980552e-04
   7.7969105e-04
   7.7957660e-04
   7.7946217e-04
   7.7934776e-04
   7.7923338e-04
   7.7911902e-04
   7.7900468e-04
   7.7889036e-04
   7.7877607e-04
   7.7866179e-04
   7.7854754e-04
   7.7843331e-04
   7.7831910e-04
   7.7820491e-04
   7.7809075e-04
   7.7797660e-04
   7.7786248e-04
   7.7774838e-04
   7.7763430e-04
   7.7752025e-04
   7.7740621e-04
   7.7729220e-04
   7.7717821e-04
   7.7706424e-04
   7.7695029e-04
   7.7683637e-04
   7.7672246e-04
   7.7660858e-04
   7.7649472e-04
   7.7638088e-04
   7.7626706e-04
   7.7615327e-04
   7.7603949e-04
   7.7592574e-04
   7.7581201e-04
   7.7569830e-04
   7.7558462e-04
   7.7547095e-04
   7.7535731e-04
   7.7524369e-04
   7.7513009e-04
   7.7501651e-04
   7.7490295e-04
   7.7478942e-04
   7.7467590e-04
   7.7456241e-04
   7.7444894e-04
   7.7433549e-04
   7.7422206e-04
   7.7410866e-04
   7.7399528e-04
   7.7388191e-04
   7.7376857e-04
   7.7365525e-04
   7.7354196e-04
   7.7342868e-04
   7.7331543e-04
   7.7320219e-04
   7.7308898e-04
   7.7297579e-04
   7.7286263e-04
   7.7274948e-04
   7.7263635e-04
   7.7252325e-04
   7.7241017e-04
   7.7229711e-04
   7.7218407e-04
   7.7207105e-04
   7.7195806e-04
   7.7184508e-04
   7.7173213e-04
   7.7161920e-04
   7.7150629e-04
   7.7139340e-04
   7.7128053e-04
   7.7116769e-04
   7.7105486e-04
   7.7094206e-04
   7.7082928e-04
   7.7071652e-04
   7.7060378e-04
   7.7049107e-04
   7.7037837e-04
   7.7026570e-04
   7.7015305e-04
   7.7004042e-04
   7.6992781e-04
   7.6981522e-04
   7.6970265e-04
   7.6959011e-04
   7.6947758e-04
   7.6936508e-04
   7.6925260e-04
   7.6914014e-04
   7.6902770e-04
   7.6891528e-04
   7.6880289e-04
   7.6869051e-04
   7.6857816e-04
   7.6846583e-04
   7.6835352e-04
   7.6824123e-04
   7.6812896e-04
   7.6801672e-04
   7.6790449e-04
   7.6779229e-04
   7.6768011e-04
   7.6756794e-04
   7.6745581e-04
   7.6734369e-04
   7.6723159e-04
   7.6711951e-04
   7.6700746e-04
   7.6689543e-04
   7.6678341e-04
   7.6667142e-04
   7.6655945e-04
   7.6644750e-04
   7.6633558e-04
   7.6622367e-04
   7.6611179e-04
   7.6599992e-04
   7.6588808e-04
   7.6577626e-04
   7.6566446e-04
   7.6555268e-04
   7.6544092e-04
   7.6532919e-04
   7.6521747e-04
   7.6510578e-04
   7.6499411e-04
   7.6488246e-04
   7.6477082e-04
   7.6465922e-04
   7.6454763e-04
   7.6443606e-04
   7.6432451e-04
   7.6421299e-04
   7.6410149e-04
   7.6399000e-04
   7.6387854e-04
   7.6376710e-04
   7.6365568e-04
   7.6354429e-04
   7.6343291e-04
   7.6332155e-04
   7.6321022e-04
   7.6309891e-04
   7.6298761e-04
   7.6287634e-04
   7.6276509e-04
   7.6265386e-04
   7.6254265e-04
   7.6243147e-04
   7.6232030e-04
   7.6220915e-04
   7.6209803e-04
   7.6198693e-04
   7.6187585e-04
   7.6176478e-04
   7.6165374e-04
   7.6154273e-04
   7.6143173e-04
   7.6132075e-04
   7.6120979e-04
   7.6109886e-04
   7.6098795e-04
   7.6087705e-04
   7.6076618e-04
   7.6065533e-04
   7.6054450e-04
   7.6043369e-04
   7.6032290e-04
   7.6021213e-04
   7.6010139e-04
   7.5999066e-04
   7.5987996e-04
   7.5976927e-04
   7.5965861e-04
   7.5954797e-04
   7.5943735e-04
   7.5932675e-04
   7.5921617e-04
   7.5910561e-04
   7.5899507e-04
   7.5888456e-04
   7.5877406e-04
   7.5866359e-04
   7.5855313e-04
   7.5844270e-04
   7.5833229e-04
   7.5822190e-04
   7.5811153e-04
   7.5800118e-04
   7.5789085e-04
   7.5778054e-04
   7.5767025e-04
   7.5755999e-04
   7.5744974e-04
   7.5733952e-04
   7.5722931e-04
   7.5711913e-04
   7.5700897e-04
   7.5689883e-04
   7.5678870e-04
   7.5667860e-04
   7.5656852e-04
   7.5645847e-04
   7.5634843e-04
   7.5623841e-04
   7.5612842e-04
   7.5601844e-04
   7.5590849e-04
   7.5579855e-04
   7.5568864e-04
   7.5557875e-04
   7.5546887e-04
   7.5535902e-04
   7.5524919e-04
   7.5513938e-04
   7.5502959e-04
   7.5491982e-04
   7.5481008e-04
   7.5470035e-04
   7.5459064e-04
   7.5448096e-04
   7.5437129e-04
   7.5426165e-04
   7.5415202e-04
   7.5404242e-04
   7.5393284e-04
   7.5382328e-04
   7.5371374e-04
   7.5360422e-04
   7.5349472e-04
   7.5338524e-04
   7.5327578e-04
   7.5316634e-04
   7.5305692e-04
   7.5294752e-04
   7.5283815e-04
   7.5272879e-04
   7.5261946e-04
   7.5251014e-04
   7.5240085e-04
   7.5229158e-04
   7.5218232e-04
   7.5207309e-04
   7.5196388e-04
   7.5185469e-04
   7.5174552e-04
   7.5163637e-04
   7.5152724e-04
   7.5141813e-04
   7.5130904e-04
   7.5119997e-04
   7.5109092e-04
   7.5098190e-04
   7.5087289e-04
   7.5076390e-04
   7.5065494e-04
   7.5054599e-04
   7.5043707e-04
   7.5032816e-04
   7.5021928e-04
   7.5011042e-04
   7.5000157e-04
   7.4989275e-04
   7.4978395e-04
   7.4967517e-04
   7.4956641e-04
   7.4945767e-04
   7.4934895e-04
   7.4924025e-04
   7.4913157e-04
   7.4902291e-04
   7.4891427e-04
   7.4880565e-04
   7.4869705e-04
   7.4858848e-04
   7.4847992e-04
   7.4837138e-04
   7.4826286e-04
   7.4815437e-04
   7.4804589e-04
   7.4793744e-04
   7.4782900e-04
   7.4772059e-04
   7.4761219e-04
   7.4750382e-04
   7.4739547e-04
   7.4728713e-04
   7.4717882e-04
   7.4707053e-04
   7.4696226e-04
   7.4685400e-04
   7.4674577e-04
   7.4663756e-04
   7.4652937e-04
   7.4642120e-04
   7.4631305e-04
   7.4620492e-04
   7.4609681e-04
   7.4598872e-04
   7.4588065e-04
   7.4577260e-04
   7.4566457e-04
   7.4555656e-04
   7.4544857e-04
   7.4534061e-04
   7.4523266e-04
   7.4512473e-04
   7.4501682e-04
   7.4490893e-04
   7.4480107e-04
   7.4469322e-04
   7.4458539e-04
   7.4447759e-04
   7.4436980e-04
   7.4426203e-04
   7.4415429e-04
   7.4404656e-04
   7.4393886e-04
   7.4383117e-04
   7.4372351e-04
   7.4361586e-04
   7.4350824e-04
   7.4340063e-04
   7.4329305e-04
   7.4318548e-04
   7.4307794e-04
   7.4297041e-04
   7.4286291e-04
   7.4275542e-04
   7.4264796e-04
   7.4254052e-04
   7.4243309e-04
   7.4232569e-04
   7.4221830e-04
   7.4211094e-04
   7.4200360e-04
   7.4189627e-04
   7.4178897e-04
   7.4168169e-04
   7.4157442e-04
   7.4146718e-04
   7.4135996e-04
   7.4125275e-04
   7.4114557e-04
   7.4103841e-04
   7.4093126e-04
   7.4082414e-04
   7.4071704e-04
   7.4060995e-04
   7.4050289e-04
   7.4039585e-04
   7.4028882e-04
   7.4018182e-04
   7.4007484e-04
   7.3996788e-04
   7.3986093e-04
   7.3975401e-04
   7.3964711e-04
   7.3954022e-04
   7.3943336e-04
   7.3932652e-04
   7.3921969e-04
   7.3911289e-04
   7.3900611e-04
   7.3889934e-04
   7.3879260e-04
   7.3868587e-04
   7.3857917e-04
   7.3847249e-04
   7.3836582e-04
   7.3825918e-04
   7.3815255e-04
   7.3804595e-04
   7.3793936e-04
   7.3783280e-04
   7.3772626e-04
   7.3761973e-04
   7.3751323e-04
   7.3740674e-04
   7.3730027e-04
   7.3719383e-04
   7.3708740e-04
   7.3698100e-04
   7.3687461e-04
   7.3676825e-04
   7.3666190e-04
   7.3655557e-04
   7.3644927e-04
   7.3634298e-04
   7.3623671e-04
   7.3613047e-04
   7.3602424e-04
   7.3591803e-04
   7.3581184e-04
   7.3570567e-04
   7.3559953e-04
   7.3549340e-04
   7.3538729e-04
   7.3528120e-04
   7.3517513e-04
   7.3506908e-04
   7.3496305e-04
   7.3485704e-04
   7.3475105e-04
   7.3464508e-04
   7.3453913e-04
   7.3443320e-04
   7.3432729e-04
   7.3422140e-04
   7.3411552e-04
   7.3400967e-04
   7.3390384e-04
   7.3379803e-04
   7.3369223e-04
   7.3358646e-04
   7.3348070e-04
   7.3337497e-04
   7.3326926e-04
   7.3316356e-04
   7.3305789e-04
   7.3295223e-04
   7.3284659e-04
   7.3274098e-04
   7.3263538e-04
   7.3252980e-04
   7.3242425e-04
   7.3231871e-04
   7.3221319e-04
   7.3210769e-04
   7.3200221e-04
   7.3189675e-04
   7.3179131e-04
   7.3168589e-04
   7.3158049e-04
   7.3147511e-04
   7.3136975e-04
   7.3126441e-04
   7.3115909e-04
   7.3105378e-04
   7.3094850e-04
   7.3084324e-04
   7.3073799e-04
   7.3063277e-04
   7.3052756e-04
   7.3042238e-04
   7.3031721e-04
   7.3021207e-04
   7.3010694e-04
   7.3000183e-04
   7.2989674e-04
   7.2979168e-04
   7.2968663e-04
   7.2958160e-04
   7.2947659e-04
   7.2937160e-04
   7.2926663e-04
   7.2916168e-04
   7.2905674e-04
   7.2895183e-04
   7.2884694e-04
   7.2874206e-04
   7.2863721e-04
   7.2853238e-04
   7.2842756e-04
   7.2832276e-04
   7.2821799e-04
   7.2811323e-04
   7.2800849e-04
   7.2790378e-04
   7.2779908e-04
   7.2769440e-04
   7.2758974e-04
   7.2748510e-04
   7.2738048e-04
   7.2727587e-04
   7.2717129e-04
   7.2706673e-04
   7.2696219e-04
   7.2685766e-04
   7.2675316e-04
   7.2664867e-04
   7.2654421e-04
   7.2643976e-04
   7.2633533e-04
   7.2623092e-04
   7.2612653e-04
   7.2602216e-04
   7.2591781e-04
   7.2581348e-04
   7.2570917e-04
   7.2560488e-04
   7.2550061e-04
   7.2539635e-04
   7.2529212e-04
   7.2518790e-04
   7.2508371e-04
   7.2497953e-04
   7.2487538e-04
   7.2477124e-04
   7.2466712e-04
   7.2456302e-04
   7.2445894e-04
   7.2435488e-04
   7.2425084e-04
   7.2414682e-04
   7.2404281e-04
   7.2393883e-04
   7.2383486e-04
   7.2373092e-04
   7.2362699e-04
   7.2352309e-04
   7.2341920e-04
   7.2331533e-04
   7.2321148e-04
   7.2310765e-04
   7.2300384e-04
   7.2290005e-04
   7.2279627e-04
   7.2269252e-04
   7.2258879e-04
   7.2248507e-04
   7.2238138e-04
   7.2227770e-04
   7.2217404e-04
   7.2207040e-04
   7.2196678e-04
   7.2186318e-04
   7.2175960e-04
   7.2165604e-04
   7.2155250e-04
   7.2144897e-04
   7.2134547e-04
   7.2124198e-04
   7.2113852e-04
   7.2103507e-04
   7.2093164e-04
   7.2082823e-04
   7.2072484e-04
   7.2062147e-04
   7.2051812e-04
   7.2041479e-04
   7.2031147e-04
   7.2020818e-04
   7.2010490e-04
   7.2000165e-04
   7.1989841e-04
   7.1979519e-04
   7.1969199e-04
   7.1958881e-04
   7.1948565e-04
   7.1938251e-04
   7.1927939e-04
   7.1917628e-04
   7.1907320e-04
   7.1897013e-04
   7.1886708e-04
   7.1876405e-04
   7.1866105e-04
   7.1855806e-04
   7.1845508e-04
   7.1835213e-04
   7.1824920e-04
   7.1814628e-04
   7.1804339e-04
   7.1794051e-04
   7.1783765e-04
   7.1773482e-04
   7.1763200e-04
   7.1752920e-04
   7.1742641e-04
   7.1732365e-04
   7.1722091e-04
   7.1711818e-04
   7.1701548e-04
   7.1691279e-04
   7.1681012e-04
   7.1670747e-04
   7.1660484e-04
   7.1650223e-04
   7.1639964e-04
   7.1629706e-04
   7.1619451e-04
   7.1609197e-04
   7.1598946e-04
   7.1588696e-04
   7.1578448e-04
   7.1568202e-04
   7.1557958e-04
   7.1547715e-04
   7.1537475e-04
   7.1527237e-04
   7.1517000e-04
   7.1506765e-04
   7.1496532e-04
   7.1486301e-04
   7.1476072e-04
   7.1465845e-04
   7.1455620e-04
   7.1445396e-04
   7.1435175e-04
   7.1424955e-04
   7.1414737e-04
   7.1404521e-04
   7.1394307e-04
   7.1384095e-04
   7.1373885e-04
   7.1363676e-04
   7.1353470e-04
   7.1343265e-04
   7.1333062e-04
   7.1322861e-04
   7.1312662e-04
   7.1302465e-04
   7.1292270e-04
   7.1282076e-04
   7.1271885e-04
   7.1261695e-04
   7.1251507e-04
   7.1241321e-04
   7.1231137e-04
   7.1220955e-04
   7.1210775e-04
   7.1200596e-04
   7.1190419e-04
   7.1180245e-04
   7.1170072e-04
   7.1159901e-04
   7.1149732e-04
   7.1139564e-04
   7.1129399e-04
   7.1119235e-04
   7.1109074e-04
   7.1098914e-04
   7.1088756e-04
   7.1078600e-04
   7.1068446e-04
   7.1058293e-04
   7.1048143e-04
   7.1037994e-04
   7.1027847e-04
   7.1017703e-04
   7.1007560e-04
   7.0997418e-04
   7.0987279e-04
   7.0977142e-04
   7.0967006e-04
   7.0956872e-04
   7.0946740e-04
   7.0936610e-04
   7.0926482e-04
   7.0916356e-04
   7.0906231e-04
   7.0896109e-04
   7.0885988e-04
   7.0875869e-04
   7.0865752e-04
   7.0855637e-04
   7.0845523e-04
   7.0835412e-04
   7.0825302e-04
   7.0815194e-04
   7.0805088e-04
   7.0794984e-04
   7.0784882e-04
   7.0774782e-04
   7.0764683e-04
   7.0754586e-04
   7.0744492e-04
   7.0734399e-04
   7.0724307e-04
   7.0714218e-04
   7.0704131e-04
   7.0694045e-04
   7.0683961e-04
   7.0673879e-04
   7.0663799e-04
   7.0653721e-04
   7.0643645e-04
   7.0633570e-04
   7.0623497e-04
   7.0613427e-04
   7.0603358e-04
   7.0593290e-04
   7.0583225e-04
   7.0573162e-04
   7.0563100e-04
   7.0553040e-04
   7.0542982e-04
   7.0532926e-04
   7.0522872e-04
   7.0512819e-04
   7.0502769e-04
   7.0492720e-04
   7.0482673e-04
   7.0472628e-04
   7.0462584e-04
   7.0452543e-04
   7.0442503e-04
   7.0432466e-04
   7.0422430e-04
   7.0412396e-04
   7.0402363e-04
   7.0392333e-04
   7.0382304e-04
   7.0372278e-04
   7.0362253e-04
   7.0352229e-04
   7.0342208e-04
   7.0332189e-04
   7.0322171e-04
   7.0312155e-04
   7.0302141e-04
   7.0292129e-04
   7.0282119e-04
   7.0272110e-04
   7.0262104e-04
   7.0252099e-04
   7.0242096e-04
   7.0232095e-04
   7.0222095e-04
   7.0212098e-04
   7.0202102e-04
   7.0192108e-04
   7.0182116e-04
   7.0172126e-04
   7.0162138e-04
   7.0152151e-04
   7.0142166e-04
   7.0132183e-04
   7.0122202e-04
   7.0112223e-04
   7.0102245e-04
   7.0092270e-04
   7.0082296e-04
   7.0072324e-04
   7.0062354e-04
   7.0052385e-04
   7.0042419e-04
   7.0032454e-04
   7.0022491e-04
   7.0012530e-04
   7.0002570e-04
   6.9992613e-04
   6.9982657e-04
   6.9972703e-04
   6.9962751e-04
   6.9952801e-04
   6.9942853e-04
   6.9932906e-04
   6.9922961e-04
   6.9913018e-04
   6.9903077e-04
   6.9893138e-04
   6.9883200e-04
   6.9873264e-04
   6.9863330e-04
   6.9853398e-04
   6.9843468e-04
   6.9833539e-04
   6.9823613e-04
   6.9813688e-04
   6.9803764e-04
   6.9793843e-04
   6.9783924e-04
   6.9774006e-04
   6.9764090e-04
   6.9754176e-04
   6.9744264e-04
   6.9734353e-04
   6.9724445e-04
   6.9714538e-04
   6.9704633e-04
   6.9694729e-04
   6.9684828e-04
   6.9674928e-04
   6.9665030e-04
   6.9655134e-04
   6.9645240e-04
   6.9635348e-04
   6.9625457e-04
   6.9615568e-04
   6.9605681e-04
   6.9595796e-04
   6.9585912e-04
   6.9576031e-04
   6.9566151e-04
   6.9556273e-04
   6.9546396e-04
   6.9536522e-04
   6.9526649e-04
   6.9516778e-04
   6.9506909e-04
   6.9497042e-04
   6.9487176e-04
   6.9477312e-04
   6.9467450e-04
   6.9457590e-04
   6.9447732e-04
   6.9437875e-04
   6.9428020e-04
   6.9418167e-04
   6.9408316e-04
   6.9398467e-04
   6.9388619e-04
   6.9378773e-04
   6.9368929e-04
   6.9359087e-04
   6.9349246e-04
   6.9339408e-04
   6.9329571e-04
   6.9319736e-04
   6.9309902e-04
   6.9300071e-04
   6.9290241e-04
   6.9280413e-04
   6.9270587e-04
   6.9260762e-04
   6.9250940e-04
   6.9241119e-04
   6.9231300e-04
   6.9221482e-04
   6.9211667e-04
   6.9201853e-04
   6.9192041e-04
   6.9182231e-04
   6.9172423e-04
   6.9162616e-04
   6.9152811e-04
   6.9143008e-04
   6.9133207e-04
   6.9123407e-04
   6.9113609e-04
   6.9103813e-04
   6.9094019e-04
   6.9084227e-04
   6.9074436e-04
   6.9064647e-04
   6.9054860e-04
   6.9045075e-04
   6.9035291e-04
   6.9025509e-04
   6.9015729e-04
   6.9005951e-04
   6.8996175e-04
   6.8986400e-04
   6.8976627e-04
   6.8966856e-04
   6.8957086e-04
   6.8947319e-04
   6.8937553e-04
   6.8927789e-04
   6.8918026e-04
   6.8908266e-04
   6.8898507e-04
   6.8888750e-04
   6.8878995e-04
   6.8869241e-04
   6.8859490e-04
   6.8849740e-04
   6.8839991e-04
   6.8830245e-04
   6.8820500e-04
   6.8810757e-04
   6.8801016e-04
   6.8791277e-04
   6.8781539e-04
   6.8771803e-04
   6.8762069e-04
   6.8752337e-04
   6.8742606e-04
   6.8732877e-04
   6.8723150e-04
   6.8713425e-04
   6.8703701e-04
   6.8693980e-04
   6.8684260e-04
   6.8674541e-04
   6.8664825e-04
   6.8655110e-04
   6.8645397e-04
   6.8635686e-04
   6.8625976e-04
   6.8616268e-04
   6.8606562e-04
   6.8596858e-04
   6.8587156e-04
   6.8577455e-04
   6.8567756e-04
   6.8558059e-04
   6.8548363e-04
   6.8538669e-04
   6.8528977e-04
   6.8519287e-04
   6.8509599e-04
   6.8499912e-04
   6.8490227e-04
   6.8480544e-04
   6.8470862e-04
   6.8461182e-04
   6.8451504e-04
   6.8441828e-04
   6.8432154e-04
   6.8422481e-04
   6.8412810e-04
   6.8403141e-04
   6.8393473e-04
   6.8383807e-04
   6.8374143e-04
   6.8364481e-04
   6.8354820e-04
   6.8345161e-04
   6.8335504e-04
   6.8325849e-04
   6.8316195e-04
   6.8306544e-04
   6.8296893e-04
   6.8287245e-04
   6.8277598e-04
   6.8267954e-04
   6.8258310e-04
   6.8248669e-04
   6.8239029e-04
   6.8229391e-04
   6.8219755e-04
   6.8210121e-04
   6.8200488e-04
   6.8190857e-04
   6.8181228e-04
   6.8171600e-04
   6.8161974e-04
   6.8152350e-04
   6.8142728e-04
   6.8133107e-04
   6.8123488e-04
   6.8113871e-04
   6.8104256e-04
   6.8094642e-04
   6.8085030e-04
   6.8075420e-04
   6.8065812e-04
   6.8056205e-04
   6.8046600e-04
   6.8036996e-04
   6.8027395e-04
   6.8017795e-04
   6.8008197e-04
   6.7998601e-04
   6.7989006e-04
   6.7979413e-04
   6.7969822e-04
   6.7960232e-04
   6.7950645e-04
   6.7941059e-04
   6.7931474e-04
   6.7921892e-04
   6.7912311e-04
   6.7902732e-04
   6.7893154e-04
   6.7883579e-04
   6.7874005e-04
   6.7864432e-04
   6.7854862e-04
   6.7845293e-04
   6.7835726e-04
   6.7826161e-04
   6.7816597e-04
   6.7807035e-04
   6.7797475e-04
   6.7787916e-04
   6.7778359e-04
   6.7768804e-04
   6.7759251e-04
   6.7749699e-04
   6.7740149e-04
   6.7730601e-04
   6.7721055e-04
   6.7711510e-04
   6.7701967e-04
   6.7692426e-04
   6.7682886e-04
   6.7673348e-04
   6.7663812e-04
   6.7654277e-04
   6.7644745e-04
   6.7635214e-04
   6.7625684e-04
   6.7616157e-04
   6.7606631e-04
   6.7597106e-04
   6.7587584e-04
   6.7578063e-04
   6.7568544e-04
   6.7559027e-04
   6.7549511e-04
   6.7539997e-04
   6.7530485e-04
   6.7520974e-04
   6.7511465e-04
   6.7501958e-04
   6.7492453e-04
   6.7482949e-04
   6.7473447e-04
   6.7463947e-04
   6.7454448e-04
   6.7444951e-04
   6.7435456e-04
   6.7425962e-04
   6.7416471e-04
   6.7406980e-04
   6.7397492e-04
   6.7388005e-04
   6.7378520e-04
   6.7369037e-04
   6.7359555e-04
   6.7350075e-04
   6.7340597e-04
   6.7331121e-04
   6.7321646e-04
   6.7312173e-04
   6.7302701e-04
   6.7293232e-04
   6.7283764e-04
   6.7274297e-04
   6.7264833e-04
   6.7255370e-04
   6.7245908e-04
   6.7236449e-04
   6.7226991e-04
   6.7217535e-04
   6.7208080e-04
   6.7198628e-04
   6.7189176e-04
   6.7179727e-04
   6.7170279e-04
   6.7160833e-04
   6.7151389e-04
   6.7141946e-04
   6.7132505e-04
   6.7123066e-04
   6.7113629e-04
   6.7104193e-04
   6.7094758e-04
   6.7085326e-04
   6.7075895e-04
   6.7066466e-04
   6.7057039e-04
   6.7047613e-04
   6.7038189e-04
   6.7028766e-04
   6.7019346e-04
   6.7009927e-04
   6.7000509e-04
   6.6991094e-04
   6.6981680e-04
   6.6972267e-04
   6.6962857e-04
   6.6953448e-04
   6.6944041e-04
   6.6934635e-04
   6.6925231e-04
   6.6915829e-04
   6.6906428e-04
   6.6897030e-04
   6.6887632e-04
   6.6878237e-04
   6.6868843e-04
   6.6859451e-04
   6.6850061e-04
   6.6840672e-04
   6.6831285e-04
   6.6821899e-04
   6.6812516e-04
   6.6803134e-04
   6.6793753e-04
   6.6784374e-04
   6.6774997e-04
   6.6765622e-04
   6.6756248e-04
   6.6746876e-04
   6.6737506e-04
   6.6728137e-04
   6.6718770e-04
   6.6709405e-04
   6.6700041e-04
   6.6690679e-04
   6.6681319e-04
   6.6671960e-04
   6.6662603e-04
   6.6653248e-04
   6.6643894e-04
   6.6634543e-04
   6.6625192e-04
   6.6615844e-04
   6.6606497e-04
   6.6597151e-04
   6.6587808e-04
   6.6578466e-04
   6.6569125e-04
   6.6559787e-04
   6.6550450e-04
   6.6541115e-04
   6.6531781e-04
   6.6522449e-04
   6.6513119e-04
   6.6503790e-04
   6.6494463e-04
   6.6485138e-04
   6.6475814e-04
   6.6466492e-04
   6.6457172e-04
   6.6447853e-04
   6.6438536e-04
   6.6429221e-04
   6.6419907e-04
   6.6410595e-04
   6.6401284e-04
   6.6391976e-04
   6.6382669e-04
   6.6373363e-04
   6.6364059e-04
   6.6354757e-04
   6.6345457e-04
   6.6336158e-04
   6.6326861e-04
   6.6317565e-04
   6.6308272e-04
   6.6298979e-04
   6.6289689e-04
   6.6280400e-04
   6.6271113e-04
   6.6261827e-04
   6.6252543e-04
   6.6243261e-04
   6.6233981e-04
   6.6224702e-04
   6.6215424e-04
   6.6206149e-04
   6.6196875e-04
   6.6187602e-04
   6.6178332e-04
   6.6169063e-04
   6.6159795e-04
   6.6150529e-04
   6.6141265e-04
   6.6132003e-04
   6.6122742e-04
   6.6113483e-04
   6.6104225e-04
   6.6094969e-04
   6.6085715e-04
   6.6076463e-04
   6.6067212e-04
   6.6057962e-04
   6.6048715e-04
   6.6039469e-04
   6.6030224e-04
   6.6020982e-04
   6.6011741e-04
   6.6002501e-04
   6.5993263e-04
   6.5984027e-04
   6.5974793e-04
   6.5965560e-04
   6.5956329e-04
   6.5947099e-04
   6.5937871e-04
   6.5928645e-04
   6.5919420e-04
   6.5910197e-04
   6.5900976e-04
   6.5891756e-04
   6.5882538e-04
   6.5873321e-04
   6.5864106e-04
   6.5854893e-04
   6.5845681e-04
   6.5836471e-04
   6.5827263e-04
   6.5818056e-04
   6.5808851e-04
   6.5799648e-04
   6.5790446e-04
   6.5781246e-04
   6.5772048e-04
   6.5762851e-04
   6.5753655e-04
   6.5744462e-04
   6.5735270e-04
   6.5726079e-04
   6.5716891e-04
   6.5707704e-04
   6.5698518e-04
   6.5689334e-04
   6.5680152e-04
   6.5670971e-04
   6.5661792e-04
   6.5652615e-04
   6.5643439e-04
   6.5634265e-04
   6.5625093e-04
   6.5615922e-04
   6.5606753e-04
   6.5597585e-04
   6.5588419e-04
   6.5579255e-04
   6.5570092e-04
   6.5560931e-04
   6.5551771e-04
   6.5542614e-04
   6.5533457e-04
   6.5524303e-04
   6.5515150e-04
   6.5505998e-04
   6.5496849e-04
   6.5487701e-04
   6.5478554e-04
   6.5469409e-04
   6.5460266e-04
   6.5451124e-04
   6.5441984e-04
   6.5432846e-04
   6.5423709e-04
   6.5414574e-04
   6.5405440e-04
   6.5396308e-04
   6.5387178e-04
   6.5378049e-04
   6.5368922e-04
   6.5359797e-04
   6.5350673e-04
   6.5341551e-04
   6.5332430e-04
   6.5323311e-04
   6.5314193e-04
   6.5305078e-04
   6.5295963e-04
   6.5286851e-04
   6.5277740e-04
   6.5268631e-04
   6.5259523e-04
   6.5250417e-04
   6.5241312e-04
   6.5232209e-04
   6.5223108e-04
   6.5214008e-04
   6.5204910e-04
   6.5195814e-04
   6.5186719e-04
   6.5177625e-04
   6.5168534e-04
   6.5159444e-04
   6.5150355e-04
   6.5141268e-04
   6.5132183e-04
   6.5123100e-04
   6.5114018e-04
   6.5104937e-04
   6.5095858e-04
   6.5086781e-04
   6.5077705e-04
   6.5068631e-04
   6.5059559e-04
   6.5050488e-04
   6.5041419e-04
   6.5032351e-04
   6.5023285e-04
   6.5014221e-04
   6.5005158e-04
   6.4996097e-04
   6.4987037e-04
   6.4977979e-04
   6.4968923e-04
   6.4959868e-04
   6.4950815e-04
   6.4941763e-04
   6.4932713e-04
   6.4923665e-04
   6.4914618e-04
   6.4905573e-04
   6.4896529e-04
   6.4887487e-04
   6.4878447e-04
   6.4869408e-04
   6.4860370e-04
   6.4851335e-04
   6.4842301e-04
   6.4833268e-04
   6.4824237e-04
   6.4815208e-04
   6.4806180e-04
   6.4797154e-04
   6.4788130e-04
   6.4779107e-04
   6.4770085e-04
   6.4761066e-04
   6.4752048e-04
   6.4743031e-04
   6.4734016e-04
   6.4725003e-04
   6.4715991e-04
   6.4706981e-04
   6.4697972e-04
   6.4688965e-04
   6.4679959e-04
   6.4670955e-04
   6.4661953e-04
   6.4652952e-04
   6.4643953e-04
   6.4634956e-04
   6.4625960e-04
   6.4616966e-04
   6.4607973e-04
   6.4598982e-04
   6.4589992e-04
   6.4581004e-04
   6.4572017e-04
   6.4563033e-04
   6.4554049e-04
   6.4545068e-04
   6.4536087e-04
   6.4527109e-04
   6.4518132e-04
   6.4509156e-04
   6.4500183e-04
   6.4491210e-04
   6.4482240e-04
   6.4473271e-04
   6.4464303e-04
   6.4455337e-04
   6.4446373e-04
   6.4437410e-04
   6.4428449e-04
   6.4419489e-04
   6.4410531e-04
   6.4401575e-04
   6.4392620e-04
   6.4383667e-04
   6.4374715e-04
   6.4365765e-04
   6.4356816e-04
   6.4347869e-04
   6.4338924e-04
   6.4329980e-04
   6.4321037e-04
   6.4312097e-04
   6.4303157e-04
   6.4294220e-04
   6.4285284e-04
   6.4276349e-04
   6.4267416e-04
   6.4258485e-04
   6.4249555e-04
   6.4240627e-04
   6.4231701e-04
   6.4222776e-04
   6.4213852e-04
   6.4204930e-04
   6.4196010e-04
   6.4187091e-04
   6.4178174e-04
   6.4169258e-04
   6.4160344e-04
   6.4151432e-04
   6.4142521e-04
   6.4133611e-04
   6.4124703e-04
   6.4115797e-04
   6.4106892e-04
   6.4097989e-04
   6.4089088e-04
   6.4080188e-04
   6.4071289e-04
   6.4062392e-04
   6.4053497e-04
   6.4044603e-04
   6.4035711e-04
   6.4026820e-04
   6.4017931e-04
   6.4009044e-04
   6.4000158e-04
   6.3991273e-04
   6.3982390e-04
   6.3973509e-04
   6.3964629e-04
   6.3955751e-04
   6.3946875e-04
   6.3937999e-04
   6.3929126e-04
   6.3920254e-04
   6.3911384e-04
   6.3902515e-04
   6.3893647e-04
   6.3884782e-04
   6.3875917e-04
   6.3867055e-04
   6.3858194e-04
   6.3849334e-04
   6.3840476e-04
   6.3831620e-04
   6.3822765e-04
   6.3813911e-04
   6.3805060e-04
   6.3796209e-04
   6.3787361e-04
   6.3778514e-04
   6.3769668e-04
   6.3760824e-04
   6.3751981e-04
   6.3743141e-04
   6.3734301e-04
   6.3725463e-04
   6.3716627e-04
   6.3707792e-04
   6.3698959e-04
   6.3690127e-04
   6.3681297e-04
   6.3672469e-04
   6.3663642e-04
   6.3654816e-04
   6.3645992e-04
   6.3637170e-04
   6.3628349e-04
   6.3619530e-04
   6.3610712e-04
   6.3601896e-04
   6.3593081e-04
   6.3584268e-04
   6.3575456e-04
   6.3566646e-04
   6.3557838e-04
   6.3549031e-04
   6.3540225e-04
   6.3531421e-04
   6.3522619e-04
   6.3513818e-04
   6.3505019e-04
   6.3496221e-04
   6.3487425e-04
   6.3478630e-04
   6.3469837e-04
   6.3461045e-04
   6.3452255e-04
   6.3443467e-04
   6.3434680e-04
   6.3425894e-04
   6.3417110e-04
   6.3408328e-04
   6.3399547e-04
   6.3390768e-04
   6.3381990e-04
   6.3373214e-04
   6.3364439e-04
   6.3355666e-04
   6.3346894e-04
   6.3338124e-04
   6.3329355e-04
   6.3320588e-04
   6.3311823e-04
   6.3303059e-04
   6.3294296e-04
   6.3285535e-04
   6.3276776e-04
   6.3268018e-04
   6.3259262e-04
   6.3250507e-04
   6.3241754e-04
   6.3233002e-04
   6.3224251e-04
   6.3215503e-04
   6.3206756e-04
   6.3198010e-04
   6.3189266e-04
   6.3180523e-04
   6.3171782e-04
   6.3163042e-04
   6.3154304e-04
   6.3145568e-04
   6.3136833e-04
   6.3128099e-04
   6.3119367e-04
   6.3110637e-04
   6.3101908e-04
   6.3093181e-04
   6.3084455e-04
   6.3075730e-04
   6.3067007e-04
   6.3058286e-04
   6.3049566e-04
   6.3040848e-04
   6.3032131e-04
   6.3023416e-04
   6.3014702e-04
   6.3005990e-04
   6.2997279e-04
   6.2988570e-04
   6.2979863e-04
   6.2971156e-04
   6.2962452e-04
   6.2953749e-04
   6.2945047e-04
   6.2936347e-04
   6.2927649e-04
   6.2918951e-04
   6.2910256e-04
   6.2901562e-04
   6.2892869e-04
   6.2884178e-04
   6.2875489e-04
   6.2866801e-04
   6.2858115e-04
   6.2849430e-04
   6.2840746e-04
   6.2832064e-04
   6.2823384e-04
   6.2814705e-04
   6.2806028e-04
   6.2797352e-04
   6.2788677e-04
   6.2780004e-04
   6.2771333e-04
   6.2762663e-04
   6.2753995e-04
   6.2745328e-04
   6.2736663e-04
   6.2727999e-04
   6.2719337e-04
   6.2710676e-04
   6.2702016e-04
   6.2693359e-04
   6.2684702e-04
   6.2676048e-04
   6.2667394e-04
   6.2658743e-04
   6.2650092e-04
   6.2641444e-04
   6.2632796e-04
   6.2624150e-04
   6.2615506e-04
   6.2606863e-04
   6.2598222e-04
   6.2589582e-04
   6.2580944e-04
   6.2572307e-04
   6.2563672e-04
   6.2555038e-04
   6.2546406e-04
   6.2537775e-04
   6.2529146e-04
   6.2520518e-04
   6.2511892e-04
   6.2503267e-04
   6.2494644e-04
   6.2486022e-04
   6.2477402e-04
   6.2468783e-04
   6.2460166e-04
   6.2451550e-04
   6.2442936e-04
   6.2434323e-04
   6.2425712e-04
   6.2417102e-04
   6.2408494e-04
   6.2399887e-04
   6.2391281e-04
   6.2382678e-04
   6.2374075e-04
   6.2365474e-04
   6.2356875e-04
   6.2348277e-04
   6.2339681e-04
   6.2331086e-04
   6.2322493e-04
   6.2313901e-04
   6.2305310e-04
   6.2296721e-04
   6.2288134e-04
   6.2279548e-04
   6.2270963e-04
   6.2262380e-04
   6.2253799e-04
   6.2245219e-04
   6.2236640e-04
   6.2228063e-04
   6.2219488e-04
   6.2210914e-04
   6.2202341e-04
   6.2193770e-04
   6.2185201e-04
   6.2176632e-04
   6.2168066e-04
   6.2159501e-04
   6.2150937e-04
   6.2142375e-04
   6.2133814e-04
   6.2125255e-04
   6.2116697e-04
   6.2108141e-04
   6.2099586e-04
   6.2091033e-04
   6.2082481e-04
   6.2073931e-04
   6.2065382e-04
   6.2056835e-04
   6.2048289e-04
   6.2039744e-04
   6.2031201e-04
   6.2022660e-04
   6.2014120e-04
   6.2005581e-04
   6.1997044e-04
   6.1988509e-04
   6.1979975e-04
   6.1971442e-04
   6.1962911e-04
   6.1954382e-04
   6.1945853e-04
   6.1937327e-04
   6.1928801e-04
   6.1920278e-04
   6.1911755e-04
   6.1903235e-04
   6.1894715e-04
   6.1886198e-04
   6.1877681e-04
   6.1869166e-04
   6.1860653e-04
   6.1852141e-04
   6.1843630e-04
   6.1835121e-04
   6.1826614e-04
   6.1818108e-04
   6.1809603e-04
   6.1801100e-04
   6.1792598e-04
   6.1784098e-04
   6.1775599e-04
   6.1767102e-04
   6.1758606e-04
   6.1750112e-04
   6.1741619e-04
   6.1733128e-04
   6.1724638e-04
   6.1716149e-04
   6.1707662e-04
   6.1699177e-04
   6.1690693e-04
   6.1682210e-04
   6.1673729e-04
   6.1665250e-04
   6.1656771e-04
   6.1648295e-04
   6.1639819e-04
   6.1631345e-04
   6.1622873e-04
   6.1614402e-04
   6.1605933e-04
   6.1597465e-04
   6.1588998e-04
   6.1580533e-04
   6.1572070e-04
   6.1563608e-04
   6.1555147e-04
   6.1546688e-04
   6.1538230e-04
   6.1529774e-04
   6.1521319e-04
   6.1512866e-04
   6.1504414e-04
   6.1495963e-04
   6.1487514e-04
   6.1479067e-04
   6.1470621e-04
   6.1462176e-04
   6.1453733e-04
   6.1445291e-04
   6.1436851e-04
   6.1428412e-04
   6.1419975e-04
   6.1411539e-04
   6.1403104e-04
   6.1394671e-04
   6.1386240e-04
   6.1377810e-04
   6.1369381e-04
   6.1360954e-04
   6.1352528e-04
   6.1344104e-04
   6.1335681e-04
   6.1327260e-04
   6.1318840e-04
   6.1310421e-04
   6.1302004e-04
   6.1293589e-04
   6.1285175e-04
   6.1276762e-04
   6.1268351e-04
   6.1259941e-04
   6.1251533e-04
   6.1243126e-04
   6.1234720e-04
   6.1226316e-04
   6.1217914e-04
   6.1209513e-04
   6.1201113e-04
   6.1192715e-04
   6.1184318e-04
   6.1175923e-04
   6.1167529e-04
   6.1159136e-04
   6.1150746e-04
   6.1142356e-04
   6.1133968e-04
   6.1125581e-04
   6.1117196e-04
   6.1108812e-04
   6.1100430e-04
   6.1092049e-04
   6.1083670e-04
   6.1075292e-04
   6.1066915e-04
   6.1058540e-04
   6.1050166e-04
   6.1041794e-04
   6.1033423e-04
   6.1025054e-04
   6.1016686e-04
   6.1008319e-04
   6.0999954e-04
   6.0991591e-04
   6.0983229e-04
   6.0974868e-04
   6.0966509e-04
   6.0958151e-04
   6.0949794e-04
   6.0941439e-04
   6.0933086e-04
   6.0924734e-04
   6.0916383e-04
   6.0908034e-04
   6.0899686e-04
   6.0891339e-04
   6.0882995e-04
   6.0874651e-04
   6.0866309e-04
   6.0857968e-04
   6.0849629e-04
   6.0841291e-04
   6.0832955e-04
   6.0824620e-04
   6.0816286e-04
   6.0807954e-04
   6.0799624e-04
   6.0791295e-04
   6.0782967e-04
   6.0774640e-04
   6.0766316e-04
   6.0757992e-04
   6.0749670e-04
   6.0741349e-04
   6.0733030e-04
   6.0724712e-04
   6.0716396e-04
   6.0708081e-04
   6.0699768e-04
   6.0691455e-04
   6.0683145e-04
   6.0674836e-04
   6.0666528e-04
   6.0658221e-04
   6.0649916e-04
   6.0641613e-04
   6.0633311e-04
   6.0625010e-04
   6.0616711e-04
   6.0608413e-04
   6.0600117e-04
   6.0591822e-04
   6.0583528e-04
   6.0575236e-04
   6.0566945e-04
   6.0558656e-04
   6.0550368e-04
   6.0542082e-04
   6.0533797e-04
   6.0525513e-04
   6.0517231e-04
   6.0508950e-04
   6.0500671e-04
   6.0492393e-04
   6.0484116e-04
   6.0475841e-04
   6.0467567e-04
   6.0459295e-04
   6.0451024e-04
   6.0442755e-04
   6.0434487e-04
   6.0426220e-04
   6.0417955e-04
   6.0409691e-04
   6.0401429e-04
   6.0393168e-04
   6.0384908e-04
   6.0376650e-04
   6.0368393e-04
   6.0360138e-04
   6.0351884e-04
   6.0343632e-04
   6.0335380e-04
   6.0327131e-04
   6.0318883e-04
   6.0310636e-04
   6.0302390e-04
   6.0294146e-04
   6.0285904e-04
   6.0277663e-04
   6.0269423e-04
   6.0261184e-04
   6.0252947e-04
   6.0244712e-04
   6.0236478e-04
   6.0228245e-04
   6.0220014e-04
   6.0211784e-04
   6.0203555e-04
   6.0195328e-04
   6.0187102e-04
   6.0178878e-04
   6.0170655e-04
   6.0162434e-04
   6.0154214e-04
   6.0145995e-04
   6.0137778e-04
   6.0129562e-04
   6.0121347e-04
   6.0113134e-04
   6.0104922e-04
   6.0096712e-04
   6.0088503e-04
   6.0080296e-04
   6.0072090e-04
   6.0063885e-04
   6.0055682e-04
   6.0047480e-04
   6.0039280e-04
   6.0031081e-04
   6.0022883e-04
   6.0014687e-04
   6.0006492e-04
   5.9998298e-04
   5.9990106e-04
   5.9981916e-04
   5.9973726e-04
   5.9965538e-04
   5.9957352e-04
   5.9949167e-04
   5.9940983e-04
   5.9932801e-04
   5.9924620e-04
   5.9916441e-04
   5.9908263e-04
   5.9900086e-04
   5.9891911e-04
   5.9883737e-04
   5.9875564e-04
   5.9867393e-04
   5.9859223e-04
   5.9851055e-04
   5.9842888e-04
   5.9834722e-04
   5.9826558e-04
   5.9818396e-04
   5.9810234e-04
   5.9802074e-04
   5.9793916e-04
   5.9785758e-04
   5.9777603e-04
   5.9769448e-04
   5.9761295e-04
   5.9753144e-04
   5.9744993e-04
   5.9736844e-04
   5.9728697e-04
   5.9720551e-04
   5.9712406e-04
   5.9704263e-04
   5.9696121e-04
   5.9687980e-04
   5.9679841e-04
   5.9671704e-04
   5.9663567e-04
   5.9655432e-04
   5.9647299e-04
   5.9639166e-04
   5.9631035e-04
   5.9622906e-04
   5.9614778e-04
   5.9606651e-04
   5.9598526e-04
   5.9590402e-04
   5.9582280e-04
   5.9574158e-04
   5.9566039e-04
   5.9557920e-04
   5.9549803e-04
   5.9541688e-04
   5.9533573e-04
   5.9525461e-04
   5.9517349e-04
   5.9509239e-04
   5.9501130e-04
   5.9493023e-04
   5.9484917e-04
   5.9476812e-04
   5.9468709e-04
   5.9460607e-04
   5.9452507e-04
   5.9444408e-04
   5.9436310e-04
   5.9428214e-04
   5.9420119e-04
   5.9412025e-04
   5.9403933e-04
   5.9395842e-04
   5.9387753e-04
   5.9379665e-04
   5.9371578e-04
   5.9363493e-04
   5.9355409e-04
   5.9347326e-04
   5.9339245e-04
   5.9331165e-04
   5.9323087e-04
   5.9315010e-04
   5.9306934e-04
   5.9298860e-04
   5.9290787e-04
   5.9282715e-04
   5.9274645e-04
   5.9266576e-04
   5.9258509e-04
   5.9250442e-04
   5.9242378e-04
   5.9234314e-04
   5.9226252e-04
   5.9218192e-04
   5.9210132e-04
   5.9202075e-04
   5.9194018e-04
   5.9185963e-04
   5.9177909e-04
   5.9169857e-04
   5.9161806e-04
   5.9153756e-04
   5.9145708e-04
   5.9137661e-04
   5.9129615e-04
   5.9121571e-04
   5.9113528e-04
   5.9105486e-04
   5.9097446e-04
   5.9089408e-04
   5.9081370e-04
   5.9073334e-04
   5.9065299e-04
   5.9057266e-04
   5.9049234e-04
   5.9041204e-04
   5.9033174e-04
   5.9025146e-04
   5.9017120e-04
   5.9009095e-04
   5.9001071e-04
   5.8993049e-04
   5.8985028e-04
   5.8977008e-04
   5.8968989e-04
   5.8960972e-04
   5.8952957e-04
   5.8944943e-04
   5.8936930e-04
   5.8928918e-04
   5.8920908e-04
   5.8912899e-04
   5.8904892e-04
   5.8896885e-04
   5.8888881e-04
   5.8880877e-04
   5.8872875e-04
   5.8864875e-04
   5.8856875e-04
   5.8848877e-04
   5.8840881e-04
   5.8832885e-04
   5.8824891e-04
   5.8816899e-04
   5.8808908e-04
   5.8800918e-04
   5.8792929e-04
   5.8784942e-04
   5.8776956e-04
   5.8768972e-04
   5.8760989e-04
   5.8753007e-04
   5.8745026e-04
   5.8737047e-04
   5.8729070e-04
   5.8721093e-04
   5.8713118e-04
   5.8705145e-04
   5.8697172e-04
   5.8689201e-04
   5.8681232e-04
   5.8673263e-04
   5.8665297e-04
   5.8657331e-04
   5.8649367e-04
   5.8641404e-04
   5.8633442e-04
   5.8625482e-04
   5.8617523e-04
   5.8609566e-04
   5.8601610e-04
   5.8593655e-04
   5.8585701e-04
   5.8577749e-04
   5.8569798e-04
   5.8561849e-04
   5.8553901e-04
   5.8545954e-04
   5.8538009e-04
   5.8530065e-04
   5.8522122e-04
   5.8514181e-04
   5.8506241e-04
   5.8498302e-04
   5.8490365e-04
   5.8482429e-04
   5.8474494e-04
   5.8466561e-04
   5.8458629e-04
   5.8450698e-04
   5.8442769e-04
   5.8434841e-04
   5.8426914e-04
   5.8418989e-04
   5.8411065e-04
   5.8403142e-04
   5.8395221e-04
   5.8387301e-04
   5.8379382e-04
   5.8371465e-04
   5.8363549e-04
   5.8355635e-04
   5.8347721e-04
   5.8339810e-04
   5.8331899e-04
   5.8323990e-04
   5.8316082e-04
   5.8308175e-04
   5.8300270e-04
   5.8292366e-04
   5.8284463e-04
   5.8276562e-04
   5.8268662e-04
   5.8260764e-04
   5.8252866e-04
   5.8244971e-04
   5.8237076e-04
   5.8229183e-04
   5.8221291e-04
   5.8213400e-04
   5.8205511e-04
   5.8197623e-04
   5.8189736e-04
   5.8181851e-04
   5.8173967e-04
   5.8166085e-04
   5.8158203e-04
   5.8150323e-04
   5.8142445e-04
   5.8134567e-04
   5.8126691e-04
   5.8118817e-04
   5.8110943e-04
   5.8103071e-04
   5.8095201e-04
   5.8087331e-04
   5.8079463e-04
   5.8071597e-04
   5.8063731e-04
   5.8055867e-04
   5.8048005e-04
   5.8040143e-04
   5.8032283e-04
   5.8024424e-04
   5.8016567e-04
   5.8008711e-04
   5.8000856e-04
   5.7993003e-04
   5.7985150e-04
   5.7977300e-04
   5.7969450e-04
   5.7961602e-04
   5.7953755e-04
   5.7945910e-04
   5.7938065e-04
   5.7930223e-04
   5.7922381e-04
   5.7914541e-04
   5.7906702e-04
   5.7898864e-04
   5.7891028e-04
   5.7883193e-04
   5.7875359e-04
   5.7867527e-04
   5.7859696e-04
   5.7851866e-04
   5.7844038e-04
   5.7836211e-04
   5.7828385e-04
   5.7820561e-04
   5.7812737e-04
   5.7804916e-04
   5.7797095e-04
   5.7789276e-04
   5.7781458e-04
   5.7773642e-04
   5.7765826e-04
   5.7758012e-04
   5.7750200e-04
   5.7742388e-04
   5.7734579e-04
   5.7726770e-04
   5.7718962e-04
   5.7711156e-04
   5.7703352e-04
   5.7695548e-04
   5.7687746e-04
   5.7679945e-04
   5.7672146e-04
   5.7664348e-04
   5.7656551e-04
   5.7648755e-04
   5.7640961e-04
   5.7633168e-04
   5.7625376e-04
   5.7617586e-04
   5.7609797e-04
   5.7602009e-04
   5.7594223e-04
   5.7586438e-04
   5.7578654e-04
   5.7570872e-04
   5.7563090e-04
   5.7555311e-04
   5.7547532e-04
   5.7539755e-04
   5.7531979e-04
   5.7524204e-04
   5.7516431e-04
   5.7508659e-04
   5.7500888e-04
   5.7493119e-04
   5.7485350e-04
   5.7477584e-04
   5.7469818e-04
   5.7462054e-04
   5.7454291e-04
   5.7446529e-04
   5.7438769e-04
   5.7431010e-04
   5.7423252e-04
   5.7415496e-04
   5.7407741e-04
   5.7399987e-04
   5.7392234e-04
   5.7384483e-04
   5.7376733e-04
   5.7368985e-04
   5.7361237e-04
   5.7353491e-04
   5.7345747e-04
   5.7338003e-04
   5.7330261e-04
   5.7322520e-04
   5.7314781e-04
   5.7307043e-04
   5.7299306e-04
   5.7291570e-04
   5.7283836e-04
   5.7276103e-04
   5.7268371e-04
   5.7260640e-04
   5.7252911e-04
   5.7245183e-04
   5.7237457e-04
   5.7229731e-04
   5.7222007e-04
   5.7214285e-04
   5.7206563e-04
   5.7198843e-04
   5.7191124e-04
   5.7183407e-04
   5.7175691e-04
   5.7167976e-04
   5.7160262e-04
   5.7152550e-04
   5.7144839e-04
   5.7137129e-04
   5.7129420e-04
   5.7121713e-04
   5.7114007e-04
   5.7106303e-04
   5.7098599e-04
   5.7090897e-04
   5.7083197e-04
   5.7075497e-04
   5.7067799e-04
   5.7060102e-04
   5.7052406e-04
   5.7044712e-04
   5.7037019e-04
   5.7029327e-04
   5.7021637e-04
   5.7013948e-04
   5.7006260e-04
   5.6998573e-04
   5.6990888e-04
   5.6983204e-04
   5.6975521e-04
   5.6967840e-04
   5.6960160e-04
   5.6952481e-04
   5.6944803e-04
   5.6937127e-04
   5.6929452e-04
   5.6921778e-04
   5.6914105e-04
   5.6906434e-04
   5.6898764e-04
   5.6891096e-04
   5.6883428e-04
   5.6875762e-04
   5.6868098e-04
   5.6860434e-04
   5.6852772e-04
   5.6845111e-04
   5.6837451e-04
   5.6829793e-04
   5.6822136e-04
   5.6814480e-04
   5.6806825e-04
   5.6799172e-04
   5.6791520e-04
   5.6783869e-04
   5.6776220e-04
   5.6768572e-04
   5.6760925e-04
   5.6753279e-04
   5.6745635e-04
   5.6737992e-04
   5.6730350e-04
   5.6722709e-04
   5.6715070e-04
   5.6707432e-04
   5.6699796e-04
   5.6692160e-04
   5.6684526e-04
   5.6676893e-04
   5.6669261e-04
   5.6661631e-04
   5.6654002e-04
   5.6646374e-04
   5.6638748e-04
   5.6631123e-04
   5.6623499e-04
   5.6615876e-04
   5.6608254e-04
   5.6600634e-04
   5.6593015e-04
   5.6585398e-04
   5.6577782e-04
   5.6570166e-04
   5.6562553e-04
   5.6554940e-04
   5.6547329e-04
   5.6539719e-04
   5.6532110e-04
   5.6524503e-04
   5.6516896e-04
   5.6509292e-04
   5.6501688e-04
   5.6494085e-04
   5.6486484e-04
   5.6478884e-04
   5.6471286e-04
   5.6463689e-04
   5.6456093e-04
   5.6448498e-04
   5.6440904e-04
   5.6433312e-04
   5.6425721e-04
   5.6418131e-04
   5.6410543e-04
   5.6402955e-04
   5.6395370e-04
   5.6387785e-04
   5.6380201e-04
   5.6372619e-04
   5.6365038e-04
   5.6357459e-04
   5.6349880e-04
   5.6342303e-04
   5.6334727e-04
   5.6327153e-04
   5.6319579e-04
   5.6312007e-04
   5.6304437e-04
   5.6296867e-04
   5.6289299e-04
   5.6281732e-04
   5.6274166e-04
   5.6266601e-04
   5.6259038e-04
   5.6251476e-04
   5.6243915e-04
   5.6236356e-04
   5.6228798e-04
   5.6221241e-04
   5.6213685e-04
   5.6206130e-04
   5.6198577e-04
   5.6191025e-04
   5.6183475e-04
   5.6175925e-04
   5.6168377e-04
   5.6160830e-04
   5.6153284e-04
   5.6145740e-04
   5.6138197e-04
   5.6130655e-04
   5.6123114e-04
   5.6115575e-04
   5.6108037e-04
   5.6100500e-04
   5.6092964e-04
   5.6085430e-04
   5.6077896e-04
   5.6070365e-04
   5.6062834e-04
   5.6055305e-04
   5.6047776e-04
   5.6040249e-04
   5.6032724e-04
   5.6025199e-04
   5.6017676e-04
   5.6010154e-04
   5.6002634e-04
   5.5995114e-04
   5.5987596e-04
   5.5980079e-04
   5.5972564e-04
   5.5965049e-04
   5.5957536e-04
   5.5950024e-04
   5.5942513e-04
   5.5935004e-04
   5.5927496e-04
   5.5919989e-04
   5.5912483e-04
   5.5904979e-04
   5.5897476e-04
   5.5889974e-04
   5.5882473e-04
   5.5874973e-04
   5.5867475e-04
   5.5859978e-04
   5.5852482e-04
   5.5844988e-04
   5.5837495e-04
   5.5830003e-04
   5.5822512e-04
   5.5815022e-04
   5.5807534e-04
   5.5800047e-04
   5.5792561e-04
   5.5785077e-04
   5.5777593e-04
   5.5770111e-04
   5.5762631e-04
   5.5755151e-04
   5.5747673e-04
   5.5740195e-04
   5.5732720e-04
   5.5725245e-04
   5.5717772e-04
   5.5710299e-04
   5.5702828e-04
   5.5695359e-04
   5.5687890e-04
   5.5680423e-04
   5.5672957e-04
   5.5665492e-04
   5.5658029e-04
   5.5650567e-04
   5.5643106e-04
   5.5635646e-04
   5.5628187e-04
   5.5620730e-04
   5.5613274e-04
   5.5605819e-04
   5.5598365e-04
   5.5590913e-04
   5.5583462e-04
   5.5576012e-04
   5.5568563e-04
   5.5561116e-04
   5.5553669e-04
   5.5546224e-04
   5.5538781e-04
   5.5531338e-04
   5.5523897e-04
   5.5516457e-04
   5.5509018e-04
   5.5501580e-04
   5.5494144e-04
   5.5486709e-04
   5.5479275e-04
   5.5471842e-04
   5.5464411e-04
   5.5456980e-04
   5.5449551e-04
   5.5442124e-04
   5.5434697e-04
   5.5427272e-04
   5.5419848e-04
   5.5412425e-04
   5.5405003e-04
   5.5397583e-04
   5.5390164e-04
   5.5382746e-04
   5.5375329e-04
   5.5367913e-04
   5.5360499e-04
   5.5353086e-04
   5.5345674e-04
   5.5338264e-04
   5.5330854e-04
   5.5323446e-04
   5.5316039e-04
   5.5308634e-04
   5.5301229e-04
   5.5293826e-04
   5.5286424e-04
   5.5279023e-04
   5.5271623e-04
   5.5264225e-04
   5.5256828e-04
   5.5249432e-04
   5.5242037e-04
   5.5234644e-04
   5.5227251e-04
   5.5219860e-04
   5.5212471e-04
   5.5205082e-04
   5.5197695e-04
   5.5190308e-04
   5.5182923e-04
   5.5175540e-04
   5.5168157e-04
   5.5160776e-04
   5.5153396e-04
   5.5146017e-04
   5.5138639e-04
   5.5131263e-04
   5.5123888e-04
   5.5116514e-04
   5.5109141e-04
   5.5101769e-04
   5.5094399e-04
   5.5087030e-04
   5.5079662e-04
   5.5072295e-04
   5.5064930e-04
   5.5057566e-04
   5.5050203e-04
   5.5042841e-04
   5.5035480e-04
   5.5028121e-04
   5.5020762e-04
   5.5013405e-04
   5.5006050e-04
   5.4998695e-04
   5.4991342e-04
   5.4983990e-04
   5.4976639e-04
   5.4969289e-04
   5.4961941e-04
   5.4954593e-04
   5.4947247e-04
   5.4939902e-04
   5.4932559e-04
   5.4925216e-04
   5.4917875e-04
   5.4910535e-04
   5.4903196e-04
   5.4895858e-04
   5.4888522e-04
   5.4881187e-04
   5.4873853e-04
   5.4866520e-04
   5.4859189e-04
   5.4851858e-04
   5.4844529e-04
   5.4837201e-04
   5.4829874e-04
   5.4822549e-04
   5.4815224e-04
   5.4807901e-04
   5.4800579e-04
   5.4793259e-04
   5.4785939e-04
   5.4778621e-04
   5.4771304e-04
   5.4763988e-04
   5.4756673e-04
   5.4749360e-04
   5.4742047e-04
   5.4734736e-04
   5.4727426e-04
   5.4720118e-04
   5.4712810e-04
   5.4705504e-04
   5.4698199e-04
   5.4690895e-04
   5.4683592e-04
   5.4676291e-04
   5.4668991e-04
   5.4661691e-04
   5.4654394e-04
   5.4647097e-04
   5.4639801e-04
   5.4632507e-04
   5.4625214e-04
   5.4617922e-04
   5.4610632e-04
   5.4603342e-04
   5.4596054e-04
   5.4588767e-04
   5.4581481e-04
   5.4574196e-04
   5.4566913e-04
   5.4559630e-04
   5.4552349e-04
   5.4545069e-04
   5.4537791e-04
   5.4530513e-04
   5.4523237e-04
   5.4515962e-04
   5.4508688e-04
   5.4501415e-04
   5.4494144e-04
   5.4486873e-04
   5.4479604e-04
   5.4472336e-04
   5.4465069e-04
   5.4457804e-04
   5.4450539e-04
   5.4443276e-04
   5.4436014e-04
   5.4428753e-04
   5.4421494e-04
   5.4414235e-04
   5.4406978e-04
   5.4399722e-04
   5.4392467e-04
   5.4385214e-04
   5.4377961e-04
   5.4370710e-04
   5.4363460e-04
   5.4356211e-04
   5.4348963e-04
   5.4341717e-04
   5.4334471e-04
   5.4327227e-04
   5.4319984e-04
   5.4312743e-04
   5.4305502e-04
   5.4298263e-04
   5.4291024e-04
   5.4283787e-04
   5.4276552e-04
   5.4269317e-04
   5.4262083e-04
   5.4254851e-04
   5.4247620e-04
   5.4240390e-04
   5.4233161e-04
   5.4225934e-04
   5.4218708e-04
   5.4211482e-04
   5.4204258e-04
   5.4197036e-04
   5.4189814e-04
   5.4182594e-04
   5.4175374e-04
   5.4168156e-04
   5.4160940e-04
   5.4153724e-04
   5.4146509e-04
   5.4139296e-04
   5.4132084e-04
   5.4124873e-04
   5.4117663e-04
   5.4110454e-04
   5.4103247e-04
   5.4096041e-04
   5.4088836e-04
   5.4081632e-04
   5.4074429e-04
   5.4067228e-04
   5.4060027e-04
   5.4052828e-04
   5.4045630e-04
   5.4038433e-04
   5.4031238e-04
   5.4024043e-04
   5.4016850e-04
   5.4009658e-04
   5.4002467e-04
   5.3995277e-04
   5.3988089e-04
   5.3980901e-04
   5.3973715e-04
   5.3966530e-04
   5.3959346e-04
   5.3952163e-04
   5.3944982e-04
   5.3937802e-04
   5.3930622e-04
   5.3923444e-04
   5.3916268e-04
   5.3909092e-04
   5.3901918e-04
   5.3894744e-04
   5.3887572e-04
   5.3880401e-04
   5.3873231e-04
   5.3866063e-04
   5.3858895e-04
   5.3851729e-04
   5.3844564e-04
   5.3837400e-04
   5.3830237e-04
   5.3823076e-04
   5.3815915e-04
   5.3808756e-04
   5.3801598e-04
   5.3794441e-04
   5.3787285e-04
   5.3780131e-04
   5.3772977e-04
   5.3765825e-04
   5.3758674e-04
   5.3751524e-04
   5.3744375e-04
   5.3737228e-04
   5.3730082e-04
   5.3722936e-04
   5.3715792e-04
   5.3708649e-04
   5.3701508e-04
   5.3694367e-04
   5.3687228e-04
   5.3680090e-04
   5.3672952e-04
   5.3665817e-04
   5.3658682e-04
   5.3651548e-04
   5.3644416e-04
   5.3637285e-04
   5.3630155e-04
   5.3623026e-04
   5.3615898e-04
   5.3608771e-04
   5.3601646e-04
   5.3594522e-04
   5.3587399e-04
   5.3580277e-04
   5.3573156e-04
   5.3566036e-04
   5.3558918e-04
   5.3551801e-04
   5.3544684e-04
   5.3537569e-04
   5.3530456e-04
   5.3523343e-04
   5.3516232e-04
   5.3509121e-04
   5.3502012e-04
   5.3494904e-04
   5.3487797e-04
   5.3480692e-04
   5.3473587e-04
   5.3466484e-04
   5.3459381e-04
   5.3452280e-04
   5.3445180e-04
   5.3438082e-04
   5.3430984e-04
   5.3423888e-04
   5.3416792e-04
   5.3409698e-04
   5.3402605e-04
   5.3395514e-04
   5.3388423e-04
   5.3381333e-04
   5.3374245e-04
   5.3367158e-04
   5.3360072e-04
   5.3352987e-04
   5.3345903e-04
   5.3338821e-04
   5.3331739e-04
   5.3324659e-04
   5.3317580e-04
   5.3310502e-04
   5.3303425e-04
   5.3296350e-04
   5.3289275e-04
   5.3282202e-04
   5.3275130e-04
   5.3268058e-04
   5.3260989e-04
   5.3253920e-04
   5.3246852e-04
   5.3239786e-04
   5.3232721e-04
   5.3225656e-04
   5.3218593e-04
   5.3211532e-04
   5.3204471e-04
   5.3197411e-04
   5.3190353e-04
   5.3183296e-04
   5.3176240e-04
   5.3169185e-04
   5.3162131e-04
   5.3155078e-04
   5.3148027e-04
   5.3140976e-04
   5.3133927e-04
   5.3126879e-04
   5.3119832e-04
   5.3112786e-04
   5.3105742e-04
   5.3098698e-04
   5.3091656e-04
   5.3084615e-04
   5.3077575e-04
   5.3070536e-04
   5.3063498e-04
   5.3056461e-04
   5.3049426e-04
   5.3042391e-04
   5.3035358e-04
   5.3028326e-04
   5.3021295e-04
   5.3014265e-04
   5.3007237e-04
   5.3000209e-04
   5.2993183e-04
   5.2986158e-04
   5.2979134e-04
   5.2972111e-04
   5.2965089e-04
   5.2958068e-04
   5.2951049e-04
   5.2944031e-04
   5.2937013e-04
   5.2929997e-04
   5.2922982e-04
   5.2915969e-04
   5.2908956e-04
   5.2901944e-04
   5.2894934e-04
   5.2887925e-04
   5.2880917e-04
   5.2873910e-04
   5.2866904e-04
   5.2859899e-04
   5.2852896e-04
   5.2845893e-04
   5.2838892e-04
   5.2831892e-04
   5.2824893e-04
   5.2817895e-04
   5.2810898e-04
   5.2803902e-04
   5.2796908e-04
   5.2789915e-04
   5.2782922e-04
   5.2775931e-04
   5.2768941e-04
   5.2761953e-04
   5.2754965e-04
   5.2747978e-04
   5.2740993e-04
   5.2734009e-04
   5.2727026e-04
   5.2720044e-04
   5.2713063e-04
   5.2706083e-04
   5.2699104e-04
   5.2692127e-04
   5.2685150e-04
   5.2678175e-04
   5.2671201e-04
   5.2664228e-04
   5.2657256e-04
   5.2650286e-04
   5.2643316e-04
   5.2636348e-04
   5.2629380e-04
   5.2622414e-04
   5.2615449e-04
   5.2608485e-04
   5.2601522e-04
   5.2594561e-04
   5.2587600e-04
   5.2580641e-04
   5.2573682e-04
   5.2566725e-04
   5.2559769e-04
   5.2552814e-04
   5.2545861e-04
   5.2538908e-04
   5.2531956e-04
   5.2525006e-04
   5.2518057e-04
   5.2511108e-04
   5.2504161e-04
   5.2497216e-04
   5.2490271e-04
   5.2483327e-04
   5.2476385e-04
   5.2469443e-04
   5.2462503e-04
   5.2455564e-04
   5.2448626e-04
   5.2441689e-04
   5.2434753e-04
   5.2427818e-04
   5.2420885e-04
   5.2413952e-04
   5.2407021e-04
   5.2400091e-04
   5.2393162e-04
   5.2386234e-04
   5.2379307e-04
   5.2372381e-04
   5.2365457e-04
   5.2358533e-04
   5.2351611e-04
   5.2344689e-04
   5.2337769e-04
   5.2330850e-04
   5.2323932e-04
   5.2317016e-04
   5.2310100e-04
   5.2303186e-04
   5.2296272e-04
   5.2289360e-04
   5.2282449e-04
   5.2275539e-04
   5.2268630e-04
   5.2261722e-04
   5.2254815e-04
   5.2247910e-04
   5.2241005e-04
   5.2234102e-04
   5.2227199e-04
   5.2220298e-04
   5.2213398e-04
   5.2206499e-04
   5.2199602e-04
   5.2192705e-04
   5.2185809e-04
   5.2178915e-04
   5.2172022e-04
   5.2165129e-04
   5.2158238e-04
   5.2151348e-04
   5.2144459e-04
   5.2137572e-04
   5.2130685e-04
   5.2123799e-04
   5.2116915e-04
   5.2110032e-04
   5.2103149e-04
   5.2096268e-04
   5.2089388e-04
   5.2082510e-04
   5.2075632e-04
   5.2068755e-04
   5.2061880e-04
   5.2055005e-04
   5.2048132e-04
   5.2041260e-04
   5.2034388e-04
   5.2027518e-04
   5.2020649e-04
   5.2013782e-04
   5.2006915e-04
   5.2000049e-04
   5.1993185e-04
   5.1986322e-04
   5.1979459e-04
   5.1972598e-04
   5.1965738e-04
   5.1958879e-04
   5.1952021e-04
   5.1945165e-04
   5.1938309e-04
   5.1931454e-04
   5.1924601e-04
   5.1917749e-04
   5.1910898e-04
   5.1904047e-04
   5.1897198e-04
   5.1890351e-04
   5.1883504e-04
   5.1876658e-04
   5.1869814e-04
   5.1862970e-04
   5.1856128e-04
   5.1849286e-04
   5.1842446e-04
   5.1835607e-04
   5.1828769e-04
   5.1821932e-04
   5.1815097e-04
   5.1808262e-04
   5.1801428e-04
   5.1794596e-04
   5.1787764e-04
   5.1780934e-04
   5.1774105e-04
   5.1767277e-04
   5.1760450e-04
   5.1753624e-04
   5.1746799e-04
   5.1739976e-04
   5.1733153e-04
   5.1726332e-04
   5.1719511e-04
   5.1712692e-04
   5.1705874e-04
   5.1699057e-04
   5.1692241e-04
   5.1685426e-04
   5.1678612e-04
   5.1671799e-04
   5.1664988e-04
   5.1658177e-04
   5.1651368e-04
   5.1644559e-04
   5.1637752e-04
   5.1630946e-04
   5.1624141e-04
   5.1617337e-04
   5.1610534e-04
   5.1603732e-04
   5.1596932e-04
   5.1590132e-04
   5.1583334e-04
   5.1576536e-04
   5.1569740e-04
   5.1562945e-04
   5.1556151e-04
   5.1549358e-04
   5.1542566e-04
   5.1535775e-04
   5.1528985e-04
   5.1522197e-04
   5.1515409e-04
   5.1508623e-04
   5.1501837e-04
   5.1495053e-04
   5.1488270e-04
   5.1481488e-04
   5.1474707e-04
   5.1467927e-04
   5.1461148e-04
   5.1454370e-04
   5.1447593e-04
   5.1440818e-04
   5.1434043e-04
   5.1427270e-04
   5.1420498e-04
   5.1413726e-04
   5.1406956e-04
   5.1400187e-04
   5.1393419e-04
   5.1386652e-04
   5.1379887e-04
   5.1373122e-04
   5.1366358e-04
   5.1359596e-04
   5.1352834e-04
   5.1346074e-04
   5.1339315e-04
   5.1332557e-04
   5.1325799e-04
   5.1319043e-04
   5.1312288e-04
   5.1305535e-04
   5.1298782e-04
   5.1292030e-04
   5.1285280e-04
   5.1278530e-04
   5.1271782e-04
   5.1265034e-04
   5.1258288e-04
   5.1251543e-04
   5.1244799e-04
   5.1238056e-04
   5.1231314e-04
   5.1224573e-04
   5.1217833e-04
   5.1211094e-04
   5.1204357e-04
   5.1197620e-04
   5.1190885e-04
   5.1184150e-04
   5.1177417e-04
   5.1170685e-04
   5.1163954e-04
   5.1157224e-04
   5.1150495e-04
   5.1143767e-04
   5.1137040e-04
   5.1130314e-04
   5.1123589e-04
   5.1116866e-04
   5.1110143e-04
   5.1103422e-04
   5.1096701e-04
   5.1089982e-04
   5.1083264e-04
   5.1076547e-04
   5.1069831e-04
   5.1063116e-04
   5.1056402e-04
   5.1049689e-04
   5.1042977e-04
   5.1036266e-04
   5.1029557e-04
   5.1022848e-04
   5.1016141e-04
   5.1009434e-04
   5.1002729e-04
   5.0996025e-04
   5.0989322e-04
   5.0982620e-04
   5.0975918e-04
   5.0969219e-04
   5.0962520e-04
   5.0955822e-04
   5.0949125e-04
   5.0942429e-04
   5.0935735e-04
   5.0929041e-04
   5.0922349e-04
   5.0915657e-04
   5.0908967e-04
   5.0902278e-04
   5.0895590e-04
   5.0888903e-04
   5.0882216e-04
   5.0875532e-04
   5.0868848e-04
   5.0862165e-04
   5.0855483e-04
   5.0848802e-04
   5.0842123e-04
   5.0835444e-04
   5.0828767e-04
   5.0822090e-04
   5.0815415e-04
   5.0808741e-04
   5.0802067e-04
   5.0795395e-04
   5.0788724e-04
   5.0782054e-04
   5.0775385e-04
   5.0768717e-04
   5.0762050e-04
   5.0755385e-04
   5.0748720e-04
   5.0742056e-04
   5.0735394e-04
   5.0728732e-04
   5.0722072e-04
   5.0715412e-04
   5.0708754e-04
   5.0702097e-04
   5.0695441e-04
   5.0688785e-04
   5.0682131e-04
   5.0675478e-04
   5.0668826e-04
   5.0662176e-04
   5.0655526e-04
   5.0648877e-04
   5.0642229e-04
   5.0635583e-04
   5.0628937e-04
   5.0622293e-04
   5.0615649e-04
   5.0609007e-04
   5.0602365e-04
   5.0595725e-04
   5.0589086e-04
   5.0582448e-04
   5.0575811e-04
   5.0569175e-04
   5.0562540e-04
   5.0555906e-04
   5.0549273e-04
   5.0542641e-04
   5.0536010e-04
   5.0529381e-04
   5.0522752e-04
   5.0516125e-04
   5.0509498e-04
   5.0502873e-04
   5.0496248e-04
   5.0489625e-04
   5.0483003e-04
   5.0476381e-04
   5.0469761e-04
   5.0463142e-04
   5.0456524e-04
   5.0449907e-04
   5.0443291e-04
   5.0436676e-04
   5.0430062e-04
   5.0423449e-04
   5.0416838e-04
   5.0410227e-04
   5.0403617e-04
   5.0397009e-04
   5.0390401e-04
   5.0383795e-04
   5.0377189e-04
   5.0370585e-04
   5.0363982e-04
   5.0357379e-04
   5.0350778e-04
   5.0344178e-04
   5.0337579e-04
   5.0330981e-04
   5.0324384e-04
   5.0317788e-04
   5.0311193e-04
   5.0304599e-04
   5.0298006e-04
   5.0291415e-04
   5.0284824e-04
   5.0278234e-04
   5.0271646e-04
   5.0265058e-04
   5.0258472e-04
   5.0251886e-04
   5.0245302e-04
   5.0238718e-04
   5.0232136e-04
   5.0225555e-04
   5.0218975e-04
   5.0212395e-04
   5.0205817e-04
   5.0199240e-04
   5.0192664e-04
   5.0186089e-04
   5.0179515e-04
   5.0172942e-04
   5.0166370e-04
   5.0159800e-04
   5.0153230e-04
   5.0146661e-04
   5.0140093e-04
   5.0133527e-04
   5.0126961e-04
   5.0120397e-04
   5.0113833e-04
   5.0107271e-04
   5.0100709e-04
   5.0094149e-04
   5.0087590e-04
   5.0081031e-04
   5.0074474e-04
   5.0067918e-04
   5.0061363e-04
   5.0054809e-04
   5.0048256e-04
   5.0041704e-04
   5.0035153e-04
   5.0028603e-04
   5.0022054e-04
   5.0015506e-04
   5.0008959e-04
   5.0002413e-04
   4.9995868e-04
   4.9989325e-04
   4.9982782e-04
   4.9976240e-04
   4.9969700e-04
   4.9963160e-04
   4.9956622e-04
   4.9950084e-04
   4.9943548e-04
   4.9937013e-04
   4.9930478e-04
   4.9923945e-04
   4.9917413e-04
   4.9910881e-04
   4.9904351e-04
   4.9897822e-04
   4.9891294e-04
   4.9884767e-04
   4.9878241e-04
   4.9871716e-04
   4.9865192e-04
   4.9858669e-04
   4.9852147e-04
   4.9845626e-04
   4.9839106e-04
   4.9832587e-04
   4.9826069e-04
   4.9819553e-04
   4.9813037e-04
   4.9806522e-04
   4.9800009e-04
   4.9793496e-04
   4.9786984e-04
   4.9780474e-04
   4.9773964e-04
   4.9767456e-04
   4.9760948e-04
   4.9754442e-04
   4.9747936e-04
   4.9741432e-04
   4.9734929e-04
   4.9728426e-04
   4.9721925e-04
   4.9715425e-04
   4.9708926e-04
   4.9702428e-04
   4.9695930e-04
   4.9689434e-04
   4.9682939e-04
   4.9676445e-04
   4.9669952e-04
   4.9663460e-04
   4.9656969e-04
   4.9650479e-04
   4.9643990e-04
   4.9637502e-04
   4.9631016e-04
   4.9624530e-04
   4.9618045e-04
   4.9611561e-04
   4.9605078e-04
   4.9598597e-04
   4.9592116e-04
   4.9585636e-04
   4.9579158e-04
   4.9572680e-04
   4.9566203e-04
   4.9559728e-04
   4.9553253e-04
   4.9546780e-04
   4.9540307e-04
   4.9533836e-04
   4.9527365e-04
   4.9520896e-04
   4.9514428e-04
   4.9507960e-04
   4.9501494e-04
   4.9495029e-04
   4.9488564e-04
   4.9482101e-04
   4.9475639e-04
   4.9469177e-04
   4.9462717e-04
   4.9456258e-04
   4.9449800e-04
   4.9443343e-04
   4.9436887e-04
   4.9430431e-04
   4.9423977e-04
   4.9417524e-04
   4.9411072e-04
   4.9404621e-04
   4.9398171e-04
   4.9391722e-04
   4.9385274e-04
   4.9378827e-04
   4.9372381e-04
   4.9365937e-04
   4.9359493e-04
   4.9353050e-04
   4.9346608e-04
   4.9340167e-04
   4.9333727e-04
   4.9327289e-04
   4.9320851e-04
   4.9314414e-04
   4.9307978e-04
   4.9301544e-04
   4.9295110e-04
   4.9288677e-04
   4.9282245e-04
   4.9275815e-04
   4.9269385e-04
   4.9262957e-04
   4.9256529e-04
   4.9250102e-04
   4.9243677e-04
   4.9237252e-04
   4.9230829e-04
   4.9224406e-04
   4.9217985e-04
   4.9211564e-04
   4.9205145e-04
   4.9198726e-04
   4.9192309e-04
   4.9185892e-04
   4.9179477e-04
   4.9173062e-04
   4.9166649e-04
   4.9160236e-04
   4.9153825e-04
   4.9147415e-04
   4.9141005e-04
   4.9134597e-04
   4.9128190e-04
   4.9121783e-04
   4.9115378e-04
   4.9108974e-04
   4.9102570e-04
   4.9096168e-04
   4.9089767e-04
   4.9083366e-04
   4.9076967e-04
   4.9070569e-04
   4.9064172e-04
   4.9057775e-04
   4.9051380e-04
   4.9044986e-04
   4.9038593e-04
   4.9032201e-04
   4.9025809e-04
   4.9019419e-04
   4.9013030e-04
   4.9006642e-04
   4.9000255e-04
   4.8993869e-04
   4.8987483e-04
   4.8981099e-04
   4.8974716e-04
   4.8968334e-04
   4.8961953e-04
   4.8955573e-04
   4.8949194e-04
   4.8942816e-04
   4.8936438e-04
   4.8930062e-04
   4.8923687e-04
   4.8917313e-04
   4.8910940e-04
   4.8904568e-04
   4.8898197e-04
   4.8891827e-04
   4.8885458e-04
   4.8879090e-04
   4.8872723e-04
   4.8866357e-04
   4.8859992e-04
   4.8853627e-04
   4.8847264e-04
   4.8840902e-04
   4.8834541e-04
   4.8828181e-04
   4.8821822e-04
   4.8815464e-04
   4.8809107e-04
   4.8802751e-04
   4.8796396e-04
   4.8790042e-04
   4.8783689e-04
   4.8777337e-04
   4.8770986e-04
   4.8764636e-04
   4.8758287e-04
   4.8751939e-04
   4.8745592e-04
   4.8739246e-04
   4.8732901e-04
   4.8726557e-04
   4.8720213e-04
   4.8713871e-04
   4.8707530e-04
   4.8701190e-04
   4.8694851e-04
   4.8688513e-04
   4.8682176e-04
   4.8675840e-04
   4.8669505e-04
   4.8663171e-04
   4.8656838e-04
   4.8650506e-04
   4.8644175e-04
   4.8637845e-04
   4.8631515e-04
   4.8625187e-04
   4.8618860e-04
   4.8612534e-04
   4.8606209e-04
   4.8599885e-04
   4.8593562e-04
   4.8587240e-04
   4.8580918e-04
   4.8574598e-04
   4.8568279e-04
   4.8561961e-04
   4.8555644e-04
   4.8549328e-04
   4.8543012e-04
   4.8536698e-04
   4.8530385e-04
   4.8524073e-04
   4.8517761e-04
   4.8511451e-04
   4.8505142e-04
   4.8498834e-04
   4.8492527e-04
   4.8486220e-04
   4.8479915e-04
   4.8473611e-04
   4.8467307e-04
   4.8461005e-04
   4.8454704e-04
   4.8448403e-04
   4.8442104e-04
   4.8435806e-04
   4.8429508e-04
   4.8423212e-04
   4.8416917e-04
   4.8410622e-04
   4.8404329e-04
   4.8398036e-04
   4.8391745e-04
   4.8385454e-04
   4.8379165e-04
   4.8372877e-04
   4.8366589e-04
   4.8360303e-04
   4.8354017e-04
   4.8347732e-04
   4.8341449e-04
   4.8335166e-04
   4.8328885e-04
   4.8322604e-04
   4.8316325e-04
   4.8310046e-04
   4.8303768e-04
   4.8297492e-04
   4.8291216e-04
   4.8284941e-04
   4.8278668e-04
   4.8272395e-04
   4.8266123e-04
   4.8259852e-04
   4.8253583e-04
   4.8247314e-04
   4.8241046e-04
   4.8234779e-04
   4.8228513e-04
   4.8222249e-04
   4.8215985e-04
   4.8209722e-04
   4.8203460e-04
   4.8197199e-04
   4.8190939e-04
   4.8184680e-04
   4.8178422e-04
   4.8172165e-04
   4.8165909e-04
   4.8159654e-04
   4.8153400e-04
   4.8147147e-04
   4.8140895e-04
   4.8134644e-04
   4.8128393e-04
   4.8122144e-04
   4.8115896e-04
   4.8109649e-04
   4.8103403e-04
   4.8097157e-04
   4.8090913e-04
   4.8084670e-04
   4.8078428e-04
   4.8072186e-04
   4.8065946e-04
   4.8059706e-04
   4.8053468e-04
   4.8047231e-04
   4.8040994e-04
   4.8034759e-04
   4.8028524e-04
   4.8022291e-04
   4.8016058e-04
   4.8009826e-04
   4.8003596e-04
   4.7997366e-04
   4.7991138e-04
   4.7984910e-04
   4.7978683e-04
   4.7972457e-04
   4.7966233e-04
   4.7960009e-04
   4.7953786e-04
   4.7947564e-04
   4.7941343e-04
   4.7935123e-04
   4.7928904e-04
   4.7922686e-04
   4.7916470e-04
   4.7910253e-04
   4.7904038e-04
   4.7897824e-04
   4.7891611e-04
   4.7885399e-04
   4.7879188e-04
   4.7872978e-04
   4.7866769e-04
   4.7860560e-04
   4.7854353e-04
   4.7848147e-04
   4.7841941e-04
   4.7835737e-04
   4.7829534e-04
   4.7823331e-04
   4.7817130e-04
   4.7810929e-04
   4.7804730e-04
   4.7798531e-04
   4.7792334e-04
   4.7786137e-04
   4.7779941e-04
   4.7773747e-04
   4.7767553e-04
   4.7761360e-04
   4.7755169e-04
   4.7748978e-04
   4.7742788e-04
   4.7736599e-04
   4.7730411e-04
   4.7724224e-04
   4.7718038e-04
   4.7711853e-04
   4.7705669e-04
   4.7699486e-04
   4.7693304e-04
   4.7687123e-04
   4.7680943e-04
   4.7674763e-04
   4.7668585e-04
   4.7662408e-04
   4.7656231e-04
   4.7650056e-04
   4.7643882e-04
   4.7637708e-04
   4.7631536e-04
   4.7625364e-04
   4.7619194e-04
   4.7613024e-04
   4.7606856e-04
   4.7600688e-04
   4.7594521e-04
   4.7588355e-04
   4.7582191e-04
   4.7576027e-04
   4.7569864e-04
   4.7563702e-04
   4.7557541e-04
   4.7551381e-04
   4.7545222e-04
   4.7539064e-04
   4.7532907e-04
   4.7526751e-04
   4.7520596e-04
   4.7514441e-04
   4.7508288e-04
   4.7502136e-04
   4.7495985e-04
   4.7489834e-04
   4.7483685e-04
   4.7477536e-04
   4.7471389e-04
   4.7465242e-04
   4.7459097e-04
   4.7452952e-04
   4.7446808e-04
   4.7440666e-04
   4.7434524e-04
   4.7428383e-04
   4.7422243e-04
   4.7416104e-04
   4.7409966e-04
   4.7403829e-04
   4.7397693e-04
   4.7391558e-04
   4.7385424e-04
   4.7379291e-04
   4.7373159e-04
   4.7367028e-04
   4.7360897e-04
   4.7354768e-04
   4.7348640e-04
   4.7342512e-04
   4.7336386e-04
   4.7330260e-04
   4.7324136e-04
   4.7318012e-04
   4.7311889e-04
   4.7305768e-04
   4.7299647e-04
   4.7293527e-04
   4.7287408e-04
   4.7281290e-04
   4.7275173e-04
   4.7269057e-04
   4.7262942e-04
   4.7256828e-04
   4.7250715e-04
   4.7244603e-04
   4.7238491e-04
   4.7232381e-04
   4.7226272e-04
   4.7220163e-04
   4.7214056e-04
   4.7207950e-04
   4.7201844e-04
   4.7195739e-04
   4.7189636e-04
   4.7183533e-04
   4.7177431e-04
   4.7171330e-04
   4.7165231e-04
   4.7159132e-04
   4.7153034e-04
   4.7146937e-04
   4.7140841e-04
   4.7134746e-04
   4.7128651e-04
   4.7122558e-04
   4.7116466e-04
   4.7110375e-04
   4.7104284e-04
   4.7098195e-04
   4.7092106e-04
   4.7086019e-04
   4.7079932e-04
   4.7073846e-04
   4.7067762e-04
   4.7061678e-04
   4.7055595e-04
   4.7049513e-04
   4.7043432e-04
   4.7037352e-04
   4.7031273e-04
   4.7025195e-04
   4.7019118e-04
   4.7013042e-04
   4.7006967e-04
   4.7000892e-04
   4.6994819e-04
   4.6988746e-04
   4.6982675e-04
   4.6976604e-04
   4.6970535e-04
   4.6964466e-04
   4.6958398e-04
   4.6952332e-04
   4.6946266e-04
   4.6940201e-04
   4.6934137e-04
   4.6928074e-04
   4.6922012e-04
   4.6915951e-04
   4.6909890e-04
   4.6903831e-04
   4.6897773e-04
   4.6891716e-04
   4.6885659e-04
   4.6879604e-04
   4.6873549e-04
   4.6867495e-04
   4.6861443e-04
   4.6855391e-04
   4.6849340e-04
   4.6843290e-04
   4.6837241e-04
   4.6831193e-04
   4.6825146e-04
   4.6819100e-04
   4.6813055e-04
   4.6807011e-04
   4.6800967e-04
   4.6794925e-04
   4.6788884e-04
   4.6782843e-04
   4.6776804e-04
   4.6770765e-04
   4.6764727e-04
   4.6758691e-04
   4.6752655e-04
   4.6746620e-04
   4.6740586e-04
   4.6734553e-04
   4.6728521e-04
   4.6722490e-04
   4.6716459e-04
   4.6710430e-04
   4.6704402e-04
   4.6698374e-04
   4.6692348e-04
   4.6686322e-04
   4.6680298e-04
   4.6674274e-04
   4.6668251e-04
   4.6662230e-04
   4.6656209e-04
   4.6650189e-04
   4.6644170e-04
   4.6638152e-04
   4.6632134e-04
   4.6626118e-04
   4.6620103e-04
   4.6614089e-04
   4.6608075e-04
   4.6602063e-04
   4.6596051e-04
   4.6590040e-04
   4.6584031e-04
   4.6578022e-04
   4.6572014e-04
   4.6566007e-04
   4.6560001e-04
   4.6553996e-04
   4.6547992e-04
   4.6541989e-04
   4.6535987e-04
   4.6529985e-04
   4.6523985e-04
   4.6517985e-04
   4.6511987e-04
   4.6505989e-04
   4.6499992e-04
   4.6493997e-04
   4.6488002e-04
   4.6482008e-04
   4.6476015e-04
   4.6470023e-04
   4.6464032e-04
   4.6458041e-04
   4.6452052e-04
   4.6446064e-04
   4.6440076e-04
   4.6434090e-04
   4.6428104e-04
   4.6422119e-04
   4.6416136e-04
   4.6410153e-04
   4.6404171e-04
   4.6398190e-04
   4.6392210e-04
   4.6386231e-04
   4.6380253e-04
   4.6374275e-04
   4.6368299e-04
   4.6362324e-04
   4.6356349e-04
   4.6350376e-04
   4.6344403e-04
   4.6338431e-04
   4.6332460e-04
   4.6326490e-04
   4.6320521e-04
   4.6314553e-04
   4.6308586e-04
   4.6302620e-04
   4.6296655e-04
   4.6290690e-04
   4.6284727e-04
   4.6278764e-04
   4.6272803e-04
   4.6266842e-04
   4.6260882e-04
   4.6254924e-04
   4.6248966e-04
   4.6243009e-04
   4.6237053e-04
   4.6231097e-04
   4.6225143e-04
   4.6219190e-04
   4.6213237e-04
   4.6207286e-04
   4.6201335e-04
   4.6195386e-04
   4.6189437e-04
   4.6183489e-04
   4.6177542e-04
   4.6171596e-04
   4.6165651e-04
   4.6159707e-04
   4.6153764e-04
   4.6147821e-04
   4.6141880e-04
   4.6135940e-04
   4.6130000e-04
   4.6124061e-04
   4.6118124e-04
   4.6112187e-04
   4.6106251e-04
   4.6100316e-04
   4.6094382e-04
   4.6088449e-04
   4.6082516e-04
   4.6076585e-04
   4.6070655e-04
   4.6064725e-04
   4.6058796e-04
   4.6052869e-04
   4.6046942e-04
   4.6041016e-04
   4.6035091e-04
   4.6029167e-04
   4.6023244e-04
   4.6017322e-04
   4.6011401e-04
   4.6005480e-04
   4.5999561e-04
   4.5993642e-04
   4.5987725e-04
   4.5981808e-04
   4.5975892e-04
   4.5969977e-04
   4.5964063e-04
   4.5958150e-04
   4.5952238e-04
   4.5946327e-04
   4.5940416e-04
   4.5934507e-04
   4.5928598e-04
   4.5922691e-04
   4.5916784e-04
   4.5910878e-04
   4.5904973e-04
   4.5899069e-04
   4.5893166e-04
   4.5887264e-04
   4.5881363e-04
   4.5875462e-04
   4.5869563e-04
   4.5863664e-04
   4.5857767e-04
   4.5851870e-04
   4.5845974e-04
   4.5840079e-04
   4.5834185e-04
   4.5828292e-04
   4.5822400e-04
   4.5816509e-04
   4.5810618e-04
   4.5804729e-04
   4.5798840e-04
   4.5792952e-04
   4.5787066e-04
   4.5781180e-04
   4.5775295e-04
   4.5769411e-04
   4.5763528e-04
   4.5757645e-04
   4.5751764e-04
   4.5745884e-04
   4.5740004e-04
   4.5734125e-04
   4.5728248e-04
   4.5722371e-04
   4.5716495e-04
   4.5710620e-04
   4.5704746e-04
   4.5698873e-04
   4.5693000e-04
   4.5687129e-04
   4.5681258e-04
   4.5675389e-04
   4.5669520e-04
   4.5663652e-04
   4.5657786e-04
   4.5651920e-04
   4.5646054e-04
   4.5640190e-04
   4.5634327e-04
   4.5628465e-04
   4.5622603e-04
   4.5616742e-04
   4.5610883e-04
   4.5605024e-04
   4.5599166e-04
   4.5593309e-04
   4.5587453e-04
   4.5581598e-04
   4.5575744e-04
   4.5569890e-04
   4.5564038e-04
   4.5558186e-04
   4.5552335e-04
   4.5546486e-04
   4.5540637e-04
   4.5534789e-04
   4.5528942e-04
   4.5523095e-04
   4.5517250e-04
   4.5511406e-04
   4.5505562e-04
   4.5499719e-04
   4.5493878e-04
   4.5488037e-04
   4.5482197e-04
   4.5476358e-04
   4.5470520e-04
   4.5464683e-04
   4.5458846e-04
   4.5453011e-04
   4.5447176e-04
   4.5441342e-04
   4.5435510e-04
   4.5429678e-04
   4.5423847e-04
   4.5418017e-04
   4.5412188e-04
   4.5406359e-04
   4.5400532e-04
   4.5394705e-04
   4.5388880e-04
   4.5383055e-04
   4.5377231e-04
   4.5371408e-04
   4.5365586e-04
   4.5359765e-04
   4.5353945e-04
   4.5348125e-04
   4.5342307e-04
   4.5336489e-04
   4.5330672e-04
   4.5324857e-04
   4.5319042e-04
   4.5313228e-04
   4.5307415e-04
   4.5301602e-04
   4.5295791e-04
   4.5289980e-04
   4.5284171e-04
   4.5278362e-04
   4.5272554e-04
   4.5266747e-04
   4.5260941e-04
   4.5255136e-04
   4.5249332e-04
   4.5243529e-04
   4.5237726e-04
   4.5231925e-04
   4.5226124e-04
   4.5220324e-04
   4.5214525e-04
   4.5208727e-04
   4.5202930e-04
   4.5197134e-04
   4.5191338e-04
   4.5185544e-04
   4.5179750e-04
   4.5173958e-04
   4.5168166e-04
   4.5162375e-04
   4.5156585e-04
   4.5150796e-04
   4.5145007e-04
   4.5139220e-04
   4.5133433e-04
   4.5127648e-04
   4.5121863e-04
   4.5116079e-04
   4.5110296e-04
   4.5104514e-04
   4.5098733e-04
   4.5092953e-04
   4.5087173e-04
   4.5081395e-04
   4.5075617e-04
   4.5069840e-04
   4.5064064e-04
   4.5058289e-04
   4.5052515e-04
   4.5046742e-04
   4.5040970e-04
   4.5035198e-04
   4.5029428e-04
   4.5023658e-04
   4.5017889e-04
   4.5012121e-04
   4.5006354e-04
   4.5000588e-04
   4.4994822e-04
   4.4989058e-04
   4.4983294e-04
   4.4977532e-04
   4.4971770e-04
   4.4966009e-04
   4.4960249e-04
   4.4954490e-04
   4.4948732e-04
   4.4942974e-04
   4.4937218e-04
   4.4931462e-04
   4.4925707e-04
   4.4919953e-04
   4.4914200e-04
   4.4908448e-04
   4.4902697e-04
   4.4896947e-04
   4.4891197e-04
   4.4885449e-04
   4.4879701e-04
   4.4873954e-04
   4.4868208e-04
   4.4862463e-04
   4.4856719e-04
   4.4850975e-04
   4.4845233e-04
   4.4839491e-04
   4.4833751e-04
   4.4828011e-04
   4.4822272e-04
   4.4816534e-04
   4.4810796e-04
   4.4805060e-04
   4.4799325e-04
   4.4793590e-04
   4.4787856e-04
   4.4782123e-04
   4.4776392e-04
   4.4770660e-04
   4.4764930e-04
   4.4759201e-04
   4.4753472e-04
   4.4747745e-04
   4.4742018e-04
   4.4736292e-04
   4.4730567e-04
   4.4724843e-04
   4.4719120e-04
   4.4713398e-04
   4.4707676e-04
   4.4701955e-04
   4.4696236e-04
   4.4690517e-04
   4.4684799e-04
   4.4679082e-04
   4.4673365e-04
   4.4667650e-04
   4.4661936e-04
   4.4656222e-04
   4.4650509e-04
   4.4644797e-04
   4.4639086e-04
   4.4633376e-04
   4.4627667e-04
   4.4621958e-04
   4.4616251e-04
   4.4610544e-04
   4.4604838e-04
   4.4599133e-04
   4.4593429e-04
   4.4587726e-04
   4.4582024e-04
   4.4576322e-04
   4.4570622e-04
   4.4564922e-04
   4.4559223e-04
   4.4553525e-04
   4.4547828e-04
   4.4542132e-04
   4.4536436e-04
   4.4530742e-04
   4.4525048e-04
   4.4519355e-04
   4.4513663e-04
   4.4507972e-04
   4.4502282e-04
   4.4496593e-04
   4.4490904e-04
   4.4485217e-04
   4.4479530e-04
   4.4473844e-04
   4.4468159e-04
   4.4462475e-04
   4.4456792e-04
   4.4451109e-04
   4.4445428e-04
   4.4439747e-04
   4.4434067e-04
   4.4428388e-04
   4.4422710e-04
   4.4417033e-04
   4.4411357e-04
   4.4405681e-04
   4.4400006e-04
   4.4394333e-04
   4.4388660e-04
   4.4382988e-04
   4.4377317e-04
   4.4371646e-04
   4.4365977e-04
   4.4360308e-04
   4.4354640e-04
   4.4348974e-04
   4.4343307e-04
   4.4337642e-04
   4.4331978e-04
   4.4326315e-04
   4.4320652e-04
   4.4314990e-04
   4.4309329e-04
   4.4303669e-04
   4.4298010e-04
   4.4292352e-04
   4.4286695e-04
   4.4281038e-04
   4.4275382e-04
   4.4269728e-04
   4.4264074e-04
   4.4258420e-04
   4.4252768e-04
   4.4247117e-04
   4.4241466e-04
   4.4235817e-04
   4.4230168e-04
   4.4224520e-04
   4.4218873e-04
   4.4213226e-04
   4.4207581e-04
   4.4201937e-04
   4.4196293e-04
   4.4190650e-04
   4.4185008e-04
   4.4179367e-04
   4.4173727e-04
   4.4168087e-04
   4.4162449e-04
   4.4156811e-04
   4.4151174e-04
   4.4145538e-04
   4.4139903e-04
   4.4134269e-04
   4.4128635e-04
   4.4123003e-04
   4.4117371e-04
   4.4111740e-04
   4.4106110e-04
   4.4100481e-04
   4.4094853e-04
   4.4089225e-04
   4.4083599e-04
   4.4077973e-04
   4.4072348e-04
   4.4066724e-04
   4.4061101e-04
   4.4055479e-04
   4.4049857e-04
   4.4044237e-04
   4.4038617e-04
   4.4032998e-04
   4.4027380e-04
   4.4021763e-04
   4.4016146e-04
   4.4010531e-04
   4.4004916e-04
   4.3999303e-04
   4.3993690e-04
   4.3988078e-04
   4.3982466e-04
   4.3976856e-04
   4.3971246e-04
   4.3965638e-04
   4.3960030e-04
   4.3954423e-04
   4.3948817e-04
   4.3943211e-04
   4.3937607e-04
   4.3932003e-04
   4.3926401e-04
   4.3920799e-04
   4.3915198e-04
   4.3909597e-04
   4.3903998e-04
   4.3898400e-04
   4.3892802e-04
   4.3887205e-04
   4.3881609e-04
   4.3876014e-04
   4.3870420e-04
   4.3864826e-04
   4.3859234e-04
   4.3853642e-04
   4.3848051e-04
   4.3842461e-04
   4.3836872e-04
   4.3831284e-04
   4.3825696e-04
   4.3820109e-04
   4.3814524e-04
   4.3808939e-04
   4.3803355e-04
   4.3797771e-04
   4.3792189e-04
   4.3786607e-04
   4.3781027e-04
   4.3775447e-04
   4.3769868e-04
   4.3764289e-04
   4.3758712e-04
   4.3753136e-04
   4.3747560e-04
   4.3741985e-04
   4.3736411e-04
   4.3730838e-04
   4.3725266e-04
   4.3719694e-04
   4.3714124e-04
   4.3708554e-04
   4.3702985e-04
   4.3697417e-04
   4.3691850e-04
   4.3686283e-04
   4.3680718e-04
   4.3675153e-04
   4.3669589e-04
   4.3664026e-04
   4.3658464e-04
   4.3652902e-04
   4.3647342e-04
   4.3641782e-04
   4.3636223e-04
   4.3630665e-04
   4.3625108e-04
   4.3619552e-04
   4.3613996e-04
   4.3608442e-04
   4.3602888e-04
   4.3597335e-04
   4.3591783e-04
   4.3586232e-04
   4.3580681e-04
   4.3575132e-04
   4.3569583e-04
   4.3564035e-04
   4.3558488e-04
   4.3552941e-04
   4.3547396e-04
   4.3541851e-04
   4.3536308e-04
   4.3530765e-04
   4.3525223e-04
   4.3519682e-04
   4.3514141e-04
   4.3508602e-04
   4.3503063e-04
   4.3497525e-04
   4.3491988e-04
   4.3486452e-04
   4.3480916e-04
   4.3475382e-04
   4.3469848e-04
   4.3464315e-04
   4.3458783e-04
   4.3453252e-04
   4.3447722e-04
   4.3442192e-04
   4.3436663e-04
   4.3431136e-04
   4.3425609e-04
   4.3420082e-04
   4.3414557e-04
   4.3409032e-04
   4.3403509e-04
   4.3397986e-04
   4.3392464e-04
   4.3386943e-04
   4.3381422e-04
   4.3375903e-04
   4.3370384e-04
   4.3364866e-04
   4.3359349e-04
   4.3353833e-04
   4.3348318e-04
   4.3342803e-04
   4.3337289e-04
   4.3331776e-04
   4.3326264e-04
   4.3320753e-04
   4.3315243e-04
   4.3309733e-04
   4.3304225e-04
   4.3298717e-04
   4.3293210e-04
   4.3287703e-04
   4.3282198e-04
   4.3276693e-04
   4.3271190e-04
   4.3265687e-04
   4.3260185e-04
   4.3254683e-04
   4.3249183e-04
   4.3243683e-04
   4.3238185e-04
   4.3232687e-04
   4.3227189e-04
   4.3221693e-04
   4.3216198e-04
   4.3210703e-04
   4.3205209e-04
   4.3199716e-04
   4.3194224e-04
   4.3188733e-04
   4.3183242e-04
   4.3177753e-04
   4.3172264e-04
   4.3166776e-04
   4.3161289e-04
   4.3155802e-04
   4.3150317e-04
   4.3144832e-04
   4.3139348e-04
   4.3133865e-04
   4.3128383e-04
   4.3122901e-04
   4.3117421e-04
   4.3111941e-04
   4.3106462e-04
   4.3100984e-04
   4.3095507e-04
   4.3090030e-04
   4.3084555e-04
   4.3079080e-04
   4.3073606e-04
   4.3068133e-04
   4.3062660e-04
   4.3057189e-04
   4.3051718e-04
   4.3046248e-04
   4.3040779e-04
   4.3035311e-04
   4.3029843e-04
   4.3024377e-04
   4.3018911e-04
   4.3013446e-04
   4.3007982e-04
   4.3002519e-04
   4.2997056e-04
   4.2991595e-04
   4.2986134e-04
   4.2980674e-04
   4.2975215e-04
   4.2969756e-04
   4.2964299e-04
   4.2958842e-04
   4.2953386e-04
   4.2947931e-04
   4.2942477e-04
   4.2937023e-04
   4.2931571e-04
   4.2926119e-04
   4.2920668e-04
   4.2915218e-04
   4.2909768e-04
   4.2904320e-04
   4.2898872e-04
   4.2893425e-04
   4.2887979e-04
   4.2882534e-04
   4.2877089e-04
   4.2871646e-04
   4.2866203e-04
   4.2860761e-04
   4.2855320e-04
   4.2849879e-04
   4.2844440e-04
   4.2839001e-04
   4.2833563e-04
   4.2828126e-04
   4.2822690e-04
   4.2817254e-04
   4.2811819e-04
   4.2806386e-04
   4.2800953e-04
   4.2795520e-04
   4.2790089e-04
   4.2784658e-04
   4.2779229e-04
   4.2773800e-04
   4.2768372e-04
   4.2762944e-04
   4.2757518e-04
   4.2752092e-04
   4.2746667e-04
   4.2741243e-04
   4.2735820e-04
   4.2730398e-04
   4.2724976e-04
   4.2719555e-04
   4.2714135e-04
   4.2708716e-04
   4.2703298e-04
   4.2697880e-04
   4.2692463e-04
   4.2687047e-04
   4.2681632e-04
   4.2676218e-04
   4.2670804e-04
   4.2665392e-04
   4.2659980e-04
   4.2654569e-04
   4.2649159e-04
   4.2643749e-04
   4.2638341e-04
   4.2632933e-04
   4.2627526e-04
   4.2622120e-04
   4.2616714e-04
   4.2611310e-04
   4.2605906e-04
   4.2600503e-04
   4.2595101e-04
   4.2589699e-04
   4.2584299e-04
   4.2578899e-04
   4.2573500e-04
   4.2568102e-04
   4.2562705e-04
   4.2557308e-04
   4.2551913e-04
   4.2546518e-04
   4.2541124e-04
   4.2535731e-04
   4.2530338e-04
   4.2524946e-04
   4.2519556e-04
   4.2514166e-04
   4.2508776e-04
   4.2503388e-04
   4.2498000e-04
   4.2492614e-04
   4.2487228e-04
   4.2481842e-04
   4.2476458e-04
   4.2471075e-04
   4.2465692e-04
   4.2460310e-04
   4.2454929e-04
   4.2449548e-04
   4.2444169e-04
   4.2438790e-04
   4.2433412e-04
   4.2428035e-04
   4.2422659e-04
   4.2417283e-04
   4.2411908e-04
   4.2406535e-04
   4.2401161e-04
   4.2395789e-04
   4.2390418e-04
   4.2385047e-04
   4.2379677e-04
   4.2374308e-04
   4.2368940e-04
   4.2363572e-04
   4.2358206e-04
   4.2352840e-04
   4.2347475e-04
   4.2342110e-04
   4.2336747e-04
   4.2331384e-04
   4.2326022e-04
   4.2320661e-04
   4.2315301e-04
   4.2309942e-04
   4.2304583e-04
   4.2299225e-04
   4.2293868e-04
   4.2288512e-04
   4.2283156e-04
   4.2277802e-04
   4.2272448e-04
   4.2267095e-04
   4.2261742e-04
   4.2256391e-04
   4.2251040e-04
   4.2245691e-04
   4.2240341e-04
   4.2234993e-04
   4.2229646e-04
   4.2224299e-04
   4.2218953e-04
   4.2213608e-04
   4.2208264e-04
   4.2202920e-04
   4.2197578e-04
   4.2192236e-04
   4.2186895e-04
   4.2181555e-04
   4.2176215e-04
   4.2170876e-04
   4.2165539e-04
   4.2160201e-04
   4.2154865e-04
   4.2149530e-04
   4.2144195e-04
   4.2138861e-04
   4.2133528e-04
   4.2128196e-04
   4.2122864e-04
   4.2117533e-04
   4.2112204e-04
   4.2106874e-04
   4.2101546e-04
   4.2096219e-04
   4.2090892e-04
   4.2085566e-04
   4.2080241e-04
   4.2074916e-04
   4.2069593e-04
   4.2064270e-04
   4.2058948e-04
   4.2053627e-04
   4.2048307e-04
   4.2042987e-04
   4.2037668e-04
   4.2032350e-04
   4.2027033e-04
   4.2021716e-04
   4.2016401e-04
   4.2011086e-04
   4.2005772e-04
   4.2000459e-04
   4.1995146e-04
   4.1989835e-04
   4.1984524e-04
   4.1979214e-04
   4.1973904e-04
   4.1968596e-04
   4.1963288e-04
   4.1957981e-04
   4.1952675e-04
   4.1947370e-04
   4.1942065e-04
   4.1936762e-04
   4.1931459e-04
   4.1926156e-04
   4.1920855e-04
   4.1915554e-04
   4.1910255e-04
   4.1904956e-04
   4.1899657e-04
   4.1894360e-04
   4.1889063e-04
   4.1883767e-04
   4.1878472e-04
   4.1873178e-04
   4.1867885e-04
   4.1862592e-04
   4.1857300e-04
   4.1852009e-04
   4.1846719e-04
   4.1841429e-04
   4.1836140e-04
   4.1830852e-04
   4.1825565e-04
   4.1820279e-04
   4.1814993e-04
   4.1809708e-04
   4.1804424e-04
   4.1799141e-04
   4.1793859e-04
   4.1788577e-04
   4.1783296e-04
   4.1778016e-04
   4.1772737e-04
   4.1767458e-04
   4.1762180e-04
   4.1756903e-04
   4.1751627e-04
   4.1746352e-04
   4.1741077e-04
   4.1735803e-04
   4.1730530e-04
   4.1725258e-04
   4.1719987e-04
   4.1714716e-04
   4.1709446e-04
   4.1704177e-04
   4.1698909e-04
   4.1693641e-04
   4.1688374e-04
   4.1683108e-04
   4.1677843e-04
   4.1672579e-04
   4.1667315e-04
   4.1662052e-04
   4.1656790e-04
   4.1651529e-04
   4.1646268e-04
   4.1641009e-04
   4.1635750e-04
   4.1630491e-04
   4.1625234e-04
   4.1619977e-04
   4.1614722e-04
   4.1609467e-04
   4.1604212e-04
   4.1598959e-04
   4.1593706e-04
   4.1588454e-04
   4.1583203e-04
   4.1577953e-04
   4.1572703e-04
   4.1567454e-04
   4.1562206e-04
   4.1556959e-04
   4.1551713e-04
   4.1546467e-04
   4.1541222e-04
   4.1535978e-04
   4.1530735e-04
   4.1525492e-04
   4.1520250e-04
   4.1515009e-04
   4.1509769e-04
   4.1504530e-04
   4.1499291e-04
   4.1494053e-04
   4.1488816e-04
   4.1483580e-04
   4.1478344e-04
   4.1473109e-04
   4.1467875e-04
   4.1462642e-04
   4.1457410e-04
   4.1452178e-04
   4.1446947e-04
   4.1441717e-04
   4.1436488e-04
   4.1431259e-04
   4.1426031e-04
   4.1420804e-04
   4.1415578e-04
   4.1410353e-04
   4.1405128e-04
   4.1399904e-04
   4.1394681e-04
   4.1389459e-04
   4.1384237e-04
   4.1379016e-04
   4.1373796e-04
   4.1368577e-04
   4.1363358e-04
   4.1358141e-04
   4.1352924e-04
   4.1347708e-04
   4.1342492e-04
   4.1337278e-04
   4.1332064e-04
   4.1326851e-04
   4.1321638e-04
   4.1316427e-04
   4.1311216e-04
   4.1306006e-04
   4.1300797e-04
   4.1295588e-04
   4.1290381e-04
   4.1285174e-04
   4.1279968e-04
   4.1274762e-04
   4.1269558e-04
   4.1264354e-04
   4.1259151e-04
   4.1253949e-04
   4.1248747e-04
   4.1243546e-04
   4.1238347e-04
   4.1233147e-04
   4.1227949e-04
   4.1222751e-04
   4.1217554e-04
   4.1212358e-04
   4.1207163e-04
   4.1201968e-04
   4.1196775e-04
   4.1191582e-04
   4.1186389e-04
   4.1181198e-04
   4.1176007e-04
   4.1170817e-04
   4.1165628e-04
   4.1160440e-04
   4.1155252e-04
   4.1150065e-04
   4.1144879e-04
   4.1139694e-04
   4.1134509e-04
   4.1129325e-04
   4.1124142e-04
   4.1118960e-04
   4.1113778e-04
   4.1108598e-04
   4.1103418e-04
   4.1098238e-04
   4.1093060e-04
   4.1087882e-04
   4.1082705e-04
   4.1077529e-04
   4.1072354e-04
   4.1067179e-04
   4.1062006e-04
   4.1056832e-04
   4.1051660e-04
   4.1046489e-04
   4.1041318e-04
   4.1036148e-04
   4.1030979e-04
   4.1025810e-04
   4.1020642e-04
   4.1015475e-04
   4.1010309e-04
   4.1005144e-04
   4.0999979e-04
   4.0994815e-04
   4.0989652e-04
   4.0984490e-04
   4.0979328e-04
   4.0974167e-04
   4.0969007e-04
   4.0963848e-04
   4.0958689e-04
   4.0953531e-04
   4.0948374e-04
   4.0943218e-04
   4.0938063e-04
   4.0932908e-04
   4.0927754e-04
   4.0922601e-04
   4.0917448e-04
   4.0912296e-04
   4.0907145e-04
   4.0901995e-04
   4.0896846e-04
   4.0891697e-04
   4.0886549e-04
   4.0881402e-04
   4.0876256e-04
   4.0871110e-04
   4.0865965e-04
   4.0860821e-04
   4.0855678e-04
   4.0850535e-04
   4.0845393e-04
   4.0840252e-04
   4.0835112e-04
   4.0829973e-04
   4.0824834e-04
   4.0819696e-04
   4.0814558e-04
   4.0809422e-04
   4.0804286e-04
   4.0799151e-04
   4.0794017e-04
   4.0788884e-04
   4.0783751e-04
   4.0778619e-04
   4.0773488e-04
   4.0768357e-04
   4.0763228e-04
   4.0758099e-04
   4.0752970e-04
   4.0747843e-04
   4.0742716e-04
   4.0737590e-04
   4.0732465e-04
   4.0727341e-04
   4.0722217e-04
   4.0717094e-04
   4.0711972e-04
   4.0706851e-04
   4.0701730e-04
   4.0696610e-04
   4.0691491e-04
   4.0686373e-04
   4.0681255e-04
   4.0676138e-04
   4.0671022e-04
   4.0665907e-04
   4.0660792e-04
   4.0655679e-04
   4.0650566e-04
   4.0645453e-04
   4.0640342e-04
   4.0635231e-04
   4.0630121e-04
   4.0625012e-04
   4.0619903e-04
   4.0614795e-04
   4.0609688e-04
   4.0604582e-04
   4.0599476e-04
   4.0594372e-04
   4.0589268e-04
   4.0584164e-04
   4.0579062e-04
   4.0573960e-04
   4.0568859e-04
   4.0563759e-04
   4.0558659e-04
   4.0553560e-04
   4.0548462e-04
   4.0543365e-04
   4.0538269e-04
   4.0533173e-04
   4.0528078e-04
   4.0522983e-04
   4.0517890e-04
   4.0512797e-04
   4.0507705e-04
   4.0502614e-04
   4.0497523e-04
   4.0492434e-04
   4.0487345e-04
   4.0482256e-04
   4.0477169e-04
   4.0472082e-04
   4.0466996e-04
   4.0461911e-04
   4.0456826e-04
   4.0451742e-04
   4.0446659e-04
   4.0441577e-04
   4.0436496e-04
   4.0431415e-04
   4.0426335e-04
   4.0421255e-04
   4.0416177e-04
   4.0411099e-04
   4.0406022e-04
   4.0400946e-04
   4.0395870e-04
   4.0390795e-04
   4.0385721e-04
   4.0380648e-04
   4.0375575e-04
   4.0370504e-04
   4.0365433e-04
   4.0360362e-04
   4.0355293e-04
   4.0350224e-04
   4.0345156e-04
   4.0340088e-04
   4.0335022e-04
   4.0329956e-04
   4.0324891e-04
   4.0319826e-04
   4.0314763e-04
   4.0309700e-04
   4.0304638e-04
   4.0299576e-04
   4.0294516e-04
   4.0289456e-04
   4.0284397e-04
   4.0279338e-04
   4.0274281e-04
   4.0269224e-04
   4.0264167e-04
   4.0259112e-04
   4.0254057e-04
   4.0249003e-04
   4.0243950e-04
   4.0238898e-04
   4.0233846e-04
   4.0228795e-04
   4.0223745e-04
   4.0218695e-04
   4.0213646e-04
   4.0208598e-04
   4.0203551e-04
   4.0198505e-04
   4.0193459e-04
   4.0188414e-04
   4.0183369e-04
   4.0178326e-04
   4.0173283e-04
   4.0168241e-04
   4.0163200e-04
   4.0158159e-04
   4.0153119e-04
   4.0148080e-04
   4.0143042e-04
   4.0138004e-04
   4.0132967e-04
   4.0127931e-04
   4.0122895e-04
   4.0117861e-04
   4.0112827e-04
   4.0107794e-04
   4.0102761e-04
   4.0097729e-04
   4.0092698e-04
   4.0087668e-04
   4.0082638e-04
   4.0077610e-04
   4.0072582e-04
   4.0067554e-04
   4.0062528e-04
   4.0057502e-04
   4.0052477e-04
   4.0047452e-04
   4.0042429e-04
   4.0037406e-04
   4.0032384e-04
   4.0027362e-04
   4.0022342e-04
   4.0017322e-04
   4.0012303e-04
   4.0007284e-04
   4.0002266e-04
   3.9997249e-04
   3.9992233e-04
   3.9987218e-04
   3.9982203e-04
   3.9977189e-04
   3.9972175e-04
   3.9967163e-04
   3.9962151e-04
   3.9957140e-04
   3.9952129e-04
   3.9947120e-04
   3.9942111e-04
   3.9937103e-04
   3.9932095e-04
   3.9927088e-04
   3.9922082e-04
   3.9917077e-04
   3.9912073e-04
   3.9907069e-04
   3.9902066e-04
   3.9897064e-04
   3.9892062e-04
   3.9887061e-04
   3.9882061e-04
   3.9877062e-04
   3.9872063e-04
   3.9867065e-04
   3.9862068e-04
   3.9857071e-04
   3.9852076e-04
   3.9847081e-04
   3.9842086e-04
   3.9837093e-04
   3.9832100e-04
   3.9827108e-04
   3.9822117e-04
   3.9817126e-04
   3.9812136e-04
   3.9807147e-04
   3.9802159e-04
   3.9797171e-04
   3.9792184e-04
   3.9787198e-04
   3.9782212e-04
   3.9777227e-04
   3.9772243e-04
   3.9767260e-04
   3.9762278e-04
   3.9757296e-04
   3.9752315e-04
   3.9747334e-04
   3.9742355e-04
   3.9737376e-04
   3.9732397e-04
   3.9727420e-04
   3.9722443e-04
   3.9717467e-04
   3.9712492e-04
   3.9707517e-04
   3.9702543e-04
   3.9697570e-04
   3.9692598e-04
   3.9687626e-04
   3.9682655e-04
   3.9677685e-04
   3.9672716e-04
   3.9667747e-04
   3.9662779e-04
   3.9657812e-04
   3.9652845e-04
   3.9647879e-04
   3.9642914e-04
   3.9637950e-04
   3.9632986e-04
   3.9628023e-04
   3.9623061e-04
   3.9618099e-04
   3.9613139e-04
   3.9608178e-04
   3.9603219e-04
   3.9598261e-04
   3.9593303e-04
   3.9588346e-04
   3.9583389e-04
   3.9578433e-04
   3.9573478e-04
   3.9568524e-04
   3.9563571e-04
   3.9558618e-04
   3.9553666e-04
   3.9548714e-04
   3.9543764e-04
   3.9538814e-04
   3.9533865e-04
   3.9528916e-04
   3.9523969e-04
   3.9519022e-04
   3.9514075e-04
   3.9509130e-04
   3.9504185e-04
   3.9499241e-04
   3.9494297e-04
   3.9489355e-04
   3.9484413e-04
   3.9479471e-04
   3.9474531e-04
   3.9469591e-04
   3.9464652e-04
   3.9459714e-04
   3.9454776e-04
   3.9449839e-04
   3.9444903e-04
   3.9439967e-04
   3.9435033e-04
   3.9430099e-04
   3.9425165e-04
   3.9420233e-04
   3.9415301e-04
   3.9410370e-04
   3.9405439e-04
   3.9400509e-04
   3.9395580e-04
   3.9390652e-04
   3.9385725e-04
   3.9380798e-04
   3.9375872e-04
   3.9370946e-04
   3.9366022e-04
   3.9361098e-04
   3.9356174e-04
   3.9351252e-04
   3.9346330e-04
   3.9341409e-04
   3.9336489e-04
   3.9331569e-04
   3.9326650e-04
   3.9321732e-04
   3.9316814e-04
   3.9311897e-04
   3.9306981e-04
   3.9302066e-04
   3.9297151e-04
   3.9292237e-04
   3.9287324e-04
   3.9282412e-04
   3.9277500e-04
   3.9272589e-04
   3.9267678e-04
   3.9262769e-04
   3.9257860e-04
   3.9252952e-04
   3.9248044e-04
   3.9243137e-04
   3.9238231e-04
   3.9233326e-04
   3.9228421e-04
   3.9223517e-04
   3.9218614e-04
   3.9213712e-04
   3.9208810e-04
   3.9203909e-04
   3.9199009e-04
   3.9194109e-04
   3.9189210e-04
   3.9184312e-04
   3.9179414e-04
   3.9174518e-04
   3.9169622e-04
   3.9164726e-04
   3.9159832e-04
   3.9154938e-04
   3.9150044e-04
   3.9145152e-04
   3.9140260e-04
   3.9135369e-04
   3.9130479e-04
   3.9125589e-04
   3.9120700e-04
   3.9115812e-04
   3.9110924e-04
   3.9106037e-04
   3.9101151e-04
   3.9096266e-04
   3.9091381e-04
   3.9086497e-04
   3.9081614e-04
   3.9076732e-04
   3.9071850e-04
   3.9066969e-04
   3.9062088e-04
   3.9057208e-04
   3.9052329e-04
   3.9047451e-04
   3.9042574e-04
   3.9037697e-04
   3.9032821e-04
   3.9027945e-04
   3.9023070e-04
   3.9018196e-04
   3.9013323e-04
   3.9008450e-04
   3.9003578e-04
   3.8998707e-04
   3.8993837e-04
   3.8988967e-04
   3.8984098e-04
   3.8979230e-04
   3.8974362e-04
   3.8969495e-04
   3.8964629e-04
   3.8959763e-04
   3.8954898e-04
   3.8950034e-04
   3.8945171e-04
   3.8940308e-04
   3.8935446e-04
   3.8930585e-04
   3.8925724e-04
   3.8920864e-04
   3.8916005e-04
   3.8911147e-04
   3.8906289e-04
   3.8901432e-04
   3.8896575e-04
   3.8891720e-04
   3.8886865e-04
   3.8882011e-04
   3.8877157e-04
   3.8872304e-04
   3.8867452e-04
   3.8862601e-04
   3.8857750e-04
   3.8852900e-04
   3.8848051e-04
   3.8843202e-04
   3.8838354e-04
   3.8833507e-04
   3.8828660e-04
   3.8823815e-04
   3.8818970e-04
   3.8814125e-04
   3.8809282e-04
   3.8804439e-04
   3.8799596e-04
   3.8794755e-04
   3.8789914e-04
   3.8785074e-04
   3.8780234e-04
   3.8775395e-04
   3.8770557e-04
   3.8765720e-04
   3.8760883e-04
   3.8756047e-04
   3.8751212e-04
   3.8746378e-04
   3.8741544e-04
   3.8736711e-04
   3.8731878e-04
   3.8727046e-04
   3.8722215e-04
   3.8717385e-04
   3.8712555e-04
   3.8707726e-04
   3.8702898e-04
   3.8698071e-04
   3.8693244e-04
   3.8688418e-04
   3.8683592e-04
   3.8678767e-04
   3.8673943e-04
   3.8669120e-04
   3.8664297e-04
   3.8659475e-04
   3.8654654e-04
   3.8649834e-04
   3.8645014e-04
   3.8640195e-04
   3.8635376e-04
   3.8630558e-04
   3.8625741e-04
   3.8620925e-04
   3.8616109e-04
   3.8611294e-04
   3.8606480e-04
   3.8601667e-04
   3.8596854e-04
   3.8592042e-04
   3.8587230e-04
   3.8582419e-04
   3.8577609e-04
   3.8572800e-04
   3.8567991e-04
   3.8563183e-04
   3.8558376e-04
   3.8553569e-04
   3.8548763e-04
   3.8543958e-04
   3.8539154e-04
   3.8534350e-04
   3.8529547e-04
   3.8524744e-04
   3.8519942e-04
   3.8515141e-04
   3.8510341e-04
   3.8505541e-04
   3.8500742e-04
   3.8495944e-04
   3.8491147e-04
   3.8486350e-04
   3.8481554e-04
   3.8476758e-04
   3.8471963e-04
   3.8467169e-04
   3.8462376e-04
   3.8457583e-04
   3.8452791e-04
   3.8448000e-04
   3.8443209e-04
   3.8438419e-04
   3.8433630e-04
   3.8428841e-04
   3.8424054e-04
   3.8419266e-04
   3.8414480e-04
   3.8409694e-04
   3.8404909e-04
   3.8400125e-04
   3.8395341e-04
   3.8390558e-04
   3.8385776e-04
   3.8380994e-04
   3.8376213e-04
   3.8371433e-04
   3.8366653e-04
   3.8361874e-04
   3.8357096e-04
   3.8352319e-04
   3.8347542e-04
   3.8342766e-04
   3.8337990e-04
   3.8333216e-04
   3.8328442e-04
   3.8323668e-04
   3.8318896e-04
   3.8314124e-04
   3.8309352e-04
   3.8304582e-04
   3.8299812e-04
   3.8295043e-04
   3.8290274e-04
   3.8285506e-04
   3.8280739e-04
   3.8275973e-04
   3.8271207e-04
   3.8266442e-04
   3.8261678e-04
   3.8256914e-04
   3.8252151e-04
   3.8247389e-04
   3.8242627e-04
   3.8237866e-04
   3.8233106e-04
   3.8228346e-04
   3.8223587e-04
   3.8218829e-04
   3.8214072e-04
   3.8209315e-04
   3.8204559e-04
   3.8199803e-04
   3.8195049e-04
   3.8190294e-04
   3.8185541e-04
   3.8180788e-04
   3.8176036e-04
   3.8171285e-04
   3.8166534e-04
   3.8161784e-04
   3.8157035e-04
   3.8152287e-04
   3.8147539e-04
   3.8142791e-04
   3.8138045e-04
   3.8133299e-04
   3.8128554e-04
   3.8123809e-04
   3.8119066e-04
   3.8114323e-04
   3.8109580e-04
   3.8104838e-04
   3.8100097e-04
   3.8095357e-04
   3.8090617e-04
   3.8085878e-04
   3.8081140e-04
   3.8076402e-04
   3.8071665e-04
   3.8066929e-04
   3.8062194e-04
   3.8057459e-04
   3.8052724e-04
   3.8047991e-04
   3.8043258e-04
   3.8038526e-04
   3.8033794e-04
   3.8029064e-04
   3.8024333e-04
   3.8019604e-04
   3.8014875e-04
   3.8010147e-04
   3.8005420e-04
   3.8000693e-04
   3.7995967e-04
   3.7991242e-04
   3.7986517e-04
   3.7981793e-04
   3.7977070e-04
   3.7972347e-04
   3.7967625e-04
   3.7962904e-04
   3.7958183e-04
   3.7953463e-04
   3.7948744e-04
   3.7944025e-04
   3.7939308e-04
   3.7934590e-04
   3.7929874e-04
   3.7925158e-04
   3.7920443e-04
   3.7915728e-04
   3.7911015e-04
   3.7906301e-04
   3.7901589e-04
   3.7896877e-04
   3.7892166e-04
   3.7887456e-04
   3.7882746e-04
   3.7878037e-04
   3.7873329e-04
   3.7868621e-04
   3.7863914e-04
   3.7859208e-04
   3.7854502e-04
   3.7849797e-04
   3.7845093e-04
   3.7840389e-04
   3.7835686e-04
   3.7830984e-04
   3.7826282e-04
   3.7821581e-04
   3.7816881e-04
   3.7812181e-04
   3.7807483e-04
   3.7802784e-04
   3.7798087e-04
   3.7793390e-04
   3.7788694e-04
   3.7783998e-04
   3.7779303e-04
   3.7774609e-04
   3.7769916e-04
   3.7765223e-04
   3.7760531e-04
   3.7755839e-04
   3.7751148e-04
   3.7746458e-04
   3.7741769e-04
   3.7737080e-04
   3.7732392e-04
   3.7727705e-04
   3.7723018e-04
   3.7718332e-04
   3.7713646e-04
   3.7708962e-04
   3.7704278e-04
   3.7699594e-04
   3.7694912e-04
   3.7690230e-04
   3.7685548e-04
   3.7680867e-04
   3.7676187e-04
   3.7671508e-04
   3.7666829e-04
   3.7662151e-04
   3.7657474e-04
   3.7652797e-04
   3.7648122e-04
   3.7643446e-04
   3.7638772e-04
   3.7634098e-04
   3.7629424e-04
   3.7624752e-04
   3.7620080e-04
   3.7615408e-04
   3.7610738e-04
   3.7606068e-04
   3.7601399e-04
   3.7596730e-04
   3.7592062e-04
   3.7587395e-04
   3.7582728e-04
   3.7578062e-04
   3.7573397e-04
   3.7568733e-04
   3.7564069e-04
   3.7559405e-04
   3.7554743e-04
   3.7550081e-04
   3.7545420e-04
   3.7540759e-04
   3.7536099e-04
   3.7531440e-04
   3.7526782e-04
   3.7522124e-04
   3.7517466e-04
   3.7512810e-04
   3.7508154e-04
   3.7503499e-04
   3.7498844e-04
   3.7494190e-04
   3.7489537e-04
   3.7484885e-04
   3.7480233e-04
   3.7475582e-04
   3.7470931e-04
   3.7466281e-04
   3.7461632e-04
   3.7456983e-04
   3.7452336e-04
   3.7447688e-04
   3.7443042e-04
   3.7438396e-04
   3.7433751e-04
   3.7429106e-04
   3.7424462e-04
   3.7419819e-04
   3.7415177e-04
   3.7410535e-04
   3.7405893e-04
   3.7401253e-04
   3.7396613e-04
   3.7391974e-04
   3.7387335e-04
   3.7382697e-04
   3.7378060e-04
   3.7373424e-04
   3.7368788e-04
   3.7364153e-04
   3.7359518e-04
   3.7354884e-04
   3.7350251e-04
   3.7345618e-04
   3.7340986e-04
   3.7336355e-04
   3.7331725e-04
   3.7327095e-04
   3.7322465e-04
   3.7317837e-04
   3.7313209e-04
   3.7308582e-04
   3.7303955e-04
   3.7299329e-04
   3.7294704e-04
   3.7290079e-04
   3.7285455e-04
   3.7280832e-04
   3.7276209e-04
   3.7271587e-04
   3.7266966e-04
   3.7262345e-04
   3.7257725e-04
   3.7253106e-04
   3.7248487e-04
   3.7243869e-04
   3.7239252e-04
   3.7234635e-04
   3.7230019e-04
   3.7225404e-04
   3.7220789e-04
   3.7216175e-04
   3.7211562e-04
   3.7206949e-04
   3.7202337e-04
   3.7197726e-04
   3.7193115e-04
   3.7188505e-04
   3.7183896e-04
   3.7179287e-04
   3.7174679e-04
   3.7170071e-04
   3.7165465e-04
   3.7160859e-04
   3.7156253e-04
   3.7151648e-04
   3.7147044e-04
   3.7142441e-04
   3.7137838e-04
   3.7133236e-04
   3.7128634e-04
   3.7124033e-04
   3.7119433e-04
   3.7114834e-04
   3.7110235e-04
   3.7105637e-04
   3.7101039e-04
   3.7096442e-04
   3.7091846e-04
   3.7087250e-04
   3.7082655e-04
   3.7078061e-04
   3.7073468e-04
   3.7068875e-04
   3.7064282e-04
   3.7059691e-04
   3.7055100e-04
   3.7050509e-04
   3.7045920e-04
   3.7041331e-04
   3.7036742e-04
   3.7032155e-04
   3.7027567e-04
   3.7022981e-04
   3.7018395e-04
   3.7013810e-04
   3.7009226e-04
   3.7004642e-04
   3.7000059e-04
   3.6995476e-04
   3.6990895e-04
   3.6986314e-04
   3.6981733e-04
   3.6977153e-04
   3.6972574e-04
   3.6967995e-04
   3.6963418e-04
   3.6958840e-04
   3.6954264e-04
   3.6949688e-04
   3.6945113e-04
   3.6940538e-04
   3.6935964e-04
   3.6931391e-04
   3.6926818e-04
   3.6922246e-04
   3.6917675e-04
   3.6913104e-04
   3.6908534e-04
   3.6903965e-04
   3.6899396e-04
   3.6894828e-04
   3.6890260e-04
   3.6885693e-04
   3.6881127e-04
   3.6876562e-04
   3.6871997e-04
   3.6867433e-04
   3.6862869e-04
   3.6858306e-04
   3.6853744e-04
   3.6849183e-04
   3.6844622e-04
   3.6840061e-04
   3.6835502e-04
   3.6830943e-04
   3.6826384e-04
   3.6821827e-04
   3.6817270e-04
   3.6812713e-04
   3.6808158e-04
   3.6803603e-04
   3.6799048e-04
   3.6794494e-04
   3.6789941e-04
   3.6785389e-04
   3.6780837e-04
   3.6776286e-04
   3.6771735e-04
   3.6767185e-04
   3.6762636e-04
   3.6758088e-04
   3.6753540e-04
   3.6748992e-04
   3.6744446e-04
   3.6739900e-04
   3.6735354e-04
   3.6730810e-04
   3.6726266e-04
   3.6721722e-04
   3.6717179e-04
   3.6712637e-04
   3.6708096e-04
   3.6703555e-04
   3.6699015e-04
   3.6694475e-04
   3.6689937e-04
   3.6685398e-04
   3.6680861e-04
   3.6676324e-04
   3.6671788e-04
   3.6667252e-04
   3.6662717e-04
   3.6658183e-04
   3.6653649e-04
   3.6649116e-04
   3.6644583e-04
   3.6640052e-04
   3.6635521e-04
   3.6630990e-04
   3.6626460e-04
   3.6621931e-04
   3.6617402e-04
   3.6612875e-04
   3.6608347e-04
   3.6603821e-04
   3.6599295e-04
   3.6594769e-04
   3.6590245e-04
   3.6585721e-04
   3.6581197e-04
   3.6576675e-04
   3.6572153e-04
   3.6567631e-04
   3.6563110e-04
   3.6558590e-04
   3.6554071e-04
   3.6549552e-04
   3.6545033e-04
   3.6540516e-04
   3.6535999e-04
   3.6531483e-04
   3.6526967e-04
   3.6522452e-04
   3.6517938e-04
   3.6513424e-04
   3.6508911e-04
   3.6504398e-04
   3.6499886e-04
   3.6495375e-04
   3.6490865e-04
   3.6486355e-04
   3.6481846e-04
   3.6477337e-04
   3.6472829e-04
   3.6468322e-04
   3.6463815e-04
   3.6459309e-04
   3.6454804e-04
   3.6450299e-04
   3.6445795e-04
   3.6441291e-04
   3.6436788e-04
   3.6432286e-04
   3.6427785e-04
   3.6423284e-04
   3.6418783e-04
   3.6414284e-04
   3.6409785e-04
   3.6405286e-04
   3.6400789e-04
   3.6396292e-04
   3.6391795e-04
   3.6387299e-04
   3.6382804e-04
   3.6378310e-04
   3.6373816e-04
   3.6369323e-04
   3.6364830e-04
   3.6360338e-04
   3.6355847e-04
   3.6351356e-04
   3.6346866e-04
   3.6342376e-04
   3.6337888e-04
   3.6333399e-04
   3.6328912e-04
   3.6324425e-04
   3.6319939e-04
   3.6315453e-04
   3.6310968e-04
   3.6306484e-04
   3.6302000e-04
   3.6297517e-04
   3.6293035e-04
   3.6288553e-04
   3.6284072e-04
   3.6279591e-04
   3.6275112e-04
   3.6270632e-04
   3.6266154e-04
   3.6261676e-04
   3.6257198e-04
   3.6252722e-04
   3.6248246e-04
   3.6243770e-04
   3.6239295e-04
   3.6234821e-04
   3.6230348e-04
   3.6225875e-04
   3.6221403e-04
   3.6216931e-04
   3.6212460e-04
   3.6207990e-04
   3.6203520e-04
   3.6199051e-04
   3.6194582e-04
   3.6190115e-04
   3.6185647e-04
   3.6181181e-04
   3.6176715e-04
   3.6172250e-04
   3.6167785e-04
   3.6163321e-04
   3.6158858e-04
   3.6154395e-04
   3.6149933e-04
   3.6145471e-04
   3.6141011e-04
   3.6136550e-04
   3.6132091e-04
   3.6127632e-04
   3.6123173e-04
   3.6118716e-04
   3.6114259e-04
   3.6109802e-04
   3.6105347e-04
   3.6100891e-04
   3.6096437e-04
   3.6091983e-04
   3.6087530e-04
   3.6083077e-04
   3.6078625e-04
   3.6074174e-04
   3.6069723e-04
   3.6065273e-04
   3.6060823e-04
   3.6056374e-04
   3.6051926e-04
   3.6047479e-04
   3.6043032e-04
   3.6038585e-04
   3.6034140e-04
   3.6029695e-04
   3.6025250e-04
   3.6020806e-04
   3.6016363e-04
   3.6011921e-04
   3.6007479e-04
   3.6003037e-04
   3.5998597e-04
   3.5994157e-04
   3.5989717e-04
   3.5985279e-04
   3.5980840e-04
   3.5976403e-04
   3.5971966e-04
   3.5967530e-04
   3.5963094e-04
   3.5958659e-04
   3.5954225e-04
   3.5949791e-04
   3.5945358e-04
   3.5940925e-04
   3.5936493e-04
   3.5932062e-04
   3.5927632e-04
   3.5923202e-04
   3.5918772e-04
   3.5914343e-04
   3.5909915e-04
   3.5905488e-04
   3.5901061e-04
   3.5896635e-04
   3.5892209e-04
   3.5887784e-04
   3.5883360e-04
   3.5878936e-04
   3.5874513e-04
   3.5870091e-04
   3.5865669e-04
   3.5861247e-04
   3.5856827e-04
   3.5852407e-04
   3.5847987e-04
   3.5843569e-04
   3.5839151e-04
   3.5834733e-04
   3.5830316e-04
   3.5825900e-04
   3.5821485e-04
   3.5817070e-04
   3.5812655e-04
   3.5808241e-04
   3.5803828e-04
   3.5799416e-04
   3.5795004e-04
   3.5790593e-04
   3.5786182e-04
   3.5781772e-04
   3.5777363e-04
   3.5772954e-04
   3.5768546e-04
   3.5764138e-04
   3.5759732e-04
   3.5755325e-04
   3.5750920e-04
   3.5746515e-04
   3.5742110e-04
   3.5737707e-04
   3.5733303e-04
   3.5728901e-04
   3.5724499e-04
   3.5720098e-04
   3.5715697e-04
   3.5711297e-04
   3.5706898e-04
   3.5702499e-04
   3.5698101e-04
   3.5693703e-04
   3.5689306e-04
   3.5684910e-04
   3.5680514e-04
   3.5676119e-04
   3.5671725e-04
   3.5667331e-04
   3.5662938e-04
   3.5658545e-04
   3.5654153e-04
   3.5649762e-04
   3.5645371e-04
   3.5640981e-04
   3.5636591e-04
   3.5632203e-04
   3.5627814e-04
   3.5623427e-04
   3.5619040e-04
   3.5614653e-04
   3.5610268e-04
   3.5605882e-04
   3.5601498e-04
   3.5597114e-04
   3.5592731e-04
   3.5588348e-04
   3.5583966e-04
   3.5579584e-04
   3.5575204e-04
   3.5570823e-04
   3.5566444e-04
   3.5562065e-04
   3.5557687e-04
   3.5553309e-04
   3.5548932e-04
   3.5544555e-04
   3.5540179e-04
   3.5535804e-04
   3.5531429e-04
   3.5527055e-04
   3.5522682e-04
   3.5518309e-04
   3.5513937e-04
   3.5509565e-04
   3.5505194e-04
   3.5500824e-04
   3.5496454e-04
   3.5492085e-04
   3.5487717e-04
   3.5483349e-04
   3.5478982e-04
   3.5474615e-04
   3.5470249e-04
   3.5465884e-04
   3.5461519e-04
   3.5457155e-04
   3.5452791e-04
   3.5448428e-04
   3.5444066e-04
   3.5439704e-04
   3.5435343e-04
   3.5430983e-04
   3.5426623e-04
   3.5422263e-04
   3.5417905e-04
   3.5413547e-04
   3.5409189e-04
   3.5404832e-04
   3.5400476e-04
   3.5396121e-04
   3.5391766e-04
   3.5387411e-04
   3.5383058e-04
   3.5378705e-04
   3.5374352e-04
   3.5370000e-04
   3.5365649e-04
   3.5361298e-04
   3.5356948e-04
   3.5352599e-04
   3.5348250e-04
   3.5343902e-04
   3.5339554e-04
   3.5335207e-04
   3.5330861e-04
   3.5326515e-04
   3.5322170e-04
   3.5317825e-04
   3.5313481e-04
   3.5309138e-04
   3.5304795e-04
   3.5300453e-04
   3.5296112e-04
   3.5291771e-04
   3.5287430e-04
   3.5283091e-04
   3.5278752e-04
   3.5274413e-04
   3.5270075e-04
   3.5265738e-04
   3.5261402e-04
   3.5257066e-04
   3.5252730e-04
   3.5248395e-04
   3.5244061e-04
   3.5239728e-04
   3.5235395e-04
   3.5231062e-04
   3.5226731e-04
   3.5222399e-04
   3.5218069e-04
   3.5213739e-04
   3.5209410e-04
   3.5205081e-04
   3.5200753e-04
   3.5196425e-04
   3.5192099e-04
   3.5187772e-04
   3.5183447e-04
   3.5179122e-04
   3.5174797e-04
   3.5170473e-04
   3.5166150e-04
   3.5161828e-04
   3.5157506e-04
   3.5153184e-04
   3.5148863e-04
   3.5144543e-04
   3.5140224e-04
   3.5135905e-04
   3.5131586e-04
   3.5127268e-04
   3.5122951e-04
   3.5118635e-04
   3.5114319e-04
   3.5110004e-04
   3.5105689e-04
   3.5101375e-04
   3.5097061e-04
   3.5092748e-04
   3.5088436e-04
   3.5084124e-04
   3.5079813e-04
   3.5075503e-04
   3.5071193e-04
   3.5066884e-04
   3.5062575e-04
   3.5058267e-04
   3.5053959e-04
   3.5049652e-04
   3.5045346e-04
   3.5041041e-04
   3.5036736e-04
   3.5032431e-04
   3.5028127e-04
   3.5023824e-04
   3.5019521e-04
   3.5015219e-04
   3.5010918e-04
   3.5006617e-04
   3.5002317e-04
   3.4998017e-04
   3.4993718e-04
   3.4989420e-04
   3.4985122e-04
   3.4980825e-04
   3.4976528e-04
   3.4972232e-04
   3.4967937e-04
   3.4963642e-04
   3.4959348e-04
   3.4955054e-04
   3.4950761e-04
   3.4946469e-04
   3.4942177e-04
   3.4937886e-04
   3.4933596e-04
   3.4929306e-04
   3.4925016e-04
   3.4920728e-04
   3.4916439e-04
   3.4912152e-04
   3.4907865e-04
   3.4903578e-04
   3.4899293e-04
   3.4895008e-04
   3.4890723e-04
   3.4886439e-04
   3.4882156e-04
   3.4877873e-04
   3.4873591e-04
   3.4869309e-04
   3.4865028e-04
   3.4860748e-04
   3.4856468e-04
   3.4852189e-04
   3.4847910e-04
   3.4843633e-04
   3.4839355e-04
   3.4835078e-04
   3.4830802e-04
   3.4826527e-04
   3.4822252e-04
   3.4817977e-04
   3.4813704e-04
   3.4809430e-04
   3.4805158e-04
   3.4800886e-04
   3.4796615e-04
   3.4792344e-04
   3.4788074e-04
   3.4783804e-04
   3.4779535e-04
   3.4775267e-04
   3.4770999e-04
   3.4766732e-04
   3.4762465e-04
   3.4758199e-04
   3.4753934e-04
   3.4749669e-04
   3.4745405e-04
   3.4741141e-04
   3.4736878e-04
   3.4732616e-04
   3.4728354e-04
   3.4724093e-04
   3.4719832e-04
   3.4715572e-04
   3.4711313e-04
   3.4707054e-04
   3.4702796e-04
   3.4698538e-04
   3.4694281e-04
   3.4690025e-04
   3.4685769e-04
   3.4681513e-04
   3.4677259e-04
   3.4673005e-04
   3.4668751e-04
   3.4664498e-04
   3.4660246e-04
   3.4655994e-04
   3.4651743e-04
   3.4647493e-04
   3.4643243e-04
   3.4638994e-04
   3.4634745e-04
   3.4630497e-04
   3.4626249e-04
   3.4622002e-04
   3.4617756e-04
   3.4613510e-04
   3.4609265e-04
   3.4605021e-04
   3.4600777e-04
   3.4596533e-04
   3.4592291e-04
   3.4588048e-04
   3.4583807e-04
   3.4579566e-04
   3.4575325e-04
   3.4571086e-04
   3.4566846e-04
   3.4562608e-04
   3.4558370e-04
   3.4554132e-04
   3.4549895e-04
   3.4545659e-04
   3.4541424e-04
   3.4537188e-04
   3.4532954e-04
   3.4528720e-04
   3.4524487e-04
   3.4520254e-04
   3.4516022e-04
   3.4511790e-04
   3.4507560e-04
   3.4503329e-04
   3.4499099e-04
   3.4494870e-04
   3.4490642e-04
   3.4486414e-04
   3.4482186e-04
   3.4477960e-04
   3.4473733e-04
   3.4469508e-04
   3.4465283e-04
   3.4461058e-04
   3.4456834e-04
   3.4452611e-04
   3.4448389e-04
   3.4444166e-04
   3.4439945e-04
   3.4435724e-04
   3.4431504e-04
   3.4427284e-04
   3.4423065e-04
   3.4418846e-04
   3.4414628e-04
   3.4410411e-04
   3.4406194e-04
   3.4401978e-04
   3.4397763e-04
   3.4393548e-04
   3.4389333e-04
   3.4385119e-04
   3.4380906e-04
   3.4376693e-04
   3.4372481e-04
   3.4368270e-04
   3.4364059e-04
   3.4359849e-04
   3.4355639e-04
   3.4351430e-04
   3.4347221e-04
   3.4343013e-04
   3.4338806e-04
   3.4334599e-04
   3.4330393e-04
   3.4326187e-04
   3.4321982e-04
   3.4317778e-04
   3.4313574e-04
   3.4309371e-04
   3.4305168e-04
   3.4300966e-04
   3.4296765e-04
   3.4292564e-04
   3.4288363e-04
   3.4284164e-04
   3.4279964e-04
   3.4275766e-04
   3.4271568e-04
   3.4267370e-04
   3.4263174e-04
   3.4258977e-04
   3.4254782e-04
   3.4250587e-04
   3.4246392e-04
   3.4242198e-04
   3.4238005e-04
   3.4233812e-04
   3.4229620e-04
   3.4225429e-04
   3.4221238e-04
   3.4217047e-04
   3.4212857e-04
   3.4208668e-04
   3.4204479e-04
   3.4200291e-04
   3.4196104e-04
   3.4191917e-04
   3.4187731e-04
   3.4183545e-04
   3.4179360e-04
   3.4175175e-04
   3.4170991e-04
   3.4166808e-04
   3.4162625e-04
   3.4158443e-04
   3.4154261e-04
   3.4150080e-04
   3.4145900e-04
   3.4141720e-04
   3.4137540e-04
   3.4133362e-04
   3.4129184e-04
   3.4125006e-04
   3.4120829e-04
   3.4116653e-04
   3.4112477e-04
   3.4108302e-04
   3.4104127e-04
   3.4099953e-04
   3.4095779e-04
   3.4091606e-04
   3.4087434e-04
   3.4083262e-04
   3.4079091e-04
   3.4074920e-04
   3.4070750e-04
   3.4066581e-04
   3.4062412e-04
   3.4058244e-04
   3.4054076e-04
   3.4049909e-04
   3.4045743e-04
   3.4041577e-04
   3.4037411e-04
   3.4033246e-04
   3.4029082e-04
   3.4024919e-04
   3.4020755e-04
   3.4016593e-04
   3.4012431e-04
   3.4008270e-04
   3.4004109e-04
   3.3999949e-04
   3.3995789e-04
   3.3991630e-04
   3.3987472e-04
   3.3983314e-04
   3.3979157e-04
   3.3975000e-04
   3.3970844e-04
   3.3966688e-04
   3.3962533e-04
   3.3958379e-04
   3.3954225e-04
   3.3950072e-04
   3.3945919e-04
   3.3941767e-04
   3.3937616e-04
   3.3933465e-04
   3.3929314e-04
   3.3925165e-04
   3.3921015e-04
   3.3916867e-04
   3.3912719e-04
   3.3908571e-04
   3.3904424e-04
   3.3900278e-04
   3.3896132e-04
   3.3891987e-04
   3.3887843e-04
   3.3883699e-04
   3.3879555e-04
   3.3875412e-04
   3.3871270e-04
   3.3867128e-04
   3.3862987e-04
   3.3858847e-04
   3.3854707e-04
   3.3850567e-04
   3.3846428e-04
   3.3842290e-04
   3.3838152e-04
   3.3834015e-04
   3.3829879e-04
   3.3825743e-04
   3.3821607e-04
   3.3817473e-04
   3.3813338e-04
   3.3809205e-04
   3.3805072e-04
   3.3800939e-04
   3.3796807e-04
   3.3792676e-04
   3.3788545e-04
   3.3784415e-04
   3.3780285e-04
   3.3776156e-04
   3.3772027e-04
   3.3767900e-04
   3.3763772e-04
   3.3759645e-04
   3.3755519e-04
   3.3751393e-04
   3.3747268e-04
   3.3743144e-04
   3.3739020e-04
   3.3734897e-04
   3.3730774e-04
   3.3726652e-04
   3.3722530e-04
   3.3718409e-04
   3.3714288e-04
   3.3710169e-04
   3.3706049e-04
   3.3701930e-04
   3.3697812e-04
   3.3693695e-04
   3.3689577e-04
   3.3685461e-04
   3.3681345e-04
   3.3677230e-04
   3.3673115e-04
   3.3669001e-04
   3.3664887e-04
   3.3660774e-04
   3.3656661e-04
   3.3652550e-04
   3.3648438e-04
   3.3644327e-04
   3.3640217e-04
   3.3636107e-04
   3.3631998e-04
   3.3627890e-04
   3.3623782e-04
   3.3619675e-04
   3.3615568e-04
   3.3611461e-04
   3.3607356e-04
   3.3603251e-04
   3.3599146e-04
   3.3595042e-04
   3.3590939e-04
   3.3586836e-04
   3.3582734e-04
   3.3578632e-04
   3.3574531e-04
   3.3570430e-04
   3.3566330e-04
   3.3562231e-04
   3.3558132e-04
   3.3554034e-04
   3.3549936e-04
   3.3545839e-04
   3.3541742e-04
   3.3537646e-04
   3.3533551e-04
   3.3529456e-04
   3.3525362e-04
   3.3521268e-04
   3.3517175e-04
   3.3513082e-04
   3.3508990e-04
   3.3504899e-04
   3.3500808e-04
   3.3496717e-04
   3.3492628e-04
   3.3488538e-04
   3.3484450e-04
   3.3480362e-04
   3.3476274e-04
   3.3472187e-04
   3.3468101e-04
   3.3464015e-04
   3.3459930e-04
   3.3455845e-04
   3.3451761e-04
   3.3447677e-04
   3.3443594e-04
   3.3439512e-04
   3.3435430e-04
   3.3431349e-04
   3.3427268e-04
   3.3423188e-04
   3.3419108e-04
   3.3415029e-04
   3.3410951e-04
   3.3406873e-04
   3.3402795e-04
   3.3398719e-04
   3.3394642e-04
   3.3390567e-04
   3.3386492e-04
   3.3382417e-04
   3.3378343e-04
   3.3374270e-04
   3.3370197e-04
   3.3366125e-04
   3.3362053e-04
   3.3357982e-04
   3.3353911e-04
   3.3349841e-04
   3.3345772e-04
   3.3341703e-04
   3.3337634e-04
   3.3333567e-04
   3.3329499e-04
   3.3325433e-04
   3.3321367e-04
   3.3317301e-04
   3.3313236e-04
   3.3309172e-04
   3.3305108e-04
   3.3301045e-04
   3.3296982e-04
   3.3292920e-04
   3.3288858e-04
   3.3284797e-04
   3.3280737e-04
   3.3276677e-04
   3.3272617e-04
   3.3268558e-04
   3.3264500e-04
   3.3260443e-04
   3.3256385e-04
   3.3252329e-04
   3.3248273e-04
   3.3244217e-04
   3.3240163e-04
   3.3236108e-04
   3.3232054e-04
   3.3228001e-04
   3.3223949e-04
   3.3219897e-04
   3.3215845e-04
   3.3211794e-04
   3.3207744e-04
   3.3203694e-04
   3.3199645e-04
   3.3195596e-04
   3.3191548e-04
   3.3187500e-04
   3.3183453e-04
   3.3179406e-04
   3.3175361e-04
   3.3171315e-04
   3.3167270e-04
   3.3163226e-04
   3.3159182e-04
   3.3155139e-04
   3.3151097e-04
   3.3147055e-04
   3.3143013e-04
   3.3138972e-04
   3.3134932e-04
   3.3130892e-04
   3.3126853e-04
   3.3122814e-04
   3.3118776e-04
   3.3114739e-04
   3.3110702e-04
   3.3106665e-04
   3.3102629e-04
   3.3098594e-04
   3.3094559e-04
   3.3090525e-04
   3.3086491e-04
   3.3082458e-04
   3.3078425e-04
   3.3074393e-04
   3.3070362e-04
   3.3066331e-04
   3.3062301e-04
   3.3058271e-04
   3.3054242e-04
   3.3050213e-04
   3.3046185e-04
   3.3042157e-04
   3.3038130e-04
   3.3034104e-04
   3.3030078e-04
   3.3026053e-04
   3.3022028e-04
   3.3018004e-04
   3.3013980e-04
   3.3009957e-04
   3.3005934e-04
   3.3001912e-04
   3.2997891e-04
   3.2993870e-04
   3.2989850e-04
   3.2985830e-04
   3.2981811e-04
   3.2977792e-04
   3.2973774e-04
   3.2969756e-04
   3.2965739e-04
   3.2961723e-04
   3.2957707e-04
   3.2953691e-04
   3.2949677e-04
   3.2945662e-04
   3.2941649e-04
   3.2937635e-04
   3.2933623e-04
   3.2929611e-04
   3.2925599e-04
   3.2921588e-04
   3.2917578e-04
   3.2913568e-04
   3.2909559e-04
   3.2905550e-04
   3.2901542e-04
   3.2897534e-04
   3.2893527e-04
   3.2889521e-04
   3.2885515e-04
   3.2881509e-04
   3.2877504e-04
   3.2873500e-04
   3.2869496e-04
   3.2865493e-04
   3.2861490e-04
   3.2857488e-04
   3.2853487e-04
   3.2849486e-04
   3.2845485e-04
   3.2841485e-04
   3.2837486e-04
   3.2833487e-04
   3.2829489e-04
   3.2825491e-04
   3.2821494e-04
   3.2817497e-04
   3.2813501e-04
   3.2809506e-04
   3.2805511e-04
   3.2801516e-04
   3.2797522e-04
   3.2793529e-04
   3.2789536e-04
   3.2785544e-04
   3.2781552e-04
   3.2777561e-04
   3.2773571e-04
   3.2769581e-04
   3.2765591e-04
   3.2761602e-04
   3.2757614e-04
   3.2753626e-04
   3.2749639e-04
   3.2745652e-04
   3.2741666e-04
   3.2737680e-04
   3.2733695e-04
   3.2729710e-04
   3.2725726e-04
   3.2721743e-04
   3.2717760e-04
   3.2713778e-04
   3.2709796e-04
   3.2705815e-04
   3.2701834e-04
   3.2697854e-04
   3.2693874e-04
   3.2689895e-04
   3.2685916e-04
   3.2681938e-04
   3.2677961e-04
   3.2673984e-04
   3.2670008e-04
   3.2666032e-04
   3.2662057e-04
   3.2658082e-04
   3.2654108e-04
   3.2650134e-04
   3.2646161e-04
   3.2642189e-04
   3.2638217e-04
   3.2634245e-04
   3.2630274e-04
   3.2626304e-04
   3.2622334e-04
   3.2618365e-04
   3.2614396e-04
   3.2610428e-04
   3.2606460e-04
   3.2602493e-04
   3.2598527e-04
   3.2594561e-04
   3.2590595e-04
   3.2586630e-04
   3.2582666e-04
   3.2578702e-04
   3.2574739e-04
   3.2570776e-04
   3.2566814e-04
   3.2562852e-04
   3.2558891e-04
   3.2554931e-04
   3.2550971e-04
   3.2547011e-04
   3.2543052e-04
   3.2539094e-04
   3.2535136e-04
   3.2531179e-04
   3.2527222e-04
   3.2523266e-04
   3.2519310e-04
   3.2515355e-04
   3.2511400e-04
   3.2507446e-04
   3.2503493e-04
   3.2499540e-04
   3.2495588e-04
   3.2491636e-04
   3.2487684e-04
   3.2483734e-04
   3.2479783e-04
   3.2475834e-04
   3.2471884e-04
   3.2467936e-04
   3.2463988e-04
   3.2460040e-04
   3.2456093e-04
   3.2452147e-04
   3.2448201e-04
   3.2444256e-04
   3.2440311e-04
   3.2436366e-04
   3.2432423e-04
   3.2428479e-04
   3.2424537e-04
   3.2420595e-04
   3.2416653e-04
   3.2412712e-04
   3.2408771e-04
   3.2404832e-04
   3.2400892e-04
   3.2396953e-04
   3.2393015e-04
   3.2389077e-04
   3.2385140e-04
   3.2381203e-04
   3.2377267e-04
   3.2373331e-04
   3.2369396e-04
   3.2365461e-04
   3.2361527e-04
   3.2357594e-04
   3.2353661e-04
   3.2349729e-04
   3.2345797e-04
   3.2341865e-04
   3.2337935e-04
   3.2334004e-04
   3.2330075e-04
   3.2326145e-04
   3.2322217e-04
   3.2318289e-04
   3.2314361e-04
   3.2310434e-04
   3.2306507e-04
   3.2302581e-04
   3.2298656e-04
   3.2294731e-04
   3.2290807e-04
   3.2286883e-04
   3.2282960e-04
   3.2279037e-04
   3.2275115e-04
   3.2271193e-04
   3.2267272e-04
   3.2263351e-04
   3.2259431e-04
   3.2255512e-04
   3.2251593e-04
   3.2247674e-04
   3.2243756e-04
   3.2239839e-04
   3.2235922e-04
   3.2232006e-04
   3.2228090e-04
   3.2224175e-04
   3.2220260e-04
   3.2216346e-04
   3.2212432e-04
   3.2208519e-04
   3.2204607e-04
   3.2200695e-04
   3.2196783e-04
   3.2192872e-04
   3.2188962e-04
   3.2185052e-04
   3.2181143e-04
   3.2177234e-04
   3.2173325e-04
   3.2169418e-04
   3.2165511e-04
   3.2161604e-04
   3.2157698e-04
   3.2153792e-04
   3.2149887e-04
   3.2145982e-04
   3.2142078e-04
   3.2138175e-04
   3.2134272e-04
   3.2130370e-04
   3.2126468e-04
   3.2122566e-04
   3.2118666e-04
   3.2114765e-04
   3.2110866e-04
   3.2106966e-04
   3.2103068e-04
   3.2099170e-04
   3.2095272e-04
   3.2091375e-04
   3.2087478e-04
   3.2083582e-04
   3.2079687e-04
   3.2075792e-04
   3.2071897e-04
   3.2068003e-04
   3.2064110e-04
   3.2060217e-04
   3.2056325e-04
   3.2052433e-04
   3.2048542e-04
   3.2044651e-04
   3.2040761e-04
   3.2036872e-04
   3.2032982e-04
   3.2029094e-04
   3.2025206e-04
   3.2021318e-04
   3.2017431e-04
   3.2013545e-04
   3.2009659e-04
   3.2005774e-04
   3.2001889e-04
   3.1998004e-04
   3.1994121e-04
   3.1990237e-04
   3.1986354e-04
   3.1982472e-04
   3.1978591e-04
   3.1974709e-04
   3.1970829e-04
   3.1966949e-04
   3.1963069e-04
   3.1959190e-04
   3.1955312e-04
   3.1951434e-04
   3.1947556e-04
   3.1943679e-04
   3.1939803e-04
   3.1935927e-04
   3.1932052e-04
   3.1928177e-04
   3.1924303e-04
   3.1920429e-04
   3.1916556e-04
   3.1912683e-04
   3.1908811e-04
   3.1904939e-04
   3.1901068e-04
   3.1897197e-04
   3.1893327e-04
   3.1889458e-04
   3.1885589e-04
   3.1881720e-04
   3.1877852e-04
   3.1873985e-04
   3.1870118e-04
   3.1866252e-04
   3.1862386e-04
   3.1858521e-04
   3.1854656e-04
   3.1850792e-04
   3.1846928e-04
   3.1843065e-04
   3.1839202e-04
   3.1835340e-04
   3.1831478e-04
   3.1827617e-04
   3.1823757e-04
   3.1819897e-04
   3.1816037e-04
   3.1812178e-04
   3.1808320e-04
   3.1804462e-04
   3.1800604e-04
   3.1796747e-04
   3.1792891e-04
   3.1789035e-04
   3.1785180e-04
   3.1781325e-04
   3.1777471e-04
   3.1773617e-04
   3.1769764e-04
   3.1765911e-04
   3.1762059e-04
   3.1758207e-04
   3.1754356e-04
   3.1750506e-04
   3.1746656e-04
   3.1742806e-04
   3.1738957e-04
   3.1735109e-04
   3.1731261e-04
   3.1727413e-04
   3.1723566e-04
   3.1719720e-04
   3.1715874e-04
   3.1712029e-04
   3.1708184e-04
   3.1704339e-04
   3.1700496e-04
   3.1696652e-04
   3.1692810e-04
   3.1688968e-04
   3.1685126e-04
   3.1681285e-04
   3.1677444e-04
   3.1673604e-04
   3.1669764e-04
   3.1665925e-04
   3.1662087e-04
   3.1658249e-04
   3.1654411e-04
   3.1650574e-04
   3.1646738e-04
   3.1642902e-04
   3.1639066e-04
   3.1635231e-04
   3.1631397e-04
   3.1627563e-04
   3.1623730e-04
   3.1619897e-04
   3.1616065e-04
   3.1612233e-04
   3.1608402e-04
   3.1604571e-04
   3.1600741e-04
   3.1596911e-04
   3.1593082e-04
   3.1589253e-04
   3.1585425e-04
   3.1581598e-04
   3.1577770e-04
   3.1573944e-04
   3.1570118e-04
   3.1566292e-04
   3.1562467e-04
   3.1558643e-04
   3.1554819e-04
   3.1550995e-04
   3.1547172e-04
   3.1543350e-04
   3.1539528e-04
   3.1535707e-04
   3.1531886e-04
   3.1528066e-04
   3.1524246e-04
   3.1520427e-04
   3.1516608e-04
   3.1512790e-04
   3.1508972e-04
   3.1505155e-04
   3.1501338e-04
   3.1497522e-04
   3.1493706e-04
   3.1489891e-04
   3.1486076e-04
   3.1482262e-04
   3.1478449e-04
   3.1474636e-04
   3.1470823e-04
   3.1467011e-04
   3.1463199e-04
   3.1459388e-04
   3.1455578e-04
   3.1451768e-04
   3.1447959e-04
   3.1444150e-04
   3.1440341e-04
   3.1436533e-04
   3.1432726e-04
   3.1428919e-04
   3.1425113e-04
   3.1421307e-04
   3.1417502e-04
   3.1413697e-04
   3.1409892e-04
   3.1406089e-04
   3.1402285e-04
   3.1398483e-04
   3.1394681e-04
   3.1390879e-04
   3.1387078e-04
   3.1383277e-04
   3.1379477e-04
   3.1375677e-04
   3.1371878e-04
   3.1368079e-04
   3.1364281e-04
   3.1360484e-04
   3.1356687e-04
   3.1352890e-04
   3.1349094e-04
   3.1345299e-04
   3.1341504e-04
   3.1337709e-04
   3.1333915e-04
   3.1330122e-04
   3.1326329e-04
   3.1322536e-04
   3.1318744e-04
   3.1314953e-04
   3.1311162e-04
   3.1307372e-04
   3.1303582e-04
   3.1299793e-04
   3.1296004e-04
   3.1292215e-04
   3.1288428e-04
   3.1284640e-04
   3.1280854e-04
   3.1277067e-04
   3.1273282e-04
   3.1269496e-04
   3.1265712e-04
   3.1261927e-04
   3.1258144e-04
   3.1254361e-04
   3.1250578e-04
   3.1246796e-04
   3.1243014e-04
   3.1239233e-04
   3.1235452e-04
   3.1231672e-04
   3.1227893e-04
   3.1224114e-04
   3.1220335e-04
   3.1216557e-04
   3.1212779e-04
   3.1209002e-04
   3.1205226e-04
   3.1201450e-04
   3.1197674e-04
   3.1193899e-04
   3.1190125e-04
   3.1186351e-04
   3.1182577e-04
   3.1178804e-04
   3.1175032e-04
   3.1171260e-04
   3.1167489e-04
   3.1163718e-04
   3.1159947e-04
   3.1156177e-04
   3.1152408e-04
   3.1148639e-04
   3.1144871e-04
   3.1141103e-04
   3.1137336e-04
   3.1133569e-04
   3.1129803e-04
   3.1126037e-04
   3.1122271e-04
   3.1118507e-04
   3.1114742e-04
   3.1110979e-04
   3.1107215e-04
   3.1103453e-04
   3.1099690e-04
   3.1095929e-04
   3.1092167e-04
   3.1088407e-04
   3.1084647e-04
   3.1080887e-04
   3.1077128e-04
   3.1073369e-04
   3.1069611e-04
   3.1065853e-04
   3.1062096e-04
   3.1058339e-04
   3.1054583e-04
   3.1050828e-04
   3.1047073e-04
   3.1043318e-04
   3.1039564e-04
   3.1035810e-04
   3.1032057e-04
   3.1028305e-04
   3.1024553e-04
   3.1020801e-04
   3.1017050e-04
   3.1013299e-04
   3.1009549e-04
   3.1005800e-04
   3.1002051e-04
   3.0998302e-04
   3.0994554e-04
   3.0990807e-04
   3.0987060e-04
   3.0983313e-04
   3.0979567e-04
   3.0975822e-04
   3.0972077e-04
   3.0968332e-04
   3.0964588e-04
   3.0960845e-04
   3.0957102e-04
   3.0953359e-04
   3.0949618e-04
   3.0945876e-04
   3.0942135e-04
   3.0938395e-04
   3.0934655e-04
   3.0930915e-04
   3.0927177e-04
   3.0923438e-04
   3.0919700e-04
   3.0915963e-04
   3.0912226e-04
   3.0908490e-04
   3.0904754e-04
   3.0901018e-04
   3.0897283e-04
   3.0893549e-04
   3.0889815e-04
   3.0886082e-04
   3.0882349e-04
   3.0878617e-04
   3.0874885e-04
   3.0871153e-04
   3.0867423e-04
   3.0863692e-04
   3.0859962e-04
   3.0856233e-04
   3.0852504e-04
   3.0848776e-04
   3.0845048e-04
   3.0841321e-04
   3.0837594e-04
   3.0833868e-04
   3.0830142e-04
   3.0826417e-04
   3.0822692e-04
   3.0818968e-04
   3.0815244e-04
   3.0811521e-04
   3.0807798e-04
   3.0804075e-04
   3.0800354e-04
   3.0796632e-04
   3.0792912e-04
   3.0789191e-04
   3.0785472e-04
   3.0781752e-04
   3.0778034e-04
   3.0774315e-04
   3.0770597e-04
   3.0766880e-04
   3.0763163e-04
   3.0759447e-04
   3.0755731e-04
   3.0752016e-04
   3.0748301e-04
   3.0744587e-04
   3.0740873e-04
   3.0737160e-04
   3.0733447e-04
   3.0729735e-04
   3.0726023e-04
   3.0722312e-04
   3.0718601e-04
   3.0714891e-04
   3.0711181e-04
   3.0707472e-04
   3.0703763e-04
   3.0700055e-04
   3.0696347e-04
   3.0692640e-04
   3.0688933e-04
   3.0685227e-04
   3.0681521e-04
   3.0677816e-04
   3.0674111e-04
   3.0670407e-04
   3.0666703e-04
   3.0663000e-04
   3.0659297e-04
   3.0655595e-04
   3.0651893e-04
   3.0648192e-04
   3.0644491e-04
   3.0640791e-04
   3.0637091e-04
   3.0633392e-04
   3.0629693e-04
   3.0625995e-04
   3.0622297e-04
   3.0618600e-04
   3.0614903e-04
   3.0611207e-04
   3.0607511e-04
   3.0603816e-04
   3.0600121e-04
   3.0596427e-04
   3.0592733e-04
   3.0589040e-04
   3.0585347e-04
   3.0581654e-04
   3.0577963e-04
   3.0574271e-04
   3.0570581e-04
   3.0566890e-04
   3.0563200e-04
   3.0559511e-04
   3.0555822e-04
   3.0552134e-04
   3.0548446e-04
   3.0544759e-04
   3.0541072e-04
   3.0537386e-04
   3.0533700e-04
   3.0530014e-04
   3.0526330e-04
   3.0522645e-04
   3.0518961e-04
   3.0515278e-04
   3.0511595e-04
   3.0507913e-04
   3.0504231e-04
   3.0500549e-04
   3.0496869e-04
   3.0493188e-04
   3.0489508e-04
   3.0485829e-04
   3.0482150e-04
   3.0478472e-04
   3.0474794e-04
   3.0471116e-04
   3.0467439e-04
   3.0463763e-04
   3.0460087e-04
   3.0456412e-04
   3.0452737e-04
   3.0449062e-04
   3.0445388e-04
   3.0441715e-04
   3.0438042e-04
   3.0434369e-04
   3.0430697e-04
   3.0427026e-04
   3.0423355e-04
   3.0419684e-04
   3.0416014e-04
   3.0412345e-04
   3.0408676e-04
   3.0405007e-04
   3.0401339e-04
   3.0397672e-04
   3.0394005e-04
   3.0390338e-04
   3.0386672e-04
   3.0383006e-04
   3.0379341e-04
   3.0375677e-04
   3.0372013e-04
   3.0368349e-04
   3.0364686e-04
   3.0361023e-04
   3.0357361e-04
   3.0353699e-04
   3.0350038e-04
   3.0346378e-04
   3.0342718e-04
   3.0339058e-04
   3.0335399e-04
   3.0331740e-04
   3.0328082e-04
   3.0324424e-04
   3.0320767e-04
   3.0317110e-04
   3.0313454e-04
   3.0309798e-04
   3.0306143e-04
   3.0302488e-04
   3.0298834e-04
   3.0295180e-04
   3.0291527e-04
   3.0287874e-04
   3.0284222e-04
   3.0280570e-04
   3.0276919e-04
   3.0273268e-04
   3.0269617e-04
   3.0265968e-04
   3.0262318e-04
   3.0258669e-04
   3.0255021e-04
   3.0251373e-04
   3.0247726e-04
   3.0244079e-04
   3.0240432e-04
   3.0236786e-04
   3.0233141e-04
   3.0229496e-04
   3.0225852e-04
   3.0222208e-04
   3.0218564e-04
   3.0214921e-04
   3.0211279e-04
   3.0207637e-04
   3.0203995e-04
   3.0200354e-04
   3.0196713e-04
   3.0193073e-04
   3.0189434e-04
   3.0185795e-04
   3.0182156e-04
   3.0178518e-04
   3.0174880e-04
   3.0171243e-04
   3.0167607e-04
   3.0163970e-04
   3.0160335e-04
   3.0156700e-04
   3.0153065e-04
   3.0149431e-04
   3.0145797e-04
   3.0142164e-04
   3.0138531e-04
   3.0134899e-04
   3.0131267e-04
   3.0127636e-04
   3.0124005e-04
   3.0120374e-04
   3.0116745e-04
   3.0113115e-04
   3.0109486e-04
   3.0105858e-04
   3.0102230e-04
   3.0098603e-04
   3.0094976e-04
   3.0091349e-04
   3.0087723e-04
   3.0084098e-04
   3.0080473e-04
   3.0076849e-04
   3.0073225e-04
   3.0069601e-04
   3.0065978e-04
   3.0062355e-04
   3.0058733e-04
   3.0055112e-04
   3.0051491e-04
   3.0047870e-04
   3.0044250e-04
   3.0040630e-04
   3.0037011e-04
   3.0033393e-04
   3.0029774e-04
   3.0026157e-04
   3.0022539e-04
   3.0018923e-04
   3.0015306e-04
   3.0011691e-04
   3.0008075e-04
   3.0004461e-04
   3.0000846e-04
   2.9997233e-04
   2.9993619e-04
   2.9990006e-04
   2.9986394e-04
   2.9982782e-04
   2.9979171e-04
   2.9975560e-04
   2.9971949e-04
   2.9968339e-04
   2.9964730e-04
   2.9961121e-04
   2.9957512e-04
   2.9953904e-04
   2.9950297e-04
   2.9946690e-04
   2.9943083e-04
   2.9939477e-04
   2.9935872e-04
   2.9932266e-04
   2.9928662e-04
   2.9925058e-04
   2.9921454e-04
   2.9917851e-04
   2.9914248e-04
   2.9910646e-04
   2.9907044e-04
   2.9903443e-04
   2.9899842e-04
   2.9896242e-04
   2.9892642e-04
   2.9889043e-04
   2.9885444e-04
   2.9881845e-04
   2.9878247e-04
   2.9874650e-04
   2.9871053e-04
   2.9867457e-04
   2.9863861e-04
   2.9860265e-04
   2.9856670e-04
   2.9853076e-04
   2.9849482e-04
   2.9845888e-04
   2.9842295e-04
   2.9838702e-04
   2.9835110e-04
   2.9831519e-04
   2.9827927e-04
   2.9824337e-04
   2.9820747e-04
   2.9817157e-04
   2.9813568e-04
   2.9809979e-04
   2.9806390e-04
   2.9802803e-04
   2.9799215e-04
   2.9795628e-04
   2.9792042e-04
   2.9788456e-04
   2.9784871e-04
   2.9781286e-04
   2.9777701e-04
   2.9774117e-04
   2.9770534e-04
   2.9766951e-04
   2.9763368e-04
   2.9759786e-04
   2.9756205e-04
   2.9752624e-04
   2.9749043e-04
   2.9745463e-04
   2.9741883e-04
   2.9738304e-04
   2.9734725e-04
   2.9731147e-04
   2.9727569e-04
   2.9723992e-04
   2.9720415e-04
   2.9716839e-04
   2.9713263e-04
   2.9709688e-04
   2.9706113e-04
   2.9702538e-04
   2.9698964e-04
   2.9695391e-04
   2.9691818e-04
   2.9688245e-04
   2.9684673e-04
   2.9681102e-04
   2.9677531e-04
   2.9673960e-04
   2.9670390e-04
   2.9666820e-04
   2.9663251e-04
   2.9659683e-04
   2.9656114e-04
   2.9652547e-04
   2.9648979e-04
   2.9645413e-04
   2.9641846e-04
   2.9638280e-04
   2.9634715e-04
   2.9631150e-04
   2.9627586e-04
   2.9624022e-04
   2.9620458e-04
   2.9616895e-04
   2.9613333e-04
   2.9609771e-04
   2.9606209e-04
   2.9602648e-04
   2.9599088e-04
   2.9595527e-04
   2.9591968e-04
   2.9588409e-04
   2.9584850e-04
   2.9581292e-04
   2.9577734e-04
   2.9574177e-04
   2.9570620e-04
   2.9567063e-04
   2.9563508e-04
   2.9559952e-04
   2.9556397e-04
   2.9552843e-04
   2.9549289e-04
   2.9545735e-04
   2.9542182e-04
   2.9538630e-04
   2.9535078e-04
   2.9531526e-04
   2.9527975e-04
   2.9524424e-04
   2.9520874e-04
   2.9517325e-04
   2.9513775e-04
   2.9510227e-04
   2.9506678e-04
   2.9503130e-04
   2.9499583e-04
   2.9496036e-04
   2.9492490e-04
   2.9488944e-04
   2.9485398e-04
   2.9481853e-04
   2.9478309e-04
   2.9474765e-04
   2.9471221e-04
   2.9467678e-04
   2.9464136e-04
   2.9460593e-04
   2.9457052e-04
   2.9453511e-04
   2.9449970e-04
   2.9446430e-04
   2.9442890e-04
   2.9439351e-04
   2.9435812e-04
   2.9432273e-04
   2.9428735e-04
   2.9425198e-04
   2.9421661e-04
   2.9418124e-04
   2.9414588e-04
   2.9411053e-04
   2.9407518e-04
   2.9403983e-04
   2.9400449e-04
   2.9396915e-04
   2.9393382e-04
   2.9389850e-04
   2.9386317e-04
   2.9382785e-04
   2.9379254e-04
   2.9375723e-04
   2.9372193e-04
   2.9368663e-04
   2.9365134e-04
   2.9361605e-04
   2.9358076e-04
   2.9354548e-04
   2.9351021e-04
   2.9347493e-04
   2.9343967e-04
   2.9340441e-04
   2.9336915e-04
   2.9333390e-04
   2.9329865e-04
   2.9326341e-04
   2.9322817e-04
   2.9319294e-04
   2.9315771e-04
   2.9312248e-04
   2.9308726e-04
   2.9305205e-04
   2.9301684e-04
   2.9298163e-04
   2.9294643e-04
   2.9291124e-04
   2.9287605e-04
   2.9284086e-04
   2.9280568e-04
   2.9277050e-04
   2.9273533e-04
   2.9270016e-04
   2.9266500e-04
   2.9262984e-04
   2.9259468e-04
   2.9255954e-04
   2.9252439e-04
   2.9248925e-04
   2.9245412e-04
   2.9241899e-04
   2.9238386e-04
   2.9234874e-04
   2.9231362e-04
   2.9227851e-04
   2.9224340e-04
   2.9220830e-04
   2.9217320e-04
   2.9213811e-04
   2.9210302e-04
   2.9206794e-04
   2.9203286e-04
   2.9199778e-04
   2.9196271e-04
   2.9192765e-04
   2.9189259e-04
   2.9185753e-04
   2.9182248e-04
   2.9178743e-04
   2.9175239e-04
   2.9171736e-04
   2.9168232e-04
   2.9164730e-04
   2.9161227e-04
   2.9157725e-04
   2.9154224e-04
   2.9150723e-04
   2.9147223e-04
   2.9143723e-04
   2.9140223e-04
   2.9136724e-04
   2.9133225e-04
   2.9129727e-04
   2.9126229e-04
   2.9122732e-04
   2.9119236e-04
   2.9115739e-04
   2.9112243e-04
   2.9108748e-04
   2.9105253e-04
   2.9101759e-04
   2.9098265e-04
   2.9094771e-04
   2.9091278e-04
   2.9087786e-04
   2.9084294e-04
   2.9080802e-04
   2.9077311e-04
   2.9073820e-04
   2.9070330e-04
   2.9066840e-04
   2.9063351e-04
   2.9059862e-04
   2.9056373e-04
   2.9052885e-04
   2.9049398e-04
   2.9045911e-04
   2.9042424e-04
   2.9038938e-04
   2.9035453e-04
   2.9031967e-04
   2.9028483e-04
   2.9024998e-04
   2.9021515e-04
   2.9018031e-04
   2.9014548e-04
   2.9011066e-04
   2.9007584e-04
   2.9004103e-04
   2.9000622e-04
   2.8997141e-04
   2.8993661e-04
   2.8990181e-04
   2.8986702e-04
   2.8983223e-04
   2.8979745e-04
   2.8976267e-04
   2.8972790e-04
   2.8969313e-04
   2.8965837e-04
   2.8962361e-04
   2.8958885e-04
   2.8955410e-04
   2.8951936e-04
   2.8948462e-04
   2.8944988e-04
   2.8941515e-04
   2.8938042e-04
   2.8934570e-04
   2.8931098e-04
   2.8927627e-04
   2.8924156e-04
   2.8920686e-04
   2.8917216e-04
   2.8913746e-04
   2.8910277e-04
   2.8906808e-04
   2.8903340e-04
   2.8899873e-04
   2.8896405e-04
   2.8892939e-04
   2.8889472e-04
   2.8886007e-04
   2.8882541e-04
   2.8879076e-04
   2.8875612e-04
   2.8872148e-04
   2.8868684e-04
   2.8865221e-04
   2.8861759e-04
   2.8858297e-04
   2.8854835e-04
   2.8851374e-04
   2.8847913e-04
   2.8844453e-04
   2.8840993e-04
   2.8837533e-04
   2.8834074e-04
   2.8830616e-04
   2.8827158e-04
   2.8823700e-04
   2.8820243e-04
   2.8816786e-04
   2.8813330e-04
   2.8809874e-04
   2.8806419e-04
   2.8802964e-04
   2.8799510e-04
   2.8796056e-04
   2.8792603e-04
   2.8789150e-04
   2.8785697e-04
   2.8782245e-04
   2.8778793e-04
   2.8775342e-04
   2.8771891e-04
   2.8768441e-04
   2.8764991e-04
   2.8761542e-04
   2.8758093e-04
   2.8754645e-04
   2.8751197e-04
   2.8747749e-04
   2.8744302e-04
   2.8740856e-04
   2.8737409e-04
   2.8733964e-04
   2.8730518e-04
   2.8727074e-04
   2.8723629e-04
   2.8720185e-04
   2.8716742e-04
   2.8713299e-04
   2.8709857e-04
   2.8706414e-04
   2.8702973e-04
   2.8699532e-04
   2.8696091e-04
   2.8692651e-04
   2.8689211e-04
   2.8685772e-04
   2.8682333e-04
   2.8678894e-04
   2.8675456e-04
   2.8672019e-04
   2.8668582e-04
   2.8665145e-04
   2.8661709e-04
   2.8658273e-04
   2.8654838e-04
   2.8651403e-04
   2.8647969e-04
   2.8644535e-04
   2.8641102e-04
   2.8637669e-04
   2.8634236e-04
   2.8630804e-04
   2.8627373e-04
   2.8623941e-04
   2.8620511e-04
   2.8617081e-04
   2.8613651e-04
   2.8610221e-04
   2.8606792e-04
   2.8603364e-04
   2.8599936e-04
   2.8596509e-04
   2.8593081e-04
   2.8589655e-04
   2.8586229e-04
   2.8582803e-04
   2.8579378e-04
   2.8575953e-04
   2.8572528e-04
   2.8569105e-04
   2.8565681e-04
   2.8562258e-04
   2.8558836e-04
   2.8555413e-04
   2.8551992e-04
   2.8548571e-04
   2.8545150e-04
   2.8541730e-04
   2.8538310e-04
   2.8534890e-04
   2.8531471e-04
   2.8528053e-04
   2.8524635e-04
   2.8521217e-04
   2.8517800e-04
   2.8514383e-04
   2.8510967e-04
   2.8507551e-04
   2.8504136e-04
   2.8500721e-04
   2.8497307e-04
   2.8493893e-04
   2.8490479e-04
   2.8487066e-04
   2.8483653e-04
   2.8480241e-04
   2.8476830e-04
   2.8473418e-04
   2.8470007e-04
   2.8466597e-04
   2.8463187e-04
   2.8459778e-04
   2.8456369e-04
   2.8452960e-04
   2.8449552e-04
   2.8446144e-04
   2.8442737e-04
   2.8439330e-04
   2.8435924e-04
   2.8432518e-04
   2.8429112e-04
   2.8425707e-04
   2.8422303e-04
   2.8418899e-04
   2.8415495e-04
   2.8412092e-04
   2.8408689e-04
   2.8405287e-04
   2.8401885e-04
   2.8398484e-04
   2.8395083e-04
   2.8391682e-04
   2.8388282e-04
   2.8384883e-04
   2.8381483e-04
   2.8378085e-04
   2.8374686e-04
   2.8371289e-04
   2.8367891e-04
   2.8364494e-04
   2.8361098e-04
   2.8357702e-04
   2.8354306e-04
   2.8350911e-04
   2.8347516e-04
   2.8344122e-04
   2.8340728e-04
   2.8337335e-04
   2.8333942e-04
   2.8330550e-04
   2.8327158e-04
   2.8323766e-04
   2.8320375e-04
   2.8316984e-04
   2.8313594e-04
   2.8310204e-04
   2.8306815e-04
   2.8303426e-04
   2.8300038e-04
   2.8296650e-04
   2.8293262e-04
   2.8289875e-04
   2.8286488e-04
   2.8283102e-04
   2.8279716e-04
   2.8276331e-04
   2.8272946e-04
   2.8269562e-04
   2.8266178e-04
   2.8262794e-04
   2.8259411e-04
   2.8256029e-04
   2.8252646e-04
   2.8249265e-04
   2.8245883e-04
   2.8242503e-04
   2.8239122e-04
   2.8235742e-04
   2.8232363e-04
   2.8228984e-04
   2.8225605e-04
   2.8222227e-04
   2.8218849e-04
   2.8215472e-04
   2.8212095e-04
   2.8208718e-04
   2.8205342e-04
   2.8201967e-04
   2.8198592e-04
   2.8195217e-04
   2.8191843e-04
   2.8188469e-04
   2.8185096e-04
   2.8181723e-04
   2.8178351e-04
   2.8174979e-04
   2.8171607e-04
   2.8168236e-04
   2.8164865e-04
   2.8161495e-04
   2.8158125e-04
   2.8154756e-04
   2.8151387e-04
   2.8148019e-04
   2.8144651e-04
   2.8141283e-04
   2.8137916e-04
   2.8134550e-04
   2.8131183e-04
   2.8127818e-04
   2.8124452e-04
   2.8121087e-04
   2.8117723e-04
   2.8114359e-04
   2.8110995e-04
   2.8107632e-04
   2.8104270e-04
   2.8100907e-04
   2.8097546e-04
   2.8094184e-04
   2.8090823e-04
   2.8087463e-04
   2.8084103e-04
   2.8080743e-04
   2.8077384e-04
   2.8074025e-04
   2.8070667e-04
   2.8067309e-04
   2.8063952e-04
   2.8060595e-04
   2.8057238e-04
   2.8053882e-04
   2.8050527e-04
   2.8047172e-04
   2.8043817e-04
   2.8040463e-04
   2.8037109e-04
   2.8033755e-04
   2.8030402e-04
   2.8027050e-04
   2.8023698e-04
   2.8020346e-04
   2.8016995e-04
   2.8013644e-04
   2.8010294e-04
   2.8006944e-04
   2.8003594e-04
   2.8000245e-04
   2.7996897e-04
   2.7993549e-04
   2.7990201e-04
   2.7986854e-04
   2.7983507e-04
   2.7980161e-04
   2.7976815e-04
   2.7973469e-04
   2.7970124e-04
   2.7966779e-04
   2.7963435e-04
   2.7960092e-04
   2.7956748e-04
   2.7953405e-04
   2.7950063e-04
   2.7946721e-04
   2.7943379e-04
   2.7940038e-04
   2.7936698e-04
   2.7933357e-04
   2.7930018e-04
   2.7926678e-04
   2.7923339e-04
   2.7920001e-04
   2.7916663e-04
   2.7913325e-04
   2.7909988e-04
   2.7906651e-04
   2.7903315e-04
   2.7899979e-04
   2.7896644e-04
   2.7893309e-04
   2.7889974e-04
   2.7886640e-04
   2.7883306e-04
   2.7879973e-04
   2.7876640e-04
   2.7873308e-04
   2.7869976e-04
   2.7866645e-04
   2.7863314e-04
   2.7859983e-04
   2.7856653e-04
   2.7853323e-04
   2.7849994e-04
   2.7846665e-04
   2.7843337e-04
   2.7840009e-04
   2.7836681e-04
   2.7833354e-04
   2.7830027e-04
   2.7826701e-04
   2.7823375e-04
   2.7820050e-04
   2.7816725e-04
   2.7813400e-04
   2.7810076e-04
   2.7806753e-04
   2.7803429e-04
   2.7800107e-04
   2.7796784e-04
   2.7793462e-04
   2.7790141e-04
   2.7786820e-04
   2.7783499e-04
   2.7780179e-04
   2.7776860e-04
   2.7773540e-04
   2.7770221e-04
   2.7766903e-04
   2.7763585e-04
   2.7760267e-04
   2.7756950e-04
   2.7753634e-04
   2.7750317e-04
   2.7747002e-04
   2.7743686e-04
   2.7740371e-04
   2.7737057e-04
   2.7733743e-04
   2.7730429e-04
   2.7727116e-04
   2.7723803e-04
   2.7720491e-04
   2.7717179e-04
   2.7713867e-04
   2.7710556e-04
   2.7707246e-04
   2.7703936e-04
   2.7700626e-04
   2.7697317e-04
   2.7694008e-04
   2.7690699e-04
   2.7687391e-04
   2.7684084e-04
   2.7680777e-04
   2.7677470e-04
   2.7674164e-04
   2.7670858e-04
   2.7667552e-04
   2.7664247e-04
   2.7660943e-04
   2.7657639e-04
   2.7654335e-04
   2.7651032e-04
   2.7647729e-04
   2.7644427e-04
   2.7641125e-04
   2.7637823e-04
   2.7634522e-04
   2.7631222e-04
   2.7627921e-04
   2.7624622e-04
   2.7621322e-04
   2.7618023e-04
   2.7614725e-04
   2.7611427e-04
   2.7608129e-04
   2.7604832e-04
   2.7601535e-04
   2.7598239e-04
   2.7594943e-04
   2.7591647e-04
   2.7588352e-04
   2.7585058e-04
   2.7581764e-04
   2.7578470e-04
   2.7575176e-04
   2.7571884e-04
   2.7568591e-04
   2.7565299e-04
   2.7562008e-04
   2.7558716e-04
   2.7555426e-04
   2.7552135e-04
   2.7548845e-04
   2.7545556e-04
   2.7542267e-04
   2.7538978e-04
   2.7535690e-04
   2.7532402e-04
   2.7529115e-04
   2.7525828e-04
   2.7522542e-04
   2.7519256e-04
   2.7515970e-04
   2.7512685e-04
   2.7509400e-04
   2.7506116e-04
   2.7502832e-04
   2.7499549e-04
   2.7496266e-04
   2.7492983e-04
   2.7489701e-04
   2.7486419e-04
   2.7483138e-04
   2.7479857e-04
   2.7476577e-04
   2.7473297e-04
   2.7470017e-04
   2.7466738e-04
   2.7463459e-04
   2.7460181e-04
   2.7456903e-04
   2.7453626e-04
   2.7450349e-04
   2.7447072e-04
   2.7443796e-04
   2.7440520e-04
   2.7437245e-04
   2.7433970e-04
   2.7430696e-04
   2.7427422e-04
   2.7424148e-04
   2.7420875e-04
   2.7417602e-04
   2.7414330e-04
   2.7411058e-04
   2.7407786e-04
   2.7404515e-04
   2.7401245e-04
   2.7397975e-04
   2.7394705e-04
   2.7391436e-04
   2.7388167e-04
   2.7384898e-04
   2.7381630e-04
   2.7378363e-04
   2.7375095e-04
   2.7371829e-04
   2.7368562e-04
   2.7365296e-04
   2.7362031e-04
   2.7358766e-04
   2.7355501e-04
   2.7352237e-04
   2.7348973e-04
   2.7345710e-04
   2.7342447e-04
   2.7339184e-04
   2.7335922e-04
   2.7332661e-04
   2.7329399e-04
   2.7326139e-04
   2.7322878e-04
   2.7319618e-04
   2.7316359e-04
   2.7313100e-04
   2.7309841e-04
   2.7306583e-04
   2.7303325e-04
   2.7300068e-04
   2.7296811e-04
   2.7293554e-04
   2.7290298e-04
   2.7287042e-04
   2.7283787e-04
   2.7280532e-04
   2.7277278e-04
   2.7274024e-04
   2.7270770e-04
   2.7267517e-04
   2.7264264e-04
   2.7261012e-04
   2.7257760e-04
   2.7254508e-04
   2.7251257e-04
   2.7248007e-04
   2.7244757e-04
   2.7241507e-04
   2.7238257e-04
   2.7235009e-04
   2.7231760e-04
   2.7228512e-04
   2.7225264e-04
   2.7222017e-04
   2.7218770e-04
   2.7215524e-04
   2.7212278e-04
   2.7209032e-04
   2.7205787e-04
   2.7202543e-04
   2.7199298e-04
   2.7196054e-04
   2.7192811e-04
   2.7189568e-04
   2.7186325e-04
   2.7183083e-04
   2.7179842e-04
   2.7176600e-04
   2.7173359e-04
   2.7170119e-04
   2.7166879e-04
   2.7163639e-04
   2.7160400e-04
   2.7157161e-04
   2.7153923e-04
   2.7150685e-04
   2.7147447e-04
   2.7144210e-04
   2.7140974e-04
   2.7137737e-04
   2.7134502e-04
   2.7131266e-04
   2.7128031e-04
   2.7124797e-04
   2.7121562e-04
   2.7118329e-04
   2.7115095e-04
   2.7111862e-04
   2.7108630e-04
   2.7105398e-04
   2.7102166e-04
   2.7098935e-04
   2.7095704e-04
   2.7092474e-04
   2.7089244e-04
   2.7086014e-04
   2.7082785e-04
   2.7079557e-04
   2.7076328e-04
   2.7073101e-04
   2.7069873e-04
   2.7066646e-04
   2.7063420e-04
   2.7060193e-04
   2.7056968e-04
   2.7053742e-04
   2.7050517e-04
   2.7047293e-04
   2.7044069e-04
   2.7040845e-04
   2.7037622e-04
   2.7034399e-04
   2.7031177e-04
   2.7027955e-04
   2.7024733e-04
   2.7021512e-04
   2.7018291e-04
   2.7015071e-04
   2.7011851e-04
   2.7008632e-04
   2.7005413e-04
   2.7002194e-04
   2.6998976e-04
   2.6995758e-04
   2.6992541e-04
   2.6989324e-04
   2.6986107e-04
   2.6982891e-04
   2.6979675e-04
   2.6976460e-04
   2.6973245e-04
   2.6970031e-04
   2.6966817e-04
   2.6963603e-04
   2.6960390e-04
   2.6957177e-04
   2.6953965e-04
   2.6950753e-04
   2.6947541e-04
   2.6944330e-04
   2.6941120e-04
   2.6937909e-04
   2.6934699e-04
   2.6931490e-04
   2.6928281e-04
   2.6925072e-04
   2.6921864e-04
   2.6918656e-04
   2.6915449e-04
   2.6912242e-04
   2.6909036e-04
   2.6905830e-04
   2.6902624e-04
   2.6899419e-04
   2.6896214e-04
   2.6893009e-04
   2.6889805e-04
   2.6886602e-04
   2.6883398e-04
   2.6880196e-04
   2.6876993e-04
   2.6873791e-04
   2.6870590e-04
   2.6867389e-04
   2.6864188e-04
   2.6860988e-04
   2.6857788e-04
   2.6854588e-04
   2.6851389e-04
   2.6848191e-04
   2.6844993e-04
   2.6841795e-04
   2.6838597e-04
   2.6835400e-04
   2.6832204e-04
   2.6829008e-04
   2.6825812e-04
   2.6822617e-04
   2.6819422e-04
   2.6816227e-04
   2.6813033e-04
   2.6809840e-04
   2.6806646e-04
   2.6803454e-04
   2.6800261e-04
   2.6797069e-04
   2.6793878e-04
   2.6790686e-04
   2.6787496e-04
   2.6784305e-04
   2.6781115e-04
   2.6777926e-04
   2.6774737e-04
   2.6771548e-04
   2.6768360e-04
   2.6765172e-04
   2.6761985e-04
   2.6758798e-04
   2.6755611e-04
   2.6752425e-04
   2.6749239e-04
   2.6746054e-04
   2.6742869e-04
   2.6739684e-04
   2.6736500e-04
   2.6733316e-04
   2.6730133e-04
   2.6726950e-04
   2.6723768e-04
   2.6720585e-04
   2.6717404e-04
   2.6714223e-04
   2.6711042e-04
   2.6707861e-04
   2.6704681e-04
   2.6701502e-04
   2.6698322e-04
   2.6695144e-04
   2.6691965e-04
   2.6688787e-04
   2.6685610e-04
   2.6682433e-04
   2.6679256e-04
   2.6676080e-04
   2.6672904e-04
   2.6669728e-04
   2.6666553e-04
   2.6663379e-04
   2.6660204e-04
   2.6657030e-04
   2.6653857e-04
   2.6650684e-04
   2.6647511e-04
   2.6644339e-04
   2.6641167e-04
   2.6637996e-04
   2.6634825e-04
   2.6631655e-04
   2.6628484e-04
   2.6625315e-04
   2.6622145e-04
   2.6618976e-04
   2.6615808e-04
   2.6612640e-04
   2.6609472e-04
   2.6606305e-04
   2.6603138e-04
   2.6599972e-04
   2.6596806e-04
   2.6593640e-04
   2.6590475e-04
   2.6587310e-04
   2.6584146e-04
   2.6580982e-04
   2.6577818e-04
   2.6574655e-04
   2.6571492e-04
   2.6568330e-04
   2.6565168e-04
   2.6562006e-04
   2.6558845e-04
   2.6555684e-04
   2.6552524e-04
   2.6549364e-04
   2.6546205e-04
   2.6543046e-04
   2.6539887e-04
   2.6536729e-04
   2.6533571e-04
   2.6530413e-04
   2.6527256e-04
   2.6524100e-04
   2.6520943e-04
   2.6517788e-04
   2.6514632e-04
   2.6511477e-04
   2.6508323e-04
   2.6505168e-04
   2.6502015e-04
   2.6498861e-04
   2.6495708e-04
   2.6492556e-04
   2.6489404e-04
   2.6486252e-04
   2.6483101e-04
   2.6479950e-04
   2.6476799e-04
   2.6473649e-04
   2.6470499e-04
   2.6467350e-04
   2.6464201e-04
   2.6461053e-04
   2.6457905e-04
   2.6454757e-04
   2.6451610e-04
   2.6448463e-04
   2.6445316e-04
   2.6442170e-04
   2.6439025e-04
   2.6435879e-04
   2.6432735e-04
   2.6429590e-04
   2.6426446e-04
   2.6423303e-04
   2.6420159e-04
   2.6417017e-04
   2.6413874e-04
   2.6410732e-04
   2.6407591e-04
   2.6404450e-04
   2.6401309e-04
   2.6398168e-04
   2.6395028e-04
   2.6391889e-04
   2.6388750e-04
   2.6385611e-04
   2.6382473e-04
   2.6379335e-04
   2.6376197e-04
   2.6373060e-04
   2.6369923e-04
   2.6366787e-04
   2.6363651e-04
   2.6360516e-04
   2.6357381e-04
   2.6354246e-04
   2.6351112e-04
   2.6347978e-04
   2.6344844e-04
   2.6341711e-04
   2.6338579e-04
   2.6335446e-04
   2.6332315e-04
   2.6329183e-04
   2.6326052e-04
   2.6322921e-04
   2.6319791e-04
   2.6316661e-04
   2.6313532e-04
   2.6310403e-04
   2.6307274e-04
   2.6304146e-04
   2.6301018e-04
   2.6297891e-04
   2.6294764e-04
   2.6291637e-04
   2.6288511e-04
   2.6285385e-04
   2.6282260e-04
   2.6279135e-04
   2.6276010e-04
   2.6272886e-04
   2.6269762e-04
   2.6266639e-04
   2.6263516e-04
   2.6260394e-04
   2.6257271e-04
   2.6254150e-04
   2.6251028e-04
   2.6247907e-04
   2.6244787e-04
   2.6241667e-04
   2.6238547e-04
   2.6235428e-04
   2.6232309e-04
   2.6229190e-04
   2.6226072e-04
   2.6222954e-04
   2.6219837e-04
   2.6216720e-04
   2.6213603e-04
   2.6210487e-04
   2.6207371e-04
   2.6204256e-04
   2.6201141e-04
   2.6198027e-04
   2.6194913e-04
   2.6191799e-04
   2.6188686e-04
   2.6185573e-04
   2.6182460e-04
   2.6179348e-04
   2.6176236e-04
   2.6173125e-04
   2.6170014e-04
   2.6166904e-04
   2.6163793e-04
   2.6160684e-04
   2.6157574e-04
   2.6154466e-04
   2.6151357e-04
   2.6148249e-04
   2.6145141e-04
   2.6142034e-04
   2.6138927e-04
   2.6135820e-04
   2.6132714e-04
   2.6129609e-04
   2.6126503e-04
   2.6123398e-04
   2.6120294e-04
   2.6117190e-04
   2.6114086e-04
   2.6110983e-04
   2.6107880e-04
   2.6104777e-04
   2.6101675e-04
   2.6098574e-04
   2.6095472e-04
   2.6092371e-04
   2.6089271e-04
   2.6086171e-04
   2.6083071e-04
   2.6079972e-04
   2.6076873e-04
   2.6073774e-04
   2.6070676e-04
   2.6067578e-04
   2.6064481e-04
   2.6061384e-04
   2.6058288e-04
   2.6055192e-04
   2.6052096e-04
   2.6049001e-04
   2.6045906e-04
   2.6042811e-04
   2.6039717e-04
   2.6036623e-04
   2.6033530e-04
   2.6030437e-04
   2.6027344e-04
   2.6024252e-04
   2.6021161e-04
   2.6018069e-04
   2.6014978e-04
   2.6011888e-04
   2.6008798e-04
   2.6005708e-04
   2.6002618e-04
   2.5999529e-04
   2.5996441e-04
   2.5993353e-04
   2.5990265e-04
   2.5987178e-04
   2.5984091e-04
   2.5981004e-04
   2.5977918e-04
   2.5974832e-04
   2.5971747e-04
   2.5968662e-04
   2.5965577e-04
   2.5962493e-04
   2.5959409e-04
   2.5956326e-04
   2.5953243e-04
   2.5950160e-04
   2.5947078e-04
   2.5943996e-04
   2.5940915e-04
   2.5937834e-04
   2.5934753e-04
   2.5931673e-04
   2.5928593e-04
   2.5925514e-04
   2.5922434e-04
   2.5919356e-04
   2.5916278e-04
   2.5913200e-04
   2.5910122e-04
   2.5907045e-04
   2.5903969e-04
   2.5900892e-04
   2.5897816e-04
   2.5894741e-04
   2.5891666e-04
   2.5888591e-04
   2.5885517e-04
   2.5882443e-04
   2.5879369e-04
   2.5876296e-04
   2.5873224e-04
   2.5870151e-04
   2.5867079e-04
   2.5864008e-04
   2.5860937e-04
   2.5857866e-04
   2.5854796e-04
   2.5851726e-04
   2.5848656e-04
   2.5845587e-04
   2.5842518e-04
   2.5839450e-04
   2.5836382e-04
   2.5833314e-04
   2.5830247e-04
   2.5827180e-04
   2.5824114e-04
   2.5821048e-04
   2.5817982e-04
   2.5814917e-04
   2.5811852e-04
   2.5808788e-04
   2.5805723e-04
   2.5802660e-04
   2.5799597e-04
   2.5796534e-04
   2.5793471e-04
   2.5790409e-04
   2.5787347e-04
   2.5784286e-04
   2.5781225e-04
   2.5778165e-04
   2.5775105e-04
   2.5772045e-04
   2.5768986e-04
   2.5765927e-04
   2.5762868e-04
   2.5759810e-04
   2.5756752e-04
   2.5753695e-04
   2.5750638e-04
   2.5747581e-04
   2.5744525e-04
   2.5741469e-04
   2.5738414e-04
   2.5735359e-04
   2.5732304e-04
   2.5729250e-04
   2.5726196e-04
   2.5723143e-04
   2.5720090e-04
   2.5717037e-04
   2.5713985e-04
   2.5710933e-04
   2.5707881e-04
   2.5704830e-04
   2.5701779e-04
   2.5698729e-04
   2.5695679e-04
   2.5692630e-04
   2.5689581e-04
   2.5686532e-04
   2.5683483e-04
   2.5680435e-04
   2.5677388e-04
   2.5674341e-04
   2.5671294e-04
   2.5668247e-04
   2.5665201e-04
   2.5662156e-04
   2.5659111e-04
   2.5656066e-04
   2.5653021e-04
   2.5649977e-04
   2.5646934e-04
   2.5643890e-04
   2.5640847e-04
   2.5637805e-04
   2.5634763e-04
   2.5631721e-04
   2.5628680e-04
   2.5625639e-04
   2.5622598e-04
   2.5619558e-04
   2.5616518e-04
   2.5613479e-04
   2.5610440e-04
   2.5607401e-04
   2.5604363e-04
   2.5601325e-04
   2.5598288e-04
   2.5595251e-04
   2.5592214e-04
   2.5589178e-04
   2.5586142e-04
   2.5583106e-04
   2.5580071e-04
   2.5577037e-04
   2.5574002e-04
   2.5570968e-04
   2.5567935e-04
   2.5564902e-04
   2.5561869e-04
   2.5558836e-04
   2.5555804e-04
   2.5552773e-04
   2.5549742e-04
   2.5546711e-04
   2.5543680e-04
   2.5540650e-04
   2.5537621e-04
   2.5534591e-04
   2.5531562e-04
   2.5528534e-04
   2.5525506e-04
   2.5522478e-04
   2.5519451e-04
   2.5516424e-04
   2.5513397e-04
   2.5510371e-04
   2.5507345e-04
   2.5504320e-04
   2.5501295e-04
   2.5498270e-04
   2.5495246e-04
   2.5492222e-04
   2.5489198e-04
   2.5486175e-04
   2.5483153e-04
   2.5480130e-04
   2.5477108e-04
   2.5474087e-04
   2.5471066e-04
   2.5468045e-04
   2.5465025e-04
   2.5462005e-04
   2.5458985e-04
   2.5455966e-04
   2.5452947e-04
   2.5449929e-04
   2.5446910e-04
   2.5443893e-04
   2.5440875e-04
   2.5437859e-04
   2.5434842e-04
   2.5431826e-04
   2.5428810e-04
   2.5425795e-04
   2.5422780e-04
   2.5419765e-04
   2.5416751e-04
   2.5413737e-04
   2.5410724e-04
   2.5407711e-04
   2.5404698e-04
   2.5401686e-04
   2.5398674e-04
   2.5395662e-04
   2.5392651e-04
   2.5389641e-04
   2.5386630e-04
   2.5383620e-04
   2.5380611e-04
   2.5377601e-04
   2.5374593e-04
   2.5371584e-04
   2.5368576e-04
   2.5365569e-04
   2.5362561e-04
   2.5359554e-04
   2.5356548e-04
   2.5353542e-04
   2.5350536e-04
   2.5347531e-04
   2.5344526e-04
   2.5341521e-04
   2.5338517e-04
   2.5335513e-04
   2.5332510e-04
   2.5329507e-04
   2.5326504e-04
   2.5323502e-04
   2.5320500e-04
   2.5317498e-04
   2.5314497e-04
   2.5311496e-04
   2.5308496e-04
   2.5305496e-04
   2.5302496e-04
   2.5299497e-04
   2.5296498e-04
   2.5293500e-04
   2.5290502e-04
   2.5287504e-04
   2.5284507e-04
   2.5281510e-04
   2.5278513e-04
   2.5275517e-04
   2.5272521e-04
   2.5269526e-04
   2.5266531e-04
   2.5263536e-04
   2.5260542e-04
   2.5257548e-04
   2.5254555e-04
   2.5251562e-04
   2.5248569e-04
   2.5245577e-04
   2.5242585e-04
   2.5239593e-04
   2.5236602e-04
   2.5233611e-04
   2.5230621e-04
   2.5227631e-04
   2.5224641e-04
   2.5221652e-04
   2.5218663e-04
   2.5215674e-04
   2.5212686e-04
   2.5209698e-04
   2.5206711e-04
   2.5203724e-04
   2.5200737e-04
   2.5197751e-04
   2.5194765e-04
   2.5191780e-04
   2.5188795e-04
   2.5185810e-04
   2.5182826e-04
   2.5179842e-04
   2.5176858e-04
   2.5173875e-04
   2.5170892e-04
   2.5167910e-04
   2.5164928e-04
   2.5161946e-04
   2.5158965e-04
   2.5155984e-04
   2.5153003e-04
   2.5150023e-04
   2.5147044e-04
   2.5144064e-04
   2.5141085e-04
   2.5138107e-04
   2.5135128e-04
   2.5132150e-04
   2.5129173e-04
   2.5126196e-04
   2.5123219e-04
   2.5120243e-04
   2.5117267e-04
   2.5114291e-04
   2.5111316e-04
   2.5108341e-04
   2.5105367e-04
   2.5102393e-04
   2.5099419e-04
   2.5096446e-04
   2.5093473e-04
   2.5090500e-04
   2.5087528e-04
   2.5084556e-04
   2.5081585e-04
   2.5078614e-04
   2.5075643e-04
   2.5072673e-04
   2.5069703e-04
   2.5066733e-04
   2.5063764e-04
   2.5060796e-04
   2.5057827e-04
   2.5054859e-04
   2.5051891e-04
   2.5048924e-04
   2.5045957e-04
   2.5042991e-04
   2.5040025e-04
   2.5037059e-04
   2.5034094e-04
   2.5031129e-04
   2.5028164e-04
   2.5025200e-04
   2.5022236e-04
   2.5019272e-04
   2.5016309e-04
   2.5013347e-04
   2.5010384e-04
   2.5007422e-04
   2.5004461e-04
   2.5001500e-04
   2.4998539e-04
   2.4995578e-04
   2.4992618e-04
   2.4989658e-04
   2.4986699e-04
   2.4983740e-04
   2.4980782e-04
   2.4977823e-04
   2.4974866e-04
   2.4971908e-04
   2.4968951e-04
   2.4965994e-04
   2.4963038e-04
   2.4960082e-04
   2.4957127e-04
   2.4954171e-04
   2.4951217e-04
   2.4948262e-04
   2.4945308e-04
   2.4942354e-04
   2.4939401e-04
   2.4936448e-04
   2.4933496e-04
   2.4930543e-04
   2.4927592e-04
   2.4924640e-04
   2.4921689e-04
   2.4918738e-04
   2.4915788e-04
   2.4912838e-04
   2.4909889e-04
   2.4906939e-04
   2.4903991e-04
   2.4901042e-04
   2.4898094e-04
   2.4895146e-04
   2.4892199e-04
   2.4889252e-04
   2.4886306e-04
   2.4883359e-04
   2.4880414e-04
   2.4877468e-04
   2.4874523e-04
   2.4871579e-04
   2.4868634e-04
   2.4865690e-04
   2.4862747e-04
   2.4859804e-04
   2.4856861e-04
   2.4853918e-04
   2.4850976e-04
   2.4848035e-04
   2.4845093e-04
   2.4842152e-04
   2.4839212e-04
   2.4836272e-04
   2.4833332e-04
   2.4830392e-04
   2.4827453e-04
   2.4824514e-04
   2.4821576e-04
   2.4818638e-04
   2.4815701e-04
   2.4812763e-04
   2.4809827e-04
   2.4806890e-04
   2.4803954e-04
   2.4801018e-04
   2.4798083e-04
   2.4795148e-04
   2.4792213e-04
   2.4789279e-04
   2.4786345e-04
   2.4783412e-04
   2.4780479e-04
   2.4777546e-04
   2.4774614e-04
   2.4771682e-04
   2.4768750e-04
   2.4765819e-04
   2.4762888e-04
   2.4759958e-04
   2.4757027e-04
   2.4754098e-04
   2.4751168e-04
   2.4748239e-04
   2.4745311e-04
   2.4742382e-04
   2.4739454e-04
   2.4736527e-04
   2.4733600e-04
   2.4730673e-04
   2.4727747e-04
   2.4724821e-04
   2.4721895e-04
   2.4718970e-04
   2.4716045e-04
   2.4713120e-04
   2.4710196e-04
   2.4707272e-04
   2.4704349e-04
   2.4701426e-04
   2.4698503e-04
   2.4695581e-04
   2.4692659e-04
   2.4689737e-04
   2.4686816e-04
   2.4683895e-04
   2.4680975e-04
   2.4678055e-04
   2.4675135e-04
   2.4672215e-04
   2.4669296e-04
   2.4666378e-04
   2.4663460e-04
   2.4660542e-04
   2.4657624e-04
   2.4654707e-04
   2.4651790e-04
   2.4648874e-04
   2.4645958e-04
   2.4643042e-04
   2.4640127e-04
   2.4637212e-04
   2.4634297e-04
   2.4631383e-04
   2.4628469e-04
   2.4625556e-04
   2.4622643e-04
   2.4619730e-04
   2.4616818e-04
   2.4613906e-04
   2.4610994e-04
   2.4608083e-04
   2.4605172e-04
   2.4602262e-04
   2.4599352e-04
   2.4596442e-04
   2.4593533e-04
   2.4590624e-04
   2.4587715e-04
   2.4584807e-04
   2.4581899e-04
   2.4578991e-04
   2.4576084e-04
   2.4573177e-04
   2.4570271e-04
   2.4567365e-04
   2.4564459e-04
   2.4561554e-04
   2.4558649e-04
   2.4555744e-04
   2.4552840e-04
   2.4549936e-04
   2.4547033e-04
   2.4544130e-04
   2.4541227e-04
   2.4538324e-04
   2.4535422e-04
   2.4532521e-04
   2.4529620e-04
   2.4526719e-04
   2.4523818e-04
   2.4520918e-04
   2.4518018e-04
   2.4515119e-04
   2.4512220e-04
   2.4509321e-04
   2.4506423e-04
   2.4503525e-04
   2.4500627e-04
   2.4497730e-04
   2.4494833e-04
   2.4491936e-04
   2.4489040e-04
   2.4486144e-04
   2.4483249e-04
   2.4480354e-04
   2.4477459e-04
   2.4474565e-04
   2.4471671e-04
   2.4468778e-04
   2.4465884e-04
   2.4462992e-04
   2.4460099e-04
   2.4457207e-04
   2.4454315e-04
   2.4451424e-04
   2.4448533e-04
   2.4445642e-04
   2.4442752e-04
   2.4439862e-04
   2.4436972e-04
   2.4434083e-04
   2.4431195e-04
   2.4428306e-04
   2.4425418e-04
   2.4422530e-04
   2.4419643e-04
   2.4416756e-04
   2.4413869e-04
   2.4410983e-04
   2.4408097e-04
   2.4405212e-04
   2.4402326e-04
   2.4399442e-04
   2.4396557e-04
   2.4393673e-04
   2.4390790e-04
   2.4387906e-04
   2.4385023e-04
   2.4382141e-04
   2.4379258e-04
   2.4376376e-04
   2.4373495e-04
   2.4370614e-04
   2.4367733e-04
   2.4364853e-04
   2.4361973e-04
   2.4359093e-04
   2.4356214e-04
   2.4353335e-04
   2.4350456e-04
   2.4347578e-04
   2.4344700e-04
   2.4341822e-04
   2.4338945e-04
   2.4336069e-04
   2.4333192e-04
   2.4330316e-04
   2.4327440e-04
   2.4324565e-04
   2.4321690e-04
   2.4318815e-04
   2.4315941e-04
   2.4313067e-04
   2.4310194e-04
   2.4307321e-04
   2.4304448e-04
   2.4301576e-04
   2.4298703e-04
   2.4295832e-04
   2.4292960e-04
   2.4290090e-04
   2.4287219e-04
   2.4284349e-04
   2.4281479e-04
   2.4278609e-04
   2.4275740e-04
   2.4272871e-04
   2.4270003e-04
   2.4267135e-04
   2.4264267e-04
   2.4261400e-04
   2.4258533e-04
   2.4255666e-04
   2.4252800e-04
   2.4249934e-04
   2.4247069e-04
   2.4244203e-04
   2.4241339e-04
   2.4238474e-04
   2.4235610e-04
   2.4232746e-04
   2.4229883e-04
   2.4227020e-04
   2.4224157e-04
   2.4221295e-04
   2.4218433e-04
   2.4215572e-04
   2.4212710e-04
   2.4209850e-04
   2.4206989e-04
   2.4204129e-04
   2.4201269e-04
   2.4198410e-04
   2.4195551e-04
   2.4192692e-04
   2.4189834e-04
   2.4186976e-04
   2.4184118e-04
   2.4181261e-04
   2.4178404e-04
   2.4175548e-04
   2.4172692e-04
   2.4169836e-04
   2.4166981e-04
   2.4164125e-04
   2.4161271e-04
   2.4158416e-04
   2.4155562e-04
   2.4152709e-04
   2.4149856e-04
   2.4147003e-04
   2.4144150e-04
   2.4141298e-04
   2.4138446e-04
   2.4135595e-04
   2.4132744e-04
   2.4129893e-04
   2.4127043e-04
   2.4124193e-04
   2.4121343e-04
   2.4118494e-04
   2.4115645e-04
   2.4112796e-04
   2.4109948e-04
   2.4107100e-04
   2.4104253e-04
   2.4101405e-04
   2.4098559e-04
   2.4095712e-04
   2.4092866e-04
   2.4090020e-04
   2.4087175e-04
   2.4084330e-04
   2.4081485e-04
   2.4078641e-04
   2.4075797e-04
   2.4072954e-04
   2.4070111e-04
   2.4067268e-04
   2.4064425e-04
   2.4061583e-04
   2.4058741e-04
   2.4055900e-04
   2.4053059e-04
   2.4050218e-04
   2.4047378e-04
   2.4044538e-04
   2.4041698e-04
   2.4038859e-04
   2.4036020e-04
   2.4033182e-04
   2.4030343e-04
   2.4027506e-04
   2.4024668e-04
   2.4021831e-04
   2.4018994e-04
   2.4016158e-04
   2.4013322e-04
   2.4010486e-04
   2.4007651e-04
   2.4004816e-04
   2.4001981e-04
   2.3999147e-04
   2.3996313e-04
   2.3993480e-04
   2.3990646e-04
   2.3987814e-04
   2.3984981e-04
   2.3982149e-04
   2.3979317e-04
   2.3976486e-04
   2.3973655e-04
   2.3970824e-04
   2.3967994e-04
   2.3965164e-04
   2.3962334e-04
   2.3959505e-04
   2.3956676e-04
   2.3953848e-04
   2.3951019e-04
   2.3948192e-04
   2.3945364e-04
   2.3942537e-04
   2.3939710e-04
   2.3936884e-04
   2.3934058e-04
   2.3931232e-04
   2.3928407e-04
   2.3925582e-04
   2.3922757e-04
   2.3919933e-04
   2.3917109e-04
   2.3914285e-04
   2.3911462e-04
   2.3908639e-04
   2.3905817e-04
   2.3902995e-04
   2.3900173e-04
   2.3897351e-04
   2.3894530e-04
   2.3891710e-04
   2.3888889e-04
   2.3886069e-04
   2.3883250e-04
   2.3880430e-04
   2.3877611e-04
   2.3874793e-04
   2.3871975e-04
   2.3869157e-04
   2.3866339e-04
   2.3863522e-04
   2.3860705e-04
   2.3857889e-04
   2.3855073e-04
   2.3852257e-04
   2.3849441e-04
   2.3846626e-04
   2.3843812e-04
   2.3840997e-04
   2.3838183e-04
   2.3835370e-04
   2.3832556e-04
   2.3829744e-04
   2.3826931e-04
   2.3824119e-04
   2.3821307e-04
   2.3818495e-04
   2.3815684e-04
   2.3812873e-04
   2.3810063e-04
   2.3807253e-04
   2.3804443e-04
   2.3801634e-04
   2.3798825e-04
   2.3796016e-04
   2.3793208e-04
   2.3790400e-04
   2.3787592e-04
   2.3784785e-04
   2.3781978e-04
   2.3779171e-04
   2.3776365e-04
   2.3773559e-04
   2.3770754e-04
   2.3767949e-04
   2.3765144e-04
   2.3762339e-04
   2.3759535e-04
   2.3756732e-04
   2.3753928e-04
   2.3751125e-04
   2.3748322e-04
   2.3745520e-04
   2.3742718e-04
   2.3739916e-04
   2.3737115e-04
   2.3734314e-04
   2.3731514e-04
   2.3728713e-04
   2.3725914e-04
   2.3723114e-04
   2.3720315e-04
   2.3717516e-04
   2.3714718e-04
   2.3711920e-04
   2.3709122e-04
   2.3706324e-04
   2.3703527e-04
   2.3700731e-04
   2.3697934e-04
   2.3695138e-04
   2.3692343e-04
   2.3689547e-04
   2.3686752e-04
   2.3683958e-04
   2.3681163e-04
   2.3678370e-04
   2.3675576e-04
   2.3672783e-04
   2.3669990e-04
   2.3667197e-04
   2.3664405e-04
   2.3661614e-04
   2.3658822e-04
   2.3656031e-04
   2.3653240e-04
   2.3650450e-04
   2.3647660e-04
   2.3644870e-04
   2.3642081e-04
   2.3639292e-04
   2.3636503e-04
   2.3633715e-04
   2.3630927e-04
   2.3628139e-04
   2.3625352e-04
   2.3622565e-04
   2.3619779e-04
   2.3616992e-04
   2.3614207e-04
   2.3611421e-04
   2.3608636e-04
   2.3605851e-04
   2.3603067e-04
   2.3600283e-04
   2.3597499e-04
   2.3594715e-04
   2.3591932e-04
   2.3589150e-04
   2.3586367e-04
   2.3583585e-04
   2.3580804e-04
   2.3578022e-04
   2.3575241e-04
   2.3572461e-04
   2.3569681e-04
   2.3566901e-04
   2.3564121e-04
   2.3561342e-04
   2.3558563e-04
   2.3555784e-04
   2.3553006e-04
   2.3550228e-04
   2.3547451e-04
   2.3544674e-04
   2.3541897e-04
   2.3539121e-04
   2.3536345e-04
   2.3533569e-04
   2.3530793e-04
   2.3528018e-04
   2.3525244e-04
   2.3522469e-04
   2.3519695e-04
   2.3516922e-04
   2.3514148e-04
   2.3511376e-04
   2.3508603e-04
   2.3505831e-04
   2.3503059e-04
   2.3500287e-04
   2.3497516e-04
   2.3494745e-04
   2.3491975e-04
   2.3489204e-04
   2.3486435e-04
   2.3483665e-04
   2.3480896e-04
   2.3478127e-04
   2.3475359e-04
   2.3472591e-04
   2.3469823e-04
   2.3467056e-04
   2.3464289e-04
   2.3461522e-04
   2.3458755e-04
   2.3455989e-04
   2.3453224e-04
   2.3450458e-04
   2.3447694e-04
   2.3444929e-04
   2.3442165e-04
   2.3439401e-04
   2.3436637e-04
   2.3433874e-04
   2.3431111e-04
   2.3428348e-04
   2.3425586e-04
   2.3422824e-04
   2.3420063e-04
   2.3417302e-04
   2.3414541e-04
   2.3411780e-04
   2.3409020e-04
   2.3406261e-04
   2.3403501e-04
   2.3400742e-04
   2.3397983e-04
   2.3395225e-04
   2.3392467e-04
   2.3389709e-04
   2.3386952e-04
   2.3384195e-04
   2.3381438e-04
   2.3378682e-04
   2.3375926e-04
   2.3373170e-04
   2.3370415e-04
   2.3367660e-04
   2.3364905e-04
   2.3362151e-04
   2.3359397e-04
   2.3356643e-04
   2.3353890e-04
   2.3351137e-04
   2.3348385e-04
   2.3345633e-04
   2.3342881e-04
   2.3340129e-04
   2.3337378e-04
   2.3334627e-04
   2.3331877e-04
   2.3329127e-04
   2.3326377e-04
   2.3323628e-04
   2.3320878e-04
   2.3318130e-04
   2.3315381e-04
   2.3312633e-04
   2.3309885e-04
   2.3307138e-04
   2.3304391e-04
   2.3301644e-04
   2.3298898e-04
   2.3296152e-04
   2.3293406e-04
   2.3290661e-04
   2.3287916e-04
   2.3285171e-04
   2.3282427e-04
   2.3279683e-04
   2.3276940e-04
   2.3274196e-04
   2.3271453e-04
   2.3268711e-04
   2.3265969e-04
   2.3263227e-04
   2.3260485e-04
   2.3257744e-04
   2.3255003e-04
   2.3252263e-04
   2.3249522e-04
   2.3246783e-04
   2.3244043e-04
   2.3241304e-04
   2.3238565e-04
   2.3235827e-04
   2.3233089e-04
   2.3230351e-04
   2.3227613e-04
   2.3224876e-04
   2.3222140e-04
   2.3219403e-04
   2.3216667e-04
   2.3213931e-04
   2.3211196e-04
   2.3208461e-04
   2.3205726e-04
   2.3202992e-04
   2.3200258e-04
   2.3197524e-04
   2.3194791e-04
   2.3192058e-04
   2.3189325e-04
   2.3186593e-04
   2.3183861e-04
   2.3181129e-04
   2.3178398e-04
   2.3175667e-04
   2.3172937e-04
   2.3170206e-04
   2.3167476e-04
   2.3164747e-04
   2.3162018e-04
   2.3159289e-04
   2.3156560e-04
   2.3153832e-04
   2.3151104e-04
   2.3148376e-04
   2.3145649e-04
   2.3142922e-04
   2.3140196e-04
   2.3137470e-04
   2.3134744e-04
   2.3132018e-04
   2.3129293e-04
   2.3126568e-04
   2.3123844e-04
   2.3121120e-04
   2.3118396e-04
   2.3115673e-04
   2.3112949e-04
   2.3110227e-04
   2.3107504e-04
   2.3104782e-04
   2.3102060e-04
   2.3099339e-04
   2.3096618e-04
   2.3093897e-04
   2.3091177e-04
   2.3088457e-04
   2.3085737e-04
   2.3083018e-04
   2.3080299e-04
   2.3077580e-04
   2.3074861e-04
   2.3072143e-04
   2.3069426e-04
   2.3066708e-04
   2.3063991e-04
   2.3061275e-04
   2.3058558e-04
   2.3055842e-04
   2.3053127e-04
   2.3050411e-04
   2.3047697e-04
   2.3044982e-04
   2.3042268e-04
   2.3039554e-04
   2.3036840e-04
   2.3034127e-04
   2.3031414e-04
   2.3028701e-04
   2.3025989e-04
   2.3023277e-04
   2.3020565e-04
   2.3017854e-04
   2.3015143e-04
   2.3012433e-04
   2.3009722e-04
   2.3007013e-04
   2.3004303e-04
   2.3001594e-04
   2.2998885e-04
   2.2996176e-04
   2.2993468e-04
   2.2990760e-04
   2.2988053e-04
   2.2985345e-04
   2.2982639e-04
   2.2979932e-04
   2.2977226e-04
   2.2974520e-04
   2.2971815e-04
   2.2969109e-04
   2.2966405e-04
   2.2963700e-04
   2.2960996e-04
   2.2958292e-04
   2.2955589e-04
   2.2952885e-04
   2.2950183e-04
   2.2947480e-04
   2.2944778e-04
   2.2942076e-04
   2.2939375e-04
   2.2936674e-04
   2.2933973e-04
   2.2931272e-04
   2.2928572e-04
   2.2925872e-04
   2.2923173e-04
   2.2920474e-04
   2.2917775e-04
   2.2915077e-04
   2.2912379e-04
   2.2909681e-04
   2.2906983e-04
   2.2904286e-04
   2.2901589e-04
   2.2898893e-04
   2.2896197e-04
   2.2893501e-04
   2.2890806e-04
   2.2888111e-04
   2.2885416e-04
   2.2882722e-04
   2.2880027e-04
   2.2877334e-04
   2.2874640e-04
   2.2871947e-04
   2.2869254e-04
   2.2866562e-04
   2.2863870e-04
   2.2861178e-04
   2.2858487e-04
   2.2855796e-04
   2.2853105e-04
   2.2850415e-04
   2.2847725e-04
   2.2845035e-04
   2.2842346e-04
   2.2839656e-04
   2.2836968e-04
   2.2834279e-04
   2.2831591e-04
   2.2828904e-04
   2.2826216e-04
   2.2823529e-04
   2.2820842e-04
   2.2818156e-04
   2.2815470e-04
   2.2812784e-04
   2.2810099e-04
   2.2807414e-04
   2.2804729e-04
   2.2802045e-04
   2.2799361e-04
   2.2796677e-04
   2.2793994e-04
   2.2791311e-04
   2.2788628e-04
   2.2785946e-04
   2.2783264e-04
   2.2780582e-04
   2.2777900e-04
   2.2775219e-04
   2.2772539e-04
   2.2769858e-04
   2.2767178e-04
   2.2764499e-04
   2.2761819e-04
   2.2759140e-04
   2.2756462e-04
   2.2753783e-04
   2.2751105e-04
   2.2748427e-04
   2.2745750e-04
   2.2743073e-04
   2.2740396e-04
   2.2737720e-04
   2.2735044e-04
   2.2732368e-04
   2.2729693e-04
   2.2727018e-04
   2.2724343e-04
   2.2721669e-04
   2.2718995e-04
   2.2716321e-04
   2.2713648e-04
   2.2710974e-04
   2.2708302e-04
   2.2705629e-04
   2.2702957e-04
   2.2700286e-04
   2.2697614e-04
   2.2694943e-04
   2.2692272e-04
   2.2689602e-04
   2.2686932e-04
   2.2684262e-04
   2.2681593e-04
   2.2678924e-04
   2.2676255e-04
   2.2673587e-04
   2.2670919e-04
   2.2668251e-04
   2.2665583e-04
   2.2662916e-04
   2.2660250e-04
   2.2657583e-04
   2.2654917e-04
   2.2652251e-04
   2.2649586e-04
   2.2646921e-04
   2.2644256e-04
   2.2641592e-04
   2.2638927e-04
   2.2636264e-04
   2.2633600e-04
   2.2630937e-04
   2.2628274e-04
   2.2625612e-04
   2.2622950e-04
   2.2620288e-04
   2.2617627e-04
   2.2614965e-04
   2.2612305e-04
   2.2609644e-04
   2.2606984e-04
   2.2604324e-04
   2.2601665e-04
   2.2599006e-04
   2.2596347e-04
   2.2593688e-04
   2.2591030e-04
   2.2588372e-04
   2.2585715e-04
   2.2583058e-04
   2.2580401e-04
   2.2577744e-04
   2.2575088e-04
   2.2572432e-04
   2.2569777e-04
   2.2567122e-04
   2.2564467e-04
   2.2561812e-04
   2.2559158e-04
   2.2556504e-04
   2.2553851e-04
   2.2551197e-04
   2.2548545e-04
   2.2545892e-04
   2.2543240e-04
   2.2540588e-04
   2.2537936e-04
   2.2535285e-04
   2.2532634e-04
   2.2529984e-04
   2.2527333e-04
   2.2524683e-04
   2.2522034e-04
   2.2519385e-04
   2.2516736e-04
   2.2514087e-04
   2.2511439e-04
   2.2508791e-04
   2.2506143e-04
   2.2503496e-04
   2.2500849e-04
   2.2498202e-04
   2.2495556e-04
   2.2492910e-04
   2.2490264e-04
   2.2487619e-04
   2.2484974e-04
   2.2482329e-04
   2.2479685e-04
   2.2477041e-04
   2.2474397e-04
   2.2471754e-04
   2.2469111e-04
   2.2466468e-04
   2.2463826e-04
   2.2461184e-04
   2.2458542e-04
   2.2455901e-04
   2.2453260e-04
   2.2450619e-04
   2.2447978e-04
   2.2445338e-04
   2.2442699e-04
   2.2440059e-04
   2.2437420e-04
   2.2434781e-04
   2.2432143e-04
   2.2429505e-04
   2.2426867e-04
   2.2424229e-04
   2.2421592e-04
   2.2418955e-04
   2.2416319e-04
   2.2413683e-04
   2.2411047e-04
   2.2408411e-04
   2.2405776e-04
   2.2403141e-04
   2.2400507e-04
   2.2397873e-04
   2.2395239e-04
   2.2392605e-04
   2.2389972e-04
   2.2387339e-04
   2.2384707e-04
   2.2382074e-04
   2.2379442e-04
   2.2376811e-04
   2.2374180e-04
   2.2371549e-04
   2.2368918e-04
   2.2366288e-04
   2.2363658e-04
   2.2361028e-04
   2.2358399e-04
   2.2355770e-04
   2.2353141e-04
   2.2350513e-04
   2.2347885e-04
   2.2345257e-04
   2.2342630e-04
   2.2340003e-04
   2.2337376e-04
   2.2334749e-04
   2.2332123e-04
   2.2329498e-04
   2.2326872e-04
   2.2324247e-04
   2.2321622e-04
   2.2318998e-04
   2.2316374e-04
   2.2313750e-04
   2.2311127e-04
   2.2308503e-04
   2.2305881e-04
   2.2303258e-04
   2.2300636e-04
   2.2298014e-04
   2.2295393e-04
   2.2292771e-04
   2.2290151e-04
   2.2287530e-04
   2.2284910e-04
   2.2282290e-04
   2.2279670e-04
   2.2277051e-04
   2.2274432e-04
   2.2271814e-04
   2.2269195e-04
   2.2266577e-04
   2.2263960e-04
   2.2261342e-04
   2.2258725e-04
   2.2256109e-04
   2.2253492e-04
   2.2250876e-04
   2.2248261e-04
   2.2245645e-04
   2.2243030e-04
   2.2240416e-04
   2.2237801e-04
   2.2235187e-04
   2.2232573e-04
   2.2229960e-04
   2.2227347e-04
   2.2224734e-04
   2.2222122e-04
   2.2219509e-04
   2.2216898e-04
   2.2214286e-04
   2.2211675e-04
   2.2209064e-04
   2.2206454e-04
   2.2203843e-04
   2.2201233e-04
   2.2198624e-04
   2.2196015e-04
   2.2193406e-04
   2.2190797e-04
   2.2188189e-04
   2.2185581e-04
   2.2182973e-04
   2.2180366e-04
   2.2177759e-04
   2.2175152e-04
   2.2172546e-04
   2.2169940e-04
   2.2167334e-04
   2.2164729e-04
   2.2162124e-04
   2.2159519e-04
   2.2156915e-04
   2.2154311e-04
   2.2151707e-04
   2.2149104e-04
   2.2146500e-04
   2.2143898e-04
   2.2141295e-04
   2.2138693e-04
   2.2136091e-04
   2.2133490e-04
   2.2130889e-04
   2.2128288e-04
   2.2125687e-04
   2.2123087e-04
   2.2120487e-04
   2.2117887e-04
   2.2115288e-04
   2.2112689e-04
   2.2110091e-04
   2.2107492e-04
   2.2104894e-04
   2.2102297e-04
   2.2099699e-04
   2.2097102e-04
   2.2094506e-04
   2.2091909e-04
   2.2089313e-04
   2.2086717e-04
   2.2084122e-04
   2.2081527e-04
   2.2078932e-04
   2.2076338e-04
   2.2073744e-04
   2.2071150e-04
   2.2068556e-04
   2.2065963e-04
   2.2063370e-04
   2.2060778e-04
   2.2058186e-04
   2.2055594e-04
   2.2053002e-04
   2.2050411e-04
   2.2047820e-04
   2.2045229e-04
   2.2042639e-04
   2.2040049e-04
   2.2037459e-04
   2.2034870e-04
   2.2032281e-04
   2.2029692e-04
   2.2027104e-04
   2.2024516e-04
   2.2021928e-04
   2.2019341e-04
   2.2016754e-04
   2.2014167e-04
   2.2011580e-04
   2.2008994e-04
   2.2006408e-04
   2.2003823e-04
   2.2001238e-04
   2.1998653e-04
   2.1996068e-04
   2.1993484e-04
   2.1990900e-04
   2.1988317e-04
   2.1985733e-04
   2.1983150e-04
   2.1980568e-04
   2.1977985e-04
   2.1975403e-04
   2.1972822e-04
   2.1970240e-04
   2.1967659e-04
   2.1965079e-04
   2.1962498e-04
   2.1959918e-04
   2.1957338e-04
   2.1954759e-04
   2.1952180e-04
   2.1949601e-04
   2.1947022e-04
   2.1944444e-04
   2.1941866e-04
   2.1939289e-04
   2.1936712e-04
   2.1934135e-04
   2.1931558e-04
   2.1928982e-04
   2.1926406e-04
   2.1923830e-04
   2.1921255e-04
   2.1918680e-04
   2.1916105e-04
   2.1913531e-04
   2.1910957e-04
   2.1908383e-04
   2.1905810e-04
   2.1903236e-04
   2.1900664e-04
   2.1898091e-04
   2.1895519e-04
   2.1892947e-04
   2.1890376e-04
   2.1887804e-04
   2.1885234e-04
   2.1882663e-04
   2.1880093e-04
   2.1877523e-04
   2.1874953e-04
   2.1872384e-04
   2.1869815e-04
   2.1867246e-04
   2.1864678e-04
   2.1862110e-04
   2.1859542e-04
   2.1856975e-04
   2.1854408e-04
   2.1851841e-04
   2.1849274e-04
   2.1846708e-04
   2.1844142e-04
   2.1841577e-04
   2.1839012e-04
   2.1836447e-04
   2.1833882e-04
   2.1831318e-04
   2.1828754e-04
   2.1826190e-04
   2.1823627e-04
   2.1821064e-04
   2.1818501e-04
   2.1815939e-04
   2.1813377e-04
   2.1810815e-04
   2.1808254e-04
   2.1805693e-04
   2.1803132e-04
   2.1800571e-04
   2.1798011e-04
   2.1795451e-04
   2.1792892e-04
   2.1790333e-04
   2.1787774e-04
   2.1785215e-04
   2.1782657e-04
   2.1780099e-04
   2.1777541e-04
   2.1774984e-04
   2.1772427e-04
   2.1769870e-04
   2.1767314e-04
   2.1764758e-04
   2.1762202e-04
   2.1759647e-04
   2.1757092e-04
   2.1754537e-04
   2.1751982e-04
   2.1749428e-04
   2.1746874e-04
   2.1744321e-04
   2.1741768e-04
   2.1739215e-04
   2.1736662e-04
   2.1734110e-04
   2.1731558e-04
   2.1729006e-04
   2.1726455e-04
   2.1723904e-04
   2.1721353e-04
   2.1718803e-04
   2.1716253e-04
   2.1713703e-04
   2.1711153e-04
   2.1708604e-04
   2.1706055e-04
   2.1703507e-04
   2.1700959e-04
   2.1698411e-04
   2.1695863e-04
   2.1693316e-04
   2.1690769e-04
   2.1688222e-04
   2.1685676e-04
   2.1683130e-04
   2.1680584e-04
   2.1678039e-04
   2.1675494e-04
   2.1672949e-04
   2.1670404e-04
   2.1667860e-04
   2.1665316e-04
   2.1662773e-04
   2.1660230e-04
   2.1657687e-04
   2.1655144e-04
   2.1652602e-04
   2.1650060e-04
   2.1647518e-04
   2.1644977e-04
   2.1642436e-04
   2.1639895e-04
   2.1637355e-04
   2.1634815e-04
   2.1632275e-04
   2.1629735e-04
   2.1627196e-04
   2.1624657e-04
   2.1622119e-04
   2.1619581e-04
   2.1617043e-04
   2.1614505e-04
   2.1611968e-04
   2.1609431e-04
   2.1606894e-04
   2.1604358e-04
   2.1601822e-04
   2.1599286e-04
   2.1596751e-04
   2.1594216e-04
   2.1591681e-04
   2.1589146e-04
   2.1586612e-04
   2.1584078e-04
   2.1581545e-04
   2.1579012e-04
   2.1576479e-04
   2.1573946e-04
   2.1571414e-04
   2.1568882e-04
   2.1566350e-04
   2.1563819e-04
   2.1561288e-04
   2.1558757e-04
   2.1556226e-04
   2.1553696e-04
   2.1551166e-04
   2.1548637e-04
   2.1546108e-04
   2.1543579e-04
   2.1541050e-04
   2.1538522e-04
   2.1535994e-04
   2.1533466e-04
   2.1530939e-04
   2.1528412e-04
   2.1525885e-04
   2.1523359e-04
   2.1520833e-04
   2.1518307e-04
   2.1515782e-04
   2.1513256e-04
   2.1510731e-04
   2.1508207e-04
   2.1505683e-04
   2.1503159e-04
   2.1500635e-04
   2.1498112e-04
   2.1495589e-04
   2.1493066e-04
   2.1490544e-04
   2.1488022e-04
   2.1485500e-04
   2.1482978e-04
   2.1480457e-04
   2.1477936e-04
   2.1475416e-04
   2.1472896e-04
   2.1470376e-04
   2.1467856e-04
   2.1465337e-04
   2.1462818e-04
   2.1460299e-04
   2.1457781e-04
   2.1455263e-04
   2.1452745e-04
   2.1450228e-04
   2.1447711e-04
   2.1445194e-04
   2.1442677e-04
   2.1440161e-04
   2.1437645e-04
   2.1435130e-04
   2.1432614e-04
   2.1430099e-04
   2.1427585e-04
   2.1425070e-04
   2.1422556e-04
   2.1420042e-04
   2.1417529e-04
   2.1415016e-04
   2.1412503e-04
   2.1409991e-04
   2.1407478e-04
   2.1404966e-04
   2.1402455e-04
   2.1399944e-04
   2.1397433e-04
   2.1394922e-04
   2.1392412e-04
   2.1389902e-04
   2.1387392e-04
   2.1384882e-04
   2.1382373e-04
   2.1379864e-04
   2.1377356e-04
   2.1374848e-04
   2.1372340e-04
   2.1369832e-04
   2.1367325e-04
   2.1364818e-04
   2.1362311e-04
   2.1359805e-04
   2.1357299e-04
   2.1354793e-04
   2.1352288e-04
   2.1349783e-04
   2.1347278e-04
   2.1344773e-04
   2.1342269e-04
   2.1339765e-04
   2.1337261e-04
   2.1334758e-04
   2.1332255e-04
   2.1329753e-04
   2.1327250e-04
   2.1324748e-04
   2.1322246e-04
   2.1319745e-04
   2.1317244e-04
   2.1314743e-04
   2.1312242e-04
   2.1309742e-04
   2.1307242e-04
   2.1304743e-04
   2.1302243e-04
   2.1299744e-04
   2.1297246e-04
   2.1294747e-04
   2.1292249e-04
   2.1289751e-04
   2.1287254e-04
   2.1284757e-04
   2.1282260e-04
   2.1279763e-04
   2.1277267e-04
   2.1274771e-04
   2.1272275e-04
   2.1269780e-04
   2.1267285e-04
   2.1264790e-04
   2.1262296e-04
   2.1259802e-04
   2.1257308e-04
   2.1254814e-04
   2.1252321e-04
   2.1249828e-04
   2.1247336e-04
   2.1244843e-04
   2.1242351e-04
   2.1239860e-04
   2.1237368e-04
   2.1234877e-04
   2.1232386e-04
   2.1229896e-04
   2.1227406e-04
   2.1224916e-04
   2.1222426e-04
   2.1219937e-04
   2.1217448e-04
   2.1214960e-04
   2.1212471e-04
   2.1209983e-04
   2.1207495e-04
   2.1205008e-04
   2.1202521e-04
   2.1200034e-04
   2.1197548e-04
   2.1195061e-04
   2.1192575e-04
   2.1190090e-04
   2.1187605e-04
   2.1185120e-04
   2.1182635e-04
   2.1180151e-04
   2.1177666e-04
   2.1175183e-04
   2.1172699e-04
   2.1170216e-04
   2.1167733e-04
   2.1165251e-04
   2.1162768e-04
   2.1160286e-04
   2.1157805e-04
   2.1155323e-04
   2.1152842e-04
   2.1150362e-04
   2.1147881e-04
   2.1145401e-04
   2.1142921e-04
   2.1140442e-04
   2.1137962e-04
   2.1135483e-04
   2.1133005e-04
   2.1130527e-04
   2.1128049e-04
   2.1125571e-04
   2.1123093e-04
   2.1120616e-04
   2.1118139e-04
   2.1115663e-04
   2.1113187e-04
   2.1110711e-04
   2.1108235e-04
   2.1105760e-04
   2.1103285e-04
   2.1100810e-04
   2.1098336e-04
   2.1095862e-04
   2.1093388e-04
   2.1090915e-04
   2.1088441e-04
   2.1085968e-04
   2.1083496e-04
   2.1081024e-04
   2.1078552e-04
   2.1076080e-04
   2.1073609e-04
   2.1071138e-04
   2.1068667e-04
   2.1066196e-04
   2.1063726e-04
   2.1061256e-04
   2.1058787e-04
   2.1056317e-04
   2.1053849e-04
   2.1051380e-04
   2.1048911e-04
   2.1046443e-04
   2.1043976e-04
   2.1041508e-04
   2.1039041e-04
   2.1036574e-04
   2.1034108e-04
   2.1031641e-04
   2.1029175e-04
   2.1026710e-04
   2.1024244e-04
   2.1021779e-04
   2.1019315e-04
   2.1016850e-04
   2.1014386e-04
   2.1011922e-04
   2.1009459e-04
   2.1006995e-04
   2.1004533e-04
   2.1002070e-04
   2.0999608e-04
   2.0997146e-04
   2.0994684e-04
   2.0992222e-04
   2.0989761e-04
   2.0987300e-04
   2.0984840e-04
   2.0982380e-04
   2.0979920e-04
   2.0977460e-04
   2.0975001e-04
   2.0972542e-04
   2.0970083e-04
   2.0967624e-04
   2.0965166e-04
   2.0962708e-04
   2.0960251e-04
   2.0957794e-04
   2.0955337e-04
   2.0952880e-04
   2.0950424e-04
   2.0947968e-04
   2.0945512e-04
   2.0943057e-04
   2.0940601e-04
   2.0938147e-04
   2.0935692e-04
   2.0933238e-04
   2.0930784e-04
   2.0928330e-04
   2.0925877e-04
   2.0923424e-04
   2.0920971e-04
   2.0918519e-04
   2.0916066e-04
   2.0913614e-04
   2.0911163e-04
   2.0908712e-04
   2.0906261e-04
   2.0903810e-04
   2.0901360e-04
   2.0898910e-04
   2.0896460e-04
   2.0894010e-04
   2.0891561e-04
   2.0889112e-04
   2.0886664e-04
   2.0884215e-04
   2.0881768e-04
   2.0879320e-04
   2.0876872e-04
   2.0874425e-04
   2.0871979e-04
   2.0869532e-04
   2.0867086e-04
   2.0864640e-04
   2.0862194e-04
   2.0859749e-04
   2.0857304e-04
   2.0854859e-04
   2.0852415e-04
   2.0849971e-04
   2.0847527e-04
   2.0845084e-04
   2.0842640e-04
   2.0840197e-04
   2.0837755e-04
   2.0835313e-04
   2.0832871e-04
   2.0830429e-04
   2.0827987e-04
   2.0825546e-04
   2.0823105e-04
   2.0820665e-04
   2.0818225e-04
   2.0815785e-04
   2.0813345e-04
   2.0810906e-04
   2.0808467e-04
   2.0806028e-04
   2.0803589e-04
   2.0801151e-04
   2.0798713e-04
   2.0796276e-04
   2.0793839e-04
   2.0791402e-04
   2.0788965e-04
   2.0786529e-04
   2.0784092e-04
   2.0781657e-04
   2.0779221e-04
   2.0776786e-04
   2.0774351e-04
   2.0771916e-04
   2.0769482e-04
   2.0767048e-04
   2.0764614e-04
   2.0762181e-04
   2.0759748e-04
   2.0757315e-04
   2.0754883e-04
   2.0752450e-04
   2.0750018e-04
   2.0747587e-04
   2.0745155e-04
   2.0742724e-04
   2.0740294e-04
   2.0737863e-04
   2.0735433e-04
   2.0733003e-04
   2.0730573e-04
   2.0728144e-04
   2.0725715e-04
   2.0723286e-04
   2.0720858e-04
   2.0718430e-04
   2.0716002e-04
   2.0713575e-04
   2.0711147e-04
   2.0708721e-04
   2.0706294e-04
   2.0703868e-04
   2.0701442e-04
   2.0699016e-04
   2.0696590e-04
   2.0694165e-04
   2.0691740e-04
   2.0689316e-04
   2.0686892e-04
   2.0684468e-04
   2.0682044e-04
   2.0679621e-04
   2.0677197e-04
   2.0674775e-04
   2.0672352e-04
   2.0669930e-04
   2.0667508e-04
   2.0665086e-04
   2.0662665e-04
   2.0660244e-04
   2.0657823e-04
   2.0655403e-04
   2.0652983e-04
   2.0650563e-04
   2.0648143e-04
   2.0645724e-04
   2.0643305e-04
   2.0640886e-04
   2.0638468e-04
   2.0636050e-04
   2.0633632e-04
   2.0631215e-04
   2.0628797e-04
   2.0626381e-04
   2.0623964e-04
   2.0621548e-04
   2.0619132e-04
   2.0616716e-04
   2.0614300e-04
   2.0611885e-04
   2.0609470e-04
   2.0607056e-04
   2.0604642e-04
   2.0602228e-04
   2.0599814e-04
   2.0597401e-04
   2.0594987e-04
   2.0592575e-04
   2.0590162e-04
   2.0587750e-04
   2.0585338e-04
   2.0582926e-04
   2.0580515e-04
   2.0578104e-04
   2.0575693e-04
   2.0573283e-04
   2.0570873e-04
   2.0568463e-04
   2.0566053e-04
   2.0563644e-04
   2.0561235e-04
   2.0558826e-04
   2.0556418e-04
   2.0554010e-04
   2.0551602e-04
   2.0549194e-04
   2.0546787e-04
   2.0544380e-04
   2.0541973e-04
   2.0539567e-04
   2.0537161e-04
   2.0534755e-04
   2.0532350e-04
   2.0529944e-04
   2.0527539e-04
   2.0525135e-04
   2.0522730e-04
   2.0520326e-04
   2.0517923e-04
   2.0515519e-04
   2.0513116e-04
   2.0510713e-04
   2.0508311e-04
   2.0505908e-04
   2.0503506e-04
   2.0501105e-04
   2.0498703e-04
   2.0496302e-04
   2.0493901e-04
   2.0491501e-04
   2.0489100e-04
   2.0486700e-04
   2.0484301e-04
   2.0481901e-04
   2.0479502e-04
   2.0477104e-04
   2.0474705e-04
   2.0472307e-04
   2.0469909e-04
   2.0467511e-04
   2.0465114e-04
   2.0462717e-04
   2.0460320e-04
   2.0457924e-04
   2.0455527e-04
   2.0453132e-04
   2.0450736e-04
   2.0448341e-04
   2.0445946e-04
   2.0443551e-04
   2.0441157e-04
   2.0438762e-04
   2.0436369e-04
   2.0433975e-04
   2.0431582e-04
   2.0429189e-04
   2.0426796e-04
   2.0424404e-04
   2.0422011e-04
   2.0419620e-04
   2.0417228e-04
   2.0414837e-04
   2.0412446e-04
   2.0410055e-04
   2.0407665e-04
   2.0405275e-04
   2.0402885e-04
   2.0400495e-04
   2.0398106e-04
   2.0395717e-04
   2.0393329e-04
   2.0390940e-04
   2.0388552e-04
   2.0386164e-04
   2.0383777e-04
   2.0381390e-04
   2.0379003e-04
   2.0376616e-04
   2.0374230e-04
   2.0371844e-04
   2.0369458e-04
   2.0367073e-04
   2.0364688e-04
   2.0362303e-04
   2.0359918e-04
   2.0357534e-04
   2.0355150e-04
   2.0352766e-04
   2.0350383e-04
   2.0347999e-04
   2.0345617e-04
   2.0343234e-04
   2.0340852e-04
   2.0338470e-04
   2.0336088e-04
   2.0333707e-04
   2.0331325e-04
   2.0328945e-04
   2.0326564e-04
   2.0324184e-04
   2.0321804e-04
   2.0319424e-04
   2.0317045e-04
   2.0314666e-04
   2.0312287e-04
   2.0309908e-04
   2.0307530e-04
   2.0305152e-04
   2.0302774e-04
   2.0300397e-04
   2.0298020e-04
   2.0295643e-04
   2.0293266e-04
   2.0290890e-04
   2.0288514e-04
   2.0286139e-04
   2.0283763e-04
   2.0281388e-04
   2.0279013e-04
   2.0276639e-04
   2.0274265e-04
   2.0271891e-04
   2.0269517e-04
   2.0267144e-04
   2.0264771e-04
   2.0262398e-04
   2.0260025e-04
   2.0257653e-04
   2.0255281e-04
   2.0252910e-04
   2.0250538e-04
   2.0248167e-04
   2.0245796e-04
   2.0243426e-04
   2.0241056e-04
   2.0238686e-04
   2.0236316e-04
   2.0233947e-04
   2.0231578e-04
   2.0229209e-04
   2.0226840e-04
   2.0224472e-04
   2.0222104e-04
   2.0219737e-04
   2.0217369e-04
   2.0215002e-04
   2.0212635e-04
   2.0210269e-04
   2.0207903e-04
   2.0205537e-04
   2.0203171e-04
   2.0200806e-04
   2.0198441e-04
   2.0196076e-04
   2.0193712e-04
   2.0191347e-04
   2.0188983e-04
   2.0186620e-04
   2.0184256e-04
   2.0181893e-04
   2.0179531e-04
   2.0177168e-04
   2.0174806e-04
   2.0172444e-04
   2.0170082e-04
   2.0167721e-04
   2.0165360e-04
   2.0162999e-04
   2.0160639e-04
   2.0158279e-04
   2.0155919e-04
   2.0153559e-04
   2.0151200e-04
   2.0148841e-04
   2.0146482e-04
   2.0144123e-04
   2.0141765e-04
   2.0139407e-04
   2.0137050e-04
   2.0134692e-04
   2.0132335e-04
   2.0129978e-04
   2.0127622e-04
   2.0125266e-04
   2.0122910e-04
   2.0120554e-04
   2.0118199e-04
   2.0115844e-04
   2.0113489e-04
   2.0111134e-04
   2.0108780e-04
   2.0106426e-04
   2.0104073e-04
   2.0101719e-04
   2.0099366e-04
   2.0097013e-04
   2.0094661e-04
   2.0092309e-04
   2.0089957e-04
   2.0087605e-04
   2.0085254e-04
   2.0082902e-04
   2.0080552e-04
   2.0078201e-04
   2.0075851e-04
   2.0073501e-04
   2.0071151e-04
   2.0068802e-04
   2.0066453e-04
   2.0064104e-04
   2.0061755e-04
   2.0059407e-04
   2.0057059e-04
   2.0054711e-04
   2.0052364e-04
   2.0050017e-04
   2.0047670e-04
   2.0045323e-04
   2.0042977e-04
   2.0040631e-04
   2.0038285e-04
   2.0035940e-04
   2.0033595e-04
   2.0031250e-04
   2.0028905e-04
   2.0026561e-04
   2.0024217e-04
   2.0021873e-04
   2.0019530e-04
   2.0017187e-04
   2.0014844e-04
   2.0012501e-04
   2.0010159e-04
   2.0007817e-04
   2.0005475e-04
   2.0003134e-04
   2.0000792e-04
   1.9998452e-04
   1.9996111e-04
   1.9993771e-04
   1.9991431e-04
   1.9989091e-04
   1.9986751e-04
   1.9984412e-04
   1.9982073e-04
   1.9979734e-04
   1.9977396e-04
   1.9975058e-04
   1.9972720e-04
   1.9970383e-04
   1.9968045e-04
   1.9965709e-04
   1.9963372e-04
   1.9961035e-04
   1.9958699e-04
   1.9956363e-04
   1.9954028e-04
   1.9951693e-04
   1.9949358e-04
   1.9947023e-04
   1.9944689e-04
   1.9942354e-04
   1.9940021e-04
   1.9937687e-04
   1.9935354e-04
   1.9933021e-04
   1.9930688e-04
   1.9928355e-04
   1.9926023e-04
   1.9923691e-04
   1.9921360e-04
   1.9919028e-04
   1.9916697e-04
   1.9914367e-04
   1.9912036e-04
   1.9909706e-04
   1.9907376e-04
   1.9905046e-04
   1.9902717e-04
   1.9900388e-04
   1.9898059e-04
   1.9895731e-04
   1.9893402e-04
   1.9891074e-04
   1.9888747e-04
   1.9886419e-04
   1.9884092e-04
   1.9881765e-04
   1.9879439e-04
   1.9877112e-04
   1.9874786e-04
   1.9872461e-04
   1.9870135e-04
   1.9867810e-04
   1.9865485e-04
   1.9863161e-04
   1.9860836e-04
   1.9858512e-04
   1.9856189e-04
   1.9853865e-04
   1.9851542e-04
   1.9849219e-04
   1.9846896e-04
   1.9844574e-04
   1.9842252e-04
   1.9839930e-04
   1.9837609e-04
   1.9835287e-04
   1.9832966e-04
   1.9830646e-04
   1.9828325e-04
   1.9826005e-04
   1.9823685e-04
   1.9821366e-04
   1.9819046e-04
   1.9816727e-04
   1.9814409e-04
   1.9812090e-04
   1.9809772e-04
   1.9807454e-04
   1.9805137e-04
   1.9802819e-04
   1.9800502e-04
   1.9798185e-04
   1.9795869e-04
   1.9793553e-04
   1.9791237e-04
   1.9788921e-04
   1.9786606e-04
   1.9784291e-04
   1.9781976e-04
   1.9779661e-04
   1.9777347e-04
   1.9775033e-04
   1.9772719e-04
   1.9770406e-04
   1.9768093e-04
   1.9765780e-04
   1.9763467e-04
   1.9761155e-04
   1.9758843e-04
   1.9756531e-04
   1.9754219e-04
   1.9751908e-04
   1.9749597e-04
   1.9747287e-04
   1.9744976e-04
   1.9742666e-04
   1.9740356e-04
   1.9738047e-04
   1.9735738e-04
   1.9733429e-04
   1.9731120e-04
   1.9728811e-04
   1.9726503e-04
   1.9724195e-04
   1.9721888e-04
   1.9719580e-04
   1.9717273e-04
   1.9714967e-04
   1.9712660e-04
   1.9710354e-04
   1.9708048e-04
   1.9705742e-04
   1.9703437e-04
   1.9701132e-04
   1.9698827e-04
   1.9696522e-04
   1.9694218e-04
   1.9691914e-04
   1.9689610e-04
   1.9687307e-04
   1.9685004e-04
   1.9682701e-04
   1.9680398e-04
   1.9678096e-04
   1.9675794e-04
   1.9673492e-04
   1.9671191e-04
   1.9668889e-04
   1.9666589e-04
   1.9664288e-04
   1.9661987e-04
   1.9659687e-04
   1.9657387e-04
   1.9655088e-04
   1.9652789e-04
   1.9650490e-04
   1.9648191e-04
   1.9645892e-04
   1.9643594e-04
   1.9641296e-04
   1.9638999e-04
   1.9636701e-04
   1.9634404e-04
   1.9632107e-04
   1.9629811e-04
   1.9627515e-04
   1.9625219e-04
   1.9622923e-04
   1.9620627e-04
   1.9618332e-04
   1.9616037e-04
   1.9613743e-04
   1.9611448e-04
   1.9609154e-04
   1.9606861e-04
   1.9604567e-04
   1.9602274e-04
   1.9599981e-04
   1.9597688e-04
   1.9595396e-04
   1.9593104e-04
   1.9590812e-04
   1.9588520e-04
   1.9586229e-04
   1.9583938e-04
   1.9581647e-04
   1.9579357e-04
   1.9577067e-04
   1.9574777e-04
   1.9572487e-04
   1.9570198e-04
   1.9567909e-04
   1.9565620e-04
   1.9563331e-04
   1.9561043e-04
   1.9558755e-04
   1.9556467e-04
   1.9554180e-04
   1.9551892e-04
   1.9549606e-04
   1.9547319e-04
   1.9545033e-04
   1.9542747e-04
   1.9540461e-04
   1.9538175e-04
   1.9535890e-04
   1.9533605e-04
   1.9531320e-04
   1.9529036e-04
   1.9526752e-04
   1.9524468e-04
   1.9522184e-04
   1.9519901e-04
   1.9517618e-04
   1.9515335e-04
   1.9513052e-04
   1.9510770e-04
   1.9508488e-04
   1.9506206e-04
   1.9503925e-04
   1.9501644e-04
   1.9499363e-04
   1.9497082e-04
   1.9494802e-04
   1.9492522e-04
   1.9490242e-04
   1.9487963e-04
   1.9485684e-04
   1.9483405e-04
   1.9481126e-04
   1.9478847e-04
   1.9476569e-04
   1.9474291e-04
   1.9472014e-04
   1.9469736e-04
   1.9467459e-04
   1.9465183e-04
   1.9462906e-04
   1.9460630e-04
   1.9458354e-04
   1.9456078e-04
   1.9453803e-04
   1.9451528e-04
   1.9449253e-04
   1.9446978e-04
   1.9444704e-04
   1.9442430e-04
   1.9440156e-04
   1.9437883e-04
   1.9435609e-04
   1.9433336e-04
   1.9431064e-04
   1.9428791e-04
   1.9426519e-04
   1.9424247e-04
   1.9421976e-04
   1.9419704e-04
   1.9417433e-04
   1.9415163e-04
   1.9412892e-04
   1.9410622e-04
   1.9408352e-04
   1.9406082e-04
   1.9403813e-04
   1.9401544e-04
   1.9399275e-04
   1.9397006e-04
   1.9394738e-04
   1.9392470e-04
   1.9390202e-04
   1.9387934e-04
   1.9385667e-04
   1.9383400e-04
   1.9381133e-04
   1.9378867e-04
   1.9376601e-04
   1.9374335e-04
   1.9372069e-04
   1.9369804e-04
   1.9367539e-04
   1.9365274e-04
   1.9363010e-04
   1.9360745e-04
   1.9358481e-04
   1.9356218e-04
   1.9353954e-04
   1.9351691e-04
   1.9349428e-04
   1.9347165e-04
   1.9344903e-04
   1.9342641e-04
   1.9340379e-04
   1.9338118e-04
   1.9335856e-04
   1.9333595e-04
   1.9331334e-04
   1.9329074e-04
   1.9326814e-04
   1.9324554e-04
   1.9322294e-04
   1.9320035e-04
   1.9317776e-04
   1.9315517e-04
   1.9313258e-04
   1.9311000e-04
   1.9308742e-04
   1.9306484e-04
   1.9304227e-04
   1.9301969e-04
   1.9299712e-04
   1.9297456e-04
   1.9295199e-04
   1.9292943e-04
   1.9290687e-04
   1.9288432e-04
   1.9286176e-04
   1.9283921e-04
   1.9281667e-04
   1.9279412e-04
   1.9277158e-04
   1.9274904e-04
   1.9272650e-04
   1.9270397e-04
   1.9268143e-04
   1.9265890e-04
   1.9263638e-04
   1.9261385e-04
   1.9259133e-04
   1.9256882e-04
   1.9254630e-04
   1.9252379e-04
   1.9250128e-04
   1.9247877e-04
   1.9245626e-04
   1.9243376e-04
   1.9241126e-04
   1.9238877e-04
   1.9236627e-04
   1.9234378e-04
   1.9232129e-04
   1.9229881e-04
   1.9227632e-04
   1.9225384e-04
   1.9223136e-04
   1.9220889e-04
   1.9218642e-04
   1.9216395e-04
   1.9214148e-04
   1.9211901e-04
   1.9209655e-04
   1.9207409e-04
   1.9205164e-04
   1.9202918e-04
   1.9200673e-04
   1.9198428e-04
   1.9196184e-04
   1.9193939e-04
   1.9191695e-04
   1.9189452e-04
   1.9187208e-04
   1.9184965e-04
   1.9182722e-04
   1.9180479e-04
   1.9178237e-04
   1.9175995e-04
   1.9173753e-04
   1.9171511e-04
   1.9169270e-04
   1.9167029e-04
   1.9164788e-04
   1.9162547e-04
   1.9160307e-04
   1.9158067e-04
   1.9155827e-04
   1.9153588e-04
   1.9151348e-04
   1.9149109e-04
   1.9146871e-04
   1.9144632e-04
   1.9142394e-04
   1.9140156e-04
   1.9137919e-04
   1.9135681e-04
   1.9133444e-04
   1.9131207e-04
   1.9128971e-04
   1.9126735e-04
   1.9124499e-04
   1.9122263e-04
   1.9120027e-04
   1.9117792e-04
   1.9115557e-04
   1.9113323e-04
   1.9111088e-04
   1.9108854e-04
   1.9106620e-04
   1.9104387e-04
   1.9102153e-04
   1.9099920e-04
   1.9097687e-04
   1.9095455e-04
   1.9093223e-04
   1.9090991e-04
   1.9088759e-04
   1.9086527e-04
   1.9084296e-04
   1.9082065e-04
   1.9079834e-04
   1.9077604e-04
   1.9075374e-04
   1.9073144e-04
   1.9070914e-04
   1.9068685e-04
   1.9066456e-04
   1.9064227e-04
   1.9061999e-04
   1.9059770e-04
   1.9057542e-04
   1.9055315e-04
   1.9053087e-04
   1.9050860e-04
   1.9048633e-04
   1.9046406e-04
   1.9044180e-04
   1.9041954e-04
   1.9039728e-04
   1.9037502e-04
   1.9035277e-04
   1.9033052e-04
   1.9030827e-04
   1.9028602e-04
   1.9026378e-04
   1.9024154e-04
   1.9021930e-04
   1.9019707e-04
   1.9017483e-04
   1.9015260e-04
   1.9013038e-04
   1.9010815e-04
   1.9008593e-04
   1.9006371e-04
   1.9004150e-04
   1.9001928e-04
   1.8999707e-04
   1.8997486e-04
   1.8995266e-04
   1.8993045e-04
   1.8990825e-04
   1.8988605e-04
   1.8986386e-04
   1.8984167e-04
   1.8981948e-04
   1.8979729e-04
   1.8977510e-04
   1.8975292e-04
   1.8973074e-04
   1.8970857e-04
   1.8968639e-04
   1.8966422e-04
   1.8964205e-04
   1.8961989e-04
   1.8959772e-04
   1.8957556e-04
   1.8955340e-04
   1.8953125e-04
   1.8950909e-04
   1.8948694e-04
   1.8946480e-04
   1.8944265e-04
   1.8942051e-04
   1.8939837e-04
   1.8937623e-04
   1.8935410e-04
   1.8933197e-04
   1.8930984e-04
   1.8928771e-04
   1.8926559e-04
   1.8924346e-04
   1.8922135e-04
   1.8919923e-04
   1.8917712e-04
   1.8915500e-04
   1.8913290e-04
   1.8911079e-04
   1.8908869e-04
   1.8906659e-04
   1.8904449e-04
   1.8902240e-04
   1.8900030e-04
   1.8897821e-04
   1.8895613e-04
   1.8893404e-04
   1.8891196e-04
   1.8888988e-04
   1.8886780e-04
   1.8884573e-04
   1.8882366e-04
   1.8880159e-04
   1.8877952e-04
   1.8875746e-04
   1.8873540e-04
   1.8871334e-04
   1.8869129e-04
   1.8866923e-04
   1.8864718e-04
   1.8862513e-04
   1.8860309e-04
   1.8858105e-04
   1.8855901e-04
   1.8853697e-04
   1.8851494e-04
   1.8849290e-04
   1.8847087e-04
   1.8844885e-04
   1.8842682e-04
   1.8840480e-04
   1.8838278e-04
   1.8836077e-04
   1.8833875e-04
   1.8831674e-04
   1.8829473e-04
   1.8827273e-04
   1.8825073e-04
   1.8822873e-04
   1.8820673e-04
   1.8818473e-04
   1.8816274e-04
   1.8814075e-04
   1.8811876e-04
   1.8809678e-04
   1.8807479e-04
   1.8805282e-04
   1.8803084e-04
   1.8800886e-04
   1.8798689e-04
   1.8796492e-04
   1.8794296e-04
   1.8792099e-04
   1.8789903e-04
   1.8787707e-04
   1.8785512e-04
   1.8783316e-04
   1.8781121e-04
   1.8778926e-04
   1.8776732e-04
   1.8774538e-04
   1.8772344e-04
   1.8770150e-04
   1.8767956e-04
   1.8765763e-04
   1.8763570e-04
   1.8761377e-04
   1.8759185e-04
   1.8756993e-04
   1.8754801e-04
   1.8752609e-04
   1.8750418e-04
   1.8748226e-04
   1.8746035e-04
   1.8743845e-04
   1.8741654e-04
   1.8739464e-04
   1.8737274e-04
   1.8735085e-04
   1.8732895e-04
   1.8730706e-04
   1.8728518e-04
   1.8726329e-04
   1.8724141e-04
   1.8721953e-04
   1.8719765e-04
   1.8717577e-04
   1.8715390e-04
   1.8713203e-04
   1.8711016e-04
   1.8708830e-04
   1.8706644e-04
   1.8704458e-04
   1.8702272e-04
   1.8700087e-04
   1.8697901e-04
   1.8695716e-04
   1.8693532e-04
   1.8691347e-04
   1.8689163e-04
   1.8686979e-04
   1.8684796e-04
   1.8682612e-04
   1.8680429e-04
   1.8678246e-04
   1.8676064e-04
   1.8673881e-04
   1.8671699e-04
   1.8669518e-04
   1.8667336e-04
   1.8665155e-04
   1.8662974e-04
   1.8660793e-04
   1.8658612e-04
   1.8656432e-04
   1.8654252e-04
   1.8652072e-04
   1.8649893e-04
   1.8647714e-04
   1.8645535e-04
   1.8643356e-04
   1.8641178e-04
   1.8638999e-04
   1.8636821e-04
   1.8634644e-04
   1.8632466e-04
   1.8630289e-04
   1.8628112e-04
   1.8625936e-04
   1.8623759e-04
   1.8621583e-04
   1.8619407e-04
   1.8617232e-04
   1.8615056e-04
   1.8612881e-04
   1.8610706e-04
   1.8608532e-04
   1.8606358e-04
   1.8604184e-04
   1.8602010e-04
   1.8599836e-04
   1.8597663e-04
   1.8595490e-04
   1.8593317e-04
   1.8591145e-04
   1.8588972e-04
   1.8586800e-04
   1.8584629e-04
   1.8582457e-04
   1.8580286e-04
   1.8578115e-04
   1.8575944e-04
   1.8573774e-04
   1.8571604e-04
   1.8569434e-04
   1.8567264e-04
   1.8565095e-04
   1.8562925e-04
   1.8560757e-04
   1.8558588e-04
   1.8556420e-04
   1.8554251e-04
   1.8552084e-04
   1.8549916e-04
   1.8547749e-04
   1.8545582e-04
   1.8543415e-04
   1.8541248e-04
   1.8539082e-04
   1.8536916e-04
   1.8534750e-04
   1.8532584e-04
   1.8530419e-04
   1.8528254e-04
   1.8526089e-04
   1.8523925e-04
   1.8521760e-04
   1.8519596e-04
   1.8517433e-04
   1.8515269e-04
   1.8513106e-04
   1.8510943e-04
   1.8508780e-04
   1.8506618e-04
   1.8504455e-04
   1.8502293e-04
   1.8500132e-04
   1.8497970e-04
   1.8495809e-04
   1.8493648e-04
   1.8491488e-04
   1.8489327e-04
   1.8487167e-04
   1.8485007e-04
   1.8482847e-04
   1.8480688e-04
   1.8478529e-04
   1.8476370e-04
   1.8474211e-04
   1.8472053e-04
   1.8469895e-04
   1.8467737e-04
   1.8465579e-04
   1.8463422e-04
   1.8461265e-04
   1.8459108e-04
   1.8456951e-04
   1.8454795e-04
   1.8452639e-04
   1.8450483e-04
   1.8448328e-04
   1.8446172e-04
   1.8444017e-04
   1.8441862e-04
   1.8439708e-04
   1.8437554e-04
   1.8435400e-04
   1.8433246e-04
   1.8431092e-04
   1.8428939e-04
   1.8426786e-04
   1.8424633e-04
   1.8422481e-04
   1.8420329e-04
   1.8418177e-04
   1.8416025e-04
   1.8413873e-04
   1.8411722e-04
   1.8409571e-04
   1.8407420e-04
   1.8405270e-04
   1.8403120e-04
   1.8400970e-04
   1.8398820e-04
   1.8396671e-04
   1.8394521e-04
   1.8392372e-04
   1.8390224e-04
   1.8388075e-04
   1.8385927e-04
   1.8383779e-04
   1.8381632e-04
   1.8379484e-04
   1.8377337e-04
   1.8375190e-04
   1.8373044e-04
   1.8370897e-04
   1.8368751e-04
   1.8366605e-04
   1.8364459e-04
   1.8362314e-04
   1.8360169e-04
   1.8358024e-04
   1.8355879e-04
   1.8353735e-04
   1.8351591e-04
   1.8349447e-04
   1.8347304e-04
   1.8345160e-04
   1.8343017e-04
   1.8340874e-04
   1.8338732e-04
   1.8336589e-04
   1.8334447e-04
   1.8332305e-04
   1.8330164e-04
   1.8328023e-04
   1.8325882e-04
   1.8323741e-04
   1.8321600e-04
   1.8319460e-04
   1.8317320e-04
   1.8315180e-04
   1.8313040e-04
   1.8310901e-04
   1.8308762e-04
   1.8306623e-04
   1.8304485e-04
   1.8302347e-04
   1.8300208e-04
   1.8298071e-04
   1.8295933e-04
   1.8293796e-04
   1.8291659e-04
   1.8289522e-04
   1.8287386e-04
   1.8285249e-04
   1.8283113e-04
   1.8280978e-04
   1.8278842e-04
   1.8276707e-04
   1.8274572e-04
   1.8272437e-04
   1.8270303e-04
   1.8268168e-04
   1.8266034e-04
   1.8263901e-04
   1.8261767e-04
   1.8259634e-04
   1.8257501e-04
   1.8255368e-04
   1.8253236e-04
   1.8251104e-04
   1.8248972e-04
   1.8246840e-04
   1.8244708e-04
   1.8242577e-04
   1.8240446e-04
   1.8238316e-04
   1.8236185e-04
   1.8234055e-04
   1.8231925e-04
   1.8229795e-04
   1.8227666e-04
   1.8225537e-04
   1.8223408e-04
   1.8221279e-04
   1.8219151e-04
   1.8217022e-04
   1.8214894e-04
   1.8212767e-04
   1.8210639e-04
   1.8208512e-04
   1.8206385e-04
   1.8204259e-04
   1.8202132e-04
   1.8200006e-04
   1.8197880e-04
   1.8195754e-04
   1.8193629e-04
   1.8191504e-04
   1.8189379e-04
   1.8187254e-04
   1.8185130e-04
   1.8183006e-04
   1.8180882e-04
   1.8178758e-04
   1.8176635e-04
   1.8174511e-04
   1.8172388e-04
   1.8170266e-04
   1.8168143e-04
   1.8166021e-04
   1.8163899e-04
   1.8161778e-04
   1.8159656e-04
   1.8157535e-04
   1.8155414e-04
   1.8153294e-04
   1.8151173e-04
   1.8149053e-04
[truncated: 416,008 more chars]
