# Supplementary material for: PHACCS, an online tool for estimating the structure and diversity of uncultured viral communities using metagenomic information
Source: BMC Bioinformatics. 2005 Mar 2;6:41. doi: 10.1186/1471-2105-6-41 (PMC555943; doi:10.1186/1471-2105-6-41)
Supplement: Additional File 1 — This file contains the script files part of PHACCS. These files are either standard text or picture files. [file 1471-2105-6-41-S1.zip › PHACCS_V101/html/phaccs/results/matlablog-power-1872283102.txt]

                              < M A T L A B >
                  Copyright 1984-2002 The MathWorks, Inc.
                      Version 6.5.0.180913a Release 13
                                Jun 18 2002

 
  To get started, type one of these: helpwin, helpdesk, or demo.
  For product information, visit www.mathworks.com.
 
 
 
-------------------------------------------------------
--- PHACCS / PHAge Communities from Contig Spectrum ---
-------------------------------------------------------
            Modeling communities since 2004            
 
----&&&&&&&&&&&&&&&& DATA &&&&&&&&&&&&&&&&----
Goal:1021    17     3     0     0     0
Genome length:50000
Fragment length:663
Overlap length:20
 
----&&&&&&& COMPUTATION PARAMETERS &&&&&&&----
Scenario:power
Number of species tested between:
  Initial:1
  Final:100000
  Number of significant figures:3
Model parameter tested between:
  Min:1e-100
  Max:5
 
----&&&&&&&&&&&& COMPUTATION &&&&&&&&&&&&&----
range=1  10001  20001  30001  40001  50001  60000  70000  80000  90000 100000
  N=1
    error=752141184329366
    direction=0
  N=10001
    error=3.7671
    direction=0
  N=20001
    error=4.0409
    direction=1
  Minimum=10001
range=1   2001   4001   6001   8001  10001  12001  14001  16001  18001  20001
  N=1
    error=752141184329366
    direction=0
  N=2001
    error=6.1442
    direction=0
  N=4001
    error=4.1254
    direction=0
  N=6001
    error=3.7947
    direction=0
  N=8001
    error=3.7427
    direction=0
  N=10001
    error=3.7671
    direction=1
  N=12001
    error=3.8163
    direction=1
  N=14001
    error=3.8731
    direction=1
  N=16001
    error=3.9309
    direction=1
  N=18001
    error=3.9872
    direction=1
  N=20001
    error=4.0409
    direction=1
  Minimum=8001
range=6001   6401   6801   7201   7601   8001   8401   8801   9201   9601  10001
  N=6001
    error=3.7947
    direction=0
  N=6401
    error=3.7728
    direction=0
  N=6801
    error=3.7581
    direction=0
  N=7201
    error=3.7489
    direction=0
  N=7601
    error=3.7441
    direction=0
  N=8001
    error=3.7427
    direction=0
  N=8401
    error=3.744
    direction=1
  N=8801
    error=3.7475
    direction=1
  N=9201
    error=3.7527
    direction=1
  N=9601
    error=3.7594
    direction=1
  N=10001
    error=3.7671
    direction=1
  Minimum=8001
range=7601  7681  7761  7841  7921  8001  8081  8161  8241  8321  8401
  N=7601
    error=3.7441
    direction=0
  N=7681
    error=3.7435
    direction=0
  N=7761
    error=3.7431
    direction=0
  N=7841
    error=3.7429
    direction=0
  N=7921
    error=3.7427
    direction=0
  N=8001
    error=3.7427
    direction=0
  N=8081
    error=3.7427
    direction=1
  N=8161
    error=3.7429
    direction=1
  N=8241
    error=3.7432
    direction=1
  N=8321
    error=3.7435
    direction=1
  N=8401
    error=3.744
    direction=1
  Minimum=8001
range=7921  7937  7953  7969  7985  8001  8017  8033  8049  8065  8081
  N=7921
    error=3.7427
    direction=0
  N=7937
    error=3.7427
    direction=0
  N=7953
    error=3.7427
    direction=0
  N=7969
    error=3.7427
    direction=0
  N=7985
    error=3.7427
    direction=0
  N=8001
    error=3.7427
    direction=1
  N=8017
    error=3.7427
    direction=1
  N=8033
    error=3.7427
    direction=1
  N=8049
    error=3.7427
    direction=1
  N=8065
    error=3.7427
    direction=1
  N=8081
    error=3.7427
    direction=1
  Minimum=7985
range=7960  7970  7980  7990  8000  8010
  N=7960
    error=3.7427
    direction=0
  N=7970
    error=3.7427
    direction=0
  N=7980
    error=3.7427
    direction=0
  N=7990
    error=3.7427
    direction=0
  N=8000
    error=3.7427
    direction=1
  N=8010
    error=3.7427
    direction=1
---> Given precision was reached
 
----&&&&&&&&&&&&&& RESULTS &&&&&&&&&&&&&&&----
Error (fit):3.7427+-1.0859e-06
Model parameter value:0.72706+-8.3801e-05
Model parameter 2:0.025341+-9.345e-06
Equation:n(i)=(0.025341).i^(-0.72706)
Comments:-
 
Richness (total number of different species):7990+-10species
Evenness (between 0 and 1):0.9009+-2.1822e-06
Most abundant genotype (%):2.5341+-0.0009345%
 
Shannon-Wiener index:8.0955+-0.0011479
 
----&&&&&&&&&&&&&& EXPORT &&&&&&&&&&&&&&&----
3.74
1.09e-06
0.727
8.38e-05
0.0253
9.34e-06
n<sub>i</sub>&nbsp;=&nbsp;0.0253&nbsp;i&nbsp;<sup>-0.727</sup>
-
7990
10
0.901
2.18e-06
2.53
0.000934
8.1
0.00115
