# Supplementary material for: PHACCS, an online tool for estimating the structure and diversity of uncultured viral communities using metagenomic information
Source: BMC Bioinformatics. 2005 Mar 2;6:41. doi: 10.1186/1471-2105-6-41 (PMC555943; doi:10.1186/1471-2105-6-41)
Supplement: Additional File 1 — This file contains the script files part of PHACCS. These files are either standard text or picture files. [file 1471-2105-6-41-S1.zip › PHACCS_V101/html/phaccs/results/matlablog-logarithmic-7121814798.txt]

                              < M A T L A B >
                  Copyright 1984-2002 The MathWorks, Inc.
                      Version 6.5.0.180913a Release 13
                                Jun 18 2002

 
  To get started, type one of these: helpwin, helpdesk, or demo.
  For product information, visit www.mathworks.com.
 
 
 
-------------------------------------------------------
--- PHACCS / PHAge Communities from Contig Spectrum ---
-------------------------------------------------------
            Modeling communities since 2004            
 
----&&&&&&&&&&&&&&&& DATA &&&&&&&&&&&&&&&&----
Goal:1021    17     3     0     0     0
Genome length:50000
Fragment length:650
Overlap length:20
 
----&&&&&&& COMPUTATION PARAMETERS &&&&&&&----
Scenario:logarithmic
Number of species tested between:
  Initial:1
  Final:100000
  Number of significant figures:2
Model parameter tested between:
  Min:1e-100
  Max:5
 
----&&&&&&&&&&&& COMPUTATION &&&&&&&&&&&&&----
range=1  10001  20001  30001  40001  50001  60000  70000  80000  90000 100000
  N=1
    error=432526696982198
    direction=0
  N=10001
    error=17.2978
    direction=0
  N=20001
    error=22.9159
    direction=1
  Minimum=10001
range=1   2001   4001   6001   8001  10001  12001  14001  16001  18001  20001
  N=1
    error=432526696982198
    direction=0
  N=2001
    error=5.3388
    direction=0
  N=4001
    error=9.4588
    direction=1
  N=6001
    error=12.8616
    direction=1
  N=8001
    error=15.3694
    direction=1
  N=10001
    error=17.2978
    direction=1
  N=12001
    error=18.84
    direction=1
  N=14001
    error=20.1117
    direction=1
  N=16001
    error=21.1854
    direction=1
  N=18001
    error=22.1092
    direction=1
  N=20001
    error=22.9159
    direction=1
  Minimum=2001
range=1   401   801  1201  1601  2001  2401  2801  3201  3601  4001
  N=1
    error=432526696982198
    direction=0
  N=401
    error=36.9553
    direction=0
  N=801
    error=12.0116
    direction=0
  N=1201
    error=6.2145
    direction=0
  N=1601
    error=5.0857
    direction=0
  N=2001
    error=5.3388
    direction=1
  N=2401
    error=6.0495
    direction=1
  N=2801
    error=6.9044
    direction=1
  N=3201
    error=7.7844
    direction=1
  N=3601
    error=8.642
    direction=1
  N=4001
    error=9.4588
    direction=1
  Minimum=1601
range=1200  1300  1400  1500  1600  1700  1800  1900  2000  2100
  N=1200
    error=6.2208
    direction=0
  N=1300
    error=5.703
    direction=0
  N=1400
    error=5.3711
    direction=0
  N=1500
    error=5.177
    direction=0
  N=1600
    error=5.0862
    direction=0
  N=1700
    error=5.0734
    direction=0
  N=1800
    error=5.1199
    direction=1
  N=1900
    error=5.2114
    direction=1
  N=2000
    error=5.3374
    direction=1
  N=2100
    error=5.4896
    direction=1
---> Given precision was reached
 
----&&&&&&&&&&&&&& RESULTS &&&&&&&&&&&&&&&----
Error (fit):5.0734+-0.046421
Model parameter value:1.8277+-0.028258
Model parameter 2:0.015254+-0.00062299
Equation:n(i)=(0.015254).(log(i+1))^(-1.8277)
Comments:-
 
Richness (total number of different species):1700+-100species
Evenness (between 0 and 1):0.96863+-0.00099902
Most abundant genotype (%):2.9806+-0.12173%
 
Shannon-Wiener index:7.2051+-0.066094
 
----&&&&&&&&&&&&&& EXPORT &&&&&&&&&&&&&&&----
5.1
0.046
1.8
0.028
0.015
0.00062
n<sub>i</sub>&nbsp;=&nbsp;0.015&nbsp;<big><big>(</big></big>log(i+1)<big><big>)</big></big>&nbsp;<sup>-1.8</sup>
-
1700
100
0.97
0.001
3
0.12
7.2
0.066
