# Supplementary material for: PHACCS, an online tool for estimating the structure and diversity of uncultured viral communities using metagenomic information
Source: BMC Bioinformatics. 2005 Mar 2;6:41. doi: 10.1186/1471-2105-6-41 (PMC555943; doi:10.1186/1471-2105-6-41)
Supplement: Additional File 1 — This file contains the script files part of PHACCS. These files are either standard text or picture files. [file 1471-2105-6-41-S1.zip › PHACCS_V101/html/phaccs/results/matlablog-lognormal-7121814798.txt]

                              < M A T L A B >
                  Copyright 1984-2002 The MathWorks, Inc.
                      Version 6.5.0.180913a Release 13
                                Jun 18 2002

 
  To get started, type one of these: helpwin, helpdesk, or demo.
  For product information, visit www.mathworks.com.
 
 
 
-------------------------------------------------------
--- PHACCS / PHAge Communities from Contig Spectrum ---
-------------------------------------------------------
            Modeling communities since 2004            
 
----&&&&&&&&&&&&&&&& DATA &&&&&&&&&&&&&&&&----
Goal:1021    17     3     0     0     0
Genome length:50000
Fragment length:650
Overlap length:20
 
----&&&&&&& COMPUTATION PARAMETERS &&&&&&&----
Scenario:lognormal
Number of species tested between:
  Initial:1
  Final:100000
  Number of significant figures:2
Model parameter tested between:
  Min:1e-10
  Max:100
 
----&&&&&&&&&&&& COMPUTATION &&&&&&&&&&&&&----
range=1  10001  20001  30001  40001  50001  60000  70000  80000  90000 100000
  N=1
    error=432526696982198
    direction=0
  N=10001
    error=5.0688
    direction=0
  N=20001
    error=4.3403
    direction=0
  N=30001
    error=4.1564
    direction=0
  N=40001
    error=4.1018
    direction=0
  N=50001
    error=4.0939
    direction=0
  N=60000
    error=4.1063
    direction=1
  Minimum=50001
range=40001  42001  44001  46001  48001  50001  52000  54000  56000  58000  60000
  N=40001
    error=4.1018
    direction=0
  N=42001
    error=4.0977
    direction=0
  N=44001
    error=4.0951
    direction=0
  N=46001
    error=4.0937
    direction=0
  N=48001
    error=4.0934
    direction=0
  N=50001
    error=4.0939
    direction=1
  N=52000
    error=4.0953
    direction=1
  N=54000
    error=4.0972
    direction=1
  N=56000
    error=4.0998
    direction=1
  N=58000
    error=4.1029
    direction=1
  N=60000
    error=4.1063
    direction=1
  Minimum=48001
range=46000  47000  48000  49000  50000  51000
  N=46000
    error=4.0937
    direction=0
  N=47000
    error=4.0934
    direction=0
  N=48000
    error=4.0934
    direction=0
  N=49000
    error=4.0936
    direction=1
  N=50000
    error=4.0939
    direction=1
  N=51000
    error=4.0945
    direction=1
---> Given precision was reached
 
----&&&&&&&&&&&&&& RESULTS &&&&&&&&&&&&&&&----
Error (fit):4.0934+-0.00017441
Model parameter value:2.2362+-0.0058269
Model parameter 2:1.7177e-06+-3.6653e-08
Equation:n(i)=1.7177e-06.e^(2.2362x(i))
Comments:-
 
Richness (total number of different species):48000+-1000species
Evenness (between 0 and 1):0.77075+-0.00041755
Most abundant genotype (%):2.6887+-0.028922%
 
Shannon-Wiener index:8.3078+-0.020719
 
----&&&&&&&&&&&&&& EXPORT &&&&&&&&&&&&&&&----
4.1
0.00017
2.2
0.0058
1.7e-06
3.7e-08
n<sub>i</sub>&nbsp;=&nbsp;1.7e-06&nbsp;e&nbsp;<sup>2.2&nbsp;x(i)</sup>
-
48000
1000
0.77
0.00042
2.7
0.029
8.3
0.021
