# Supplementary material for: PHACCS, an online tool for estimating the structure and diversity of uncultured viral communities using metagenomic information
Source: BMC Bioinformatics. 2005 Mar 2;6:41. doi: 10.1186/1471-2105-6-41 (PMC555943; doi:10.1186/1471-2105-6-41)
Supplement: Additional File 1 — This file contains the script files part of PHACCS. These files are either standard text or picture files. [file 1471-2105-6-41-S1.zip › PHACCS_V101/html/phaccs/results/matlablog-power-7121814798.txt]

                              < M A T L A B >
                  Copyright 1984-2002 The MathWorks, Inc.
                      Version 6.5.0.180913a Release 13
                                Jun 18 2002

 
  To get started, type one of these: helpwin, helpdesk, or demo.
  For product information, visit www.mathworks.com.
 
 
 
-------------------------------------------------------
--- PHACCS / PHAge Communities from Contig Spectrum ---
-------------------------------------------------------
            Modeling communities since 2004            
 
----&&&&&&&&&&&&&&&& DATA &&&&&&&&&&&&&&&&----
Goal:1021    17     3     0     0     0
Genome length:50000
Fragment length:650
Overlap length:20
 
----&&&&&&& COMPUTATION PARAMETERS &&&&&&&----
Scenario:power
Number of species tested between:
  Initial:1
  Final:100000
  Number of significant figures:2
Model parameter tested between:
  Min:1e-100
  Max:5
 
----&&&&&&&&&&&& COMPUTATION &&&&&&&&&&&&&----
range=1  10001  20001  30001  40001  50001  60000  70000  80000  90000 100000
  N=1
    error=432526696982198
    direction=0
  N=10001
    error=3.7481
    direction=0
  N=20001
    error=4.011
    direction=1
  Minimum=10001
range=1   2001   4001   6001   8001  10001  12001  14001  16001  18001  20001
  N=1
    error=432526696982198
    direction=0
  N=2001
    error=6.0591
    direction=0
  N=4001
    error=4.1002
    direction=0
  N=6001
    error=3.7774
    direction=0
  N=8001
    error=3.7254
    direction=0
  N=10001
    error=3.7481
    direction=1
  N=12001
    error=3.795
    direction=1
  N=14001
    error=3.8494
    direction=1
  N=16001
    error=3.905
    direction=1
  N=18001
    error=3.9592
    direction=1
  N=20001
    error=4.011
    direction=1
  Minimum=8001
range=6001   6401   6801   7201   7601   8001   8401   8801   9201   9601  10001
  N=6001
    error=3.7774
    direction=0
  N=6401
    error=3.7558
    direction=0
  N=6801
    error=3.7412
    direction=0
  N=7201
    error=3.732
    direction=0
  N=7601
    error=3.7271
    direction=0
  N=8001
    error=3.7254
    direction=0
  N=8401
    error=3.7265
    direction=1
  N=8801
    error=3.7296
    direction=1
  N=9201
    error=3.7345
    direction=1
  N=9601
    error=3.7408
    direction=1
  N=10001
    error=3.7481
    direction=1
  Minimum=8001
range=7600  7700  7800  7900  8000  8100  8200  8300  8400  8500
  N=7600
    error=3.7271
    direction=0
  N=7700
    error=3.7264
    direction=0
  N=7800
    error=3.7259
    direction=0
  N=7900
    error=3.7256
    direction=0
  N=8000
    error=3.7254
    direction=0
  N=8100
    error=3.7255
    direction=1
  N=8200
    error=3.7257
    direction=1
  N=8300
    error=3.726
    direction=1
  N=8400
    error=3.7265
    direction=1
  N=8500
    error=3.7271
    direction=1
---> Given precision was reached
 
----&&&&&&&&&&&&&& RESULTS &&&&&&&&&&&&&&&----
Error (fit):3.7254+-0.00013287
Model parameter value:0.72937+-0.00082413
Model parameter 2:0.025689+-9.468e-05
Equation:n(i)=(0.025689).i^(-0.72937)
Comments:-
 
Richness (total number of different species):8000+-100species
Evenness (between 0 and 1):0.89986+-2.1341e-05
Most abundant genotype (%):2.5689+-0.009468%
 
Shannon-Wiener index:8.0872+-0.011511
 
----&&&&&&&&&&&&&& EXPORT &&&&&&&&&&&&&&&----
3.7
0.00013
0.73
0.00082
0.026
9.5e-05
n<sub>i</sub>&nbsp;=&nbsp;0.026&nbsp;i&nbsp;<sup>-0.73</sup>
-
8000
100
0.9
2.1e-05
2.6
0.0095
8.1
0.012
