# Supplementary material for: PHACCS, an online tool for estimating the structure and diversity of uncultured viral communities using metagenomic information
Source: BMC Bioinformatics. 2005 Mar 2;6:41. doi: 10.1186/1471-2105-6-41 (PMC555943; doi:10.1186/1471-2105-6-41)
Supplement: Additional File 1 — This file contains the script files part of PHACCS. These files are either standard text or picture files. [file 1471-2105-6-41-S1.zip › PHACCS_V101/html/phaccs/results/rank-abundance-values-power-1872283102.txt]

   2.5340809e+00
   1.5309199e+00
   1.1400473e+00
   9.2487800e-01
   7.8636592e-01
   6.8873930e-01
   6.1571577e-01
   5.5874858e-01
   5.1289124e-01
   4.7506898e-01
   4.4326307e-01
   4.1608959e-01
   3.9256591e-01
   3.7197372e-01
   3.5377496e-01
   3.3755801e-01
   3.2300229e-01
   3.0985412e-01
   2.9790995e-01
   2.8700447e-01
   2.7700186e-01
   2.6778949e-01
   2.5927309e-01
   2.5137312e-01
   2.4402195e-01
   2.3716171e-01
   2.3074255e-01
   2.2472130e-01
   2.1906037e-01
   2.1372684e-01
   2.0869179e-01
   2.0392966e-01
   1.9941781e-01
   1.9513608e-01
   1.9106647e-01
   1.8719285e-01
   1.8350071e-01
   1.7997700e-01
   1.7660987e-01
   1.7338864e-01
   1.7030355e-01
   1.6734574e-01
   1.6450711e-01
   1.6178025e-01
   1.5915837e-01
   1.5663522e-01
   1.5420506e-01
   1.5186260e-01
   1.4960292e-01
   1.4742152e-01
   1.4531418e-01
   1.4327702e-01
   1.4130642e-01
   1.3939900e-01
   1.3755163e-01
   1.3576138e-01
   1.3402549e-01
   1.3234142e-01
   1.3070677e-01
   1.2911927e-01
   1.2757682e-01
   1.2607743e-01
   1.2461924e-01
   1.2320048e-01
   1.2181949e-01
   1.2047472e-01
   1.1916469e-01
   1.1788799e-01
   1.1664331e-01
   1.1542941e-01
   1.1424509e-01
   1.1308923e-01
   1.1196077e-01
   1.1085869e-01
   1.0978204e-01
   1.0872990e-01
   1.0770140e-01
   1.0669571e-01
   1.0571205e-01
   1.0474966e-01
   1.0380782e-01
   1.0288586e-01
   1.0198311e-01
   1.0109895e-01
   1.0023279e-01
   9.9384044e-02
   9.8552176e-02
   9.7736661e-02
   9.6936995e-02
   9.6152698e-02
   9.5383308e-02
   9.4628383e-02
   9.3887498e-02
   9.3160245e-02
   9.2446233e-02
   9.1745084e-02
   9.1056437e-02
   9.0379942e-02
   8.9715266e-02
   8.9062085e-02
   8.8420088e-02
   8.7788976e-02
   8.7168460e-02
   8.6558263e-02
   8.5958115e-02
   8.5367758e-02
   8.4786943e-02
   8.4215427e-02
   8.3652978e-02
   8.3099370e-02
   8.2554387e-02
   8.2017819e-02
   8.1489460e-02
   8.0969116e-02
   8.0456596e-02
   7.9951715e-02
   7.9454296e-02
   7.8964166e-02
   7.8481157e-02
   7.8005107e-02
   7.7535860e-02
   7.7073264e-02
   7.6617170e-02
   7.6167435e-02
   7.5723921e-02
   7.5286493e-02
   7.4855020e-02
   7.4429374e-02
   7.4009434e-02
   7.3595078e-02
   7.3186190e-02
   7.2782659e-02
   7.2384372e-02
   7.1991224e-02
   7.1603111e-02
   7.1219931e-02
   7.0841587e-02
   7.0467982e-02
   7.0099024e-02
   6.9734622e-02
   6.9374688e-02
   6.9019135e-02
   6.8667881e-02
   6.8320844e-02
   6.7977944e-02
   6.7639104e-02
   6.7304248e-02
   6.6973304e-02
   6.6646199e-02
   6.6322864e-02
   6.6003231e-02
   6.5687232e-02
   6.5374804e-02
   6.5065883e-02
   6.4760407e-02
   6.4458315e-02
   6.4159550e-02
   6.3864053e-02
   6.3571769e-02
   6.3282642e-02
   6.2996620e-02
   6.2713649e-02
   6.2433679e-02
   6.2156660e-02
   6.1882543e-02
   6.1611280e-02
   6.1342825e-02
   6.1077131e-02
   6.0814156e-02
   6.0553853e-02
   6.0296182e-02
   6.0041101e-02
   5.9788568e-02
   5.9538543e-02
   5.9290988e-02
   5.9045864e-02
   5.8803133e-02
   5.8562760e-02
   5.8324707e-02
   5.8088941e-02
   5.7855425e-02
   5.7624127e-02
   5.7395014e-02
   5.7168053e-02
   5.6943212e-02
   5.6720461e-02
   5.6499768e-02
   5.6281104e-02
   5.6064439e-02
   5.5849746e-02
   5.5636995e-02
   5.5426159e-02
   5.5217212e-02
   5.5010125e-02
   5.4804874e-02
   5.4601433e-02
   5.4399777e-02
   5.4199881e-02
   5.4001721e-02
   5.3805273e-02
   5.3610515e-02
   5.3417422e-02
   5.3225974e-02
   5.3036147e-02
   5.2847921e-02
   5.2661274e-02
   5.2476185e-02
   5.2292634e-02
   5.2110600e-02
   5.1930065e-02
   5.1751009e-02
   5.1573412e-02
   5.1397256e-02
   5.1222522e-02
   5.1049193e-02
   5.0877251e-02
   5.0706678e-02
   5.0537457e-02
   5.0369572e-02
   5.0203005e-02
   5.0037741e-02
   4.9873764e-02
   4.9711057e-02
   4.9549605e-02
   4.9389393e-02
   4.9230407e-02
   4.9072631e-02
   4.8916050e-02
   4.8760651e-02
   4.8606420e-02
   4.8453343e-02
   4.8301406e-02
   4.8150595e-02
   4.8000899e-02
   4.7852303e-02
   4.7704795e-02
   4.7558363e-02
   4.7412994e-02
   4.7268676e-02
   4.7125397e-02
   4.6983146e-02
   4.6841910e-02
   4.6701678e-02
   4.6562440e-02
   4.6424184e-02
   4.6286899e-02
   4.6150575e-02
   4.6015200e-02
   4.5880765e-02
   4.5747259e-02
   4.5614672e-02
   4.5482994e-02
   4.5352216e-02
   4.5222328e-02
   4.5093319e-02
   4.4965182e-02
   4.4837906e-02
   4.4711482e-02
   4.4585902e-02
   4.4461156e-02
   4.4337237e-02
   4.4214134e-02
   4.4091841e-02
   4.3970348e-02
   4.3849647e-02
   4.3729730e-02
   4.3610589e-02
   4.3492217e-02
   4.3374604e-02
   4.3257745e-02
   4.3141630e-02
   4.3026254e-02
   4.2911607e-02
   4.2797684e-02
   4.2684476e-02
   4.2571977e-02
   4.2460180e-02
   4.2349078e-02
   4.2238663e-02
   4.2128930e-02
   4.2019872e-02
   4.1911483e-02
   4.1803755e-02
   4.1696682e-02
   4.1590258e-02
   4.1484478e-02
   4.1379334e-02
   4.1274821e-02
   4.1170934e-02
   4.1067665e-02
   4.0965009e-02
   4.0862960e-02
   4.0761514e-02
   4.0660664e-02
   4.0560404e-02
   4.0460729e-02
   4.0361635e-02
   4.0263115e-02
   4.0165164e-02
   4.0067778e-02
   3.9970951e-02
   3.9874677e-02
   3.9778953e-02
   3.9683772e-02
   3.9589131e-02
   3.9495024e-02
   3.9401447e-02
   3.9308395e-02
   3.9215863e-02
   3.9123847e-02
   3.9032342e-02
   3.8941344e-02
   3.8850848e-02
   3.8760850e-02
   3.8671346e-02
   3.8582331e-02
   3.8493801e-02
   3.8405753e-02
   3.8318181e-02
   3.8231082e-02
   3.8144452e-02
   3.8058286e-02
   3.7972582e-02
   3.7887335e-02
   3.7802541e-02
   3.7718196e-02
   3.7634297e-02
   3.7550840e-02
   3.7467821e-02
   3.7385237e-02
   3.7303084e-02
   3.7221358e-02
   3.7140057e-02
   3.7059176e-02
   3.6978712e-02
   3.6898662e-02
   3.6819022e-02
   3.6739790e-02
   3.6660961e-02
   3.6582533e-02
   3.6504502e-02
   3.6426865e-02
   3.6349620e-02
   3.6272762e-02
   3.6196290e-02
   3.6120199e-02
   3.6044487e-02
   3.5969151e-02
   3.5894188e-02
   3.5819595e-02
   3.5745369e-02
   3.5671508e-02
   3.5598008e-02
   3.5524866e-02
   3.5452081e-02
   3.5379649e-02
   3.5307567e-02
   3.5235834e-02
   3.5164445e-02
   3.5093399e-02
   3.5022694e-02
   3.4952325e-02
   3.4882292e-02
   3.4812591e-02
   3.4743220e-02
   3.4674176e-02
   3.4605458e-02
   3.4537062e-02
   3.4468986e-02
   3.4401228e-02
   3.4333786e-02
   3.4266657e-02
   3.4199838e-02
   3.4133329e-02
   3.4067126e-02
   3.4001227e-02
   3.3935630e-02
   3.3870333e-02
   3.3805334e-02
   3.3740630e-02
   3.3676219e-02
   3.3612100e-02
   3.3548270e-02
   3.3484728e-02
   3.3421470e-02
   3.3358495e-02
   3.3295802e-02
   3.3233388e-02
   3.3171251e-02
   3.3109389e-02
   3.3047801e-02
   3.2986484e-02
   3.2925437e-02
   3.2864657e-02
   3.2804143e-02
   3.2743893e-02
   3.2683906e-02
   3.2624178e-02
   3.2564710e-02
   3.2505498e-02
   3.2446541e-02
   3.2387838e-02
   3.2329386e-02
   3.2271185e-02
   3.2213231e-02
   3.2155525e-02
   3.2098063e-02
   3.2040844e-02
   3.1983867e-02
   3.1927131e-02
   3.1870632e-02
   3.1814371e-02
   3.1758345e-02
   3.1702553e-02
   3.1646993e-02
   3.1591664e-02
   3.1536564e-02
   3.1481692e-02
   3.1427046e-02
   3.1372625e-02
   3.1318427e-02
   3.1264451e-02
   3.1210695e-02
   3.1157159e-02
   3.1103840e-02
   3.1050737e-02
   3.0997849e-02
   3.0945175e-02
   3.0892713e-02
   3.0840461e-02
   3.0788419e-02
   3.0736586e-02
   3.0684959e-02
   3.0633537e-02
   3.0582320e-02
   3.0531305e-02
   3.0480493e-02
   3.0429880e-02
   3.0379467e-02
   3.0329252e-02
   3.0279234e-02
   3.0229411e-02
   3.0179782e-02
   3.0130347e-02
   3.0081103e-02
   3.0032050e-02
   2.9983187e-02
   2.9934512e-02
   2.9886024e-02
   2.9837723e-02
   2.9789606e-02
   2.9741674e-02
   2.9693924e-02
   2.9646356e-02
   2.9598969e-02
   2.9551761e-02
   2.9504732e-02
   2.9457880e-02
   2.9411204e-02
   2.9364704e-02
   2.9318377e-02
   2.9272225e-02
   2.9226244e-02
   2.9180434e-02
   2.9134795e-02
   2.9089325e-02
   2.9044023e-02
   2.8998888e-02
   2.8953920e-02
   2.8909117e-02
   2.8864478e-02
   2.8820003e-02
   2.8775690e-02
   2.8731538e-02
   2.8687547e-02
   2.8643716e-02
   2.8600044e-02
   2.8556529e-02
   2.8513171e-02
   2.8469970e-02
   2.8426923e-02
   2.8384031e-02
   2.8341292e-02
   2.8298706e-02
   2.8256271e-02
   2.8213988e-02
   2.8171854e-02
   2.8129869e-02
   2.8088033e-02
   2.8046344e-02
   2.8004802e-02
   2.7963406e-02
   2.7922155e-02
   2.7881048e-02
   2.7840085e-02
   2.7799264e-02
   2.7758585e-02
   2.7718047e-02
   2.7677650e-02
   2.7637392e-02
   2.7597273e-02
   2.7557292e-02
   2.7517449e-02
   2.7477741e-02
   2.7438170e-02
   2.7398734e-02
   2.7359432e-02
   2.7320264e-02
   2.7281229e-02
   2.7242326e-02
   2.7203555e-02
   2.7164914e-02
   2.7126404e-02
   2.7088022e-02
   2.7049770e-02
   2.7011646e-02
   2.6973649e-02
   2.6935779e-02
   2.6898035e-02
   2.6860416e-02
   2.6822922e-02
   2.6785552e-02
   2.6748306e-02
   2.6711182e-02
   2.6674181e-02
   2.6637301e-02
   2.6600542e-02
   2.6563903e-02
   2.6527384e-02
   2.6490983e-02
   2.6454702e-02
   2.6418538e-02
   2.6382491e-02
   2.6346561e-02
   2.6310747e-02
   2.6275048e-02
   2.6239465e-02
   2.6203995e-02
   2.6168639e-02
   2.6133396e-02
   2.6098266e-02
   2.6063248e-02
   2.6028341e-02
   2.5993545e-02
   2.5958860e-02
   2.5924284e-02
   2.5889817e-02
   2.5855459e-02
   2.5821209e-02
   2.5787066e-02
   2.5753031e-02
   2.5719102e-02
   2.5685279e-02
   2.5651562e-02
   2.5617949e-02
   2.5584441e-02
   2.5551037e-02
   2.5517737e-02
   2.5484539e-02
   2.5451443e-02
   2.5418450e-02
   2.5385558e-02
   2.5352767e-02
   2.5320076e-02
   2.5287485e-02
   2.5254994e-02
   2.5222602e-02
   2.5190308e-02
   2.5158112e-02
   2.5126014e-02
   2.5094013e-02
   2.5062109e-02
   2.5030301e-02
   2.4998588e-02
   2.4966971e-02
   2.4935449e-02
   2.4904021e-02
   2.4872687e-02
   2.4841446e-02
   2.4810298e-02
   2.4779244e-02
   2.4748281e-02
   2.4717410e-02
   2.4686630e-02
   2.4655941e-02
   2.4625343e-02
   2.4594835e-02
   2.4564416e-02
   2.4534087e-02
   2.4503846e-02
   2.4473694e-02
   2.4443630e-02
   2.4413653e-02
   2.4383763e-02
   2.4353961e-02
   2.4324244e-02
   2.4294614e-02
   2.4265069e-02
   2.4235610e-02
   2.4206235e-02
   2.4176945e-02
   2.4147738e-02
   2.4118616e-02
   2.4089576e-02
   2.4060620e-02
   2.4031746e-02
   2.4002954e-02
   2.3974245e-02
   2.3945616e-02
   2.3917069e-02
   2.3888602e-02
   2.3860216e-02
   2.3831910e-02
   2.3803683e-02
   2.3775536e-02
   2.3747467e-02
   2.3719477e-02
   2.3691566e-02
   2.3663732e-02
   2.3635976e-02
   2.3608297e-02
   2.3580695e-02
   2.3553169e-02
   2.3525720e-02
   2.3498346e-02
   2.3471048e-02
   2.3443825e-02
   2.3416678e-02
   2.3389604e-02
   2.3362605e-02
   2.3335680e-02
   2.3308828e-02
   2.3282050e-02
   2.3255345e-02
   2.3228712e-02
   2.3202152e-02
   2.3175663e-02
   2.3149247e-02
   2.3122902e-02
   2.3096628e-02
   2.3070424e-02
   2.3044292e-02
   2.3018229e-02
   2.2992236e-02
   2.2966313e-02
   2.2940460e-02
   2.2914675e-02
   2.2888959e-02
   2.2863311e-02
   2.2837732e-02
   2.2812221e-02
   2.2786777e-02
   2.2761400e-02
   2.2736091e-02
   2.2710848e-02
   2.2685671e-02
   2.2660561e-02
   2.2635517e-02
   2.2610538e-02
   2.2585625e-02
   2.2560777e-02
   2.2535994e-02
   2.2511275e-02
   2.2486621e-02
   2.2462031e-02
   2.2437504e-02
   2.2413041e-02
   2.2388641e-02
   2.2364305e-02
   2.2340030e-02
   2.2315819e-02
   2.2291670e-02
   2.2267582e-02
   2.2243557e-02
   2.2219593e-02
   2.2195690e-02
   2.2171848e-02
   2.2148067e-02
   2.2124346e-02
   2.2100686e-02
   2.2077086e-02
   2.2053545e-02
   2.2030064e-02
   2.2006642e-02
   2.1983280e-02
   2.1959976e-02
   2.1936731e-02
   2.1913544e-02
   2.1890415e-02
   2.1867344e-02
   2.1844331e-02
   2.1821375e-02
   2.1798477e-02
   2.1775635e-02
   2.1752850e-02
   2.1730122e-02
   2.1707450e-02
   2.1684835e-02
   2.1662275e-02
   2.1639771e-02
   2.1617322e-02
   2.1594928e-02
   2.1572590e-02
   2.1550306e-02
   2.1528077e-02
   2.1505903e-02
   2.1483782e-02
   2.1461716e-02
   2.1439703e-02
   2.1417744e-02
   2.1395838e-02
   2.1373985e-02
   2.1352185e-02
   2.1330438e-02
   2.1308744e-02
   2.1287102e-02
   2.1265512e-02
   2.1243974e-02
   2.1222487e-02
   2.1201053e-02
   2.1179669e-02
   2.1158337e-02
   2.1137056e-02
   2.1115825e-02
   2.1094645e-02
   2.1073516e-02
   2.1052436e-02
   2.1031407e-02
   2.1010428e-02
   2.0989498e-02
   2.0968617e-02
   2.0947786e-02
   2.0927004e-02
   2.0906271e-02
   2.0885587e-02
   2.0864951e-02
   2.0844363e-02
   2.0823824e-02
   2.0803333e-02
   2.0782890e-02
   2.0762494e-02
   2.0742145e-02
   2.0721844e-02
   2.0701591e-02
   2.0681384e-02
   2.0661224e-02
   2.0641110e-02
   2.0621043e-02
   2.0601022e-02
   2.0581048e-02
   2.0561119e-02
   2.0541236e-02
   2.0521399e-02
   2.0501607e-02
   2.0481860e-02
   2.0462159e-02
   2.0442502e-02
   2.0422891e-02
   2.0403323e-02
   2.0383801e-02
   2.0364323e-02
   2.0344888e-02
   2.0325498e-02
   2.0306152e-02
   2.0286849e-02
   2.0267590e-02
   2.0248375e-02
   2.0229202e-02
   2.0210073e-02
   2.0190986e-02
   2.0171942e-02
   2.0152941e-02
   2.0133983e-02
   2.0115066e-02
   2.0096192e-02
   2.0077360e-02
   2.0058569e-02
   2.0039821e-02
   2.0021114e-02
   2.0002448e-02
   1.9983824e-02
   1.9965241e-02
   1.9946698e-02
   1.9928197e-02
   1.9909737e-02
   1.9891316e-02
   1.9872937e-02
   1.9854597e-02
   1.9836298e-02
   1.9818039e-02
   1.9799820e-02
   1.9781640e-02
   1.9763500e-02
   1.9745400e-02
   1.9727339e-02
   1.9709317e-02
   1.9691334e-02
   1.9673390e-02
   1.9655485e-02
   1.9637618e-02
   1.9619790e-02
   1.9602000e-02
   1.9584249e-02
   1.9566536e-02
   1.9548861e-02
   1.9531223e-02
   1.9513624e-02
   1.9496062e-02
   1.9478537e-02
   1.9461050e-02
   1.9443600e-02
   1.9426188e-02
   1.9408812e-02
   1.9391473e-02
   1.9374171e-02
   1.9356906e-02
   1.9339677e-02
   1.9322484e-02
   1.9305328e-02
   1.9288208e-02
   1.9271124e-02
   1.9254075e-02
   1.9237063e-02
   1.9220086e-02
   1.9203145e-02
   1.9186239e-02
   1.9169368e-02
   1.9152533e-02
   1.9135733e-02
   1.9118968e-02
   1.9102237e-02
   1.9085541e-02
   1.9068880e-02
   1.9052254e-02
   1.9035662e-02
   1.9019104e-02
   1.9002580e-02
   1.8986090e-02
   1.8969635e-02
   1.8953213e-02
   1.8936825e-02
   1.8920470e-02
   1.8904149e-02
   1.8887861e-02
   1.8871607e-02
   1.8855386e-02
   1.8839198e-02
   1.8823043e-02
   1.8806921e-02
   1.8790831e-02
   1.8774774e-02
   1.8758750e-02
   1.8742758e-02
   1.8726799e-02
   1.8710872e-02
   1.8694977e-02
   1.8679114e-02
   1.8663283e-02
   1.8647483e-02
   1.8631716e-02
   1.8615980e-02
   1.8600276e-02
   1.8584603e-02
   1.8568961e-02
   1.8553351e-02
   1.8537771e-02
   1.8522223e-02
   1.8506706e-02
   1.8491220e-02
   1.8475764e-02
   1.8460339e-02
   1.8444945e-02
   1.8429581e-02
   1.8414247e-02
   1.8398944e-02
   1.8383671e-02
   1.8368427e-02
   1.8353214e-02
   1.8338031e-02
   1.8322878e-02
   1.8307754e-02
   1.8292660e-02
   1.8277595e-02
   1.8262560e-02
   1.8247555e-02
   1.8232578e-02
   1.8217631e-02
   1.8202713e-02
   1.8187823e-02
   1.8172963e-02
   1.8158131e-02
   1.8143328e-02
   1.8128554e-02
   1.8113809e-02
   1.8099091e-02
   1.8084403e-02
   1.8069742e-02
   1.8055110e-02
   1.8040505e-02
   1.8025929e-02
   1.8011381e-02
   1.7996860e-02
   1.7982368e-02
   1.7967903e-02
   1.7953466e-02
   1.7939056e-02
   1.7924673e-02
   1.7910318e-02
   1.7895991e-02
   1.7881690e-02
   1.7867417e-02
   1.7853170e-02
   1.7838951e-02
   1.7824758e-02
   1.7810593e-02
   1.7796454e-02
   1.7782341e-02
   1.7768255e-02
   1.7754196e-02
   1.7740163e-02
   1.7726156e-02
   1.7712176e-02
   1.7698222e-02
   1.7684293e-02
   1.7670391e-02
   1.7656515e-02
   1.7642665e-02
   1.7628840e-02
   1.7615041e-02
   1.7601268e-02
   1.7587520e-02
   1.7573798e-02
   1.7560101e-02
   1.7546430e-02
   1.7532783e-02
   1.7519162e-02
   1.7505566e-02
   1.7491995e-02
   1.7478449e-02
   1.7464928e-02
   1.7451432e-02
   1.7437961e-02
   1.7424514e-02
   1.7411092e-02
   1.7397694e-02
   1.7384321e-02
   1.7370972e-02
   1.7357647e-02
   1.7344347e-02
   1.7331071e-02
   1.7317819e-02
   1.7304591e-02
   1.7291387e-02
   1.7278207e-02
   1.7265051e-02
   1.7251919e-02
   1.7238810e-02
   1.7225725e-02
   1.7212663e-02
   1.7199625e-02
   1.7186611e-02
   1.7173620e-02
   1.7160652e-02
   1.7147707e-02
   1.7134786e-02
   1.7121887e-02
   1.7109012e-02
   1.7096160e-02
   1.7083330e-02
   1.7070523e-02
   1.7057740e-02
   1.7044978e-02
   1.7032240e-02
   1.7019524e-02
   1.7006831e-02
   1.6994160e-02
   1.6981511e-02
   1.6968885e-02
   1.6956281e-02
   1.6943700e-02
   1.6931140e-02
   1.6918603e-02
   1.6906087e-02
   1.6893594e-02
   1.6881123e-02
   1.6868673e-02
   1.6856245e-02
   1.6843839e-02
   1.6831454e-02
   1.6819092e-02
   1.6806750e-02
   1.6794430e-02
   1.6782132e-02
   1.6769855e-02
   1.6757599e-02
   1.6745365e-02
   1.6733152e-02
   1.6720960e-02
   1.6708789e-02
   1.6696639e-02
   1.6684509e-02
   1.6672401e-02
   1.6660314e-02
   1.6648248e-02
   1.6636202e-02
   1.6624177e-02
   1.6612172e-02
   1.6600188e-02
   1.6588225e-02
   1.6576282e-02
   1.6564360e-02
   1.6552457e-02
   1.6540576e-02
   1.6528714e-02
   1.6516873e-02
   1.6505051e-02
   1.6493250e-02
   1.6481469e-02
   1.6469708e-02
   1.6457966e-02
   1.6446245e-02
   1.6434543e-02
   1.6422861e-02
   1.6411199e-02
   1.6399557e-02
   1.6387934e-02
   1.6376330e-02
   1.6364747e-02
   1.6353182e-02
   1.6341637e-02
   1.6330111e-02
   1.6318605e-02
   1.6307118e-02
   1.6295650e-02
   1.6284201e-02
   1.6272771e-02
   1.6261361e-02
   1.6249969e-02
   1.6238596e-02
   1.6227242e-02
   1.6215907e-02
   1.6204591e-02
   1.6193293e-02
   1.6182015e-02
   1.6170754e-02
   1.6159513e-02
   1.6148290e-02
   1.6137085e-02
   1.6125899e-02
   1.6114731e-02
   1.6103582e-02
   1.6092451e-02
   1.6081338e-02
   1.6070244e-02
   1.6059167e-02
   1.6048109e-02
   1.6037069e-02
   1.6026047e-02
   1.6015042e-02
   1.6004056e-02
   1.5993088e-02
   1.5982137e-02
   1.5971204e-02
   1.5960289e-02
   1.5949392e-02
   1.5938512e-02
   1.5927650e-02
   1.5916806e-02
   1.5905979e-02
   1.5895169e-02
   1.5884377e-02
   1.5873603e-02
   1.5862845e-02
   1.5852105e-02
   1.5841383e-02
   1.5830677e-02
   1.5819989e-02
   1.5809318e-02
   1.5798663e-02
   1.5788026e-02
   1.5777406e-02
   1.5766803e-02
   1.5756217e-02
   1.5745647e-02
   1.5735095e-02
   1.5724559e-02
   1.5714040e-02
   1.5703538e-02
   1.5693052e-02
   1.5682583e-02
   1.5672130e-02
   1.5661694e-02
   1.5651275e-02
   1.5640872e-02
   1.5630485e-02
   1.5620115e-02
   1.5609761e-02
   1.5599424e-02
   1.5589102e-02
   1.5578797e-02
   1.5568508e-02
   1.5558235e-02
   1.5547978e-02
   1.5537738e-02
   1.5527513e-02
   1.5517304e-02
   1.5507111e-02
   1.5496934e-02
   1.5486773e-02
   1.5476628e-02
   1.5466499e-02
   1.5456385e-02
   1.5446287e-02
   1.5436204e-02
   1.5426138e-02
   1.5416086e-02
   1.5406051e-02
   1.5396030e-02
   1.5386026e-02
   1.5376036e-02
   1.5366063e-02
   1.5356104e-02
   1.5346161e-02
   1.5336233e-02
   1.5326320e-02
   1.5316423e-02
   1.5306540e-02
   1.5296673e-02
   1.5286821e-02
   1.5276984e-02
   1.5267162e-02
   1.5257355e-02
   1.5247563e-02
   1.5237786e-02
   1.5228024e-02
   1.5218276e-02
   1.5208544e-02
   1.5198826e-02
   1.5189123e-02
   1.5179434e-02
   1.5169761e-02
   1.5160101e-02
   1.5150457e-02
   1.5140827e-02
   1.5131212e-02
   1.5121611e-02
   1.5112024e-02
   1.5102452e-02
   1.5092894e-02
   1.5083351e-02
   1.5073822e-02
   1.5064307e-02
   1.5054807e-02
   1.5045321e-02
   1.5035849e-02
   1.5026391e-02
   1.5016947e-02
   1.5007517e-02
   1.4998102e-02
   1.4988700e-02
   1.4979313e-02
   1.4969939e-02
   1.4960579e-02
   1.4951233e-02
   1.4941901e-02
   1.4932583e-02
   1.4923279e-02
   1.4913988e-02
   1.4904711e-02
   1.4895448e-02
   1.4886199e-02
   1.4876963e-02
   1.4867740e-02
   1.4858532e-02
   1.4849336e-02
   1.4840155e-02
   1.4830986e-02
   1.4821832e-02
   1.4812690e-02
   1.4803562e-02
   1.4794448e-02
   1.4785346e-02
   1.4776258e-02
   1.4767184e-02
   1.4758122e-02
   1.4749074e-02
   1.4740039e-02
   1.4731017e-02
   1.4722008e-02
   1.4713012e-02
   1.4704029e-02
   1.4695059e-02
   1.4686102e-02
   1.4677159e-02
   1.4668228e-02
   1.4659310e-02
   1.4650404e-02
   1.4641512e-02
   1.4632633e-02
   1.4623766e-02
   1.4614912e-02
   1.4606071e-02
   1.4597242e-02
   1.4588426e-02
   1.4579623e-02
   1.4570832e-02
   1.4562054e-02
   1.4553289e-02
   1.4544536e-02
   1.4535795e-02
   1.4527067e-02
   1.4518352e-02
   1.4509648e-02
   1.4500958e-02
   1.4492279e-02
   1.4483613e-02
   1.4474959e-02
   1.4466318e-02
   1.4457688e-02
   1.4449071e-02
   1.4440466e-02
   1.4431874e-02
   1.4423293e-02
   1.4414725e-02
   1.4406168e-02
   1.4397624e-02
   1.4389092e-02
   1.4380571e-02
   1.4372063e-02
   1.4363567e-02
   1.4355082e-02
   1.4346610e-02
   1.4338149e-02
   1.4329700e-02
   1.4321263e-02
   1.4312838e-02
   1.4304424e-02
   1.4296022e-02
   1.4287632e-02
   1.4279254e-02
   1.4270887e-02
   1.4262532e-02
   1.4254189e-02
   1.4245857e-02
   1.4237537e-02
   1.4229228e-02
   1.4220931e-02
   1.4212645e-02
   1.4204370e-02
   1.4196108e-02
   1.4187856e-02
   1.4179616e-02
   1.4171387e-02
   1.4163170e-02
   1.4154964e-02
   1.4146769e-02
   1.4138585e-02
   1.4130413e-02
   1.4122252e-02
   1.4114102e-02
   1.4105963e-02
   1.4097836e-02
   1.4089719e-02
   1.4081614e-02
   1.4073519e-02
   1.4065436e-02
   1.4057364e-02
   1.4049303e-02
   1.4041252e-02
   1.4033213e-02
   1.4025185e-02
   1.4017167e-02
   1.4009160e-02
   1.4001165e-02
   1.3993180e-02
   1.3985205e-02
   1.3977242e-02
   1.3969289e-02
   1.3961348e-02
   1.3953416e-02
   1.3945496e-02
   1.3937586e-02
   1.3929687e-02
   1.3921799e-02
   1.3913921e-02
   1.3906053e-02
   1.3898197e-02
   1.3890350e-02
   1.3882515e-02
   1.3874689e-02
   1.3866875e-02
   1.3859070e-02
   1.3851276e-02
   1.3843493e-02
   1.3835720e-02
   1.3827957e-02
   1.3820205e-02
   1.3812463e-02
   1.3804731e-02
   1.3797009e-02
   1.3789298e-02
   1.3781597e-02
   1.3773906e-02
   1.3766225e-02
   1.3758555e-02
   1.3750895e-02
   1.3743244e-02
   1.3735604e-02
   1.3727974e-02
   1.3720354e-02
   1.3712744e-02
   1.3705145e-02
   1.3697555e-02
   1.3689975e-02
   1.3682405e-02
   1.3674845e-02
   1.3667295e-02
   1.3659754e-02
   1.3652224e-02
   1.3644703e-02
   1.3637193e-02
   1.3629692e-02
   1.3622201e-02
   1.3614720e-02
   1.3607248e-02
   1.3599786e-02
   1.3592334e-02
   1.3584892e-02
   1.3577459e-02
   1.3570036e-02
   1.3562623e-02
   1.3555219e-02
   1.3547824e-02
   1.3540440e-02
   1.3533065e-02
   1.3525699e-02
   1.3518343e-02
   1.3510996e-02
   1.3503659e-02
   1.3496332e-02
   1.3489014e-02
   1.3481705e-02
   1.3474405e-02
   1.3467115e-02
   1.3459835e-02
   1.3452564e-02
   1.3445302e-02
   1.3438049e-02
   1.3430806e-02
   1.3423571e-02
   1.3416347e-02
   1.3409131e-02
   1.3401925e-02
   1.3394727e-02
   1.3387539e-02
   1.3380360e-02
   1.3373191e-02
   1.3366030e-02
   1.3358878e-02
   1.3351736e-02
   1.3344603e-02
   1.3337478e-02
   1.3330363e-02
   1.3323257e-02
   1.3316159e-02
   1.3309071e-02
   1.3301992e-02
   1.3294921e-02
   1.3287860e-02
   1.3280807e-02
   1.3273763e-02
   1.3266728e-02
   1.3259702e-02
   1.3252685e-02
   1.3245677e-02
   1.3238677e-02
   1.3231687e-02
   1.3224705e-02
   1.3217731e-02
   1.3210767e-02
   1.3203811e-02
   1.3196864e-02
   1.3189925e-02
   1.3182995e-02
   1.3176074e-02
   1.3169162e-02
   1.3162258e-02
   1.3155362e-02
   1.3148476e-02
   1.3141597e-02
   1.3134728e-02
   1.3127867e-02
   1.3121014e-02
   1.3114170e-02
   1.3107334e-02
   1.3100507e-02
   1.3093688e-02
   1.3086878e-02
   1.3080076e-02
   1.3073282e-02
   1.3066497e-02
   1.3059720e-02
   1.3052952e-02
   1.3046192e-02
   1.3039440e-02
   1.3032696e-02
   1.3025961e-02
   1.3019234e-02
   1.3012515e-02
   1.3005805e-02
   1.2999102e-02
   1.2992408e-02
   1.2985722e-02
   1.2979045e-02
   1.2972375e-02
   1.2965713e-02
   1.2959060e-02
   1.2952415e-02
   1.2945778e-02
   1.2939149e-02
   1.2932528e-02
   1.2925915e-02
   1.2919310e-02
   1.2912713e-02
   1.2906124e-02
   1.2899543e-02
   1.2892970e-02
   1.2886405e-02
   1.2879848e-02
   1.2873298e-02
   1.2866757e-02
   1.2860224e-02
   1.2853698e-02
   1.2847180e-02
   1.2840671e-02
   1.2834169e-02
   1.2827674e-02
   1.2821188e-02
   1.2814709e-02
   1.2808239e-02
   1.2801775e-02
   1.2795320e-02
   1.2788873e-02
   1.2782433e-02
   1.2776000e-02
   1.2769576e-02
   1.2763159e-02
   1.2756750e-02
   1.2750348e-02
   1.2743954e-02
   1.2737568e-02
   1.2731189e-02
   1.2724818e-02
   1.2718455e-02
   1.2712099e-02
   1.2705750e-02
   1.2699409e-02
   1.2693076e-02
   1.2686750e-02
   1.2680431e-02
   1.2674120e-02
   1.2667817e-02
   1.2661521e-02
   1.2655232e-02
   1.2648951e-02
   1.2642677e-02
   1.2636411e-02
   1.2630152e-02
   1.2623900e-02
   1.2617655e-02
   1.2611418e-02
   1.2605189e-02
   1.2598966e-02
   1.2592751e-02
   1.2586543e-02
   1.2580343e-02
   1.2574149e-02
   1.2567963e-02
   1.2561784e-02
   1.2555613e-02
   1.2549448e-02
   1.2543291e-02
   1.2537141e-02
   1.2530998e-02
   1.2524862e-02
   1.2518733e-02
   1.2512612e-02
   1.2506497e-02
   1.2500390e-02
   1.2494290e-02
   1.2488197e-02
   1.2482110e-02
   1.2476031e-02
   1.2469959e-02
   1.2463894e-02
   1.2457836e-02
   1.2451785e-02
   1.2445741e-02
   1.2439704e-02
   1.2433674e-02
   1.2427650e-02
   1.2421634e-02
   1.2415625e-02
   1.2409622e-02
   1.2403626e-02
   1.2397638e-02
   1.2391656e-02
   1.2385681e-02
   1.2379713e-02
   1.2373751e-02
   1.2367797e-02
   1.2361849e-02
   1.2355908e-02
   1.2349974e-02
   1.2344046e-02
   1.2338126e-02
   1.2332212e-02
   1.2326305e-02
   1.2320404e-02
   1.2314510e-02
   1.2308623e-02
   1.2302743e-02
   1.2296869e-02
   1.2291002e-02
   1.2285142e-02
   1.2279288e-02
   1.2273441e-02
   1.2267600e-02
   1.2261766e-02
   1.2255939e-02
   1.2250118e-02
   1.2244304e-02
   1.2238496e-02
   1.2232695e-02
   1.2226900e-02
   1.2221112e-02
   1.2215331e-02
   1.2209556e-02
   1.2203787e-02
   1.2198025e-02
   1.2192269e-02
   1.2186520e-02
   1.2180777e-02
   1.2175041e-02
   1.2169311e-02
   1.2163587e-02
   1.2157870e-02
   1.2152159e-02
   1.2146455e-02
   1.2140757e-02
   1.2135065e-02
   1.2129380e-02
   1.2123700e-02
   1.2118028e-02
   1.2112361e-02
   1.2106701e-02
   1.2101047e-02
   1.2095400e-02
   1.2089758e-02
   1.2084123e-02
   1.2078494e-02
   1.2072871e-02
   1.2067255e-02
   1.2061645e-02
   1.2056041e-02
   1.2050443e-02
   1.2044851e-02
   1.2039266e-02
   1.2033686e-02
   1.2028113e-02
   1.2022546e-02
   1.2016985e-02
   1.2011430e-02
   1.2005881e-02
   1.2000338e-02
   1.1994802e-02
   1.1989271e-02
   1.1983747e-02
   1.1978228e-02
   1.1972716e-02
   1.1967209e-02
   1.1961709e-02
   1.1956214e-02
   1.1950726e-02
   1.1945243e-02
   1.1939767e-02
   1.1934296e-02
   1.1928832e-02
   1.1923373e-02
   1.1917920e-02
   1.1912474e-02
   1.1907033e-02
   1.1901598e-02
   1.1896169e-02
   1.1890746e-02
   1.1885328e-02
   1.1879917e-02
   1.1874511e-02
   1.1869111e-02
   1.1863717e-02
   1.1858329e-02
   1.1852947e-02
   1.1847570e-02
   1.1842200e-02
   1.1836835e-02
   1.1831475e-02
   1.1826122e-02
   1.1820774e-02
   1.1815432e-02
   1.1810096e-02
   1.1804766e-02
   1.1799441e-02
   1.1794122e-02
   1.1788808e-02
   1.1783501e-02
   1.1778199e-02
   1.1772902e-02
   1.1767612e-02
   1.1762327e-02
   1.1757047e-02
   1.1751773e-02
   1.1746505e-02
   1.1741243e-02
   1.1735986e-02
   1.1730734e-02
   1.1725488e-02
   1.1720248e-02
   1.1715013e-02
   1.1709784e-02
   1.1704561e-02
   1.1699343e-02
   1.1694130e-02
   1.1688923e-02
   1.1683721e-02
   1.1678525e-02
   1.1673335e-02
   1.1668150e-02
   1.1662970e-02
   1.1657796e-02
   1.1652627e-02
   1.1647464e-02
   1.1642306e-02
   1.1637154e-02
   1.1632007e-02
   1.1626865e-02
   1.1621729e-02
   1.1616598e-02
   1.1611473e-02
   1.1606353e-02
   1.1601238e-02
   1.1596129e-02
   1.1591025e-02
   1.1585926e-02
   1.1580833e-02
   1.1575745e-02
   1.1570662e-02
   1.1565584e-02
   1.1560512e-02
   1.1555445e-02
   1.1550384e-02
   1.1545328e-02
   1.1540276e-02
   1.1535231e-02
   1.1530190e-02
   1.1525155e-02
   1.1520125e-02
   1.1515100e-02
   1.1510080e-02
   1.1505065e-02
   1.1500056e-02
   1.1495052e-02
   1.1490053e-02
   1.1485059e-02
   1.1480070e-02
   1.1475087e-02
   1.1470108e-02
   1.1465135e-02
   1.1460167e-02
   1.1455204e-02
   1.1450246e-02
   1.1445293e-02
   1.1440345e-02
   1.1435403e-02
   1.1430465e-02
   1.1425533e-02
   1.1420605e-02
   1.1415683e-02
   1.1410765e-02
   1.1405853e-02
   1.1400945e-02
   1.1396043e-02
   1.1391146e-02
   1.1386253e-02
   1.1381366e-02
   1.1376484e-02
   1.1371606e-02
   1.1366734e-02
   1.1361866e-02
   1.1357004e-02
   1.1352146e-02
   1.1347293e-02
   1.1342446e-02
   1.1337603e-02
   1.1332765e-02
   1.1327932e-02
   1.1323104e-02
   1.1318281e-02
   1.1313462e-02
   1.1308649e-02
   1.1303840e-02
   1.1299036e-02
   1.1294237e-02
   1.1289443e-02
   1.1284654e-02
   1.1279870e-02
   1.1275090e-02
   1.1270315e-02
   1.1265545e-02
   1.1260780e-02
   1.1256019e-02
   1.1251264e-02
   1.1246513e-02
   1.1241767e-02
   1.1237025e-02
   1.1232289e-02
   1.1227557e-02
   1.1222830e-02
   1.1218107e-02
   1.1213390e-02
   1.1208677e-02
   1.1203968e-02
   1.1199265e-02
   1.1194566e-02
   1.1189872e-02
   1.1185182e-02
   1.1180497e-02
   1.1175817e-02
   1.1171141e-02
   1.1166470e-02
   1.1161804e-02
   1.1157142e-02
   1.1152485e-02
   1.1147833e-02
   1.1143185e-02
   1.1138542e-02
   1.1133903e-02
   1.1129269e-02
   1.1124640e-02
   1.1120015e-02
   1.1115394e-02
   1.1110779e-02
   1.1106167e-02
   1.1101561e-02
   1.1096958e-02
   1.1092361e-02
   1.1087768e-02
   1.1083179e-02
   1.1078595e-02
   1.1074016e-02
   1.1069440e-02
   1.1064870e-02
   1.1060304e-02
   1.1055742e-02
   1.1051185e-02
   1.1046632e-02
   1.1042084e-02
   1.1037540e-02
   1.1033001e-02
   1.1028466e-02
   1.1023935e-02
   1.1019409e-02
   1.1014888e-02
   1.1010370e-02
   1.1005857e-02
   1.1001349e-02
   1.0996845e-02
   1.0992345e-02
   1.0987850e-02
   1.0983359e-02
   1.0978872e-02
   1.0974390e-02
   1.0969912e-02
   1.0965438e-02
   1.0960969e-02
   1.0956504e-02
   1.0952043e-02
   1.0947587e-02
   1.0943135e-02
   1.0938687e-02
   1.0934244e-02
   1.0929805e-02
   1.0925370e-02
   1.0920939e-02
   1.0916513e-02
   1.0912091e-02
   1.0907673e-02
   1.0903260e-02
   1.0898850e-02
   1.0894445e-02
   1.0890044e-02
   1.0885648e-02
   1.0881255e-02
   1.0876867e-02
   1.0872483e-02
   1.0868103e-02
   1.0863727e-02
   1.0859356e-02
   1.0854989e-02
   1.0850626e-02
   1.0846267e-02
   1.0841912e-02
   1.0837561e-02
   1.0833215e-02
   1.0828872e-02
   1.0824534e-02
   1.0820200e-02
   1.0815870e-02
   1.0811544e-02
   1.0807222e-02
   1.0802905e-02
   1.0798591e-02
   1.0794282e-02
   1.0789976e-02
   1.0785675e-02
   1.0781378e-02
   1.0777085e-02
   1.0772796e-02
   1.0768511e-02
   1.0764229e-02
   1.0759953e-02
   1.0755680e-02
   1.0751411e-02
   1.0747146e-02
   1.0742885e-02
   1.0738628e-02
   1.0734375e-02
   1.0730126e-02
   1.0725881e-02
   1.0721641e-02
   1.0717404e-02
   1.0713171e-02
   1.0708942e-02
   1.0704717e-02
   1.0700496e-02
   1.0696279e-02
   1.0692066e-02
   1.0687856e-02
   1.0683651e-02
   1.0679450e-02
   1.0675252e-02
   1.0671059e-02
   1.0666869e-02
   1.0662684e-02
   1.0658502e-02
   1.0654324e-02
   1.0650150e-02
   1.0645980e-02
   1.0641814e-02
   1.0637651e-02
   1.0633493e-02
   1.0629338e-02
   1.0625187e-02
   1.0621040e-02
   1.0616897e-02
   1.0612758e-02
   1.0608622e-02
   1.0604491e-02
   1.0600363e-02
   1.0596239e-02
   1.0592119e-02
   1.0588003e-02
   1.0583890e-02
   1.0579781e-02
   1.0575676e-02
   1.0571575e-02
   1.0567478e-02
   1.0563384e-02
   1.0559294e-02
   1.0555208e-02
   1.0551126e-02
   1.0547047e-02
   1.0542972e-02
   1.0538901e-02
   1.0534834e-02
   1.0530770e-02
   1.0526710e-02
   1.0522654e-02
   1.0518601e-02
   1.0514552e-02
   1.0510507e-02
   1.0506466e-02
   1.0502428e-02
   1.0498394e-02
   1.0494363e-02
   1.0490337e-02
   1.0486314e-02
   1.0482294e-02
   1.0478279e-02
   1.0474267e-02
   1.0470258e-02
   1.0466253e-02
   1.0462252e-02
   1.0458255e-02
   1.0454261e-02
   1.0450271e-02
   1.0446284e-02
   1.0442301e-02
   1.0438321e-02
   1.0434346e-02
   1.0430373e-02
   1.0426405e-02
   1.0422440e-02
   1.0418478e-02
   1.0414520e-02
   1.0410566e-02
   1.0406615e-02
   1.0402668e-02
   1.0398724e-02
   1.0394784e-02
   1.0390848e-02
   1.0386915e-02
   1.0382985e-02
   1.0379059e-02
   1.0375137e-02
   1.0371218e-02
   1.0367302e-02
   1.0363390e-02
   1.0359482e-02
   1.0355577e-02
   1.0351676e-02
   1.0347778e-02
   1.0343883e-02
   1.0339992e-02
   1.0336105e-02
   1.0332221e-02
   1.0328340e-02
   1.0324463e-02
   1.0320590e-02
   1.0316720e-02
   1.0312853e-02
   1.0308990e-02
   1.0305130e-02
   1.0301273e-02
   1.0297420e-02
   1.0293571e-02
   1.0289725e-02
   1.0285882e-02
   1.0282043e-02
   1.0278207e-02
   1.0274374e-02
   1.0270545e-02
   1.0266719e-02
   1.0262897e-02
   1.0259078e-02
   1.0255262e-02
   1.0251450e-02
   1.0247641e-02
   1.0243836e-02
   1.0240033e-02
   1.0236235e-02
   1.0232439e-02
   1.0228647e-02
   1.0224858e-02
   1.0221073e-02
   1.0217291e-02
   1.0213512e-02
   1.0209736e-02
   1.0205964e-02
   1.0202195e-02
   1.0198430e-02
   1.0194667e-02
   1.0190908e-02
   1.0187153e-02
   1.0183400e-02
   1.0179651e-02
   1.0175905e-02
   1.0172163e-02
   1.0168424e-02
   1.0164688e-02
   1.0160955e-02
   1.0157225e-02
   1.0153499e-02
   1.0149776e-02
   1.0146056e-02
   1.0142340e-02
   1.0138626e-02
   1.0134916e-02
   1.0131209e-02
   1.0127506e-02
   1.0123805e-02
   1.0120108e-02
   1.0116414e-02
   1.0112723e-02
   1.0109036e-02
   1.0105351e-02
   1.0101670e-02
   1.0097992e-02
   1.0094317e-02
   1.0090645e-02
   1.0086977e-02
   1.0083312e-02
   1.0079649e-02
   1.0075990e-02
   1.0072334e-02
   1.0068682e-02
   1.0065032e-02
   1.0061386e-02
   1.0057742e-02
   1.0054102e-02
   1.0050465e-02
   1.0046831e-02
   1.0043200e-02
   1.0039573e-02
   1.0035948e-02
   1.0032327e-02
   1.0028708e-02
   1.0025093e-02
   1.0021481e-02
   1.0017872e-02
   1.0014266e-02
   1.0010663e-02
   1.0007063e-02
   1.0003466e-02
   9.9998726e-03
   9.9962819e-03
   9.9926943e-03
   9.9891098e-03
   9.9855284e-03
   9.9819499e-03
   9.9783746e-03
   9.9748022e-03
   9.9712330e-03
   9.9676667e-03
   9.9641035e-03
   9.9605432e-03
   9.9569861e-03
   9.9534319e-03
   9.9498807e-03
   9.9463326e-03
   9.9427874e-03
   9.9392453e-03
   9.9357061e-03
   9.9321700e-03
   9.9286368e-03
   9.9251066e-03
   9.9215794e-03
   9.9180552e-03
   9.9145339e-03
   9.9110156e-03
   9.9075003e-03
   9.9039879e-03
   9.9004785e-03
   9.8969721e-03
   9.8934685e-03
   9.8899680e-03
   9.8864704e-03
   9.8829757e-03
   9.8794839e-03
   9.8759951e-03
   9.8725092e-03
   9.8690262e-03
   9.8655461e-03
   9.8620690e-03
   9.8585948e-03
   9.8551234e-03
   9.8516550e-03
   9.8481895e-03
   9.8447268e-03
   9.8412671e-03
   9.8378102e-03
   9.8343562e-03
   9.8309051e-03
   9.8274569e-03
   9.8240116e-03
   9.8205691e-03
   9.8171295e-03
   9.8136927e-03
   9.8102588e-03
   9.8068278e-03
   9.8033996e-03
   9.7999742e-03
   9.7965517e-03
   9.7931320e-03
   9.7897152e-03
   9.7863012e-03
   9.7828900e-03
   9.7794816e-03
   9.7760761e-03
   9.7726733e-03
   9.7692734e-03
   9.7658763e-03
   9.7624820e-03
   9.7590905e-03
   9.7557018e-03
   9.7523159e-03
   9.7489328e-03
   9.7455525e-03
   9.7421749e-03
   9.7388001e-03
   9.7354281e-03
   9.7320589e-03
   9.7286925e-03
   9.7253288e-03
   9.7219678e-03
   9.7186097e-03
   9.7152543e-03
   9.7119016e-03
   9.7085517e-03
   9.7052045e-03
   9.7018601e-03
   9.6985184e-03
   9.6951794e-03
   9.6918432e-03
   9.6885096e-03
   9.6851789e-03
   9.6818508e-03
   9.6785254e-03
   9.6752028e-03
   9.6718829e-03
   9.6685656e-03
   9.6652511e-03
   9.6619393e-03
   9.6586301e-03
   9.6553237e-03
   9.6520199e-03
   9.6487188e-03
   9.6454204e-03
   9.6421247e-03
   9.6388317e-03
   9.6355413e-03
   9.6322536e-03
   9.6289686e-03
   9.6256862e-03
   9.6224065e-03
   9.6191294e-03
   9.6158550e-03
   9.6125832e-03
   9.6093141e-03
   9.6060476e-03
   9.6027837e-03
   9.5995225e-03
   9.5962639e-03
   9.5930079e-03
   9.5897546e-03
   9.5865038e-03
   9.5832557e-03
   9.5800102e-03
   9.5767673e-03
   9.5735271e-03
   9.5702894e-03
   9.5670543e-03
   9.5638218e-03
   9.5605919e-03
   9.5573646e-03
   9.5541399e-03
   9.5509178e-03
   9.5476983e-03
   9.5444813e-03
   9.5412669e-03
   9.5380551e-03
   9.5348458e-03
   9.5316391e-03
   9.5284350e-03
   9.5252334e-03
   9.5220344e-03
   9.5188379e-03
   9.5156440e-03
   9.5124526e-03
   9.5092637e-03
   9.5060774e-03
   9.5028937e-03
   9.4997124e-03
   9.4965337e-03
   9.4933575e-03
   9.4901839e-03
   9.4870127e-03
   9.4838441e-03
   9.4806780e-03
   9.4775144e-03
   9.4743533e-03
   9.4711947e-03
   9.4680386e-03
   9.4648850e-03
   9.4617339e-03
   9.4585853e-03
   9.4554392e-03
   9.4522956e-03
   9.4491544e-03
   9.4460157e-03
   9.4428795e-03
   9.4397458e-03
   9.4366145e-03
   9.4334857e-03
   9.4303594e-03
   9.4272355e-03
   9.4241141e-03
   9.4209951e-03
   9.4178786e-03
   9.4147646e-03
   9.4116530e-03
   9.4085438e-03
   9.4054370e-03
   9.4023327e-03
   9.3992309e-03
   9.3961314e-03
   9.3930344e-03
   9.3899398e-03
   9.3868477e-03
   9.3837579e-03
   9.3806706e-03
   9.3775856e-03
   9.3745031e-03
   9.3714230e-03
   9.3683453e-03
   9.3652700e-03
   9.3621971e-03
   9.3591266e-03
   9.3560585e-03
   9.3529927e-03
   9.3499294e-03
   9.3468684e-03
   9.3438098e-03
   9.3407536e-03
   9.3376998e-03
   9.3346483e-03
   9.3315992e-03
   9.3285524e-03
   9.3255081e-03
   9.3224661e-03
   9.3194264e-03
   9.3163891e-03
   9.3133541e-03
   9.3103215e-03
   9.3072913e-03
   9.3042633e-03
   9.3012378e-03
   9.2982145e-03
   9.2951936e-03
   9.2921750e-03
   9.2891587e-03
   9.2861448e-03
   9.2831332e-03
   9.2801239e-03
   9.2771169e-03
   9.2741123e-03
   9.2711099e-03
   9.2681099e-03
   9.2651121e-03
   9.2621167e-03
   9.2591236e-03
   9.2561327e-03
   9.2531442e-03
   9.2501579e-03
   9.2471740e-03
   9.2441923e-03
   9.2412129e-03
   9.2382358e-03
   9.2352609e-03
   9.2322883e-03
   9.2293181e-03
   9.2263500e-03
   9.2233843e-03
   9.2204208e-03
   9.2174595e-03
   9.2145006e-03
   9.2115438e-03
   9.2085894e-03
   9.2056371e-03
   9.2026872e-03
   9.1997394e-03
   9.1967940e-03
   9.1938507e-03
   9.1909097e-03
   9.1879709e-03
   9.1850344e-03
   9.1821001e-03
   9.1791680e-03
   9.1762381e-03
   9.1733104e-03
   9.1703850e-03
   9.1674618e-03
   9.1645408e-03
   9.1616220e-03
   9.1587054e-03
   9.1557910e-03
   9.1528789e-03
   9.1499689e-03
   9.1470611e-03
   9.1441555e-03
   9.1412521e-03
   9.1383509e-03
   9.1354519e-03
   9.1325550e-03
   9.1296604e-03
   9.1267679e-03
   9.1238776e-03
   9.1209895e-03
   9.1181035e-03
   9.1152197e-03
   9.1123381e-03
   9.1094586e-03
   9.1065813e-03
   9.1037062e-03
   9.1008332e-03
   9.0979624e-03
   9.0950937e-03
   9.0922271e-03
   9.0893627e-03
   9.0865005e-03
   9.0836404e-03
   9.0807824e-03
   9.0779266e-03
   9.0750729e-03
   9.0722213e-03
   9.0693718e-03
   9.0665245e-03
   9.0636793e-03
   9.0608362e-03
   9.0579953e-03
   9.0551564e-03
   9.0523197e-03
   9.0494851e-03
   9.0466525e-03
   9.0438221e-03
   9.0409938e-03
   9.0381676e-03
   9.0353435e-03
   9.0325215e-03
   9.0297015e-03
   9.0268837e-03
   9.0240680e-03
   9.0212543e-03
   9.0184427e-03
   9.0156332e-03
   9.0128258e-03
   9.0100205e-03
   9.0072172e-03
   9.0044160e-03
   9.0016169e-03
   8.9988198e-03
   8.9960248e-03
   8.9932319e-03
   8.9904410e-03
   8.9876522e-03
   8.9848654e-03
   8.9820807e-03
   8.9792980e-03
   8.9765174e-03
   8.9737388e-03
   8.9709623e-03
   8.9681878e-03
   8.9654153e-03
   8.9626449e-03
   8.9598765e-03
   8.9571101e-03
   8.9543458e-03
   8.9515835e-03
   8.9488232e-03
   8.9460649e-03
   8.9433087e-03
   8.9405545e-03
   8.9378023e-03
   8.9350521e-03
   8.9323039e-03
   8.9295577e-03
   8.9268135e-03
   8.9240713e-03
   8.9213311e-03
   8.9185930e-03
   8.9158568e-03
   8.9131226e-03
   8.9103904e-03
   8.9076602e-03
   8.9049319e-03
   8.9022057e-03
   8.8994814e-03
   8.8967592e-03
   8.8940389e-03
   8.8913205e-03
   8.8886042e-03
   8.8858898e-03
   8.8831774e-03
   8.8804669e-03
   8.8777584e-03
   8.8750519e-03
   8.8723473e-03
   8.8696447e-03
   8.8669441e-03
   8.8642454e-03
   8.8615486e-03
   8.8588538e-03
   8.8561609e-03
   8.8534700e-03
   8.8507810e-03
   8.8480940e-03
   8.8454089e-03
   8.8427258e-03
   8.8400445e-03
   8.8373652e-03
   8.8346878e-03
   8.8320124e-03
   8.8293389e-03
   8.8266673e-03
   8.8239976e-03
   8.8213298e-03
   8.8186640e-03
   8.8160000e-03
   8.8133380e-03
   8.8106779e-03
   8.8080197e-03
   8.8053634e-03
   8.8027090e-03
   8.8000565e-03
   8.7974059e-03
   8.7947572e-03
   8.7921103e-03
   8.7894654e-03
   8.7868224e-03
   8.7841812e-03
   8.7815420e-03
   8.7789046e-03
   8.7762691e-03
   8.7736355e-03
   8.7710037e-03
   8.7683738e-03
   8.7657458e-03
   8.7631197e-03
   8.7604955e-03
   8.7578731e-03
   8.7552525e-03
   8.7526339e-03
   8.7500170e-03
   8.7474021e-03
   8.7447890e-03
   8.7421778e-03
   8.7395684e-03
   8.7369608e-03
   8.7343551e-03
   8.7317513e-03
   8.7291493e-03
   8.7265491e-03
   8.7239508e-03
   8.7213543e-03
   8.7187596e-03
   8.7161668e-03
   8.7135758e-03
   8.7109867e-03
   8.7083993e-03
   8.7058138e-03
   8.7032301e-03
   8.7006483e-03
   8.6980682e-03
   8.6954900e-03
   8.6929136e-03
   8.6903390e-03
   8.6877662e-03
   8.6851952e-03
   8.6826260e-03
   8.6800586e-03
   8.6774931e-03
   8.6749293e-03
   8.6723673e-03
   8.6698071e-03
   8.6672488e-03
   8.6646922e-03
   8.6621374e-03
   8.6595844e-03
   8.6570331e-03
   8.6544837e-03
   8.6519360e-03
   8.6493902e-03
   8.6468461e-03
   8.6443038e-03
   8.6417632e-03
   8.6392244e-03
   8.6366874e-03
   8.6341522e-03
   8.6316187e-03
   8.6290870e-03
   8.6265571e-03
   8.6240289e-03
   8.6215025e-03
   8.6189779e-03
   8.6164550e-03
   8.6139338e-03
   8.6114144e-03
   8.6088968e-03
   8.6063809e-03
   8.6038667e-03
   8.6013543e-03
   8.5988436e-03
   8.5963347e-03
   8.5938275e-03
   8.5913220e-03
   8.5888183e-03
   8.5863163e-03
   8.5838161e-03
   8.5813176e-03
   8.5788208e-03
   8.5763257e-03
   8.5738323e-03
   8.5713407e-03
   8.5688508e-03
   8.5663626e-03
   8.5638761e-03
   8.5613913e-03
   8.5589083e-03
   8.5564269e-03
   8.5539473e-03
   8.5514694e-03
   8.5489931e-03
   8.5465186e-03
   8.5440458e-03
   8.5415747e-03
   8.5391053e-03
   8.5366375e-03
   8.5341715e-03
   8.5317071e-03
   8.5292445e-03
   8.5267835e-03
   8.5243242e-03
   8.5218666e-03
   8.5194107e-03
   8.5169565e-03
   8.5145039e-03
   8.5120530e-03
   8.5096038e-03
   8.5071563e-03
   8.5047104e-03
   8.5022663e-03
   8.4998237e-03
   8.4973829e-03
   8.4949437e-03
   8.4925062e-03
   8.4900703e-03
   8.4876361e-03
   8.4852035e-03
   8.4827726e-03
   8.4803434e-03
   8.4779158e-03
   8.4754899e-03
   8.4730656e-03
   8.4706429e-03
   8.4682219e-03
   8.4658026e-03
   8.4633848e-03
   8.4609688e-03
   8.4585543e-03
   8.4561415e-03
   8.4537303e-03
   8.4513208e-03
   8.4489129e-03
   8.4465066e-03
   8.4441020e-03
   8.4416990e-03
   8.4392975e-03
   8.4368978e-03
   8.4344996e-03
   8.4321031e-03
   8.4297081e-03
   8.4273148e-03
   8.4249231e-03
   8.4225331e-03
   8.4201446e-03
   8.4177577e-03
   8.4153725e-03
   8.4129888e-03
   8.4106068e-03
   8.4082263e-03
   8.4058475e-03
   8.4034702e-03
   8.4010946e-03
   8.3987205e-03
   8.3963480e-03
   8.3939772e-03
   8.3916079e-03
   8.3892402e-03
   8.3868741e-03
   8.3845095e-03
   8.3821466e-03
   8.3797852e-03
   8.3774254e-03
   8.3750672e-03
   8.3727106e-03
   8.3703556e-03
   8.3680021e-03
   8.3656502e-03
   8.3632998e-03
   8.3609510e-03
   8.3586038e-03
   8.3562582e-03
   8.3539141e-03
   8.3515716e-03
   8.3492306e-03
   8.3468912e-03
   8.3445534e-03
   8.3422171e-03
   8.3398824e-03
   8.3375492e-03
   8.3352176e-03
   8.3328875e-03
   8.3305589e-03
   8.3282319e-03
   8.3259065e-03
   8.3235826e-03
   8.3212602e-03
   8.3189394e-03
   8.3166201e-03
   8.3143023e-03
   8.3119861e-03
   8.3096714e-03
   8.3073583e-03
   8.3050466e-03
   8.3027365e-03
   8.3004279e-03
   8.2981209e-03
   8.2958154e-03
   8.2935113e-03
   8.2912088e-03
   8.2889079e-03
   8.2866084e-03
   8.2843105e-03
   8.2820140e-03
   8.2797191e-03
   8.2774257e-03
   8.2751338e-03
   8.2728434e-03
   8.2705545e-03
   8.2682672e-03
   8.2659813e-03
   8.2636969e-03
   8.2614140e-03
   8.2591326e-03
   8.2568527e-03
   8.2545743e-03
   8.2522974e-03
   8.2500220e-03
   8.2477481e-03
   8.2454757e-03
   8.2432047e-03
   8.2409353e-03
   8.2386673e-03
   8.2364008e-03
   8.2341358e-03
   8.2318722e-03
   8.2296102e-03
   8.2273496e-03
   8.2250905e-03
   8.2228329e-03
   8.2205767e-03
   8.2183220e-03
   8.2160688e-03
   8.2138170e-03
   8.2115667e-03
   8.2093179e-03
   8.2070705e-03
   8.2048246e-03
   8.2025802e-03
   8.2003372e-03
   8.1980957e-03
   8.1958556e-03
   8.1936170e-03
   8.1913798e-03
   8.1891441e-03
   8.1869098e-03
   8.1846770e-03
   8.1824456e-03
   8.1802157e-03
   8.1779872e-03
   8.1757601e-03
   8.1735345e-03
   8.1713103e-03
   8.1690876e-03
   8.1668663e-03
   8.1646464e-03
   8.1624280e-03
   8.1602110e-03
   8.1579954e-03
   8.1557813e-03
   8.1535686e-03
   8.1513573e-03
   8.1491474e-03
   8.1469390e-03
   8.1447320e-03
   8.1425264e-03
   8.1403222e-03
   8.1381194e-03
   8.1359181e-03
   8.1337181e-03
   8.1315196e-03
   8.1293225e-03
   8.1271268e-03
   8.1249325e-03
   8.1227396e-03
   8.1205481e-03
   8.1183580e-03
   8.1161694e-03
   8.1139821e-03
   8.1117962e-03
   8.1096117e-03
   8.1074286e-03
   8.1052470e-03
   8.1030667e-03
   8.1008878e-03
   8.0987103e-03
   8.0965341e-03
   8.0943594e-03
   8.0921861e-03
   8.0900141e-03
   8.0878435e-03
   8.0856743e-03
   8.0835065e-03
   8.0813401e-03
   8.0791751e-03
   8.0770114e-03
   8.0748491e-03
   8.0726882e-03
   8.0705286e-03
   8.0683704e-03
   8.0662136e-03
   8.0640582e-03
   8.0619041e-03
   8.0597514e-03
   8.0576001e-03
   8.0554501e-03
   8.0533015e-03
   8.0511542e-03
   8.0490084e-03
   8.0468638e-03
   8.0447206e-03
   8.0425788e-03
   8.0404383e-03
   8.0382992e-03
   8.0361615e-03
   8.0340251e-03
   8.0318900e-03
   8.0297563e-03
   8.0276239e-03
   8.0254929e-03
   8.0233632e-03
   8.0212348e-03
   8.0191078e-03
   8.0169822e-03
   8.0148578e-03
   8.0127349e-03
   8.0106132e-03
   8.0084929e-03
   8.0063739e-03
   8.0042562e-03
   8.0021399e-03
   8.0000249e-03
   7.9979113e-03
   7.9957989e-03
   7.9936879e-03
   7.9915782e-03
   7.9894698e-03
   7.9873628e-03
   7.9852570e-03
   7.9831526e-03
   7.9810495e-03
   7.9789478e-03
   7.9768473e-03
   7.9747481e-03
   7.9726503e-03
   7.9705538e-03
   7.9684585e-03
   7.9663646e-03
   7.9642720e-03
   7.9621807e-03
   7.9600907e-03
   7.9580020e-03
   7.9559146e-03
   7.9538285e-03
   7.9517437e-03
   7.9496602e-03
   7.9475780e-03
   7.9454971e-03
   7.9434175e-03
   7.9413392e-03
   7.9392621e-03
   7.9371864e-03
   7.9351120e-03
   7.9330388e-03
   7.9309669e-03
   7.9288963e-03
   7.9268270e-03
   7.9247590e-03
   7.9226922e-03
   7.9206268e-03
   7.9185626e-03
   7.9164997e-03
   7.9144380e-03
   7.9123777e-03
   7.9103186e-03
   7.9082608e-03
   7.9062042e-03
   7.9041490e-03
   7.9020950e-03
   7.9000422e-03
   7.8979908e-03
   7.8959406e-03
   7.8938916e-03
   7.8918439e-03
   7.8897975e-03
   7.8877524e-03
   7.8857085e-03
   7.8836658e-03
   7.8816244e-03
   7.8795843e-03
   7.8775454e-03
   7.8755078e-03
   7.8734714e-03
   7.8714363e-03
   7.8694025e-03
   7.8673698e-03
   7.8653384e-03
   7.8633083e-03
   7.8612794e-03
   7.8592518e-03
   7.8572254e-03
   7.8552002e-03
   7.8531763e-03
   7.8511536e-03
   7.8491322e-03
   7.8471120e-03
   7.8450930e-03
   7.8430752e-03
   7.8410587e-03
   7.8390435e-03
   7.8370294e-03
   7.8350166e-03
   7.8330050e-03
   7.8309946e-03
   7.8289855e-03
   7.8269776e-03
   7.8249709e-03
   7.8229654e-03
   7.8209611e-03
   7.8189581e-03
   7.8169563e-03
   7.8149557e-03
   7.8129563e-03
   7.8109581e-03
   7.8089612e-03
   7.8069655e-03
   7.8049709e-03
   7.8029776e-03
   7.8009855e-03
   7.7989946e-03
   7.7970049e-03
   7.7950164e-03
   7.7930291e-03
   7.7910430e-03
   7.7890581e-03
   7.7870745e-03
   7.7850920e-03
   7.7831107e-03
   7.7811306e-03
   7.7791517e-03
   7.7771740e-03
   7.7751975e-03
   7.7732222e-03
   7.7712481e-03
   7.7692752e-03
   7.7673034e-03
   7.7653329e-03
   7.7633635e-03
   7.7613953e-03
   7.7594283e-03
   7.7574625e-03
   7.7554979e-03
   7.7535345e-03
   7.7515722e-03
   7.7496111e-03
   7.7476512e-03
   7.7456925e-03
   7.7437349e-03
   7.7417786e-03
   7.7398233e-03
   7.7378693e-03
   7.7359165e-03
   7.7339648e-03
   7.7320142e-03
   7.7300649e-03
   7.7281167e-03
   7.7261697e-03
   7.7242238e-03
   7.7222791e-03
   7.7203356e-03
   7.7183932e-03
   7.7164520e-03
   7.7145120e-03
   7.7125731e-03
   7.7106354e-03
   7.7086988e-03
   7.7067634e-03
   7.7048291e-03
   7.7028960e-03
   7.7009640e-03
   7.6990332e-03
   7.6971035e-03
   7.6951750e-03
   7.6932477e-03
   7.6913214e-03
   7.6893964e-03
   7.6874724e-03
   7.6855497e-03
   7.6836280e-03
   7.6817075e-03
   7.6797881e-03
   7.6778699e-03
   7.6759528e-03
   7.6740369e-03
   7.6721221e-03
   7.6702084e-03
   7.6682958e-03
   7.6663844e-03
   7.6644741e-03
   7.6625650e-03
   7.6606569e-03
   7.6587500e-03
   7.6568443e-03
   7.6549396e-03
   7.6530361e-03
   7.6511337e-03
   7.6492324e-03
   7.6473323e-03
   7.6454333e-03
   7.6435354e-03
   7.6416386e-03
   7.6397429e-03
   7.6378483e-03
   7.6359549e-03
   7.6340626e-03
   7.6321714e-03
   7.6302813e-03
   7.6283923e-03
   7.6265044e-03
   7.6246176e-03
   7.6227320e-03
   7.6208474e-03
   7.6189640e-03
   7.6170816e-03
   7.6152004e-03
   7.6133202e-03
   7.6114412e-03
   7.6095633e-03
   7.6076865e-03
   7.6058107e-03
   7.6039361e-03
   7.6020626e-03
   7.6001901e-03
   7.5983188e-03
   7.5964485e-03
   7.5945794e-03
   7.5927113e-03
   7.5908443e-03
   7.5889784e-03
   7.5871137e-03
   7.5852499e-03
   7.5833873e-03
   7.5815258e-03
   7.5796653e-03
   7.5778060e-03
   7.5759477e-03
   7.5740905e-03
   7.5722344e-03
   7.5703793e-03
   7.5685254e-03
   7.5666725e-03
   7.5648207e-03
   7.5629700e-03
   7.5611203e-03
   7.5592718e-03
   7.5574242e-03
   7.5555778e-03
   7.5537325e-03
   7.5518882e-03
   7.5500449e-03
   7.5482028e-03
   7.5463617e-03
   7.5445217e-03
   7.5426827e-03
   7.5408448e-03
   7.5390080e-03
   7.5371723e-03
   7.5353376e-03
   7.5335039e-03
   7.5316713e-03
   7.5298398e-03
   7.5280093e-03
   7.5261799e-03
   7.5243516e-03
   7.5225243e-03
   7.5206980e-03
   7.5188728e-03
   7.5170487e-03
   7.5152256e-03
   7.5134036e-03
   7.5115826e-03
   7.5097626e-03
   7.5079437e-03
   7.5061259e-03
   7.5043091e-03
   7.5024933e-03
   7.5006786e-03
   7.4988649e-03
   7.4970523e-03
   7.4952407e-03
   7.4934302e-03
   7.4916206e-03
   7.4898122e-03
   7.4880047e-03
   7.4861983e-03
   7.4843929e-03
   7.4825886e-03
   7.4807853e-03
   7.4789830e-03
   7.4771818e-03
   7.4753816e-03
   7.4735824e-03
   7.4717843e-03
   7.4699871e-03
   7.4681910e-03
   7.4663960e-03
   7.4646019e-03
   7.4628089e-03
   7.4610169e-03
   7.4592259e-03
   7.4574359e-03
   7.4556470e-03
   7.4538591e-03
   7.4520722e-03
   7.4502863e-03
   7.4485014e-03
   7.4467176e-03
   7.4449347e-03
   7.4431529e-03
   7.4413721e-03
   7.4395923e-03
   7.4378135e-03
   7.4360357e-03
   7.4342589e-03
   7.4324832e-03
   7.4307084e-03
   7.4289347e-03
   7.4271619e-03
   7.4253902e-03
   7.4236195e-03
   7.4218497e-03
   7.4200810e-03
   7.4183133e-03
   7.4165465e-03
   7.4147808e-03
   7.4130161e-03
   7.4112523e-03
   7.4094896e-03
   7.4077279e-03
   7.4059671e-03
   7.4042073e-03
   7.4024486e-03
   7.4006908e-03
   7.3989340e-03
   7.3971782e-03
   7.3954234e-03
   7.3936696e-03
   7.3919168e-03
   7.3901650e-03
   7.3884141e-03
   7.3866643e-03
   7.3849154e-03
   7.3831675e-03
   7.3814206e-03
   7.3796746e-03
   7.3779297e-03
   7.3761857e-03
   7.3744427e-03
   7.3727007e-03
   7.3709597e-03
   7.3692196e-03
   7.3674805e-03
   7.3657424e-03
   7.3640052e-03
   7.3622691e-03
   7.3605339e-03
   7.3587997e-03
   7.3570664e-03
   7.3553341e-03
   7.3536028e-03
   7.3518725e-03
   7.3501431e-03
   7.3484147e-03
   7.3466872e-03
   7.3449607e-03
   7.3432352e-03
   7.3415106e-03
   7.3397871e-03
   7.3380644e-03
   7.3363427e-03
   7.3346220e-03
   7.3329023e-03
   7.3311835e-03
   7.3294656e-03
   7.3277487e-03
   7.3260328e-03
   7.3243178e-03
   7.3226038e-03
   7.3208907e-03
   7.3191786e-03
   7.3174674e-03
   7.3157572e-03
   7.3140479e-03
   7.3123396e-03
   7.3106322e-03
   7.3089258e-03
   7.3072203e-03
   7.3055158e-03
   7.3038122e-03
   7.3021095e-03
   7.3004078e-03
   7.2987070e-03
   7.2970072e-03
   7.2953083e-03
   7.2936104e-03
   7.2919134e-03
   7.2902173e-03
   7.2885222e-03
   7.2868280e-03
   7.2851347e-03
   7.2834424e-03
   7.2817510e-03
   7.2800605e-03
   7.2783710e-03
   7.2766824e-03
   7.2749947e-03
   7.2733080e-03
   7.2716222e-03
   7.2699373e-03
   7.2682533e-03
   7.2665703e-03
   7.2648882e-03
   7.2632070e-03
   7.2615268e-03
   7.2598474e-03
   7.2581690e-03
   7.2564915e-03
   7.2548150e-03
   7.2531393e-03
   7.2514646e-03
   7.2497908e-03
   7.2481179e-03
   7.2464459e-03
   7.2447748e-03
   7.2431047e-03
   7.2414355e-03
   7.2397671e-03
   7.2380997e-03
   7.2364332e-03
   7.2347677e-03
   7.2331030e-03
   7.2314392e-03
   7.2297764e-03
   7.2281144e-03
   7.2264534e-03
   7.2247933e-03
   7.2231340e-03
   7.2214757e-03
   7.2198183e-03
   7.2181618e-03
   7.2165062e-03
   7.2148515e-03
   7.2131976e-03
   7.2115447e-03
   7.2098927e-03
   7.2082416e-03
   7.2065914e-03
   7.2049421e-03
   7.2032937e-03
   7.2016461e-03
   7.1999995e-03
   7.1983538e-03
   7.1967089e-03
   7.1950650e-03
   7.1934219e-03
   7.1917798e-03
   7.1901385e-03
   7.1884981e-03
   7.1868586e-03
   7.1852200e-03
   7.1835823e-03
   7.1819454e-03
   7.1803095e-03
   7.1786744e-03
   7.1770402e-03
   7.1754069e-03
   7.1737745e-03
   7.1721430e-03
   7.1705123e-03
   7.1688826e-03
   7.1672537e-03
   7.1656256e-03
   7.1639985e-03
   7.1623723e-03
   7.1607469e-03
   7.1591224e-03
   7.1574987e-03
   7.1558760e-03
   7.1542541e-03
   7.1526331e-03
   7.1510129e-03
   7.1493937e-03
   7.1477753e-03
   7.1461578e-03
   7.1445411e-03
   7.1429253e-03
   7.1413104e-03
   7.1396963e-03
   7.1380832e-03
   7.1364708e-03
   7.1348594e-03
   7.1332488e-03
   7.1316391e-03
   7.1300302e-03
   7.1284222e-03
   7.1268150e-03
   7.1252088e-03
   7.1236033e-03
   7.1219988e-03
   7.1203951e-03
   7.1187922e-03
   7.1171902e-03
   7.1155891e-03
   7.1139888e-03
   7.1123894e-03
   7.1107908e-03
   7.1091931e-03
   7.1075962e-03
   7.1060002e-03
   7.1044051e-03
   7.1028107e-03
   7.1012173e-03
   7.0996247e-03
   7.0980329e-03
   7.0964420e-03
   7.0948519e-03
   7.0932627e-03
   7.0916743e-03
   7.0900868e-03
   7.0885001e-03
   7.0869142e-03
   7.0853292e-03
   7.0837451e-03
   7.0821617e-03
   7.0805792e-03
   7.0789976e-03
   7.0774168e-03
   7.0758368e-03
   7.0742577e-03
   7.0726794e-03
   7.0711020e-03
   7.0695253e-03
   7.0679496e-03
   7.0663746e-03
   7.0648005e-03
   7.0632272e-03
   7.0616547e-03
   7.0600831e-03
   7.0585123e-03
   7.0569424e-03
   7.0553732e-03
   7.0538049e-03
   7.0522375e-03
   7.0506708e-03
   7.0491050e-03
   7.0475400e-03
   7.0459758e-03
   7.0444125e-03
   7.0428500e-03
   7.0412883e-03
   7.0397274e-03
   7.0381673e-03
   7.0366081e-03
   7.0350497e-03
   7.0334921e-03
   7.0319353e-03
   7.0303793e-03
   7.0288242e-03
   7.0272699e-03
   7.0257164e-03
   7.0241637e-03
   7.0226118e-03
   7.0210607e-03
   7.0195105e-03
   7.0179611e-03
   7.0164124e-03
   7.0148646e-03
   7.0133176e-03
   7.0117714e-03
   7.0102260e-03
   7.0086815e-03
   7.0071377e-03
   7.0055947e-03
   7.0040526e-03
   7.0025112e-03
   7.0009707e-03
   6.9994310e-03
   6.9978920e-03
   6.9963539e-03
   6.9948166e-03
   6.9932801e-03
   6.9917443e-03
   6.9902094e-03
   6.9886753e-03
   6.9871420e-03
   6.9856095e-03
   6.9840777e-03
   6.9825468e-03
   6.9810167e-03
   6.9794874e-03
   6.9779588e-03
   6.9764311e-03
   6.9749041e-03
   6.9733780e-03
   6.9718526e-03
   6.9703281e-03
   6.9688043e-03
   6.9672813e-03
   6.9657591e-03
   6.9642377e-03
   6.9627171e-03
   6.9611972e-03
   6.9596782e-03
   6.9581600e-03
   6.9566425e-03
   6.9551258e-03
   6.9536099e-03
   6.9520948e-03
   6.9505805e-03
   6.9490669e-03
   6.9475542e-03
   6.9460422e-03
   6.9445310e-03
   6.9430206e-03
   6.9415109e-03
   6.9400021e-03
   6.9384940e-03
   6.9369867e-03
   6.9354802e-03
   6.9339744e-03
   6.9324695e-03
   6.9309653e-03
   6.9294619e-03
   6.9279592e-03
   6.9264573e-03
   6.9249562e-03
   6.9234559e-03
   6.9219564e-03
   6.9204576e-03
   6.9189596e-03
   6.9174623e-03
   6.9159659e-03
   6.9144702e-03
   6.9129752e-03
   6.9114811e-03
   6.9099877e-03
   6.9084950e-03
   6.9070031e-03
   6.9055120e-03
   6.9040217e-03
   6.9025321e-03
   6.9010433e-03
   6.8995553e-03
   6.8980680e-03
   6.8965815e-03
   6.8950957e-03
   6.8936107e-03
   6.8921264e-03
   6.8906430e-03
   6.8891602e-03
   6.8876783e-03
   6.8861970e-03
   6.8847166e-03
   6.8832369e-03
   6.8817579e-03
   6.8802797e-03
   6.8788023e-03
   6.8773256e-03
   6.8758497e-03
   6.8743745e-03
   6.8729001e-03
   6.8714264e-03
   6.8699535e-03
   6.8684813e-03
   6.8670099e-03
   6.8655392e-03
   6.8640693e-03
   6.8626001e-03
   6.8611316e-03
   6.8596640e-03
   6.8581970e-03
   6.8567308e-03
   6.8552654e-03
   6.8538006e-03
   6.8523367e-03
   6.8508734e-03
   6.8494110e-03
   6.8479492e-03
   6.8464882e-03
   6.8450280e-03
   6.8435684e-03
   6.8421097e-03
   6.8406516e-03
   6.8391943e-03
   6.8377377e-03
   6.8362819e-03
   6.8348268e-03
   6.8333724e-03
   6.8319188e-03
   6.8304659e-03
   6.8290138e-03
   6.8275623e-03
   6.8261116e-03
   6.8246617e-03
   6.8232124e-03
   6.8217640e-03
   6.8203162e-03
   6.8188691e-03
   6.8174228e-03
   6.8159773e-03
   6.8145324e-03
   6.8130883e-03
   6.8116449e-03
   6.8102022e-03
   6.8087603e-03
   6.8073190e-03
   6.8058785e-03
   6.8044388e-03
   6.8029997e-03
   6.8015614e-03
   6.8001238e-03
   6.7986869e-03
   6.7972507e-03
   6.7958153e-03
   6.7943806e-03
   6.7929466e-03
   6.7915133e-03
   6.7900807e-03
   6.7886488e-03
   6.7872177e-03
   6.7857873e-03
   6.7843576e-03
   6.7829286e-03
   6.7815003e-03
   6.7800728e-03
   6.7786459e-03
   6.7772198e-03
   6.7757944e-03
   6.7743697e-03
   6.7729457e-03
   6.7715224e-03
   6.7700998e-03
   6.7686780e-03
   6.7672568e-03
   6.7658364e-03
   6.7644166e-03
   6.7629976e-03
   6.7615793e-03
   6.7601617e-03
   6.7587448e-03
   6.7573286e-03
   6.7559131e-03
   6.7544983e-03
   6.7530842e-03
   6.7516708e-03
   6.7502581e-03
   6.7488461e-03
   6.7474348e-03
   6.7460242e-03
   6.7446144e-03
   6.7432052e-03
   6.7417967e-03
   6.7403889e-03
   6.7389818e-03
   6.7375754e-03
   6.7361697e-03
   6.7347647e-03
   6.7333604e-03
   6.7319568e-03
   6.7305539e-03
   6.7291517e-03
   6.7277502e-03
   6.7263494e-03
   6.7249492e-03
   6.7235498e-03
   6.7221510e-03
   6.7207530e-03
   6.7193556e-03
   6.7179589e-03
   6.7165629e-03
   6.7151676e-03
   6.7137730e-03
   6.7123791e-03
   6.7109858e-03
   6.7095933e-03
   6.7082014e-03
   6.7068102e-03
   6.7054197e-03
   6.7040299e-03
   6.7026408e-03
   6.7012524e-03
   6.6998646e-03
   6.6984775e-03
   6.6970911e-03
   6.6957054e-03
   6.6943204e-03
   6.6929360e-03
   6.6915524e-03
   6.6901694e-03
   6.6887870e-03
   6.6874054e-03
   6.6860244e-03
   6.6846442e-03
   6.6832646e-03
   6.6818856e-03
   6.6805074e-03
   6.6791298e-03
   6.6777529e-03
   6.6763767e-03
   6.6750011e-03
   6.6736262e-03
   6.6722520e-03
   6.6708785e-03
   6.6695056e-03
   6.6681334e-03
   6.6667619e-03
   6.6653910e-03
   6.6640208e-03
   6.6626513e-03
   6.6612825e-03
   6.6599143e-03
   6.6585468e-03
   6.6571799e-03
   6.6558137e-03
   6.6544482e-03
   6.6530834e-03
   6.6517192e-03
   6.6503557e-03
   6.6489928e-03
   6.6476306e-03
   6.6462691e-03
   6.6449082e-03
   6.6435480e-03
   6.6421885e-03
   6.6408296e-03
   6.6394713e-03
   6.6381138e-03
   6.6367569e-03
   6.6354006e-03
   6.6340450e-03
   6.6326901e-03
   6.6313358e-03
   6.6299822e-03
   6.6286292e-03
   6.6272769e-03
   6.6259253e-03
   6.6245743e-03
   6.6232239e-03
   6.6218743e-03
   6.6205252e-03
   6.6191768e-03
   6.6178291e-03
   6.6164820e-03
   6.6151356e-03
   6.6137898e-03
   6.6124447e-03
   6.6111002e-03
   6.6097564e-03
   6.6084132e-03
   6.6070707e-03
   6.6057288e-03
   6.6043876e-03
   6.6030470e-03
   6.6017070e-03
   6.6003677e-03
   6.5990291e-03
   6.5976911e-03
   6.5963537e-03
   6.5950170e-03
   6.5936809e-03
   6.5923455e-03
   6.5910107e-03
   6.5896765e-03
   6.5883430e-03
   6.5870101e-03
   6.5856779e-03
   6.5843463e-03
   6.5830154e-03
   6.5816851e-03
   6.5803554e-03
   6.5790264e-03
   6.5776980e-03
   6.5763702e-03
   6.5750431e-03
   6.5737166e-03
   6.5723908e-03
   6.5710655e-03
   6.5697410e-03
   6.5684170e-03
   6.5670937e-03
   6.5657710e-03
   6.5644490e-03
   6.5631276e-03
   6.5618068e-03
   6.5604866e-03
   6.5591671e-03
   6.5578482e-03
   6.5565299e-03
   6.5552123e-03
   6.5538953e-03
   6.5525789e-03
   6.5512632e-03
   6.5499481e-03
   6.5486336e-03
   6.5473197e-03
   6.5460065e-03
   6.5446938e-03
   6.5433819e-03
   6.5420705e-03
   6.5407597e-03
   6.5394496e-03
   6.5381401e-03
   6.5368313e-03
   6.5355230e-03
   6.5342154e-03
   6.5329084e-03
   6.5316020e-03
   6.5302962e-03
   6.5289911e-03
   6.5276866e-03
   6.5263826e-03
   6.5250794e-03
   6.5237767e-03
   6.5224746e-03
   6.5211732e-03
   6.5198724e-03
   6.5185722e-03
   6.5172726e-03
   6.5159736e-03
   6.5146753e-03
   6.5133775e-03
   6.5120804e-03
   6.5107839e-03
   6.5094880e-03
   6.5081927e-03
   6.5068980e-03
   6.5056039e-03
   6.5043105e-03
   6.5030176e-03
   6.5017254e-03
   6.5004338e-03
   6.4991428e-03
   6.4978524e-03
   6.4965626e-03
   6.4952734e-03
   6.4939848e-03
   6.4926968e-03
   6.4914094e-03
   6.4901227e-03
   6.4888365e-03
   6.4875510e-03
   6.4862660e-03
   6.4849817e-03
   6.4836979e-03
   6.4824148e-03
   6.4811323e-03
   6.4798503e-03
   6.4785690e-03
   6.4772883e-03
   6.4760082e-03
   6.4747286e-03
   6.4734497e-03
   6.4721714e-03
   6.4708937e-03
   6.4696166e-03
   6.4683400e-03
   6.4670641e-03
   6.4657888e-03
   6.4645140e-03
   6.4632399e-03
   6.4619664e-03
   6.4606934e-03
   6.4594211e-03
   6.4581493e-03
   6.4568782e-03
   6.4556076e-03
   6.4543376e-03
   6.4530682e-03
   6.4517995e-03
   6.4505313e-03
   6.4492637e-03
   6.4479967e-03
   6.4467302e-03
   6.4454644e-03
   6.4441992e-03
   6.4429345e-03
   6.4416705e-03
   6.4404070e-03
   6.4391441e-03
   6.4378818e-03
   6.4366201e-03
   6.4353590e-03
   6.4340985e-03
   6.4328385e-03
   6.4315792e-03
   6.4303204e-03
   6.4290622e-03
   6.4278046e-03
   6.4265476e-03
   6.4252912e-03
   6.4240353e-03
   6.4227800e-03
   6.4215254e-03
   6.4202712e-03
   6.4190177e-03
   6.4177648e-03
   6.4165124e-03
   6.4152606e-03
   6.4140094e-03
   6.4127588e-03
   6.4115088e-03
   6.4102593e-03
   6.4090104e-03
   6.4077621e-03
   6.4065144e-03
   6.4052672e-03
   6.4040207e-03
   6.4027747e-03
   6.4015292e-03
   6.4002844e-03
   6.3990401e-03
   6.3977964e-03
   6.3965533e-03
   6.3953107e-03
   6.3940688e-03
   6.3928274e-03
   6.3915865e-03
   6.3903463e-03
   6.3891066e-03
   6.3878675e-03
   6.3866289e-03
   6.3853909e-03
   6.3841535e-03
   6.3829167e-03
   6.3816804e-03
   6.3804447e-03
   6.3792096e-03
   6.3779750e-03
   6.3767410e-03
   6.3755076e-03
   6.3742747e-03
   6.3730424e-03
   6.3718107e-03
   6.3705795e-03
   6.3693489e-03
   6.3681189e-03
   6.3668894e-03
   6.3656605e-03
   6.3644322e-03
   6.3632044e-03
   6.3619772e-03
   6.3607505e-03
   6.3595244e-03
   6.3582989e-03
   6.3570739e-03
   6.3558495e-03
   6.3546256e-03
   6.3534023e-03
   6.3521796e-03
   6.3509574e-03
   6.3497358e-03
   6.3485147e-03
   6.3472942e-03
   6.3460743e-03
   6.3448549e-03
   6.3436361e-03
   6.3424178e-03
   6.3412001e-03
   6.3399829e-03
   6.3387663e-03
   6.3375502e-03
   6.3363347e-03
   6.3351198e-03
   6.3339054e-03
   6.3326915e-03
   6.3314782e-03
   6.3302655e-03
   6.3290533e-03
   6.3278417e-03
   6.3266306e-03
   6.3254201e-03
   6.3242101e-03
   6.3230007e-03
   6.3217918e-03
   6.3205834e-03
   6.3193756e-03
   6.3181684e-03
   6.3169617e-03
   6.3157556e-03
   6.3145500e-03
   6.3133449e-03
   6.3121404e-03
   6.3109365e-03
   6.3097330e-03
   6.3085302e-03
   6.3073278e-03
   6.3061261e-03
   6.3049248e-03
   6.3037241e-03
   6.3025240e-03
   6.3013244e-03
   6.3001253e-03
   6.2989268e-03
   6.2977288e-03
   6.2965314e-03
   6.2953345e-03
   6.2941381e-03
   6.2929423e-03
   6.2917470e-03
   6.2905523e-03
   6.2893581e-03
   6.2881644e-03
   6.2869713e-03
   6.2857787e-03
   6.2845866e-03
   6.2833951e-03
   6.2822041e-03
   6.2810137e-03
   6.2798238e-03
   6.2786344e-03
   6.2774456e-03
   6.2762573e-03
   6.2750695e-03
   6.2738823e-03
   6.2726956e-03
   6.2715094e-03
   6.2703238e-03
   6.2691387e-03
   6.2679541e-03
   6.2667701e-03
   6.2655866e-03
   6.2644036e-03
   6.2632211e-03
   6.2620392e-03
   6.2608578e-03
   6.2596770e-03
   6.2584967e-03
   6.2573169e-03
   6.2561376e-03
   6.2549588e-03
   6.2537806e-03
   6.2526029e-03
   6.2514258e-03
   6.2502491e-03
   6.2490730e-03
   6.2478974e-03
   6.2467224e-03
   6.2455478e-03
   6.2443738e-03
   6.2432003e-03
   6.2420274e-03
   6.2408549e-03
   6.2396830e-03
   6.2385116e-03
   6.2373408e-03
   6.2361704e-03
   6.2350006e-03
   6.2338313e-03
   6.2326625e-03
   6.2314942e-03
   6.2303265e-03
   6.2291593e-03
   6.2279925e-03
   6.2268264e-03
   6.2256607e-03
   6.2244955e-03
   6.2233309e-03
   6.2221668e-03
   6.2210032e-03
   6.2198401e-03
   6.2186775e-03
   6.2175155e-03
   6.2163540e-03
   6.2151929e-03
   6.2140324e-03
   6.2128725e-03
   6.2117130e-03
   6.2105540e-03
   6.2093956e-03
   6.2082376e-03
   6.2070802e-03
   6.2059233e-03
   6.2047669e-03
   6.2036110e-03
   6.2024556e-03
   6.2013008e-03
   6.2001464e-03
   6.1989926e-03
   6.1978393e-03
   6.1966864e-03
   6.1955341e-03
   6.1943823e-03
   6.1932310e-03
   6.1920802e-03
   6.1909300e-03
   6.1897802e-03
   6.1886309e-03
   6.1874822e-03
   6.1863339e-03
   6.1851862e-03
   6.1840389e-03
   6.1828922e-03
   6.1817460e-03
   6.1806002e-03
   6.1794550e-03
   6.1783103e-03
   6.1771661e-03
   6.1760224e-03
   6.1748792e-03
   6.1737365e-03
   6.1725943e-03
   6.1714526e-03
   6.1703114e-03
   6.1691707e-03
   6.1680305e-03
   6.1668908e-03
   6.1657516e-03
   6.1646129e-03
   6.1634747e-03
   6.1623370e-03
   6.1611998e-03
   6.1600631e-03
   6.1589269e-03
   6.1577912e-03
   6.1566560e-03
   6.1555212e-03
   6.1543870e-03
   6.1532533e-03
   6.1521201e-03
   6.1509874e-03
   6.1498551e-03
   6.1487234e-03
   6.1475922e-03
   6.1464614e-03
   6.1453312e-03
   6.1442014e-03
   6.1430721e-03
   6.1419433e-03
   6.1408151e-03
   6.1396873e-03
   6.1385600e-03
   6.1374332e-03
   6.1363069e-03
   6.1351810e-03
   6.1340557e-03
   6.1329309e-03
   6.1318065e-03
   6.1306826e-03
   6.1295593e-03
   6.1284364e-03
   6.1273140e-03
   6.1261921e-03
   6.1250707e-03
   6.1239497e-03
   6.1228293e-03
   6.1217093e-03
   6.1205898e-03
   6.1194709e-03
   6.1183524e-03
   6.1172343e-03
   6.1161168e-03
   6.1149998e-03
   6.1138832e-03
   6.1127671e-03
   6.1116515e-03
   6.1105364e-03
   6.1094218e-03
   6.1083076e-03
   6.1071940e-03
   6.1060808e-03
   6.1049681e-03
   6.1038559e-03
   6.1027442e-03
   6.1016329e-03
   6.1005221e-03
   6.0994118e-03
   6.0983020e-03
   6.0971927e-03
   6.0960838e-03
   6.0949755e-03
   6.0938676e-03
   6.0927601e-03
   6.0916532e-03
   6.0905467e-03
   6.0894408e-03
   6.0883352e-03
   6.0872302e-03
   6.0861257e-03
   6.0850216e-03
   6.0839180e-03
   6.0828148e-03
   6.0817122e-03
   6.0806100e-03
   6.0795083e-03
   6.0784071e-03
   6.0773063e-03
   6.0762060e-03
   6.0751062e-03
   6.0740069e-03
   6.0729080e-03
   6.0718096e-03
   6.0707117e-03
   6.0696143e-03
   6.0685173e-03
   6.0674208e-03
   6.0663247e-03
   6.0652292e-03
   6.0641341e-03
   6.0630394e-03
   6.0619453e-03
   6.0608516e-03
   6.0597584e-03
   6.0586656e-03
   6.0575733e-03
   6.0564815e-03
   6.0553902e-03
   6.0542993e-03
   6.0532089e-03
   6.0521189e-03
   6.0510294e-03
   6.0499404e-03
   6.0488519e-03
   6.0477638e-03
   6.0466761e-03
   6.0455890e-03
   6.0445023e-03
   6.0434161e-03
   6.0423303e-03
   6.0412450e-03
   6.0401602e-03
   6.0390758e-03
   6.0379919e-03
   6.0369084e-03
   6.0358254e-03
   6.0347429e-03
   6.0336608e-03
   6.0325792e-03
   6.0314981e-03
   6.0304174e-03
   6.0293371e-03
   6.0282574e-03
   6.0271781e-03
   6.0260992e-03
   6.0250208e-03
   6.0239429e-03
   6.0228654e-03
   6.0217884e-03
   6.0207118e-03
   6.0196357e-03
   6.0185601e-03
   6.0174849e-03
   6.0164102e-03
   6.0153359e-03
   6.0142621e-03
   6.0131887e-03
   6.0121158e-03
   6.0110433e-03
   6.0099713e-03
   6.0088998e-03
   6.0078287e-03
   6.0067580e-03
   6.0056878e-03
   6.0046181e-03
   6.0035488e-03
   6.0024800e-03
   6.0014116e-03
   6.0003437e-03
   5.9992762e-03
   5.9982092e-03
   5.9971426e-03
   5.9960765e-03
   5.9950108e-03
   5.9939456e-03
   5.9928808e-03
   5.9918165e-03
   5.9907526e-03
   5.9896892e-03
   5.9886262e-03
   5.9875637e-03
   5.9865016e-03
   5.9854399e-03
   5.9843787e-03
   5.9833180e-03
   5.9822577e-03
   5.9811979e-03
   5.9801385e-03
   5.9790795e-03
   5.9780210e-03
   5.9769629e-03
   5.9759053e-03
   5.9748481e-03
   5.9737914e-03
   5.9727351e-03
   5.9716792e-03
   5.9706238e-03
   5.9695689e-03
   5.9685143e-03
   5.9674603e-03
   5.9664066e-03
   5.9653534e-03
   5.9643007e-03
   5.9632484e-03
   5.9621965e-03
   5.9611451e-03
   5.9600941e-03
   5.9590435e-03
   5.9579934e-03
   5.9569438e-03
   5.9558945e-03
   5.9548457e-03
   5.9537974e-03
   5.9527495e-03
   5.9517020e-03
   5.9506550e-03
   5.9496084e-03
   5.9485622e-03
   5.9475165e-03
   5.9464712e-03
   5.9454263e-03
   5.9443819e-03
   5.9433379e-03
   5.9422944e-03
   5.9412513e-03
   5.9402086e-03
   5.9391663e-03
   5.9381245e-03
   5.9370832e-03
   5.9360422e-03
   5.9350017e-03
   5.9339616e-03
   5.9329220e-03
   5.9318828e-03
   5.9308440e-03
   5.9298057e-03
   5.9287678e-03
   5.9277303e-03
   5.9266932e-03
   5.9256566e-03
   5.9246204e-03
   5.9235847e-03
   5.9225493e-03
   5.9215144e-03
   5.9204800e-03
   5.9194459e-03
   5.9184123e-03
   5.9173791e-03
   5.9163464e-03
   5.9153141e-03
   5.9142822e-03
   5.9132507e-03
   5.9122196e-03
   5.9111890e-03
   5.9101588e-03
   5.9091291e-03
   5.9080997e-03
   5.9070708e-03
   5.9060423e-03
   5.9050143e-03
   5.9039866e-03
   5.9029594e-03
   5.9019326e-03
   5.9009063e-03
   5.8998803e-03
   5.8988548e-03
   5.8978297e-03
   5.8968051e-03
   5.8957808e-03
   5.8947570e-03
   5.8937336e-03
   5.8927106e-03
   5.8916881e-03
   5.8906659e-03
   5.8896442e-03
   5.8886229e-03
   5.8876020e-03
   5.8865816e-03
   5.8855616e-03
   5.8845419e-03
   5.8835227e-03
   5.8825040e-03
   5.8814856e-03
   5.8804677e-03
   5.8794502e-03
   5.8784331e-03
   5.8774164e-03
   5.8764001e-03
   5.8753843e-03
   5.8743688e-03
   5.8733538e-03
   5.8723392e-03
   5.8713250e-03
   5.8703113e-03
   5.8692979e-03
   5.8682850e-03
   5.8672725e-03
   5.8662604e-03
   5.8652487e-03
   5.8642374e-03
   5.8632265e-03
   5.8622161e-03
   5.8612061e-03
   5.8601964e-03
   5.8591872e-03
   5.8581784e-03
   5.8571701e-03
   5.8561621e-03
   5.8551545e-03
   5.8541474e-03
   5.8531406e-03
   5.8521343e-03
   5.8511284e-03
   5.8501229e-03
   5.8491178e-03
   5.8481131e-03
   5.8471089e-03
   5.8461050e-03
   5.8451015e-03
   5.8440985e-03
   5.8430959e-03
   5.8420936e-03
   5.8410918e-03
   5.8400904e-03
   5.8390894e-03
   5.8380888e-03
   5.8370886e-03
   5.8360888e-03
   5.8350895e-03
   5.8340905e-03
   5.8330919e-03
   5.8320938e-03
   5.8310960e-03
   5.8300987e-03
   5.8291017e-03
   5.8281052e-03
   5.8271091e-03
   5.8261133e-03
   5.8251180e-03
   5.8241231e-03
   5.8231286e-03
   5.8221345e-03
   5.8211408e-03
   5.8201475e-03
   5.8191546e-03
   5.8181621e-03
   5.8171700e-03
   5.8161783e-03
   5.8151870e-03
   5.8141961e-03
   5.8132056e-03
   5.8122155e-03
   5.8112258e-03
   5.8102365e-03
   5.8092476e-03
   5.8082591e-03
   5.8072710e-03
   5.8062833e-03
   5.8052960e-03
   5.8043091e-03
   5.8033226e-03
   5.8023365e-03
   5.8013508e-03
   5.8003655e-03
   5.7993806e-03
   5.7983961e-03
   5.7974120e-03
   5.7964283e-03
   5.7954450e-03
   5.7944620e-03
   5.7934795e-03
   5.7924974e-03
   5.7915156e-03
   5.7905343e-03
   5.7895534e-03
   5.7885728e-03
   5.7875927e-03
   5.7866129e-03
   5.7856335e-03
   5.7846545e-03
   5.7836760e-03
   5.7826978e-03
   5.7817200e-03
   5.7807426e-03
   5.7797656e-03
   5.7787889e-03
   5.7778127e-03
   5.7768369e-03
   5.7758614e-03
   5.7748864e-03
   5.7739117e-03
   5.7729375e-03
   5.7719636e-03
   5.7709901e-03
   5.7700170e-03
   5.7690443e-03
   5.7680719e-03
   5.7671000e-03
   5.7661285e-03
   5.7651573e-03
   5.7641865e-03
   5.7632162e-03
   5.7622462e-03
   5.7612766e-03
   5.7603074e-03
   5.7593385e-03
   5.7583701e-03
   5.7574020e-03
   5.7564344e-03
   5.7554671e-03
   5.7545002e-03
   5.7535337e-03
   5.7525676e-03
   5.7516018e-03
   5.7506365e-03
   5.7496715e-03
   5.7487069e-03
   5.7477427e-03
   5.7467789e-03
   5.7458155e-03
   5.7448524e-03
   5.7438897e-03
   5.7429275e-03
   5.7419656e-03
   5.7410041e-03
   5.7400429e-03
   5.7390822e-03
   5.7381218e-03
   5.7371618e-03
   5.7362022e-03
   5.7352430e-03
   5.7342841e-03
   5.7333257e-03
   5.7323676e-03
   5.7314099e-03
   5.7304525e-03
   5.7294956e-03
   5.7285390e-03
   5.7275829e-03
   5.7266270e-03
   5.7256716e-03
   5.7247166e-03
   5.7237619e-03
   5.7228076e-03
   5.7218537e-03
   5.7209002e-03
   5.7199470e-03
   5.7189942e-03
   5.7180418e-03
   5.7170898e-03
   5.7161381e-03
   5.7151868e-03
   5.7142359e-03
   5.7132854e-03
   5.7123353e-03
   5.7113855e-03
   5.7104361e-03
   5.7094871e-03
   5.7085384e-03
   5.7075902e-03
   5.7066422e-03
   5.7056947e-03
   5.7047476e-03
   5.7038008e-03
   5.7028544e-03
   5.7019083e-03
   5.7009627e-03
   5.7000174e-03
   5.6990725e-03
   5.6981279e-03
   5.6971838e-03
   5.6962400e-03
   5.6952965e-03
   5.6943535e-03
   5.6934108e-03
   5.6924685e-03
   5.6915265e-03
   5.6905849e-03
   5.6896437e-03
   5.6887029e-03
   5.6877624e-03
   5.6868223e-03
   5.6858826e-03
   5.6849432e-03
   5.6840042e-03
   5.6830656e-03
   5.6821274e-03
   5.6811895e-03
   5.6802520e-03
   5.6793148e-03
   5.6783780e-03
   5.6774416e-03
   5.6765055e-03
   5.6755699e-03
   5.6746345e-03
   5.6736996e-03
   5.6727650e-03
   5.6718308e-03
   5.6708969e-03
   5.6699634e-03
   5.6690303e-03
   5.6680975e-03
   5.6671651e-03
   5.6662331e-03
   5.6653014e-03
   5.6643701e-03
   5.6634392e-03
   5.6625086e-03
   5.6615784e-03
   5.6606486e-03
   5.6597191e-03
   5.6587899e-03
   5.6578612e-03
   5.6569328e-03
   5.6560047e-03
   5.6550770e-03
   5.6541497e-03
   5.6532228e-03
   5.6522962e-03
   5.6513699e-03
   5.6504441e-03
   5.6495186e-03
   5.6485934e-03
   5.6476686e-03
   5.6467442e-03
   5.6458201e-03
   5.6448964e-03
   5.6439730e-03
   5.6430500e-03
   5.6421274e-03
   5.6412051e-03
   5.6402832e-03
   5.6393616e-03
   5.6384404e-03
   5.6375195e-03
   5.6365990e-03
   5.6356789e-03
   5.6347591e-03
   5.6338397e-03
   5.6329206e-03
   5.6320019e-03
   5.6310836e-03
   5.6301656e-03
   5.6292479e-03
   5.6283306e-03
   5.6274137e-03
   5.6264971e-03
   5.6255809e-03
   5.6246650e-03
   5.6237495e-03
   5.6228343e-03
   5.6219195e-03
   5.6210051e-03
   5.6200910e-03
   5.6191772e-03
   5.6182638e-03
   5.6173508e-03
   5.6164381e-03
   5.6155257e-03
   5.6146138e-03
   5.6137021e-03
   5.6127908e-03
   5.6118799e-03
   5.6109693e-03
   5.6100591e-03
   5.6091492e-03
   5.6082397e-03
   5.6073305e-03
   5.6064217e-03
   5.6055132e-03
   5.6046051e-03
   5.6036973e-03
   5.6027898e-03
   5.6018828e-03
   5.6009760e-03
   5.6000696e-03
   5.5991636e-03
   5.5982579e-03
   5.5973526e-03
   5.5964476e-03
   5.5955429e-03
   5.5946386e-03
   5.5937347e-03
   5.5928311e-03
   5.5919278e-03
   5.5910249e-03
   5.5901223e-03
   5.5892201e-03
   5.5883183e-03
   5.5874167e-03
   5.5865155e-03
   5.5856147e-03
   5.5847142e-03
   5.5838141e-03
   5.5829143e-03
   5.5820148e-03
   5.5811157e-03
   5.5802169e-03
   5.5793185e-03
   5.5784204e-03
   5.5775227e-03
   5.5766253e-03
   5.5757282e-03
   5.5748315e-03
   5.5739351e-03
   5.5730391e-03
   5.5721434e-03
   5.5712481e-03
   5.5703531e-03
   5.5694584e-03
   5.5685641e-03
   5.5676701e-03
   5.5667765e-03
   5.5658832e-03
   5.5649902e-03
   5.5640976e-03
   5.5632053e-03
   5.5623134e-03
   5.5614218e-03
   5.5605306e-03
   5.5596396e-03
   5.5587491e-03
   5.5578588e-03
   5.5569689e-03
   5.5560794e-03
   5.5551901e-03
   5.5543012e-03
   5.5534127e-03
   5.5525245e-03
   5.5516366e-03
   5.5507491e-03
   5.5498619e-03
   5.5489750e-03
   5.5480885e-03
   5.5472023e-03
   5.5463164e-03
   5.5454309e-03
   5.5445457e-03
   5.5436609e-03
   5.5427764e-03
   5.5418922e-03
   5.5410084e-03
   5.5401249e-03
   5.5392417e-03
   5.5383589e-03
   5.5374764e-03
   5.5365942e-03
   5.5357124e-03
   5.5348309e-03
   5.5339497e-03
   5.5330688e-03
   5.5321883e-03
   5.5313082e-03
   5.5304283e-03
   5.5295488e-03
   5.5286697e-03
   5.5277908e-03
   5.5269123e-03
   5.5260341e-03
   5.5251563e-03
   5.5242788e-03
   5.5234016e-03
   5.5225247e-03
   5.5216482e-03
   5.5207720e-03
   5.5198962e-03
   5.5190206e-03
   5.5181454e-03
   5.5172706e-03
   5.5163960e-03
   5.5155218e-03
   5.5146479e-03
   5.5137744e-03
   5.5129011e-03
   5.5120282e-03
   5.5111557e-03
   5.5102834e-03
   5.5094115e-03
   5.5085399e-03
   5.5076687e-03
   5.5067977e-03
   5.5059271e-03
   5.5050569e-03
   5.5041869e-03
   5.5033173e-03
   5.5024480e-03
   5.5015790e-03
   5.5007104e-03
   5.4998420e-03
   5.4989740e-03
   5.4981064e-03
   5.4972390e-03
   5.4963720e-03
   5.4955053e-03
   5.4946389e-03
   5.4937729e-03
   5.4929072e-03
   5.4920418e-03
   5.4911767e-03
   5.4903120e-03
   5.4894475e-03
   5.4885834e-03
   5.4877196e-03
   5.4868562e-03
   5.4859930e-03
   5.4851302e-03
   5.4842677e-03
   5.4834056e-03
   5.4825437e-03
   5.4816822e-03
   5.4808210e-03
   5.4799601e-03
   5.4790996e-03
   5.4782393e-03
   5.4773794e-03
   5.4765198e-03
   5.4756605e-03
   5.4748016e-03
   5.4739429e-03
   5.4730846e-03
   5.4722266e-03
   5.4713689e-03
   5.4705116e-03
   5.4696545e-03
   5.4687978e-03
   5.4679414e-03
   5.4670853e-03
   5.4662295e-03
   5.4653741e-03
   5.4645190e-03
   5.4636642e-03
   5.4628097e-03
   5.4619555e-03
   5.4611016e-03
   5.4602481e-03
   5.4593948e-03
   5.4585419e-03
   5.4576893e-03
   5.4568371e-03
   5.4559851e-03
   5.4551335e-03
   5.4542821e-03
   5.4534311e-03
   5.4525804e-03
   5.4517300e-03
   5.4508800e-03
   5.4500302e-03
   5.4491808e-03
   5.4483316e-03
   5.4474828e-03
   5.4466343e-03
   5.4457862e-03
   5.4449383e-03
   5.4440907e-03
   5.4432435e-03
   5.4423966e-03
   5.4415499e-03
   5.4407036e-03
   5.4398576e-03
   5.4390120e-03
   5.4381666e-03
   5.4373215e-03
   5.4364768e-03
   5.4356324e-03
   5.4347883e-03
   5.4339444e-03
   5.4331009e-03
   5.4322578e-03
   5.4314149e-03
   5.4305723e-03
   5.4297301e-03
   5.4288881e-03
   5.4280465e-03
   5.4272052e-03
   5.4263641e-03
   5.4255234e-03
   5.4246830e-03
   5.4238430e-03
   5.4230032e-03
   5.4221637e-03
   5.4213246e-03
   5.4204857e-03
   5.4196472e-03
   5.4188089e-03
   5.4179710e-03
   5.4171334e-03
   5.4162961e-03
   5.4154591e-03
   5.4146224e-03
   5.4137860e-03
   5.4129499e-03
   5.4121141e-03
   5.4112786e-03
   5.4104435e-03
   5.4096086e-03
   5.4087741e-03
   5.4079398e-03
   5.4071059e-03
   5.4062722e-03
   5.4054389e-03
   5.4046059e-03
   5.4037732e-03
   5.4029408e-03
   5.4021086e-03
   5.4012768e-03
   5.4004453e-03
   5.3996141e-03
   5.3987832e-03
   5.3979527e-03
   5.3971224e-03
   5.3962924e-03
   5.3954627e-03
   5.3946333e-03
   5.3938042e-03
   5.3929755e-03
   5.3921470e-03
   5.3913188e-03
   5.3904910e-03
   5.3896634e-03
   5.3888361e-03
   5.3880092e-03
   5.3871825e-03
   5.3863562e-03
   5.3855301e-03
   5.3847043e-03
   5.3838789e-03
   5.3830537e-03
   5.3822289e-03
   5.3814043e-03
   5.3805801e-03
   5.3797561e-03
   5.3789325e-03
   5.3781091e-03
   5.3772861e-03
   5.3764633e-03
   5.3756408e-03
   5.3748187e-03
   5.3739968e-03
   5.3731753e-03
   5.3723540e-03
   5.3715330e-03
   5.3707124e-03
   5.3698920e-03
   5.3690719e-03
   5.3682521e-03
   5.3674327e-03
   5.3666135e-03
   5.3657946e-03
   5.3649760e-03
   5.3641577e-03
   5.3633397e-03
   5.3625220e-03
   5.3617046e-03
   5.3608875e-03
   5.3600707e-03
   5.3592542e-03
   5.3584380e-03
   5.3576220e-03
   5.3568064e-03
   5.3559911e-03
   5.3551760e-03
   5.3543613e-03
   5.3535468e-03
   5.3527327e-03
   5.3519188e-03
   5.3511053e-03
   5.3502920e-03
   5.3494790e-03
   5.3486663e-03
   5.3478539e-03
   5.3470418e-03
   5.3462300e-03
   5.3454185e-03
   5.3446073e-03
   5.3437963e-03
   5.3429857e-03
   5.3421754e-03
   5.3413653e-03
   5.3405555e-03
   5.3397461e-03
   5.3389369e-03
   5.3381280e-03
   5.3373194e-03
   5.3365111e-03
   5.3357031e-03
   5.3348954e-03
   5.3340879e-03
   5.3332808e-03
   5.3324739e-03
   5.3316674e-03
   5.3308611e-03
   5.3300551e-03
   5.3292494e-03
   5.3284440e-03
   5.3276389e-03
   5.3268340e-03
   5.3260295e-03
   5.3252252e-03
   5.3244213e-03
   5.3236176e-03
   5.3228142e-03
   5.3220111e-03
   5.3212083e-03
   5.3204058e-03
   5.3196035e-03
   5.3188016e-03
   5.3179999e-03
   5.3171986e-03
   5.3163975e-03
   5.3155967e-03
   5.3147962e-03
   5.3139959e-03
   5.3131960e-03
   5.3123963e-03
   5.3115970e-03
   5.3107979e-03
   5.3099991e-03
   5.3092006e-03
   5.3084023e-03
   5.3076044e-03
   5.3068067e-03
   5.3060094e-03
   5.3052123e-03
   5.3044155e-03
   5.3036189e-03
   5.3028227e-03
   5.3020267e-03
   5.3012311e-03
   5.3004357e-03
   5.2996406e-03
   5.2988458e-03
   5.2980512e-03
   5.2972570e-03
   5.2964630e-03
   5.2956693e-03
   5.2948759e-03
   5.2940828e-03
   5.2932899e-03
   5.2924974e-03
   5.2917051e-03
   5.2909131e-03
   5.2901214e-03
   5.2893300e-03
   5.2885388e-03
   5.2877479e-03
   5.2869574e-03
   5.2861670e-03
   5.2853770e-03
   5.2845873e-03
   5.2837978e-03
   5.2830086e-03
   5.2822197e-03
   5.2814311e-03
   5.2806427e-03
   5.2798547e-03
   5.2790669e-03
   5.2782794e-03
   5.2774921e-03
   5.2767052e-03
   5.2759185e-03
   5.2751321e-03
   5.2743460e-03
   5.2735602e-03
   5.2727746e-03
   5.2719893e-03
   5.2712043e-03
   5.2704196e-03
   5.2696351e-03
   5.2688510e-03
   5.2680671e-03
   5.2672834e-03
   5.2665001e-03
   5.2657170e-03
   5.2649342e-03
   5.2641517e-03
   5.2633695e-03
   5.2625875e-03
   5.2618058e-03
   5.2610244e-03
   5.2602433e-03
   5.2594625e-03
   5.2586819e-03
   5.2579016e-03
   5.2571215e-03
   5.2563418e-03
   5.2555623e-03
   5.2547831e-03
   5.2540041e-03
   5.2532255e-03
   5.2524471e-03
   5.2516690e-03
   5.2508912e-03
   5.2501136e-03
   5.2493363e-03
   5.2485593e-03
   5.2477825e-03
   5.2470061e-03
   5.2462299e-03
   5.2454539e-03
   5.2446783e-03
   5.2439029e-03
   5.2431278e-03
   5.2423530e-03
   5.2415784e-03
   5.2408041e-03
   5.2400301e-03
   5.2392563e-03
   5.2384829e-03
   5.2377097e-03
   5.2369367e-03
   5.2361641e-03
   5.2353917e-03
   5.2346195e-03
   5.2338477e-03
   5.2330761e-03
   5.2323048e-03
   5.2315337e-03
   5.2307630e-03
   5.2299925e-03
   5.2292222e-03
   5.2284523e-03
   5.2276826e-03
   5.2269132e-03
   5.2261440e-03
   5.2253751e-03
   5.2246065e-03
   5.2238381e-03
   5.2230701e-03
   5.2223022e-03
   5.2215347e-03
   5.2207674e-03
   5.2200004e-03
   5.2192337e-03
   5.2184672e-03
   5.2177010e-03
   5.2169350e-03
   5.2161694e-03
   5.2154040e-03
   5.2146388e-03
   5.2138739e-03
   5.2131093e-03
   5.2123450e-03
   5.2115809e-03
   5.2108171e-03
   5.2100536e-03
   5.2092903e-03
   5.2085273e-03
   5.2077645e-03
   5.2070020e-03
   5.2062398e-03
   5.2054779e-03
   5.2047162e-03
   5.2039548e-03
   5.2031936e-03
   5.2024327e-03
   5.2016721e-03
   5.2009117e-03
   5.2001516e-03
   5.1993918e-03
   5.1986322e-03
   5.1978729e-03
   5.1971139e-03
   5.1963551e-03
   5.1955966e-03
   5.1948383e-03
   5.1940803e-03
   5.1933226e-03
   5.1925651e-03
   5.1918079e-03
   5.1910510e-03
   5.1902943e-03
   5.1895379e-03
   5.1887817e-03
   5.1880258e-03
   5.1872702e-03
   5.1865148e-03
   5.1857597e-03
   5.1850048e-03
   5.1842502e-03
   5.1834959e-03
   5.1827418e-03
   5.1819880e-03
   5.1812345e-03
   5.1804812e-03
   5.1797282e-03
   5.1789754e-03
   5.1782229e-03
   5.1774707e-03
   5.1767187e-03
   5.1759669e-03
   5.1752155e-03
   5.1744643e-03
   5.1737133e-03
   5.1729626e-03
   5.1722122e-03
   5.1714620e-03
   5.1707121e-03
   5.1699624e-03
   5.1692130e-03
   5.1684639e-03
   5.1677150e-03
   5.1669664e-03
   5.1662180e-03
   5.1654699e-03
   5.1647220e-03
   5.1639744e-03
   5.1632271e-03
   5.1624800e-03
   5.1617332e-03
   5.1609866e-03
   5.1602403e-03
   5.1594942e-03
   5.1587484e-03
   5.1580029e-03
   5.1572576e-03
   5.1565126e-03
   5.1557678e-03
   5.1550233e-03
   5.1542790e-03
   5.1535350e-03
   5.1527912e-03
   5.1520477e-03
   5.1513045e-03
   5.1505615e-03
   5.1498187e-03
   5.1490763e-03
   5.1483340e-03
   5.1475921e-03
   5.1468503e-03
   5.1461089e-03
   5.1453677e-03
   5.1446267e-03
   5.1438860e-03
   5.1431455e-03
   5.1424053e-03
   5.1416654e-03
   5.1409257e-03
   5.1401862e-03
   5.1394471e-03
   5.1387081e-03
   5.1379694e-03
   5.1372310e-03
   5.1364928e-03
   5.1357549e-03
   5.1350172e-03
   5.1342798e-03
   5.1335426e-03
   5.1328057e-03
   5.1320690e-03
   5.1313326e-03
   5.1305964e-03
   5.1298605e-03
   5.1291248e-03
   5.1283894e-03
   5.1276543e-03
   5.1269193e-03
   5.1261847e-03
   5.1254503e-03
   5.1247161e-03
   5.1239822e-03
   5.1232485e-03
   5.1225151e-03
   5.1217819e-03
   5.1210490e-03
   5.1203163e-03
   5.1195839e-03
   5.1188517e-03
   5.1181198e-03
   5.1173881e-03
   5.1166567e-03
   5.1159255e-03
   5.1151946e-03
   5.1144639e-03
   5.1137335e-03
   5.1130033e-03
   5.1122734e-03
   5.1115437e-03
   5.1108142e-03
   5.1100850e-03
   5.1093561e-03
   5.1086274e-03
   5.1078989e-03
   5.1071707e-03
   5.1064427e-03
   5.1057150e-03
   5.1049876e-03
   5.1042603e-03
   5.1035334e-03
   5.1028066e-03
   5.1020801e-03
   5.1013539e-03
   5.1006279e-03
   5.0999022e-03
   5.0991766e-03
   5.0984514e-03
   5.0977264e-03
   5.0970016e-03
   5.0962771e-03
   5.0955528e-03
   5.0948288e-03
   5.0941050e-03
   5.0933814e-03
   5.0926581e-03
   5.0919351e-03
   5.0912122e-03
   5.0904897e-03
   5.0897673e-03
   5.0890453e-03
   5.0883234e-03
   5.0876018e-03
   5.0868805e-03
   5.0861594e-03
   5.0854385e-03
   5.0847179e-03
   5.0839975e-03
   5.0832773e-03
   5.0825574e-03
   5.0818378e-03
   5.0811184e-03
   5.0803992e-03
   5.0796803e-03
   5.0789616e-03
   5.0782431e-03
   5.0775249e-03
   5.0768069e-03
   5.0760892e-03
   5.0753717e-03
   5.0746545e-03
   5.0739375e-03
   5.0732207e-03
   5.0725042e-03
   5.0717879e-03
   5.0710719e-03
   5.0703561e-03
   5.0696405e-03
   5.0689252e-03
   5.0682101e-03
   5.0674953e-03
   5.0667807e-03
   5.0660663e-03
   5.0653522e-03
   5.0646383e-03
   5.0639247e-03
   5.0632112e-03
   5.0624981e-03
   5.0617851e-03
   5.0610725e-03
   5.0603600e-03
   5.0596478e-03
   5.0589358e-03
   5.0582241e-03
   5.0575126e-03
   5.0568013e-03
   5.0560903e-03
   5.0553795e-03
   5.0546689e-03
   5.0539586e-03
   5.0532486e-03
   5.0525387e-03
   5.0518291e-03
   5.0511197e-03
   5.0504106e-03
   5.0497017e-03
   5.0489931e-03
   5.0482846e-03
   5.0475765e-03
   5.0468685e-03
   5.0461608e-03
   5.0454533e-03
   5.0447461e-03
   5.0440391e-03
   5.0433323e-03
   5.0426258e-03
   5.0419195e-03
   5.0412134e-03
   5.0405076e-03
   5.0398020e-03
   5.0390966e-03
   5.0383915e-03
   5.0376866e-03
   5.0369819e-03
   5.0362775e-03
   5.0355733e-03
   5.0348694e-03
   5.0341656e-03
   5.0334621e-03
   5.0327589e-03
   5.0320559e-03
   5.0313531e-03
   5.0306505e-03
   5.0299482e-03
   5.0292461e-03
   5.0285443e-03
   5.0278426e-03
   5.0271412e-03
   5.0264401e-03
   5.0257391e-03
   5.0250384e-03
   5.0243380e-03
   5.0236378e-03
   5.0229378e-03
   5.0222380e-03
   5.0215384e-03
   5.0208391e-03
   5.0201401e-03
   5.0194412e-03
   5.0187426e-03
   5.0180442e-03
   5.0173461e-03
   5.0166482e-03
   5.0159505e-03
   5.0152530e-03
   5.0145558e-03
   5.0138588e-03
   5.0131620e-03
   5.0124655e-03
   5.0117692e-03
   5.0110731e-03
   5.0103772e-03
   5.0096816e-03
   5.0089862e-03
   5.0082911e-03
   5.0075961e-03
   5.0069014e-03
   5.0062070e-03
   5.0055127e-03
   5.0048187e-03
   5.0041249e-03
   5.0034314e-03
   5.0027380e-03
   5.0020449e-03
   5.0013521e-03
   5.0006594e-03
   4.9999670e-03
   4.9992748e-03
   4.9985828e-03
   4.9978911e-03
   4.9971996e-03
   4.9965083e-03
   4.9958172e-03
   4.9951264e-03
   4.9944358e-03
   4.9937454e-03
   4.9930553e-03
   4.9923654e-03
   4.9916757e-03
   4.9909862e-03
   4.9902970e-03
   4.9896080e-03
   4.9889192e-03
   4.9882306e-03
   4.9875423e-03
   4.9868541e-03
   4.9861663e-03
   4.9854786e-03
   4.9847912e-03
   4.9841040e-03
   4.9834170e-03
   4.9827302e-03
   4.9820437e-03
   4.9813574e-03
   4.9806713e-03
   4.9799854e-03
   4.9792998e-03
   4.9786143e-03
   4.9779292e-03
   4.9772442e-03
   4.9765594e-03
   4.9758749e-03
   4.9751906e-03
   4.9745066e-03
   4.9738227e-03
   4.9731391e-03
   4.9724557e-03
   4.9717725e-03
   4.9710895e-03
   4.9704068e-03
   4.9697243e-03
   4.9690420e-03
   4.9683599e-03
   4.9676781e-03
   4.9669965e-03
   4.9663151e-03
   4.9656339e-03
   4.9649529e-03
   4.9642722e-03
   4.9635917e-03
   4.9629114e-03
   4.9622313e-03
   4.9615515e-03
   4.9608719e-03
   4.9601925e-03
   4.9595133e-03
   4.9588343e-03
   4.9581556e-03
   4.9574771e-03
   4.9567987e-03
   4.9561207e-03
   4.9554428e-03
   4.9547652e-03
   4.9540877e-03
   4.9534105e-03
   4.9527336e-03
   4.9520568e-03
   4.9513803e-03
   4.9507039e-03
   4.9500278e-03
   4.9493520e-03
   4.9486763e-03
   4.9480008e-03
   4.9473256e-03
   4.9466506e-03
   4.9459758e-03
   4.9453013e-03
   4.9446269e-03
   4.9439528e-03
   4.9432789e-03
   4.9426052e-03
   4.9419317e-03
   4.9412584e-03
   4.9405854e-03
   4.9399126e-03
   4.9392399e-03
   4.9385676e-03
   4.9378954e-03
   4.9372234e-03
   4.9365517e-03
   4.9358802e-03
   4.9352089e-03
   4.9345378e-03
   4.9338669e-03
   4.9331963e-03
   4.9325258e-03
   4.9318556e-03
   4.9311856e-03
   4.9305158e-03
   4.9298462e-03
   4.9291769e-03
   4.9285077e-03
   4.9278388e-03
   4.9271701e-03
   4.9265016e-03
   4.9258333e-03
   4.9251653e-03
   4.9244974e-03
   4.9238298e-03
   4.9231624e-03
   4.9224952e-03
   4.9218282e-03
   4.9211614e-03
   4.9204948e-03
   4.9198285e-03
   4.9191624e-03
   4.9184964e-03
   4.9178307e-03
   4.9171653e-03
   4.9165000e-03
   4.9158349e-03
   4.9151701e-03
   4.9145054e-03
   4.9138410e-03
   4.9131768e-03
   4.9125128e-03
   4.9118490e-03
   4.9111855e-03
   4.9105221e-03
   4.9098590e-03
   4.9091960e-03
   4.9085333e-03
   4.9078708e-03
   4.9072085e-03
   4.9065465e-03
   4.9058846e-03
   4.9052229e-03
   4.9045615e-03
   4.9039003e-03
   4.9032392e-03
   4.9025784e-03
   4.9019178e-03
   4.9012575e-03
   4.9005973e-03
   4.8999373e-03
   4.8992776e-03
   4.8986180e-03
   4.8979587e-03
   4.8972996e-03
   4.8966407e-03
   4.8959820e-03
   4.8953235e-03
   4.8946652e-03
   4.8940071e-03
   4.8933493e-03
   4.8926916e-03
   4.8920342e-03
   4.8913770e-03
   4.8907200e-03
   4.8900632e-03
   4.8894066e-03
   4.8887502e-03
   4.8880940e-03
   4.8874380e-03
   4.8867823e-03
   4.8861267e-03
   4.8854714e-03
   4.8848162e-03
   4.8841613e-03
   4.8835066e-03
   4.8828521e-03
   4.8821978e-03
   4.8815437e-03
   4.8808898e-03
   4.8802361e-03
   4.8795827e-03
   4.8789294e-03
   4.8782763e-03
   4.8776235e-03
   4.8769709e-03
   4.8763184e-03
   4.8756662e-03
   4.8750142e-03
   4.8743624e-03
   4.8737108e-03
   4.8730594e-03
   4.8724082e-03
   4.8717572e-03
   4.8711064e-03
   4.8704559e-03
   4.8698055e-03
   4.8691554e-03
   4.8685054e-03
   4.8678557e-03
   4.8672061e-03
   4.8665568e-03
   4.8659077e-03
   4.8652587e-03
   4.8646100e-03
   4.8639615e-03
   4.8633132e-03
   4.8626651e-03
   4.8620172e-03
   4.8613695e-03
   4.8607221e-03
   4.8600748e-03
   4.8594277e-03
   4.8587808e-03
   4.8581342e-03
   4.8574877e-03
   4.8568414e-03
   4.8561954e-03
   4.8555495e-03
   4.8549039e-03
   4.8542585e-03
   4.8536132e-03
   4.8529682e-03
   4.8523234e-03
   4.8516787e-03
   4.8510343e-03
   4.8503901e-03
   4.8497461e-03
   4.8491023e-03
   4.8484587e-03
   4.8478153e-03
   4.8471720e-03
   4.8465290e-03
   4.8458862e-03
   4.8452436e-03
   4.8446013e-03
   4.8439591e-03
   4.8433171e-03
   4.8426753e-03
   4.8420337e-03
   4.8413923e-03
   4.8407511e-03
   4.8401102e-03
   4.8394694e-03
   4.8388288e-03
   4.8381884e-03
   4.8375482e-03
   4.8369083e-03
   4.8362685e-03
   4.8356289e-03
   4.8349896e-03
   4.8343504e-03
   4.8337114e-03
   4.8330727e-03
   4.8324341e-03
   4.8317957e-03
   4.8311576e-03
   4.8305196e-03
   4.8298818e-03
   4.8292443e-03
   4.8286069e-03
   4.8279697e-03
   4.8273327e-03
   4.8266960e-03
   4.8260594e-03
   4.8254230e-03
   4.8247869e-03
   4.8241509e-03
   4.8235151e-03
   4.8228796e-03
   4.8222442e-03
   4.8216090e-03
   4.8209740e-03
   4.8203393e-03
   4.8197047e-03
   4.8190703e-03
   4.8184361e-03
   4.8178021e-03
   4.8171683e-03
   4.8165348e-03
   4.8159014e-03
   4.8152682e-03
   4.8146352e-03
   4.8140024e-03
   4.8133698e-03
   4.8127374e-03
   4.8121052e-03
   4.8114732e-03
   4.8108414e-03
   4.8102097e-03
   4.8095783e-03
   4.8089471e-03
   4.8083161e-03
   4.8076853e-03
   4.8070546e-03
   4.8064242e-03
   4.8057940e-03
   4.8051639e-03
   4.8045341e-03
   4.8039044e-03
   4.8032750e-03
   4.8026457e-03
   4.8020167e-03
   4.8013878e-03
   4.8007591e-03
   4.8001306e-03
   4.7995024e-03
   4.7988743e-03
   4.7982464e-03
   4.7976187e-03
   4.7969912e-03
   4.7963639e-03
   4.7957368e-03
   4.7951099e-03
   4.7944832e-03
   4.7938566e-03
   4.7932303e-03
   4.7926042e-03
   4.7919782e-03
   4.7913525e-03
   4.7907269e-03
   4.7901016e-03
   4.7894764e-03
   4.7888514e-03
   4.7882267e-03
   4.7876021e-03
   4.7869777e-03
   4.7863535e-03
   4.7857295e-03
   4.7851057e-03
   4.7844821e-03
   4.7838586e-03
   4.7832354e-03
   4.7826124e-03
   4.7819895e-03
   4.7813669e-03
   4.7807444e-03
   4.7801221e-03
   4.7795001e-03
   4.7788782e-03
   4.7782565e-03
   4.7776350e-03
   4.7770137e-03
   4.7763926e-03
   4.7757716e-03
   4.7751509e-03
   4.7745304e-03
   4.7739100e-03
   4.7732899e-03
   4.7726699e-03
   4.7720501e-03
   4.7714305e-03
   4.7708111e-03
   4.7701919e-03
   4.7695729e-03
   4.7689541e-03
   4.7683355e-03
   4.7677170e-03
   4.7670988e-03
   4.7664807e-03
   4.7658629e-03
   4.7652452e-03
   4.7646277e-03
   4.7640104e-03
   4.7633933e-03
   4.7627764e-03
   4.7621596e-03
   4.7615431e-03
   4.7609268e-03
   4.7603106e-03
   4.7596946e-03
   4.7590788e-03
   4.7584633e-03
   4.7578479e-03
   4.7572326e-03
   4.7566176e-03
   4.7560028e-03
   4.7553881e-03
   4.7547737e-03
   4.7541594e-03
   4.7535453e-03
   4.7529314e-03
   4.7523177e-03
   4.7517042e-03
   4.7510909e-03
   4.7504777e-03
   4.7498648e-03
   4.7492520e-03
   4.7486395e-03
   4.7480271e-03
   4.7474149e-03
   4.7468029e-03
   4.7461910e-03
   4.7455794e-03
   4.7449679e-03
   4.7443567e-03
   4.7437456e-03
   4.7431347e-03
   4.7425240e-03
   4.7419135e-03
   4.7413032e-03
   4.7406930e-03
   4.7400831e-03
   4.7394733e-03
   4.7388637e-03
   4.7382543e-03
   4.7376451e-03
   4.7370361e-03
   4.7364272e-03
   4.7358186e-03
   4.7352101e-03
   4.7346018e-03
   4.7339937e-03
   4.7333858e-03
   4.7327781e-03
   4.7321705e-03
   4.7315632e-03
   4.7309560e-03
   4.7303490e-03
   4.7297422e-03
   4.7291356e-03
   4.7285292e-03
   4.7279229e-03
   4.7273169e-03
   4.7267110e-03
   4.7261053e-03
   4.7254998e-03
   4.7248945e-03
   4.7242893e-03
   4.7236844e-03
   4.7230796e-03
   4.7224750e-03
   4.7218706e-03
   4.7212664e-03
   4.7206623e-03
   4.7200585e-03
   4.7194548e-03
   4.7188513e-03
   4.7182480e-03
   4.7176449e-03
   4.7170420e-03
   4.7164392e-03
   4.7158366e-03
   4.7152342e-03
   4.7146320e-03
   4.7140300e-03
   4.7134282e-03
   4.7128265e-03
   4.7122250e-03
   4.7116238e-03
   4.7110226e-03
   4.7104217e-03
   4.7098210e-03
   4.7092204e-03
   4.7086200e-03
   4.7080198e-03
   4.7074198e-03
   4.7068200e-03
   4.7062203e-03
   4.7056208e-03
   4.7050215e-03
   4.7044224e-03
   4.7038235e-03
   4.7032247e-03
   4.7026262e-03
   4.7020278e-03
   4.7014296e-03
   4.7008315e-03
   4.7002337e-03
   4.6996360e-03
   4.6990385e-03
   4.6984412e-03
   4.6978441e-03
   4.6972472e-03
   4.6966504e-03
   4.6960538e-03
   4.6954574e-03
   4.6948612e-03
   4.6942652e-03
   4.6936693e-03
   4.6930736e-03
   4.6924781e-03
   4.6918828e-03
   4.6912876e-03
   4.6906927e-03
   4.6900979e-03
   4.6895033e-03
   4.6889088e-03
   4.6883146e-03
   4.6877205e-03
   4.6871266e-03
   4.6865329e-03
   4.6859394e-03
   4.6853460e-03
   4.6847528e-03
   4.6841598e-03
   4.6835670e-03
   4.6829744e-03
   4.6823819e-03
   4.6817896e-03
   4.6811975e-03
   4.6806056e-03
   4.6800138e-03
   4.6794222e-03
   4.6788308e-03
   4.6782396e-03
   4.6776486e-03
   4.6770577e-03
   4.6764670e-03
   4.6758765e-03
   4.6752862e-03
   4.6746960e-03
   4.6741060e-03
   4.6735162e-03
   4.6729266e-03
   4.6723371e-03
   4.6717479e-03
   4.6711588e-03
   4.6705699e-03
   4.6699811e-03
   4.6693925e-03
   4.6688041e-03
   4.6682159e-03
   4.6676279e-03
   4.6670400e-03
   4.6664523e-03
   4.6658648e-03
   4.6652775e-03
   4.6646903e-03
   4.6641033e-03
   4.6635165e-03
   4.6629299e-03
   4.6623434e-03
   4.6617571e-03
   4.6611710e-03
   4.6605851e-03
   4.6599993e-03
   4.6594137e-03
   4.6588283e-03
   4.6582431e-03
   4.6576580e-03
   4.6570732e-03
   4.6564884e-03
   4.6559039e-03
   4.6553195e-03
   4.6547354e-03
   4.6541513e-03
   4.6535675e-03
   4.6529838e-03
   4.6524003e-03
   4.6518170e-03
   4.6512339e-03
   4.6506509e-03
   4.6500681e-03
   4.6494855e-03
   4.6489030e-03
   4.6483207e-03
   4.6477386e-03
   4.6471567e-03
   4.6465749e-03
   4.6459934e-03
   4.6454119e-03
   4.6448307e-03
   4.6442496e-03
   4.6436687e-03
   4.6430880e-03
   4.6425075e-03
   4.6419271e-03
   4.6413469e-03
   4.6407668e-03
   4.6401870e-03
   4.6396073e-03
   4.6390278e-03
   4.6384484e-03
   4.6378693e-03
   4.6372903e-03
   4.6367114e-03
   4.6361328e-03
   4.6355543e-03
   4.6349760e-03
   4.6343978e-03
   4.6338199e-03
   4.6332421e-03
   4.6326644e-03
   4.6320870e-03
   4.6315097e-03
   4.6309326e-03
   4.6303556e-03
   4.6297788e-03
   4.6292022e-03
   4.6286258e-03
   4.6280495e-03
   4.6274734e-03
   4.6268975e-03
   4.6263218e-03
   4.6257462e-03
   4.6251708e-03
   4.6245955e-03
   4.6240204e-03
   4.6234455e-03
   4.6228708e-03
   4.6222962e-03
   4.6217218e-03
   4.6211476e-03
   4.6205736e-03
   4.6199997e-03
   4.6194260e-03
   4.6188524e-03
   4.6182790e-03
   4.6177058e-03
   4.6171328e-03
   4.6165599e-03
   4.6159872e-03
   4.6154147e-03
   4.6148423e-03
   4.6142701e-03
   4.6136981e-03
   4.6131262e-03
   4.6125545e-03
   4.6119830e-03
   4.6114117e-03
   4.6108405e-03
   4.6102694e-03
   4.6096986e-03
   4.6091279e-03
   4.6085574e-03
   4.6079870e-03
   4.6074169e-03
   4.6068469e-03
   4.6062770e-03
   4.6057073e-03
   4.6051378e-03
   4.6045685e-03
   4.6039993e-03
   4.6034303e-03
   4.6028615e-03
   4.6022928e-03
   4.6017243e-03
   4.6011559e-03
   4.6005878e-03
   4.6000197e-03
   4.5994519e-03
   4.5988842e-03
   4.5983167e-03
   4.5977494e-03
   4.5971822e-03
   4.5966152e-03
   4.5960484e-03
   4.5954817e-03
   4.5949152e-03
   4.5943488e-03
   4.5937826e-03
   4.5932166e-03
   4.5926508e-03
   4.5920851e-03
   4.5915196e-03
   4.5909542e-03
   4.5903890e-03
   4.5898240e-03
   4.5892592e-03
   4.5886945e-03
   4.5881299e-03
   4.5875656e-03
   4.5870014e-03
   4.5864373e-03
   4.5858735e-03
   4.5853098e-03
   4.5847462e-03
   4.5841829e-03
   4.5836197e-03
   4.5830566e-03
   4.5824937e-03
   4.5819310e-03
   4.5813685e-03
   4.5808061e-03
   4.5802439e-03
   4.5796818e-03
   4.5791199e-03
   4.5785582e-03
   4.5779966e-03
   4.5774352e-03
   4.5768739e-03
   4.5763129e-03
   4.5757520e-03
   4.5751912e-03
   4.5746306e-03
   4.5740702e-03
   4.5735099e-03
   4.5729498e-03
   4.5723899e-03
   4.5718301e-03
   4.5712705e-03
   4.5707111e-03
   4.5701518e-03
   4.5695926e-03
   4.5690337e-03
   4.5684749e-03
   4.5679163e-03
   4.5673578e-03
   4.5667995e-03
   4.5662413e-03
   4.5656833e-03
   4.5651255e-03
   4.5645678e-03
   4.5640103e-03
   4.5634530e-03
   4.5628958e-03
   4.5623388e-03
   4.5617820e-03
   4.5612253e-03
   4.5606687e-03
   4.5601124e-03
   4.5595561e-03
   4.5590001e-03
   4.5584442e-03
   4.5578885e-03
   4.5573329e-03
   4.5567775e-03
   4.5562223e-03
   4.5556672e-03
   4.5551123e-03
   4.5545575e-03
   4.5540029e-03
   4.5534485e-03
   4.5528942e-03
   4.5523400e-03
   4.5517861e-03
   4.5512323e-03
   4.5506786e-03
   4.5501252e-03
   4.5495718e-03
   4.5490187e-03
   4.5484657e-03
   4.5479128e-03
   4.5473602e-03
   4.5468076e-03
   4.5462553e-03
   4.5457031e-03
   4.5451510e-03
   4.5445991e-03
   4.5440474e-03
   4.5434958e-03
   4.5429444e-03
   4.5423932e-03
   4.5418421e-03
   4.5412912e-03
   4.5407404e-03
   4.5401898e-03
   4.5396393e-03
   4.5390890e-03
   4.5385389e-03
   4.5379889e-03
   4.5374391e-03
   4.5368894e-03
   4.5363399e-03
   4.5357906e-03
   4.5352414e-03
   4.5346923e-03
   4.5341435e-03
   4.5335948e-03
   4.5330462e-03
   4.5324978e-03
   4.5319495e-03
   4.5314015e-03
   4.5308535e-03
   4.5303058e-03
   4.5297582e-03
   4.5292107e-03
   4.5286634e-03
   4.5281163e-03
   4.5275693e-03
   4.5270224e-03
   4.5264758e-03
   4.5259293e-03
   4.5253829e-03
   4.5248367e-03
   4.5242906e-03
   4.5237448e-03
   4.5231990e-03
   4.5226535e-03
   4.5221080e-03
   4.5215628e-03
   4.5210177e-03
   4.5204727e-03
   4.5199279e-03
   4.5193833e-03
   4.5188388e-03
   4.5182945e-03
   4.5177503e-03
   4.5172063e-03
   4.5166624e-03
   4.5161187e-03
   4.5155752e-03
   4.5150318e-03
   4.5144885e-03
   4.5139455e-03
   4.5134025e-03
   4.5128598e-03
   4.5123171e-03
   4.5117747e-03
   4.5112324e-03
   4.5106902e-03
   4.5101482e-03
   4.5096064e-03
   4.5090647e-03
   4.5085231e-03
   4.5079818e-03
   4.5074405e-03
   4.5068995e-03
   4.5063585e-03
   4.5058178e-03
   4.5052772e-03
   4.5047367e-03
   4.5041964e-03
   4.5036563e-03
   4.5031163e-03
   4.5025764e-03
   4.5020368e-03
   4.5014972e-03
   4.5009578e-03
   4.5004186e-03
   4.4998795e-03
   4.4993406e-03
   4.4988019e-03
   4.4982633e-03
   4.4977248e-03
   4.4971865e-03
   4.4966483e-03
   4.4961103e-03
   4.4955725e-03
   4.4950348e-03
   4.4944973e-03
   4.4939599e-03
   4.4934226e-03
   4.4928855e-03
   4.4923486e-03
   4.4918118e-03
   4.4912752e-03
   4.4907387e-03
   4.4902024e-03
   4.4896662e-03
   4.4891302e-03
   4.4885944e-03
   4.4880586e-03
   4.4875231e-03
   4.4869877e-03
   4.4864524e-03
   4.4859173e-03
   4.4853824e-03
   4.4848476e-03
   4.4843129e-03
   4.4837784e-03
   4.4832440e-03
   4.4827099e-03
   4.4821758e-03
   4.4816419e-03
   4.4811082e-03
   4.4805746e-03
   4.4800411e-03
   4.4795078e-03
   4.4789747e-03
   4.4784417e-03
   4.4779089e-03
   4.4773762e-03
   4.4768436e-03
   4.4763112e-03
   4.4757790e-03
   4.4752469e-03
   4.4747150e-03
   4.4741832e-03
   4.4736516e-03
   4.4731201e-03
   4.4725887e-03
   4.4720575e-03
   4.4715265e-03
   4.4709956e-03
   4.4704649e-03
   4.4699343e-03
   4.4694039e-03
   4.4688736e-03
   4.4683434e-03
   4.4678134e-03
   4.4672836e-03
   4.4667539e-03
   4.4662244e-03
   4.4656950e-03
   4.4651657e-03
   4.4646366e-03
   4.4641077e-03
   4.4635789e-03
   4.4630502e-03
   4.4625217e-03
   4.4619934e-03
   4.4614652e-03
   4.4609371e-03
   4.4604092e-03
   4.4598815e-03
   4.4593538e-03
   4.4588264e-03
   4.4582991e-03
   4.4577719e-03
   4.4572449e-03
   4.4567180e-03
   4.4561913e-03
   4.4556647e-03
   4.4551383e-03
   4.4546120e-03
   4.4540859e-03
   4.4535599e-03
   4.4530341e-03
   4.4525084e-03
   4.4519828e-03
   4.4514574e-03
   4.4509322e-03
   4.4504071e-03
   4.4498821e-03
   4.4493573e-03
   4.4488327e-03
   4.4483082e-03
   4.4477838e-03
   4.4472596e-03
   4.4467355e-03
   4.4462116e-03
   4.4456878e-03
   4.4451642e-03
   4.4446407e-03
   4.4441174e-03
   4.4435942e-03
   4.4430711e-03
   4.4425482e-03
   4.4420255e-03
   4.4415029e-03
   4.4409804e-03
   4.4404581e-03
   4.4399359e-03
   4.4394139e-03
   4.4388920e-03
   4.4383703e-03
   4.4378487e-03
   4.4373273e-03
   4.4368060e-03
   4.4362848e-03
   4.4357638e-03
   4.4352430e-03
   4.4347223e-03
   4.4342017e-03
   4.4336813e-03
   4.4331610e-03
   4.4326409e-03
   4.4321209e-03
   4.4316010e-03
   4.4310813e-03
   4.4305618e-03
   4.4300424e-03
   4.4295231e-03
   4.4290040e-03
   4.4284850e-03
   4.4279662e-03
   4.4274475e-03
   4.4269290e-03
   4.4264106e-03
   4.4258923e-03
   4.4253742e-03
   4.4248562e-03
   4.4243384e-03
   4.4238207e-03
   4.4233032e-03
   4.4227858e-03
   4.4222686e-03
   4.4217515e-03
   4.4212345e-03
   4.4207177e-03
   4.4202010e-03
   4.4196845e-03
   4.4191681e-03
   4.4186519e-03
   4.4181358e-03
   4.4176198e-03
   4.4171040e-03
   4.4165883e-03
   4.4160728e-03
   4.4155574e-03
   4.4150422e-03
   4.4145271e-03
   4.4140121e-03
   4.4134973e-03
   4.4129826e-03
   4.4124681e-03
   4.4119537e-03
   4.4114395e-03
   4.4109254e-03
   4.4104114e-03
   4.4098976e-03
   4.4093839e-03
   4.4088704e-03
   4.4083570e-03
   4.4078438e-03
   4.4073307e-03
   4.4068177e-03
   4.4063049e-03
   4.4057922e-03
   4.4052797e-03
   4.4047673e-03
   4.4042550e-03
   4.4037429e-03
   4.4032309e-03
   4.4027191e-03
   4.4022074e-03
   4.4016959e-03
   4.4011845e-03
   4.4006732e-03
   4.4001621e-03
   4.3996511e-03
   4.3991402e-03
   4.3986295e-03
   4.3981190e-03
   4.3976086e-03
   4.3970983e-03
   4.3965881e-03
   4.3960781e-03
   4.3955683e-03
   4.3950586e-03
   4.3945490e-03
   4.3940396e-03
   4.3935303e-03
   4.3930211e-03
   4.3925121e-03
   4.3920032e-03
   4.3914945e-03
   4.3909859e-03
   4.3904774e-03
   4.3899691e-03
   4.3894609e-03
   4.3889529e-03
   4.3884450e-03
   4.3879372e-03
   4.3874296e-03
   4.3869221e-03
   4.3864148e-03
   4.3859076e-03
   4.3854005e-03
   4.3848936e-03
   4.3843868e-03
   4.3838802e-03
   4.3833737e-03
   4.3828673e-03
   4.3823611e-03
   4.3818550e-03
   4.3813491e-03
   4.3808433e-03
   4.3803376e-03
   4.3798320e-03
   4.3793267e-03
   4.3788214e-03
   4.3783163e-03
   4.3778113e-03
   4.3773065e-03
   4.3768018e-03
   4.3762972e-03
   4.3757928e-03
   4.3752885e-03
   4.3747843e-03
   4.3742803e-03
   4.3737764e-03
   4.3732727e-03
   4.3727691e-03
   4.3722657e-03
   4.3717623e-03
   4.3712591e-03
   4.3707561e-03
   4.3702532e-03
   4.3697504e-03
   4.3692478e-03
   4.3687453e-03
   4.3682429e-03
   4.3677407e-03
   4.3672386e-03
   4.3667367e-03
   4.3662349e-03
   4.3657332e-03
   4.3652316e-03
   4.3647302e-03
   4.3642290e-03
   4.3637278e-03
   4.3632269e-03
   4.3627260e-03
   4.3622253e-03
   4.3617247e-03
   4.3612243e-03
   4.3607239e-03
   4.3602238e-03
   4.3597237e-03
   4.3592238e-03
   4.3587241e-03
   4.3582244e-03
   4.3577250e-03
   4.3572256e-03
   4.3567264e-03
   4.3562273e-03
   4.3557283e-03
   4.3552295e-03
   4.3547309e-03
   4.3542323e-03
   4.3537339e-03
   4.3532356e-03
   4.3527375e-03
   4.3522395e-03
   4.3517416e-03
   4.3512439e-03
   4.3507463e-03
   4.3502489e-03
   4.3497515e-03
   4.3492544e-03
   4.3487573e-03
   4.3482604e-03
   4.3477636e-03
   4.3472669e-03
   4.3467704e-03
   4.3462741e-03
   4.3457778e-03
   4.3452817e-03
   4.3447857e-03
   4.3442899e-03
   4.3437942e-03
   4.3432986e-03
   4.3428032e-03
   4.3423079e-03
   4.3418127e-03
   4.3413177e-03
   4.3408228e-03
   4.3403280e-03
   4.3398334e-03
   4.3393389e-03
   4.3388445e-03
   4.3383503e-03
   4.3378562e-03
   4.3373622e-03
   4.3368684e-03
   4.3363747e-03
   4.3358811e-03
   4.3353877e-03
   4.3348944e-03
   4.3344012e-03
   4.3339082e-03
   4.3334153e-03
   4.3329225e-03
   4.3324299e-03
   4.3319374e-03
   4.3314450e-03
   4.3309528e-03
   4.3304607e-03
   4.3299687e-03
   4.3294769e-03
   4.3289852e-03
   4.3284936e-03
   4.3280022e-03
   4.3275109e-03
   4.3270197e-03
   4.3265287e-03
   4.3260378e-03
   4.3255470e-03
   4.3250563e-03
   4.3245658e-03
   4.3240755e-03
   4.3235852e-03
   4.3230951e-03
   4.3226051e-03
   4.3221153e-03
   4.3216255e-03
   4.3211360e-03
   4.3206465e-03
   4.3201572e-03
   4.3196680e-03
   4.3191789e-03
   4.3186900e-03
   4.3182012e-03
   4.3177125e-03
   4.3172240e-03
   4.3167356e-03
   4.3162473e-03
   4.3157592e-03
   4.3152712e-03
   4.3147833e-03
   4.3142956e-03
   4.3138079e-03
   4.3133205e-03
   4.3128331e-03
   4.3123459e-03
   4.3118588e-03
   4.3113718e-03
   4.3108850e-03
   4.3103983e-03
   4.3099117e-03
   4.3094253e-03
   4.3089390e-03
   4.3084528e-03
   4.3079667e-03
   4.3074808e-03
   4.3069950e-03
   4.3065094e-03
   4.3060238e-03
   4.3055384e-03
   4.3050532e-03
   4.3045680e-03
   4.3040830e-03
   4.3035982e-03
   4.3031134e-03
   4.3026288e-03
   4.3021443e-03
   4.3016599e-03
   4.3011757e-03
   4.3006916e-03
   4.3002076e-03
   4.2997238e-03
   4.2992401e-03
   4.2987565e-03
   4.2982730e-03
   4.2977897e-03
   4.2973065e-03
   4.2968234e-03
   4.2963405e-03
   4.2958577e-03
   4.2953750e-03
   4.2948925e-03
   4.2944100e-03
   4.2939277e-03
   4.2934456e-03
   4.2929635e-03
   4.2924816e-03
   4.2919999e-03
   4.2915182e-03
   4.2910367e-03
   4.2905553e-03
   4.2900740e-03
   4.2895929e-03
   4.2891119e-03
   4.2886310e-03
   4.2881502e-03
   4.2876696e-03
   4.2871891e-03
   4.2867087e-03
   4.2862285e-03
   4.2857484e-03
   4.2852684e-03
   4.2847885e-03
   4.2843088e-03
   4.2838292e-03
   4.2833497e-03
   4.2828704e-03
   4.2823911e-03
   4.2819120e-03
   4.2814331e-03
   4.2809542e-03
   4.2804755e-03
   4.2799969e-03
   4.2795185e-03
   4.2790401e-03
   4.2785619e-03
   4.2780839e-03
   4.2776059e-03
   4.2771281e-03
   4.2766504e-03
   4.2761728e-03
   4.2756954e-03
   4.2752181e-03
   4.2747409e-03
   4.2742638e-03
   4.2737869e-03
   4.2733101e-03
   4.2728334e-03
   4.2723568e-03
   4.2718804e-03
   4.2714041e-03
   4.2709279e-03
   4.2704518e-03
   4.2699759e-03
   4.2695001e-03
   4.2690244e-03
   4.2685489e-03
   4.2680735e-03
   4.2675982e-03
   4.2671230e-03
   4.2666479e-03
   4.2661730e-03
   4.2656982e-03
   4.2652235e-03
   4.2647490e-03
   4.2642746e-03
   4.2638003e-03
   4.2633261e-03
   4.2628521e-03
   4.2623782e-03
   4.2619044e-03
   4.2614307e-03
   4.2609571e-03
   4.2604837e-03
   4.2600104e-03
   4.2595373e-03
   4.2590642e-03
   4.2585913e-03
   4.2581185e-03
   4.2576458e-03
   4.2571733e-03
   4.2567009e-03
   4.2562286e-03
   4.2557564e-03
   4.2552844e-03
   4.2548124e-03
   4.2543406e-03
   4.2538690e-03
   4.2533974e-03
   4.2529260e-03
   4.2524547e-03
   4.2519835e-03
   4.2515124e-03
   4.2510415e-03
   4.2505707e-03
   4.2501000e-03
   4.2496295e-03
   4.2491590e-03
   4.2486887e-03
   4.2482185e-03
   4.2477485e-03
   4.2472785e-03
   4.2468087e-03
   4.2463390e-03
   4.2458695e-03
   4.2454000e-03
   4.2449307e-03
   4.2444615e-03
   4.2439924e-03
   4.2435235e-03
   4.2430546e-03
   4.2425859e-03
   4.2421173e-03
   4.2416489e-03
   4.2411805e-03
   4.2407123e-03
   4.2402442e-03
   4.2397762e-03
   4.2393084e-03
   4.2388407e-03
   4.2383731e-03
   4.2379056e-03
   4.2374382e-03
   4.2369710e-03
   4.2365039e-03
   4.2360369e-03
   4.2355700e-03
   4.2351033e-03
   4.2346367e-03
   4.2341701e-03
   4.2337038e-03
   4.2332375e-03
   4.2327714e-03
   4.2323054e-03
   4.2318395e-03
   4.2313737e-03
   4.2309080e-03
   4.2304425e-03
   4.2299771e-03
   4.2295118e-03
   4.2290467e-03
   4.2285816e-03
   4.2281167e-03
   4.2276519e-03
   4.2271872e-03
   4.2267227e-03
   4.2262582e-03
   4.2257939e-03
   4.2253297e-03
   4.2248657e-03
   4.2244017e-03
   4.2239379e-03
   4.2234742e-03
   4.2230106e-03
   4.2225471e-03
   4.2220838e-03
   4.2216206e-03
   4.2211575e-03
   4.2206945e-03
   4.2202316e-03
   4.2197689e-03
   4.2193062e-03
   4.2188437e-03
   4.2183814e-03
   4.2179191e-03
   4.2174570e-03
   4.2169949e-03
   4.2165330e-03
   4.2160713e-03
   4.2156096e-03
   4.2151481e-03
   4.2146867e-03
   4.2142254e-03
   4.2137642e-03
   4.2133031e-03
   4.2128422e-03
   4.2123814e-03
   4.2119207e-03
   4.2114601e-03
   4.2109996e-03
   4.2105393e-03
   4.2100791e-03
   4.2096190e-03
   4.2091590e-03
   4.2086991e-03
   4.2082394e-03
   4.2077797e-03
   4.2073202e-03
   4.2068608e-03
   4.2064016e-03
   4.2059424e-03
   4.2054834e-03
   4.2050245e-03
   4.2045657e-03
   4.2041070e-03
   4.2036485e-03
   4.2031900e-03
   4.2027317e-03
   4.2022735e-03
   4.2018154e-03
   4.2013575e-03
   4.2008996e-03
   4.2004419e-03
   4.1999843e-03
   4.1995268e-03
   4.1990695e-03
   4.1986122e-03
   4.1981551e-03
   4.1976981e-03
   4.1972412e-03
   4.1967844e-03
   4.1963277e-03
   4.1958712e-03
   4.1954148e-03
   4.1949585e-03
   4.1945023e-03
   4.1940462e-03
   4.1935903e-03
   4.1931344e-03
   4.1926787e-03
   4.1922231e-03
   4.1917676e-03
   4.1913123e-03
   4.1908570e-03
   4.1904019e-03
   4.1899469e-03
   4.1894920e-03
   4.1890372e-03
   4.1885826e-03
   4.1881280e-03
   4.1876736e-03
   4.1872193e-03
   4.1867651e-03
   4.1863110e-03
   4.1858571e-03
   4.1854032e-03
   4.1849495e-03
   4.1844959e-03
   4.1840424e-03
   4.1835890e-03
   4.1831358e-03
   4.1826826e-03
   4.1822296e-03
   4.1817767e-03
   4.1813239e-03
   4.1808713e-03
   4.1804187e-03
   4.1799663e-03
   4.1795139e-03
   4.1790617e-03
   4.1786096e-03
   4.1781577e-03
   4.1777058e-03
   4.1772541e-03
   4.1768024e-03
   4.1763509e-03
   4.1758995e-03
   4.1754482e-03
   4.1749971e-03
   4.1745460e-03
   4.1740951e-03
   4.1736443e-03
   4.1731936e-03
   4.1727430e-03
   4.1722925e-03
   4.1718422e-03
   4.1713919e-03
   4.1709418e-03
   4.1704918e-03
   4.1700419e-03
   4.1695921e-03
   4.1691425e-03
   4.1686929e-03
   4.1682435e-03
   4.1677942e-03
   4.1673450e-03
   4.1668959e-03
   4.1664469e-03
   4.1659981e-03
   4.1655493e-03
   4.1651007e-03
   4.1646522e-03
   4.1642038e-03
   4.1637555e-03
   4.1633073e-03
   4.1628593e-03
   4.1624113e-03
   4.1619635e-03
   4.1615158e-03
   4.1610682e-03
   4.1606207e-03
   4.1601734e-03
   4.1597261e-03
   4.1592790e-03
   4.1588319e-03
   4.1583850e-03
   4.1579382e-03
   4.1574916e-03
   4.1570450e-03
   4.1565985e-03
   4.1561522e-03
   4.1557060e-03
   4.1552599e-03
   4.1548139e-03
   4.1543680e-03
   4.1539222e-03
   4.1534765e-03
   4.1530310e-03
   4.1525856e-03
   4.1521402e-03
   4.1516950e-03
   4.1512499e-03
   4.1508050e-03
   4.1503601e-03
   4.1499154e-03
   4.1494707e-03
   4.1490262e-03
   4.1485818e-03
   4.1481375e-03
   4.1476933e-03
   4.1472492e-03
   4.1468053e-03
   4.1463614e-03
   4.1459177e-03
   4.1454741e-03
   4.1450306e-03
   4.1445872e-03
   4.1441439e-03
   4.1437007e-03
   4.1432576e-03
   4.1428147e-03
   4.1423719e-03
   4.1419291e-03
   4.1414865e-03
   4.1410440e-03
   4.1406017e-03
   4.1401594e-03
   4.1397172e-03
   4.1392752e-03
   4.1388332e-03
   4.1383914e-03
   4.1379497e-03
   4.1375081e-03
   4.1370666e-03
   4.1366252e-03
   4.1361840e-03
   4.1357428e-03
   4.1353018e-03
   4.1348609e-03
   4.1344200e-03
   4.1339793e-03
   4.1335388e-03
   4.1330983e-03
   4.1326579e-03
   4.1322176e-03
   4.1317775e-03
   4.1313375e-03
   4.1308975e-03
   4.1304577e-03
   4.1300180e-03
   4.1295784e-03
   4.1291389e-03
   4.1286996e-03
   4.1282603e-03
   4.1278212e-03
   4.1273821e-03
   4.1269432e-03
   4.1265044e-03
   4.1260657e-03
   4.1256271e-03
   4.1251886e-03
   4.1247502e-03
   4.1243120e-03
   4.1238738e-03
   4.1234358e-03
   4.1229979e-03
   4.1225601e-03
   4.1221223e-03
   4.1216847e-03
   4.1212473e-03
   4.1208099e-03
   4.1203726e-03
   4.1199355e-03
   4.1194984e-03
   4.1190615e-03
   4.1186247e-03
   4.1181879e-03
   4.1177513e-03
   4.1173148e-03
   4.1168784e-03
   4.1164422e-03
   4.1160060e-03
   4.1155699e-03
   4.1151340e-03
   4.1146982e-03
   4.1142624e-03
   4.1138268e-03
   4.1133913e-03
   4.1129559e-03
   4.1125206e-03
   4.1120854e-03
   4.1116504e-03
   4.1112154e-03
   4.1107806e-03
   4.1103458e-03
   4.1099112e-03
   4.1094766e-03
   4.1090422e-03
   4.1086079e-03
   4.1081737e-03
   4.1077396e-03
   4.1073057e-03
   4.1068718e-03
   4.1064380e-03
   4.1060044e-03
   4.1055708e-03
   4.1051374e-03
   4.1047041e-03
   4.1042709e-03
   4.1038377e-03
   4.1034047e-03
   4.1029718e-03
   4.1025391e-03
   4.1021064e-03
   4.1016738e-03
   4.1012414e-03
   4.1008090e-03
   4.1003768e-03
   4.0999446e-03
   4.0995126e-03
   4.0990807e-03
   4.0986489e-03
   4.0982172e-03
   4.0977856e-03
   4.0973541e-03
   4.0969227e-03
   4.0964914e-03
   4.0960603e-03
   4.0956292e-03
   4.0951983e-03
   4.0947674e-03
   4.0943367e-03
   4.0939061e-03
   4.0934756e-03
   4.0930452e-03
   4.0926149e-03
   4.0921847e-03
   4.0917546e-03
   4.0913246e-03
   4.0908947e-03
   4.0904650e-03
   4.0900353e-03
   4.0896058e-03
   4.0891763e-03
   4.0887470e-03
   4.0883178e-03
   4.0878886e-03
   4.0874596e-03
   4.0870307e-03
   4.0866019e-03
   4.0861732e-03
   4.0857446e-03
   4.0853161e-03
   4.0848878e-03
   4.0844595e-03
   4.0840313e-03
   4.0836033e-03
   4.0831753e-03
   4.0827475e-03
   4.0823198e-03
   4.0818921e-03
   4.0814646e-03
   4.0810372e-03
   4.0806099e-03
   4.0801827e-03
   4.0797556e-03
   4.0793286e-03
   4.0789017e-03
   4.0784749e-03
   4.0780483e-03
   4.0776217e-03
   4.0771952e-03
   4.0767689e-03
   4.0763426e-03
   4.0759165e-03
   4.0754905e-03
   4.0750645e-03
   4.0746387e-03
   4.0742130e-03
   4.0737874e-03
   4.0733619e-03
   4.0729365e-03
   4.0725112e-03
   4.0720860e-03
   4.0716609e-03
   4.0712359e-03
   4.0708110e-03
   4.0703863e-03
   4.0699616e-03
   4.0695370e-03
   4.0691126e-03
   4.0686882e-03
   4.0682640e-03
   4.0678399e-03
   4.0674158e-03
   4.0669919e-03
   4.0665681e-03
   4.0661443e-03
   4.0657207e-03
   4.0652972e-03
   4.0648738e-03
   4.0644505e-03
   4.0640273e-03
   4.0636042e-03
   4.0631812e-03
   4.0627584e-03
   4.0623356e-03
   4.0619129e-03
   4.0614903e-03
   4.0610679e-03
   4.0606455e-03
   4.0602233e-03
   4.0598011e-03
   4.0593791e-03
   4.0589571e-03
   4.0585353e-03
   4.0581136e-03
   4.0576919e-03
   4.0572704e-03
   4.0568490e-03
   4.0564277e-03
   4.0560065e-03
   4.0555853e-03
   4.0551643e-03
   4.0547434e-03
   4.0543226e-03
   4.0539019e-03
   4.0534813e-03
   4.0530609e-03
   4.0526405e-03
   4.0522202e-03
   4.0518000e-03
   4.0513799e-03
   4.0509600e-03
   4.0505401e-03
   4.0501203e-03
   4.0497007e-03
   4.0492811e-03
   4.0488617e-03
   4.0484423e-03
   4.0480231e-03
   4.0476039e-03
   4.0471849e-03
   4.0467660e-03
   4.0463471e-03
   4.0459284e-03
   4.0455098e-03
   4.0450912e-03
   4.0446728e-03
   4.0442545e-03
   4.0438363e-03
   4.0434182e-03
   4.0430001e-03
   4.0425822e-03
   4.0421644e-03
   4.0417467e-03
   4.0413291e-03
   4.0409116e-03
   4.0404942e-03
   4.0400769e-03
   4.0396597e-03
   4.0392427e-03
   4.0388257e-03
   4.0384088e-03
   4.0379920e-03
   4.0375753e-03
   4.0371587e-03
   4.0367423e-03
   4.0363259e-03
   4.0359096e-03
   4.0354934e-03
   4.0350774e-03
   4.0346614e-03
   4.0342455e-03
   4.0338298e-03
   4.0334141e-03
   4.0329986e-03
   4.0325831e-03
   4.0321677e-03
   4.0317525e-03
   4.0313373e-03
   4.0309223e-03
   4.0305073e-03
   4.0300925e-03
   4.0296777e-03
   4.0292631e-03
   4.0288485e-03
   4.0284341e-03
   4.0280198e-03
   4.0276055e-03
   4.0271914e-03
   4.0267773e-03
   4.0263634e-03
   4.0259496e-03
   4.0255358e-03
   4.0251222e-03
   4.0247087e-03
   4.0242952e-03
   4.0238819e-03
   4.0234687e-03
   4.0230555e-03
   4.0226425e-03
   4.0222296e-03
   4.0218167e-03
   4.0214040e-03
   4.0209914e-03
   4.0205789e-03
   4.0201664e-03
   4.0197541e-03
   4.0193419e-03
   4.0189298e-03
   4.0185177e-03
   4.0181058e-03
   4.0176940e-03
   4.0172823e-03
   4.0168706e-03
   4.0164591e-03
   4.0160477e-03
   4.0156364e-03
   4.0152252e-03
   4.0148140e-03
   4.0144030e-03
   4.0139921e-03
   4.0135813e-03
   4.0131705e-03
   4.0127599e-03
   4.0123494e-03
   4.0119390e-03
   4.0115287e-03
   4.0111184e-03
   4.0107083e-03
   4.0102983e-03
   4.0098884e-03
   4.0094785e-03
   4.0090688e-03
   4.0086592e-03
   4.0082496e-03
   4.0078402e-03
   4.0074309e-03
   4.0070217e-03
   4.0066125e-03
   4.0062035e-03
   4.0057946e-03
   4.0053857e-03
   4.0049770e-03
   4.0045684e-03
   4.0041598e-03
   4.0037514e-03
   4.0033431e-03
   4.0029348e-03
   4.0025267e-03
   4.0021186e-03
   4.0017107e-03
   4.0013029e-03
   4.0008951e-03
   4.0004875e-03
   4.0000799e-03
   3.9996725e-03
   3.9992651e-03
   3.9988579e-03
   3.9984507e-03
   3.9980437e-03
   3.9976367e-03
   3.9972298e-03
   3.9968231e-03
   3.9964164e-03
   3.9960099e-03
   3.9956034e-03
   3.9951970e-03
   3.9947908e-03
   3.9943846e-03
   3.9939785e-03
   3.9935725e-03
   3.9931667e-03
   3.9927609e-03
   3.9923552e-03
   3.9919496e-03
   3.9915441e-03
   3.9911388e-03
   3.9907335e-03
   3.9903283e-03
   3.9899232e-03
   3.9895182e-03
   3.9891133e-03
   3.9887085e-03
   3.9883038e-03
   3.9878992e-03
   3.9874947e-03
   3.9870903e-03
   3.9866859e-03
   3.9862817e-03
   3.9858776e-03
   3.9854736e-03
   3.9850697e-03
   3.9846658e-03
   3.9842621e-03
   3.9838585e-03
   3.9834549e-03
   3.9830515e-03
   3.9826482e-03
   3.9822449e-03
   3.9818418e-03
   3.9814387e-03
   3.9810358e-03
   3.9806329e-03
   3.9802302e-03
   3.9798275e-03
   3.9794249e-03
   3.9790225e-03
   3.9786201e-03
   3.9782178e-03
   3.9778156e-03
   3.9774135e-03
   3.9770116e-03
   3.9766097e-03
   3.9762079e-03
   3.9758062e-03
   3.9754046e-03
   3.9750031e-03
   3.9746017e-03
   3.9742004e-03
   3.9737991e-03
   3.9733980e-03
   3.9729970e-03
   3.9725961e-03
   3.9721952e-03
   3.9717945e-03
   3.9713939e-03
   3.9709933e-03
   3.9705929e-03
   3.9701925e-03
   3.9697923e-03
   3.9693921e-03
   3.9689921e-03
   3.9685921e-03
   3.9681922e-03
   3.9677924e-03
   3.9673928e-03
   3.9669932e-03
   3.9665937e-03
   3.9661943e-03
   3.9657950e-03
   3.9653958e-03
   3.9649967e-03
   3.9645977e-03
   3.9641988e-03
   3.9637999e-03
   3.9634012e-03
   3.9630026e-03
   3.9626040e-03
   3.9622056e-03
   3.9618073e-03
   3.9614090e-03
   3.9610109e-03
   3.9606128e-03
   3.9602148e-03
   3.9598170e-03
   3.9594192e-03
   3.9590215e-03
   3.9586239e-03
   3.9582264e-03
   3.9578290e-03
   3.9574317e-03
   3.9570345e-03
   3.9566374e-03
   3.9562404e-03
   3.9558435e-03
   3.9554467e-03
   3.9550499e-03
   3.9546533e-03
   3.9542567e-03
   3.9538603e-03
   3.9534639e-03
   3.9530677e-03
   3.9526715e-03
   3.9522754e-03
   3.9518795e-03
   3.9514836e-03
   3.9510878e-03
   3.9506921e-03
   3.9502965e-03
   3.9499010e-03
   3.9495056e-03
   3.9491102e-03
   3.9487150e-03
   3.9483199e-03
   3.9479249e-03
   3.9475299e-03
   3.9471351e-03
   3.9467403e-03
   3.9463456e-03
   3.9459511e-03
   3.9455566e-03
   3.9451622e-03
   3.9447679e-03
   3.9443737e-03
   3.9439796e-03
   3.9435856e-03
   3.9431917e-03
   3.9427979e-03
   3.9424042e-03
   3.9420105e-03
   3.9416170e-03
   3.9412236e-03
   3.9408302e-03
   3.9404369e-03
   3.9400438e-03
   3.9396507e-03
   3.9392577e-03
   3.9388648e-03
   3.9384720e-03
   3.9380793e-03
   3.9376867e-03
   3.9372942e-03
   3.9369018e-03
   3.9365095e-03
   3.9361172e-03
   3.9357251e-03
   3.9353330e-03
   3.9349411e-03
   3.9345492e-03
   3.9341574e-03
   3.9337658e-03
   3.9333742e-03
   3.9329827e-03
   3.9325913e-03
   3.9322000e-03
   3.9318088e-03
   3.9314176e-03
   3.9310266e-03
   3.9306357e-03
   3.9302448e-03
   3.9298541e-03
   3.9294634e-03
   3.9290728e-03
   3.9286823e-03
   3.9282920e-03
   3.9279017e-03
   3.9275115e-03
   3.9271214e-03
   3.9267313e-03
   3.9263414e-03
   3.9259516e-03
   3.9255618e-03
   3.9251722e-03
   3.9247826e-03
   3.9243932e-03
   3.9240038e-03
   3.9236145e-03
   3.9232253e-03
   3.9228362e-03
   3.9224472e-03
   3.9220583e-03
   3.9216695e-03
   3.9212807e-03
   3.9208921e-03
   3.9205035e-03
   3.9201151e-03
   3.9197267e-03
   3.9193384e-03
   3.9189503e-03
   3.9185622e-03
   3.9181742e-03
   3.9177862e-03
   3.9173984e-03
   3.9170107e-03
   3.9166231e-03
   3.9162355e-03
   3.9158481e-03
   3.9154607e-03
   3.9150734e-03
   3.9146862e-03
   3.9142992e-03
   3.9139122e-03
   3.9135252e-03
   3.9131384e-03
   3.9127517e-03
   3.9123651e-03
   3.9119785e-03
   3.9115921e-03
   3.9112057e-03
   3.9108194e-03
   3.9104332e-03
   3.9100471e-03
   3.9096611e-03
   3.9092752e-03
   3.9088894e-03
   3.9085037e-03
   3.9081180e-03
   3.9077325e-03
   3.9073470e-03
   3.9069617e-03
   3.9065764e-03
   3.9061912e-03
   3.9058061e-03
   3.9054211e-03
   3.9050362e-03
   3.9046513e-03
   3.9042666e-03
   3.9038819e-03
   3.9034974e-03
   3.9031129e-03
   3.9027285e-03
   3.9023443e-03
   3.9019601e-03
   3.9015759e-03
   3.9011919e-03
   3.9008080e-03
   3.9004242e-03
   3.9000404e-03
   3.8996568e-03
   3.8992732e-03
   3.8988897e-03
   3.8985063e-03
   3.8981230e-03
   3.8977398e-03
   3.8973567e-03
   3.8969736e-03
   3.8965907e-03
   3.8962078e-03
   3.8958251e-03
   3.8954424e-03
   3.8950598e-03
   3.8946773e-03
   3.8942949e-03
   3.8939126e-03
   3.8935304e-03
   3.8931482e-03
   3.8927662e-03
   3.8923842e-03
   3.8920023e-03
   3.8916205e-03
   3.8912389e-03
   3.8908572e-03
   3.8904757e-03
   3.8900943e-03
   3.8897130e-03
   3.8893317e-03
   3.8889505e-03
   3.8885695e-03
   3.8881885e-03
   3.8878076e-03
   3.8874268e-03
   3.8870461e-03
   3.8866654e-03
   3.8862849e-03
   3.8859044e-03
   3.8855241e-03
   3.8851438e-03
   3.8847636e-03
   3.8843835e-03
   3.8840035e-03
   3.8836236e-03
   3.8832437e-03
   3.8828640e-03
   3.8824843e-03
   3.8821048e-03
   3.8817253e-03
   3.8813459e-03
   3.8809666e-03
   3.8805874e-03
   3.8802082e-03
   3.8798292e-03
   3.8794502e-03
   3.8790714e-03
   3.8786926e-03
   3.8783139e-03
   3.8779353e-03
   3.8775568e-03
   3.8771784e-03
   3.8768000e-03
   3.8764218e-03
   3.8760436e-03
   3.8756655e-03
   3.8752875e-03
   3.8749096e-03
   3.8745318e-03
   3.8741541e-03
   3.8737765e-03
   3.8733989e-03
   3.8730214e-03
   3.8726441e-03
   3.8722668e-03
   3.8718896e-03
   3.8715125e-03
   3.8711354e-03
   3.8707585e-03
   3.8703816e-03
   3.8700049e-03
   3.8696282e-03
   3.8692516e-03
   3.8688751e-03
   3.8684987e-03
   3.8681223e-03
   3.8677461e-03
   3.8673699e-03
   3.8669939e-03
   3.8666179e-03
   3.8662420e-03
   3.8658662e-03
   3.8654905e-03
   3.8651148e-03
   3.8647393e-03
   3.8643638e-03
   3.8639884e-03
   3.8636131e-03
   3.8632379e-03
   3.8628628e-03
   3.8624878e-03
   3.8621129e-03
   3.8617380e-03
   3.8613632e-03
   3.8609885e-03
   3.8606139e-03
   3.8602394e-03
   3.8598650e-03
   3.8594907e-03
   3.8591164e-03
   3.8587422e-03
   3.8583682e-03
   3.8579942e-03
   3.8576203e-03
   3.8572464e-03
   3.8568727e-03
   3.8564991e-03
   3.8561255e-03
   3.8557520e-03
   3.8553786e-03
   3.8550053e-03
   3.8546321e-03
   3.8542590e-03
   3.8538859e-03
   3.8535129e-03
   3.8531401e-03
   3.8527673e-03
   3.8523946e-03
   3.8520220e-03
   3.8516494e-03
   3.8512770e-03
   3.8509046e-03
   3.8505323e-03
   3.8501601e-03
   3.8497880e-03
   3.8494160e-03
   3.8490441e-03
   3.8486722e-03
   3.8483005e-03
   3.8479288e-03
   3.8475572e-03
   3.8471857e-03
   3.8468142e-03
   3.8464429e-03
   3.8460716e-03
   3.8457005e-03
   3.8453294e-03
   3.8449584e-03
   3.8445875e-03
   3.8442167e-03
   3.8438459e-03
   3.8434752e-03
   3.8431047e-03
   3.8427342e-03
   3.8423638e-03
   3.8419935e-03
   3.8416232e-03
   3.8412531e-03
   3.8408830e-03
   3.8405130e-03
   3.8401431e-03
   3.8397733e-03
   3.8394036e-03
   3.8390339e-03
   3.8386644e-03
   3.8382949e-03
   3.8379255e-03
   3.8375562e-03
   3.8371870e-03
   3.8368179e-03
   3.8364488e-03
   3.8360798e-03
   3.8357110e-03
   3.8353422e-03
   3.8349735e-03
   3.8346048e-03
   3.8342363e-03
   3.8338678e-03
   3.8334994e-03
   3.8331311e-03
   3.8327629e-03
   3.8323948e-03
   3.8320268e-03
   3.8316588e-03
   3.8312909e-03
   3.8309231e-03
   3.8305554e-03
   3.8301878e-03
   3.8298203e-03
   3.8294528e-03
   3.8290854e-03
   3.8287182e-03
   3.8283510e-03
   3.8279838e-03
   3.8276168e-03
   3.8272498e-03
   3.8268830e-03
   3.8265162e-03
   3.8261495e-03
   3.8257829e-03
   3.8254163e-03
   3.8250499e-03
   3.8246835e-03
   3.8243172e-03
   3.8239510e-03
   3.8235849e-03
   3.8232189e-03
   3.8228529e-03
   3.8224870e-03
   3.8221213e-03
   3.8217556e-03
   3.8213899e-03
   3.8210244e-03
   3.8206589e-03
   3.8202936e-03
   3.8199283e-03
   3.8195631e-03
   3.8191980e-03
   3.8188329e-03
   3.8184680e-03
   3.8181031e-03
   3.8177383e-03
   3.8173736e-03
   3.8170090e-03
   3.8166444e-03
   3.8162800e-03
   3.8159156e-03
   3.8155513e-03
   3.8151871e-03
   3.8148230e-03
   3.8144589e-03
   3.8140950e-03
   3.8137311e-03
   3.8133673e-03
   3.8130036e-03
   3.8126399e-03
   3.8122764e-03
   3.8119129e-03
   3.8115495e-03
   3.8111862e-03
   3.8108230e-03
   3.8104598e-03
   3.8100968e-03
   3.8097338e-03
   3.8093709e-03
   3.8090081e-03
   3.8086454e-03
   3.8082827e-03
   3.8079202e-03
   3.8075577e-03
   3.8071953e-03
   3.8068330e-03
   3.8064707e-03
   3.8061086e-03
   3.8057465e-03
   3.8053845e-03
   3.8050226e-03
   3.8046608e-03
   3.8042990e-03
   3.8039373e-03
   3.8035758e-03
   3.8032143e-03
   3.8028528e-03
   3.8024915e-03
   3.8021302e-03
   3.8017691e-03
   3.8014080e-03
   3.8010470e-03
   3.8006860e-03
   3.8003252e-03
   3.7999644e-03
   3.7996037e-03
   3.7992431e-03
   3.7988826e-03
   3.7985221e-03
   3.7981618e-03
   3.7978015e-03
   3.7974413e-03
   3.7970812e-03
   3.7967211e-03
   3.7963612e-03
   3.7960013e-03
   3.7956415e-03
   3.7952818e-03
   3.7949222e-03
   3.7945626e-03
   3.7942031e-03
   3.7938438e-03
   3.7934844e-03
   3.7931252e-03
   3.7927661e-03
   3.7924070e-03
   3.7920480e-03
   3.7916891e-03
   3.7913303e-03
   3.7909715e-03
   3.7906129e-03
   3.7902543e-03
   3.7898958e-03
   3.7895374e-03
   3.7891790e-03
   3.7888208e-03
   3.7884626e-03
   3.7881045e-03
   3.7877465e-03
   3.7873885e-03
   3.7870307e-03
   3.7866729e-03
   3.7863152e-03
   3.7859576e-03
   3.7856000e-03
   3.7852426e-03
   3.7848852e-03
   3.7845279e-03
   3.7841707e-03
   3.7838136e-03
   3.7834565e-03
   3.7830995e-03
   3.7827426e-03
   3.7823858e-03
   3.7820291e-03
   3.7816724e-03
   3.7813158e-03
   3.7809593e-03
   3.7806029e-03
   3.7802466e-03
   3.7798903e-03
   3.7795342e-03
   3.7791781e-03
   3.7788220e-03
   3.7784661e-03
   3.7781102e-03
   3.7777545e-03
   3.7773988e-03
   3.7770431e-03
   3.7766876e-03
   3.7763321e-03
   3.7759768e-03
   3.7756215e-03
   3.7752662e-03
   3.7749111e-03
   3.7745560e-03
   3.7742010e-03
   3.7738461e-03
   3.7734913e-03
   3.7731366e-03
   3.7727819e-03
   3.7724273e-03
   3.7720728e-03
   3.7717184e-03
   3.7713640e-03
   3.7710097e-03
   3.7706555e-03
   3.7703014e-03
   3.7699474e-03
   3.7695934e-03
   3.7692396e-03
   3.7688858e-03
   3.7685320e-03
   3.7681784e-03
   3.7678248e-03
   3.7674713e-03
   3.7671179e-03
   3.7667646e-03
   3.7664114e-03
   3.7660582e-03
   3.7657051e-03
   3.7653521e-03
   3.7649992e-03
   3.7646463e-03
   3.7642935e-03
   3.7639408e-03
   3.7635882e-03
   3.7632357e-03
   3.7628832e-03
   3.7625308e-03
   3.7621785e-03
   3.7618263e-03
   3.7614742e-03
   3.7611221e-03
   3.7607701e-03
   3.7604182e-03
   3.7600663e-03
   3.7597146e-03
   3.7593629e-03
   3.7590113e-03
   3.7586598e-03
   3.7583083e-03
   3.7579570e-03
   3.7576057e-03
   3.7572545e-03
   3.7569033e-03
   3.7565523e-03
   3.7562013e-03
   3.7558504e-03
   3.7554996e-03
   3.7551488e-03
   3.7547982e-03
   3.7544476e-03
   3.7540971e-03
   3.7537467e-03
   3.7533963e-03
   3.7530460e-03
   3.7526958e-03
   3.7523457e-03
   3.7519957e-03
   3.7516457e-03
   3.7512958e-03
   3.7509460e-03
   3.7505963e-03
   3.7502466e-03
   3.7498970e-03
   3.7495475e-03
   3.7491981e-03
   3.7488487e-03
   3.7484995e-03
   3.7481503e-03
   3.7478012e-03
   3.7474521e-03
   3.7471032e-03
   3.7467543e-03
   3.7464055e-03
   3.7460568e-03
   3.7457081e-03
   3.7453595e-03
   3.7450110e-03
   3.7446626e-03
   3.7443143e-03
   3.7439660e-03
   3.7436178e-03
   3.7432697e-03
   3.7429217e-03
   3.7425737e-03
   3.7422258e-03
   3.7418780e-03
   3.7415303e-03
   3.7411826e-03
   3.7408351e-03
   3.7404876e-03
   3.7401401e-03
   3.7397928e-03
   3.7394455e-03
   3.7390983e-03
   3.7387512e-03
   3.7384042e-03
   3.7380572e-03
   3.7377103e-03
   3.7373635e-03
   3.7370168e-03
   3.7366701e-03
   3.7363235e-03
   3.7359770e-03
   3.7356306e-03
   3.7352843e-03
   3.7349380e-03
   3.7345918e-03
   3.7342457e-03
   3.7338996e-03
   3.7335536e-03
   3.7332077e-03
   3.7328619e-03
   3.7325162e-03
   3.7321705e-03
   3.7318249e-03
   3.7314794e-03
   3.7311340e-03
   3.7307886e-03
   3.7304433e-03
   3.7300981e-03
   3.7297530e-03
   3.7294079e-03
   3.7290629e-03
   3.7287180e-03
   3.7283732e-03
   3.7280285e-03
   3.7276838e-03
   3.7273392e-03
   3.7269946e-03
   3.7266502e-03
   3.7263058e-03
   3.7259615e-03
   3.7256173e-03
   3.7252731e-03
   3.7249291e-03
   3.7245851e-03
   3.7242411e-03
   3.7238973e-03
   3.7235535e-03
   3.7232098e-03
   3.7228662e-03
   3.7225226e-03
   3.7221792e-03
   3.7218358e-03
   3.7214925e-03
   3.7211492e-03
   3.7208060e-03
   3.7204629e-03
   3.7201199e-03
   3.7197770e-03
   3.7194341e-03
   3.7190913e-03
   3.7187486e-03
   3.7184059e-03
   3.7180634e-03
   3.7177209e-03
   3.7173785e-03
   3.7170361e-03
   3.7166938e-03
   3.7163516e-03
   3.7160095e-03
   3.7156675e-03
   3.7153255e-03
   3.7149836e-03
   3.7146418e-03
   3.7143000e-03
   3.7139584e-03
   3.7136168e-03
   3.7132752e-03
   3.7129338e-03
   3.7125924e-03
   3.7122511e-03
   3.7119099e-03
   3.7115687e-03
   3.7112277e-03
   3.7108867e-03
   3.7105457e-03
   3.7102049e-03
   3.7098641e-03
   3.7095234e-03
   3.7091828e-03
   3.7088422e-03
   3.7085017e-03
   3.7081613e-03
   3.7078210e-03
   3.7074807e-03
   3.7071406e-03
   3.7068004e-03
   3.7064604e-03
   3.7061205e-03
   3.7057806e-03
   3.7054407e-03
   3.7051010e-03
   3.7047613e-03
   3.7044218e-03
   3.7040822e-03
   3.7037428e-03
   3.7034034e-03
   3.7030641e-03
   3.7027249e-03
   3.7023858e-03
   3.7020467e-03
   3.7017077e-03
   3.7013687e-03
   3.7010299e-03
   3.7006911e-03
   3.7003524e-03
   3.7000138e-03
   3.6996752e-03
   3.6993367e-03
   3.6989983e-03
   3.6986600e-03
   3.6983217e-03
   3.6979835e-03
   3.6976454e-03
   3.6973074e-03
   3.6969694e-03
   3.6966315e-03
   3.6962937e-03
   3.6959559e-03
   3.6956182e-03
   3.6952806e-03
   3.6949431e-03
   3.6946056e-03
   3.6942683e-03
   3.6939309e-03
   3.6935937e-03
   3.6932565e-03
   3.6929194e-03
   3.6925824e-03
   3.6922455e-03
   3.6919086e-03
   3.6915718e-03
   3.6912351e-03
   3.6908984e-03
   3.6905618e-03
   3.6902253e-03
   3.6898889e-03
   3.6895525e-03
   3.6892162e-03
   3.6888800e-03
   3.6885439e-03
   3.6882078e-03
   3.6878718e-03
   3.6875359e-03
   3.6872000e-03
   3.6868643e-03
   3.6865285e-03
   3.6861929e-03
   3.6858573e-03
   3.6855219e-03
   3.6851864e-03
   3.6848511e-03
