# Supplementary material for: PHACCS, an online tool for estimating the structure and diversity of uncultured viral communities using metagenomic information
Source: BMC Bioinformatics. 2005 Mar 2;6:41. doi: 10.1186/1471-2105-6-41 (PMC555943; doi:10.1186/1471-2105-6-41)
Supplement: Additional File 1 — This file contains the script files part of PHACCS. These files are either standard text or picture files. [file 1471-2105-6-41-S1.zip › PHACCS_V101/html/phaccs/phaccs.css]

body {
	background-color: white;
	color: black;
	font-size: 12;
}

h1 {
	font-family: Helvetica;
	font-size: 20;
	font-style: normal;
	font-weight: bold;
}

h3 {
	font-family: Helvetica;
	font-size: 16;
	font-style: normal;
	font-weight: bold;
	margin: 1em;
}	

a {
	text-decoration: none;
	color: #57D4EE;
}

hr {
	width: 25%;
	height: 1;
	color: #999999;
	border-style: dotted;
}

div.contact {
	font-size: 12;
	text-align: center;
}

div.menu {
/*	font-weight: bold;*/
	text-align: center;	
}

div.leftpart {
	color: #999999;
	font-size: 16;
	font-style: italic;
	text-align: center;
	top: 0;
}

/*div.leftpart.tr {
	color:red ;font-size:8pt
}

div.leftpart.td {
	color:red ;font-size:8pt
}*/

div.rightpart {
	color: #3366CC;
	font-size: 14;
	text-align: justify;
	top: 0;
}

/* To emphasize the best model*/
.upperleft{
        width : 100%;
        margin-left : auto;
        margin-right : auto;
        background-color : #C0C0C0;
        background-image : url('/phaccs/pictures/upperleft.png');
        background-repeat : no-repeat;
        background-position : top left;
}

.upperright{
        background-image : url('/phaccs/pictures/upperright.png');
        background-repeat : no-repeat;
        background-position : top right;
}

.lowerleft{
        background-image : url('/phaccs/pictures/lowerleft.png');
        background-repeat : no-repeat;
        background-position : bottom left;
}

.lowerright{
        background-image : url('/phaccs/pictures/lowerright.png');
        background-repeat : no-repeat;
        background-position : bottom right;
}
