# Supplementary material for: PHACCS, an online tool for estimating the structure and diversity of uncultured viral communities using metagenomic information
Source: BMC Bioinformatics. 2005 Mar 2;6:41. doi: 10.1186/1471-2105-6-41 (PMC555943; doi:10.1186/1471-2105-6-41)
Supplement: Additional File 1 — This file contains the script files part of PHACCS. These files are either standard text or picture files. [file 1471-2105-6-41-S1.zip › PHACCS_V101/cgi-bin/phaccs/testscript.m]

%Set of datas to test my script
%phaccs(goalcontig, genlength, truefraglength, overlaplength, initial, final, precision, scenario, error_graph, abundance_graph, abundance_graph_log, rank-abundance-values, user_no)


tic

user_no = round(1000000000*rand(1))


% %Scripps Pier (SIO)
phaccs([1021 17 2 0 0 0], 50000, 663, 20, 1, 100000, 3, 'power', 0, 0, 0, 1, user_no)
% phaccs([1021 17 2 0 0 0], 50000, 663, 20, 1, 100000, inf, 'exponential', 1, 0, 1, 1, user_no)
% phaccs([1021 17 2 0 0 0], 50000, 663, 20, 1, 100000, inf, 'logarithmic', 1, 0, 1, 1, user_no)
% phaccs([1021 17 2 0 0 0], 50000, 663, 20, 1, 100000, inf, 'broken_stick', 1, 0, 1, 1, user_no)
% phaccs([1021 17 2 0 0 0], 50000, 663, 20, 1, 100000, inf, 'niche_preemption', 1, 0, 1, 1, user_no)
% phaccs([1021 17 2 0 0 0], 50000, 663, 20, 1, 100000, inf, 'lognormal', 1, 0, 1, 1, user_no)
% 
% %Mission Bay
% phaccs([841 13 2 0 0 0], 50000, 663, 20, 1, 100000, 3, 'power', 1, 0, 1, 1, user_no)
% phaccs([841 13 2 0 0 0], 50000, 663, 20, 1, 100000, inf, 'exponential', 1, 0, 1, 1, user_no)
% phaccs([841 13 2 0 0 0], 50000, 663, 20, 1, 100000, inf, 'logarithmic', 1, 1, 1, 1, user_no)
% phaccs([841 13 2 0 0 0], 50000, 663, 20, 1, 100000, inf, 'broken_stick', 1, 0, 1, 1, user_no)
% phaccs([841 13 2 0 0 0], 50000, 663, 20, 1, 100000, inf, 'niche_preemption', 1, 0, 1, 1, user_no)
% phaccs([841 13 2 0 0 0], 50000, 663, 20, 1, 100000, inf, 'lognormal', 1, 0, 1, 1, user_no)

% %MB Sediments
% phaccs([1152 2 0 0 0 0], 50000, 570, 20, 1, 100000, inf, 'power', 1, 0, 1, 1, user_no);
% phaccs([1152 2 0 0 0 0], 50000, 570, 20, 1, 100000, inf, 'exponential', 1, 0, 1, 1, user_no)
% phaccs([1152 2 0 0 0 0], 50000, 570, 20, 1, 100000, inf, 'logarithmic', 1, 0, 1, 1, user_no)
% phaccs([1152 2 0 0 0 0], 50000, 570, 20, 1, 100000, inf, 'broken_stick', 1, 0, 1, 1, user_no)
% phaccs([1152 2 0 0 0 0], 50000, 570, 20, 1, 100000, inf, 'niche_preemption', 1, 0, 1, 1, user_no)
% phaccs([1152 2 0 0 0 0], 50000, 570, 20, 1, 100000, inf, 'lognormal', 1, 0, 1, 1, user_no)
 
 
% %Fecal 30k
% phaccs([482 18 2 2 0 0], 30000, 699, 20, 1, 100000, inf, 'power', 1, 0, 1, 1, user_no)
% phaccs([482 18 2 2 0 0], 30000, 699, 20, 1, 100000, inf, 'exponential', 1, 0, 1, 1, user_no)
% phaccs([482 18 2 2 0 0], 30000, 699, 20, 1, 100000, inf, 'logarithmic', 1, 0, 1, 1, user_no)
% phaccs([482 18 2 2 0 0], 30000, 699, 20, 1, 100000, inf, 'broken_stick', 1, 0, 1, 1, user_no)
% phaccs([482 18 2 2 0 0], 30000, 699, 20, 1, 100000, inf, 'niche_preemption', 1, 1, 1, 1, user_no)
% phaccs([482 18 2 2 0 0], 30000, 699, 20, 1, 100000, inf, 'lognormal', 1, 0, 1, 1, user_no)


toc
