# Supplementary material for: PHACCS, an online tool for estimating the structure and diversity of uncultured viral communities using metagenomic information
Source: BMC Bioinformatics. 2005 Mar 2;6:41. doi: 10.1186/1471-2105-6-41 (PMC555943; doi:10.1186/1471-2105-6-41)
Supplement: Additional File 1 — This file contains the script files part of PHACCS. These files are either standard text or picture files. [file 1471-2105-6-41-S1.zip › PHACCS_V101/cgi-bin/phaccs/model.cgi]

#! /usr/bin/perl -w

use warnings;
use strict;
use CGI;


#--------PHACCS:PHAge_Communities_from_Contig_Spectrum--------#
#----------Modelling_community_structure_since_2004-----------#


#####################################################################################
# CONFIGURATION VARIABLES
#
# Set the directories structure
my $cgibin_path = '/var/www/cgi-bin/phaccs';
my $html_path = '/home/httpd/html/phaccs';
my $results_path = "$html_path/results";  
my $website_root = 'http://phage.sdsu.edu'; #you can use a local path here if you want to use phaccs locally
my $matlab_path = '/usr/local/bin/matlab';
my $ppmtogif_path = '/usr/bin/ppmtogif';

#
# Set the environment variables
$ENV{'HOME'} = $cgibin_path;	# necessary for Matlab. Put the path to the cgi-bin folder
$ENV{'SHELL'} = "/bin/bash";	# necessary for Ghostscript (launched by Matlab)
#####################################################################################


# Initialization
my $q = new CGI;
my %io_table;

# Security check:
# Prevent executing PHACCS when launched from another source (with possibly unsecure settings or using a batch file to directly access the server) than the PHACCS server.
if ( not($ENV{'HTTP_REFERER'}) or not($ENV{'HTTP_REFERER'} =~ $website_root) ) {    
	errorpage('PHACCS was launched from an unauthorized source.', "$html_path/error.htm", $results_path, %io_table);
}

# Attribution of user_no = random number
srand(time|$$);
my $user_no = int(rand(10)).int(rand(10)).int(rand(10)).int(rand(10)).int(rand(10)).int(rand(10)).int(rand(10)).int(rand(10)).int(rand(10)).int(rand(10));
my $user_no_matlab = "'"."$user_no"."'";	# to prevent Matlab from removing leading zeros

# Uncomment this for local debugging (emulate an online cgi form input):
#$q->param( goalcontig => "1152 2 0 0 0 0" );
#$q->param( genlength => "50000" );
#$q->param( truefraglength => "570" );
#$q->param( overlaplength => "20" );
##$q->param( scenario => "power", "lognormal", "logarithmic", "exponential", "niche_preemption", "broken_stick");
#$q->param( scenario => "power", "exponential");
#$q->param( first => "1" );
#$q->param( last => "100000" );
#$q->param( significant => "3" );
#$q->param( significant => "maximum" );
##$q->param( error_graphic => "1" );
##$q->param( abundance_graphic => "1" );
##$q->param( abundance_graphic_log => "1" );

# Formatting and misc.
my $goalcontig = $q->param('goalcontig');
$goalcontig = '['."$goalcontig".']'; # Put bracket to the contig spectrum
$q->param( goalcontig => $goalcontig);

my $genlength = $q->param('genlength');

my $truefraglength = $q->param('truefraglength');

my $overlaplength = $q->param('overlaplength');

my @scenario;
foreach my $element($q->param('scenario')){
	push (@scenario, "'"."$element"."'");
}
$q->param( scenario => @scenario );

my $first = $q->param('first');

my $last = $q->param('last');

my $significant = $q->param('significant');

my $errorgraphic;
if ($q->param('error_graphic')) {
	$errorgraphic = 1;
} else {
	$errorgraphic = 0;
}

my $abundancegraphic;
if ($q->param('abundance_graphic')) {
	$abundancegraphic = 1;
} else {
	$abundancegraphic = 0;
}

my $abundancegraphiclog;
if ($q->param('abundance_graphic_log')) {
	$abundancegraphiclog = 1;
} else {
	$abundancegraphiclog = 0;
}

# Print passed parameters
#my( $name, $value);
#foreach $name ( $q->param ) {
#    print "$name:\n";
#    foreach $value ( $q->param( $name ) ) {
#        print "  $value\n";
#    }
#}

# Setting up io_table
$io_table{'goalcontig'} =  $goalcontig;
$io_table{'genlength'} =  $genlength;
$io_table{'truefraglength'} =  $truefraglength;
$io_table{'overlaplength'} =  $overlaplength;
$io_table{'scenario'} =  @scenario;
$io_table{'first'} =  $first;
$io_table{'last'} =  $last;
$io_table{'significant'} =  $significant;
if ($errorgraphic == 0) {
	$io_table{'errorgraphic'} = '-'; 
}
else {
	$io_table{'errorgraphic'} = $abundancegraphic;
}
if ($abundancegraphic == 0) {
	$io_table{'abundancegraphic'} = '-'; 
}
else {
	$io_table{'abundancegraphic'} = $abundancegraphic;
}
if ($abundancegraphiclog == 0) {
	$io_table{'abundancegraphiclog'} = '-'; 
}
else {
	$io_table{'abundancegraphiclog'} = $abundancegraphic;
}
$io_table{'meta'} = '<meta http-equiv="Pragma" content="no-cache"> <meta http-equiv="refresh" content="15">';	#specify to refresh page but to not cache
$io_table{'link'} = "$website_root/phaccs/results/model-results-$user_no.htm";
$io_table{'error'} = '';

# Save parameter template as a list
my @parameters_part = variable_replacement("$html_path/model-parameters.htm", %io_table);

# Save wait template as a list
my @wait_part = variable_replacement("$html_path/wait.htm", %io_table);

# Save link part template as a list
my @link_part = variable_replacement("$html_path/model-link.htm", %io_table);

### PAGE 1 ###
# Create html result page 1: parameters + wait
my $result1 = join('', (@parameters_part, @wait_part));
$io_table{'result'} = $result1;
my @page1 = variable_replacement("$html_path/model-template.htm", %io_table);
#print "PAGE 1\n";
#print "@page1\n\n";
# Save it
open(PAGE1, ">$results_path/model-results-$user_no.htm") || errorpage('PHACCS could not create the result file.', "$html_path/error.htm", $results_path, %io_table);
print PAGE1 "@page1" || errorpage('PHACCS could not write in the result file.', "$html_path/error.htm", $results_path, %io_table);
close (PAGE1);
#print "@page1";

# Display it
print $q->redirect("$io_table{'link'}");
print $q->header;

# Execute Matlab for each model
my $model;
my @matlab_output;
my @result_part;
my @total_part;
my @error_list;
foreach $model(@scenario) {
	#print "$model\n";

	if ($significant eq 'maximum') {
        	$significant = 'inf';
	}
	
	# Launch Matlab: 
	# Background version --> -nodesktop
	# Without display --> -nodisplay (prevent graphics from being created/displayed)
	# Logfile of output --> -logfile
	# No splash screen --> -nosplash
	# No Java VM (improve startup speed) --> -nojvm

	@matlab_output = `nohup $matlab_path -logfile $results_path/matlablog-$model-$user_no.txt -r "phaccs($goalcontig, $genlength, $truefraglength, $overlaplength, $first, $last, $significant, $model, $errorgraphic, $abundancegraphic, $abundancegraphiclog, 1, $user_no_matlab);exit" &`;

	# Convert PPM graphics files to GIF, remove temporary PPM files and move GIF files to their final destination folder
	convert2gif('.', "$ppmtogif_path");
	unlink <*.ppm>;
	move_file("$user_no", "$results_path");
	
	# Filtering of the Matlab output
	my $matlab_size = scalar @matlab_output;	#size of the list (=number of line of the matlab output) 
	$io_table{'fit'} = $matlab_output[$matlab_size-16];
	$io_table{'dfit'} = $matlab_output[$matlab_size-15];
	$io_table{'parameter'} = $matlab_output[$matlab_size-14];
	$io_table{'dparameter'} = $matlab_output[$matlab_size-13];
	$io_table{'parameter2'} = $matlab_output[$matlab_size-12];
	$io_table{'dparameter2'} = $matlab_output[$matlab_size-11];
	$io_table{'equation'} = $matlab_output[$matlab_size-10];
	$io_table{'comment'} = $matlab_output[$matlab_size-9];
	$io_table{'species'} = $matlab_output[$matlab_size-8];
	$io_table{'dspecies'} = $matlab_output[$matlab_size-7];
	$io_table{'evenness'} = $matlab_output[$matlab_size-6];
	$io_table{'devenness'} = $matlab_output[$matlab_size-5];
	$io_table{'abundance'} = $matlab_output[$matlab_size-4];
	$io_table{'dabundance'} = $matlab_output[$matlab_size-3];
	$io_table{'shannon'} = $matlab_output[$matlab_size-2];
	$io_table{'dshannon'} = $matlab_output[$matlab_size-1];
	
	# Process links
	$model =~ s/'//g;
	$io_table{'scenario'} =  $model;
	if ($errorgraphic == 1) {
		$io_table{'errorgraphic'} = "<a href=\"error-$model-$user_no.gif\" target=\"_blank\">Here</a>";
	}
	if ($abundancegraphic == 1) {
		$io_table{'abundancegraphic'} = "<a href=\"abundance-$model-$user_no.gif\" target=\"_blank\">Here</a>";
	}
	if ($abundancegraphiclog == 1) {
		$io_table{'abundancegraphic'} = "<a href=\"abundance-logscale-$model-$user_no.gif\" target=\"_blank\">Here</a>";
	}
	$io_table{'rankabundancevalues'} = "<a href=\"rank-abundance-values-$model-$user_no.txt\" target=\"_blank\">Here</a>";
	
	
	# Verify things
	#print "***************parameter**************\n$io_table{'parameter'}\n";
	#print "****************species***************\n$io_table{'species'}\n";
	#print "******************fit*****************\n$io_table{'fit'}\n";
	#print "***************abundance**************\n$io_table{'abundance'}\n";
	#print "****************comment***************\n$io_table{'comment'}\n";
	#print "**************errorgraphic************\n$io_table{'errorgraphic'}\n";
	#print "************abundancegraphic**********\n$io_table{'abundancegraphic'}\n";
	
	# Store the minimum error in a list containing the minimum error for each scenario
	push(@error_list, $io_table{'fit'});
	
	### PAGE 2 ###
	# Create html result page 2 : parameters + results + wait
	@result_part = (@result_part, variable_replacement("$html_path/model-results.htm", %io_table));
	my $result2 = join('', (@parameters_part,@result_part,@wait_part));
	$io_table{'result'} = $result2;
	my @page2 = variable_replacement("$html_path/model-template.htm", %io_table);
	# Save it
	open(PAGE2, ">$results_path/model-results-$user_no.htm") || errorpage('PHACCS could not create the result file.', "$html_path/error.htm", $results_path, %io_table);
	print PAGE2 "@page2" || errorpage('PHACCS could not write in the result file.', "$html_path/error.htm", $results_path, %io_table);
	close (PAGE2);
	#print "@page2";
}

### PAGE 3 ###
# Create html result page 3: parameters + results
my $result3 = join('', (@parameters_part,@result_part,@link_part));
$io_table{'result'} = $result3;
$io_table{'meta'} = '';	#don't refresh but can cache
my @page3 = variable_replacement("$html_path/model-template.htm", %io_table);
# Save it
open(PAGE3, ">$results_path/model-results-$user_no.htm") || errorpage('PHACCS could not create the result file.', "$html_path/error.htm", $results_path, %io_table);
print PAGE3 "@page3" || errorpage('PHACCS could not write in the result file.', "$html_path/error.htm", $results_path, %io_table);
close (PAGE3);
#print "@page3";

### PAGE 4 ###
# Same as page3, but the best model is emphasized
open (FIC, "$results_path/model-results-$user_no.htm") || errorpage('PHACCS could not read the result file.', "$html_path/error.htm", $results_path, %io_table);
my @page4 = <FIC>;
close FIC;
findbest(\@error_list, '<!--DELIMITER-->', '<div class="upperleft"><div class="upperright"><div class="lowerleft"><div class="lowerright">','</div></div></div></div>', '1', \@page4);
open (PAGE4, ">$results_path/model-results-$user_no.htm") || errorpage('PHACCS could not create the result file.', "$html_path/error.htm", $results_path, %io_table);
print PAGE4 "@page4" || errorpage('PHACCS could not write in the result file.', "$html_path/error.htm", $results_path, %io_table);
close (PAGE4);

# Remove old files from the result directory
chdir $results_path;
erase_24h('.',1);	#Suppress files older than one day 

# Exit program
exit(1);


####################################
# Subfunction VARIABLE_REPLACEMENT #
####################################
sub variable_replacement {
	# Enable to use html pages as template for contructing cgi output pages
	# Take a html page and replace the "___variable___" occurences by the respective scalar value of "$variable"
	my ($filename, %variable_table) = @_;
	my @html_results;
	my $line;
	my @output;
	open(HTML_FILE, $filename);
	@html_results = <HTML_FILE>;
	close(HTML_FILE);
	
	foreach $line(@html_results) {
		$line =~ s/___([A-Za-z0-9]*)___/$variable_table{$1}/g;
		push (@output, $line);
		#print "$line\n";
	}
	return @output;
}

#########################
# Subfunction MOVE_FILE #
#########################
sub move_file {
	# Moves files containing a given pattern to another folder
	my ($pattern, $destination) = @_;
	#print "Time to move files !!!\n";
	my @filelist = `ls | grep $pattern`;
	foreach my $file2move(@filelist) {
		chomp $file2move;
		#print "$file2move\n";
		#print "$destination"."/\n";
		`mv $file2move "$destination/"`;
	}
	
}

###########################
# Subfunction REMOVE_FILE #
###########################
sub remove_file {
	# Removes files of a folder containing a given pattern
	my ($pattern, $folder) = @_;
	#print "Time to REmove files !!!\n";
	my @filelist = `ls $folder | grep $user_no`;
	foreach my $file2remove(@filelist) {
		chomp $file2remove;
		#print "$file2remove\n";
		#`rm "$folder/$file2remove"`;
	}
	
}

#########################
# Subfunction ERASE_24H #
#########################
sub erase_24h {
	# Function to remove the files of a folder older than the specified value
	# Please don't use relative paths (except "./"). Prefer absolute paths!
	my ($result_dir, $max_age) = @_;	# input to the function
	my @file_list = '';
	my $file = '';
	my $age = 0;
	opendir(DIRHANDLE, $result_dir) || die "Error: Cannot open directory \"$result_dir\"!\n";
	@file_list = readdir DIRHANDLE || die "Error: Cannot read filenames \"$result_dir\"!\n";
	@file_list = readdir DIRHANDLE;
	#print "Filelist in $result_dir:\n@file_list\n\n";
	foreach $file (@file_list) {
		#print "$file\n";
		$age = -M $file || die "Cannot determine file age of \"$file\" in \"$result_dir\"!";	# Age of the last modification
		#print "$age\n";
		#print "$max_age\n";
		if ($age > $max_age) {
			#print "Too old!\n";
			unlink $file;
		}
	}
}

###########################
# Subfunction CONVERT2GIF #
###########################
sub convert2gif {
	# Function to convert PPM graphic files of the specified directory generated by Matlab
	# in terminal emulation mode into GIF files
	# Please don't use relative paths (except "./"). Prefer absolute paths!
	my ($result_dir, $program_dir) = @_;	# input to the function
	my @file_list = '';
	my $file = '';
	opendir(DIRHANDLE, $result_dir) || die "Error: Cannot open directory \"$result_dir\"!\n";
	@file_list = readdir DIRHANDLE || die "Error: Cannot read filenames \"$result_dir\"!\n";
	@file_list = readdir DIRHANDLE;
	#print "Filelist in $result_dir:\n@file_list\n\n";
	foreach $file (@file_list) {
		if ($file =~ /^(.*)\.ppm$/) {
			#print "$1.ppm\n";	#file to convert
			#print "$1.gif\n";	#converted file
			`nohup $program_dir "$1.ppm" > "$1.gif"`;
		}
	}
}

########################
# Subfunction FINDBEST #
########################
sub findbest {
	# Function to find the best model in the PHACCS result page. Put a tag to enable CSS to display it in contrast! Possibility of displaying the graphics directly on the result page instead of on a link.
	my ($error_list, $delimiter, $cssopening, $cssclosing, $displaygraphics, $resultpage) = @_;
	my @bestmodels = ();
	my $min_error = $$error_list[1];
	my $min_index;
	my $line;
	#Determine the smallest error
	my $index = 0;
	for  my $error(@$error_list) {
		if ($error < $min_error) {
			$min_error = $error;
		}
	}
	#print "Smallest error: $min_error\n";
	#Determine the models having this this error
	$index = 0;
	for my  $error2(@$error_list) {
		$index = $index + 1;
		if ($error2 == $min_error) {
			push(@bestmodels, $index);
		}
	}
	#print "Best model(s): @bestmodels\n";
	#Place the css tag in the html resultpage
	for my $bestmodel(@bestmodels) {
		my $beginning;
		my $end;
		my $counter = 0;
		$index = 0;
		for $line(@$resultpage) {
			$index = $index + 1;
			if ($line =~ /$delimiter/) {
				$counter = $counter + 1;
				if ($counter == $bestmodel*2-1) { # At the beginning of a best model
					$beginning = $index-1;
					$$resultpage[$index-1] = "$$resultpage[$index-1]"."$cssopening"; # Add the opening css tag at the end of the line 
				}
				elsif ($counter == $bestmodel*2) { # At the end of a best model
					$end = $index-1;
					$$resultpage[$index-1] = "$$resultpage[$index-1]"."$cssclosing"; # Add the closing css tag at the end of the line 
				}
			}
		}
		#Display graphics instead of links
		if ($displaygraphics == 1) {
			my $iterator;
			for ($iterator = $beginning; $iterator <= $end; $iterator = $iterator+1) {
				my $stringtosearch = '(<a href="(.*\.gif)".*>).*(</a>)';
				#my $replacestring = '$1<img src="$2" border="0" >$3';
				#$resultpage[$iterator] =~ s/$stringtosearch/$replacestring/g;
				$$resultpage[$iterator] =~ s/$stringtosearch/$1<img src="$2" width="380" height="285" border="1">$3/g;
			}
		}
	}
	#Remove delimiter temporary tags:
	for $line(@$resultpage) {
		$line =~ s/$delimiter//g;
	}
	#print "Result page:\n@resultpage\n";	
	return @$resultpage;
}

#########################
# Subfunction ERRORPAGE #
#########################
sub errorpage {
	# Functions used to display a nice error page when the program encounters an error and to quit
	my ($errormessage, $filename, $results_path, %variable_table) = @_;
	
	# Put the error message in the variable table:
	$variable_table{'error'} = $errormessage;
	
	# Create the error page: 
	my @errorpage = variable_replacement($filename, %variable_table);
	
	# Display final error page in the results folder and exit program:
	chdir $results_path;
	print $q->header;
	print @errorpage;
	exit(0);
}
