# Supplementary material for: PHACCS, an online tool for estimating the structure and diversity of uncultured viral communities using metagenomic information
Source: BMC Bioinformatics. 2005 Mar 2;6:41. doi: 10.1186/1471-2105-6-41 (PMC555943; doi:10.1186/1471-2105-6-41)
Supplement: Additional File 1 — This file contains the script files part of PHACCS. These files are either standard text or picture files. [file 1471-2105-6-41-S1.zip › PHACCS_V101/cgi-bin/phaccs/phaccs.m]

function phaccs(goalcontig, genlength, truefraglength, overlaplength, initial, final, significant, scenario, error_graph, abundance_graph, abundance_graph_log, rank_abundance_values, user_no)

% Contig spectrum analysis program: asses phage community structure and diversity based on the community contig spectrum.
% Written by F. Angly, based on the previous Matlab scripts of B. Rodrigue, D. Bangor and P. Salamon
% PHACCS = PHAge Communities from Contig Spectrum

%%%%%%%%%%%%%%%%%%%%%%%%%%%%%%%%%%%%%%%%%%%%%%%%%%%%%%%%%%%%%%%%%%%%%%%%%%%%%%%%%%%%%%%%%%%%%%%%%%%%%%%%%
% DESCRIPTION OF THE FUNCTION PARAMETERS
%
% goalcontig: the contig sectrum (e.g. [1234 43 2 0] )
% genlength: average genome size
% truefraglength: average shotgun DNA fragments length
% overlaplength: minimum overlap size during assembly process
% initial & final: number of genotypes to search (range of genotypes) 
% significant: precision of the computation (i.e., number of significant figures on the number of species during community structure modeling)
% scenario: relative abundance form to use
% error_graph: display of an error minimimization graph (1=yes, 0=no)
% abundance_graph: display of a rank-abundance graph (1=yes, 0=no)
% abundance_graph_log: display of a rank-abundance graph with logarithmic scale (1=yes, 0=no)
% rank_abundance_values: save the rank-abundance values in a file  (1=yes, 0=no)
% user_no: unique user identifier used for naming the result files (particuarly useful if PHACCS is used as a webservice)
%
%%%%%%%%%%%%%%%%%%%%%%%%%%%%%%%%%%%%%%%%%%%%%%%%%%%%%%%%%%%%%%%%%%%%%%%%%%%%%%%%%%%%%%%%%%%%%%%%%%%%%%%%%

disp(' ')
disp(' ')
disp('-------------------------------------------------------')
disp('--- PHACCS / PHAge Communities from Contig Spectrum ---')
disp('-------------------------------------------------------')
disp('            Modeling communities since 2004            ')
disp(' ')

global ivec N goalseq maxcontig overlap fragnum
format long e

% N: number of species
% initial: initial value of N
% final: final value of N
% precision: interval between each value of N
% goalcontig: contig spectrum from assembly, ie number of q-contigs
% goalseq: number of sequences in involved in a q-contig
% genlength: average genome length
% truefraglength: average dna fragment length
% overlaplength: overlap size used for assembly
% scenario: population model to use
% fragnum: total number of fragments used for the assembly
% maxcontig: length of the contig spectrum vector
% overlap: 
% q : number of sequences being part of a q-contig
% error : deviation between the model predicted contig spectrum and the actual one
% contprob : probability that of fragment from specie i is part of a q-contig
% meancont : expected number of fragments being part of a contig
% varcont : variance
% para_down : defines the lower border of the range in which the model parameter will be searched
% para_up : defines the upper border

%user_no = sprintf('%.0f', user_no);
VAL = optimset('MaxFunEvals', 10000, 'MaxIter', 10000, 'TolX', 1e-8, 'TolFun', 1e-8);
fraglength = truefraglength - overlaplength;
maxcontig = length(goalcontig);
qvector = 1:1:maxcontig;
overlap = fraglength/genlength;
fragnum = dot(goalcontig,qvector);
goalseq = goalcontig.*qvector;

% Set the parameters to use for each scenario
[ff, para_name, para_down, para_up] = scenario_para(scenario);

% Sample data
disp('----&&&&&&&&&&&&&&&& DATA &&&&&&&&&&&&&&&&----');
disp(strcat('Goal:', num2str(goalcontig)));
disp(strcat('Genome length:', num2str(genlength)));
disp(strcat('Fragment length:', num2str(truefraglength)));
disp(strcat('Overlap length:', num2str(overlaplength)));
disp(' ')

% Scenario choice and computation
disp('----&&&&&&& COMPUTATION PARAMETERS &&&&&&&----');
disp(strcat('Scenario:', num2str(scenario)));
disp('Number of species tested between:')
disp(strcat ('  Initial:', num2str(initial)));
disp(strcat('  Final:', num2str(final)));
disp(strcat('  Number of significant figures:', num2str(significant))); 
disp('Model parameter tested between:')
disp(strcat ('  Min:', num2str(para_down)));
disp(strcat('  Max:', num2str(para_up)));
disp(' ')

% Computation
disp('----&&&&&&&&&&&& COMPUTATION &&&&&&&&&&&&&----');
divnum = 11;
out = [];
exitflag = 0;
exitrangeflag = 0;
out = [];
compite = 0;
index = 0;
range = [];
tmp_initial = initial;
tmp_final = final;
minspecies = 0;

%%%%%%%%%%%%%%%%%%%%%%%%%%%%%%%%%%%%%%%%%%%%%%%%%%%%%%%%%%%%%%%%%%%%%%%%%%%%%%%%%%%%%%%%%%%%%%%%%%
% Computation of estimated no. of species, etc
while 1
	
	compite = compite + 1;
	
	% Calculate the new species range to use, based on the results of the last one
	[range, tmp_initial, tmp_final, precision, exitflag] = newrange (compite, range, tmp_initial, tmp_final, out, significant, divnum, index, minspecies);
	disp(strcat('range=',num2str(range)))
	
	changecounter = 0;	% counts how many times the error changes direction
	rangeite = 0;	% number of iterations done in the range vector
	direction = 0;	% direction of the error curve (0=down ; 1=up)
	
	%%%%%%%%%%%%%%%%%%%%%%%%%%%%%%%%%%%%%%%%%%%%%%%%%%%%%%%%%%%%%%%%%%%%%%
	% Main computation
	
	for N = range
		disp(strcat('  N=',num2str(N)))
		rangeite = rangeite + 1;	% just a little iteration counter
        
		% don't calculate the error if it has already be done for this value of N
		[out verifyflag] = verify(out, 2, N);
		
		% if the error has not been calculated yet
		if verifyflag == 0 
			% computation to find optimal model paramater value ()
			switch scenario
			case('power')
				ivec=(1:N)';
				[para_value error] = fminbnd(ff, para_down, para_up, VAL);
			case('exponential')
				ivec=(0:N-1)';
				[para_value error] = fminbnd(ff, para_down, para_up, VAL);
			case('logarithmic')
				ivec=(1:N)';
				[para_value error] = fminbnd(ff, para_down, para_up, VAL); 
			case('niche_preemption')
				ivec=(1:N)';
				[para_value error] = fminbnd(ff, para_down, para_up, VAL);
			case('broken_stick')
				ivec=(1:N)';
				para_value = 0; error = bsm(N);
			case('lognormal')
				t(1)=-inf;
				for i=1:N
					t(i+1)=sqrt(2)*erfinv(2/N+erf(t(i)/sqrt(2)));
					% divides log abundance interval into N subintervals with equal area
					% under lognormal distribution
				end
				t(N+1)=inf;
				tm=t(1:N);
				tp=t(2:N+1);
				ivec=(N/sqrt(2*pi))*(exp(-tm.^2/2)-exp(-tp.^2/2));
				% computes weighted midpoints of the subintervals above   
				[para_value error] = fminbnd(ff, para_down, para_up, VAL);
			end
			out=[out ; para_value N error];	% Add a new line in "out" containing: parameter value, N, and error
		end
		
		error = out(size(out,1),3);
		disp(strcat('    error=',num2str(error)))
        
		% Count if how many direction change in the error curve
		[changecounter, direction] = changecount (out, rangeite, direction, changecounter);
		disp(strcat('    direction=',num2str(direction)))
		
		% Stop calculating the first range if the minimum has already been found (to gain computation time)
		if and(compite == 1 , changecounter ==1)
			break
		end
		
		% Stop calculating if there are more than one direction change (the calculation is not trustful anymore)
		if changecounter > 1
			%remove the calculations relative to the last species range tried
			% i.e. remove the last rangeite lines from the out matrix 
			out = out((1:size(out,1)-rangeite),:);
			% exit computation
			exitflag = 2;
			break
		end
	end
	%%%%%%%%%%%%%%%%%%%%%%%%%%%%%%%%%%%%%%%%%%%%%%%%%%%%%%%%%%%%%%%%%%%%%%
	
	if exitflag == 0
		[minerr index] = min(out((size(out,1)-rangeite+1):(size(out,1)),3));	 % localisation of the minimal error found in the last range computation (column no 3)
		index = index + (size(out,1)-rangeite); % line number where the minimal error is located
		disp(strcat('  Minimum=', num2str(out(index,2))))
		minspecies = out(index, 2);	% location of the best number of species in the last range computation
	end
	
	% stop computing if the specified precision has been reached or if the calulation is not trustful anymore, or ...
	if not(exitflag == 0)
		break
	end 
end
%%%%%%%%%%%%%%%%%%%%%%%%%%%%%%%%%%%%%%%%%%%%%%%%%%%%%%%%%%%%%%%%%%%%%%%%%%%%%%%%%%%%%%%%%%%%%%%%%%

% Retrieve best error
if exitflag == 1	% computation ended because the precision was reached
	disp('---> Given precision was reached')
	[minerr index] = min(out((size(out,1)-rangeite+1):(size(out,1)),3));	% localisation of the minimal error found in the last range computation
	index = index + (size(out,1)-rangeite);	% line number where the minimal error is located
elseif exitflag == 2 	% computation ended because there was more than one direction change
	disp('---> There was more than one direction change')
	[minerr index] = min(out(:,3));	% localisation of the minimal error found in the whole computation
else
	disp('!!! Error !!!')
	exit;
end


% Results
Pvalue = out(index,1);	% Model parameter value
Nvalue = out(index,2);	% Estimated total number of species
Fvalue = out(index,3);	% Computed error in fit between model and sample


% Comment
if Nvalue == (floor(initial/precision))*precision
	Cvalue = 'Optimal model not found: please decrease the minimum number of species to search!';
	optimal = 0;
elseif Nvalue == (ceil(final/precision))*precision  
	Cvalue = 'Optimal model not found: please increase the maximum number of species to search!';
	optimal = 0;
else    
	Cvalue = '-';
	optimal = 1;
end


if optimal == 1
	% Computation of deltas for Pvalue, Nvalue and Fvalue: 
	PVvalue = max([ (out(index-1,1)-out(index,1)) , (out(index+1,1)-out(index,1)) ]); % Variation on the estimation of P
	NVvalue = max([ (out(index-1,2)-out(index,2)) , (out(index+1,2)-out(index,2)) ]); % Variation on the estimation of N
	FVvalue = max([ (out(index-1,3)-out(index,3)) , (out(index+1,3)-out(index,3)) ]); % Variation on the estimation of E
	
	%Calculation of the most abundant species percent (Avalue) and of the rank-abundance values
	nvec = [];
	qvec = [];
	temp = zeros(Nvalue+NVvalue,3);    
	counterX = 0;
	for xyz = [(Nvalue-NVvalue), (Nvalue), (Nvalue+NVvalue)]
		counterX = counterX + 1;
		switch scenario
		    case('power')
			    ivec = (1:xyz)';
			    Pvalue = abs(Pvalue);
			    a = fragnum/sum(ivec.^(-Pvalue));
			    n = a*ivec.^(-Pvalue);
		    case('exponential')
			    ivec = (0:xyz-1)';
			    Pvalue = abs(Pvalue);
			    a = fragnum/sum(exp(-ivec*Pvalue));
			    n = a*exp(-ivec*Pvalue);
		    case('logarithmic')
			    ivec = (1:xyz)';
			    Pvalue = abs(Pvalue);
			    a = fragnum/sum(log(ivec+1).^(-Pvalue));
			    n = a*(log(ivec+1)).^(-Pvalue);
		    case('niche_preemption')
			    ivec = (1:xyz)';
			    Pvalue = abs(Pvalue);
			    if Pvalue>1.0
				    Pvalue=1.0;
			    end 
			    n = zeros(xyz,1);
			    for i = 1:xyz-1
				    n(i) = fragnum*Pvalue*(1-Pvalue)^(i-1);
			    end
			    n(xyz) = fragnum*(1-Pvalue)^(xyz-1);
			    a = 0;
		    case('broken_stick')
			    ivec=(1:xyz)';
			    n=zeros(xyz,1);
			    for i = 1:xyz
				    n(i) = fragnum*sum( ivec(i:xyz).^-1 )/xyz;
			    end
			    a = 0;
		    case('lognormal')
			    t(1)=-inf;
			    for i=1:xyz
				    t(i+1)=sqrt(2)*erfinv(2/xyz+erf(t(i)/sqrt(2)));
				    % divides log abundance interval into N subintervals with equal area
				    % under lognormal distribution
				end
			t(xyz+1)=inf;
			tm=t(1:xyz);
			tp=t(2:xyz+1);
			ivec=(xyz/sqrt(2*pi))*(exp(-tm.^2/2)-exp(-tp.^2/2));
			a=fragnum/sum(exp(ivec*Pvalue));
			n=a*exp(ivec*Pvalue);
			n=n';
		end
		n = n*100/fragnum;
		temp(1:xyz, counterX) = n;
		nvec = [nvec, max(n)];
		qvec = [qvec, a/fragnum];
	end
	
	% Second model parameter
	Qvalue = qvec(1,2);
	QVvalue = max(abs(qvec(1,1)-qvec(1,2)), abs(qvec(1,3)-qvec(1,2)));
	
	% Rank-abundance vector
	n_all = temp(:,2);                  % raw rank-abundance vector
	ntrim = n_all(1:Nvalue);            % final n vector unsorted
	isortedn = sort(ntrim);             % sort the vector in increasing order
	dsortedn = isortedn(Nvalue:-1:1);   % sort in decreasing order
	rankabundance_p = dsortedn;         % proportion in percentage (e.g. 5%)
	rankabundance_d = dsortedn/100;     % proportion in decimal percent (e.g. 0.05)
		
	% Most abundant species + delta
	Avec = nvec;    % In %
	Avalue = Avec(1,2);
	AVvalue = max([Avec(1,1)-Avalue, Avalue-Avec(1,3)]);

	%model equation
	formula = equation(scenario, Qvalue, Pvalue, 0);

	% Shannon-Wiener calculation: H', Hmax and E
	input = temp./100;
	xyz = [(Nvalue-NVvalue), (Nvalue), (Nvalue+NVvalue)];
	if (Nvalue - NVvalue) > 1	% normal way of calculating
		blah = [1 2 3];
		Hvec=[];
		Hmaxvec = [];
		Evec =[];
	elseif (Nvalue - NVvalue) == 1	%otherwise it is not possible to calculate Shannon-Wiener index	
		blah = [2 3];
		Hvec=[0];
		Hmaxvec = [0];
		Evec =[0];
	else
		disp('!!! Error !!!')
		exit;
	end
	for column = blah
		H = -sum(input(1:xyz(column),column).*log(input(1:xyz(column),column)));    % Shannon-Wiener index
		Hvec = [Hvec, H];
		Hmax = log(length(input(1:xyz(column),column)));     % Maximum Shannon index possible for this community
		Hmaxvec = [Hmaxvec, Hmax];
		E = H / Hmax;                   % Evenness
		Evec = [Evec, E];
	end
	Hvalue = Hvec(1,2);
	HVvalue = max(abs(Hvec(1,3)-Hvec(1,2)), abs(Hvec(1,1)-Hvec(1,2)));
	Evalue = Evec(1,2);
	EVvalue = max(abs(Evec(1,3)-Evec(1,2)),abs(Evec(1,2)-Evec(1,1)));
	
elseif optimal == 0
	Pvalue = 'n/a';
	PVvalue = 'n/a';
	NVvalue = 'n/a';
	FVvalue = 'n/a';
	Avalue = 'n/a';
	AVvalue = 'n/a';
	Qvalue = 'n/a';
	QVvalue = 'n/a';
	formula = 'n/a';
	Hvalue = 'n/a';
	HVvalue = 'n/a';
	Evalue = 'n/a';
	EVvalue = 'n/a';
else
	disp('!!! Error !!!')
	exit;
end
disp(' ')


% Results
disp('----&&&&&&&&&&&&&& RESULTS &&&&&&&&&&&&&&&----');
disp(strcat('Error (fit):', num2str(Fvalue),'+-', num2str(FVvalue)))
disp(strcat('Model parameter value:', num2str(Pvalue),'+-', num2str(PVvalue)))
disp(strcat('Model parameter 2:', num2str(Qvalue),'+-', num2str(QVvalue)))
disp(strcat('Equation:',formula))
disp(strcat('Comments:', Cvalue))
disp(' ')
disp(strcat('Richness (total number of different species):', num2str(Nvalue),'+-',num2str(NVvalue), 'species'))
disp(strcat('Evenness (between 0 and 1):', num2str(Evalue),'+-',num2str(EVvalue)))
disp(strcat('Most abundant genotype (%):',num2str(Avalue),'+-', num2str(AVvalue), '%'))
disp(' ')
disp(strcat('Shannon-Wiener index:',num2str(Hvalue),'+-',num2str(HVvalue)))
disp(' ')


% Values exported to perl script:
disp('----&&&&&&&&&&&&&& EXPORT &&&&&&&&&&&&&&&----');
if (significant == inf)
	formatstring1 = '%e';
	formatstring2 = '%e';
else
	formatstring1 = '%.0f';
	formatstring2 = strcat('%.',num2str(significant),'g');
end

formatdata(formatstring2, Fvalue)	% Error
formatdata(formatstring2, FVvalue)	% Error delta
formatdata(formatstring2, Pvalue)	% Model parameter value
formatdata(formatstring2, PVvalue)	% Model parameter value delta
formatdata(formatstring2, Qvalue)	% Model parameter 2
formatdata(formatstring2, QVvalue)	% Model parameter 2 delta
formula = equation(scenario, sprintf(formatstring2,Qvalue), sprintf(formatstring2,Pvalue), 1);
formatdata(formatstring2, formula)	% Equation

if Cvalue == '-'
	disp(Cvalue)				% Comment
else
	disp(strcat('<font color="#FF0000">', Cvalue, '</font>'))	% Comment in red
end

formatdata(formatstring1, Nvalue)	% Richness
formatdata(formatstring1, NVvalue)	% Richness delta
formatdata(formatstring2, Evalue)	% Evenness
formatdata(formatstring2, EVvalue)	% Evenness delta
formatdata(formatstring2, Avalue)	% Most abundant genotype
formatdata(formatstring2, AVvalue)	% Most abundant genotype delta
formatdata(formatstring2, Hvalue)	% Shannon-Wiener index
formatdata(formatstring2, HVvalue)	% Shannon-Wiener index delta


% Workaround for a problem with Ghostscript
% The first graphic stays blank
h = figure('Name','Temp.');
plot(1,1);
%saveas(h, 'tmp.ppm', 'ppm');
close(h);

% Error minimization graph
if error_graph == 1
	sortedout = sortrows(out, 2);
	% Determine a good scale to display the graph
	h = figure('Name','Error Minimization');
	plot(sortedout(:,2), sortedout(:,3), 'bo-');
	axis(scale(sortedout, 0.1));
	xlabel('Number of genotypes', 'fontsize', 12);
	ylabel('Computed error', 'fontsize', 12);
	title('Error minimization', 'fontsize', 18);
	name = strcat('error-', num2str(scenario), '-', num2str(user_no),'.ppm');
	% ppm is a very basic graphic format, but the only one that matlab can generate when running in terminal emulation mode
	saveas(h, name, 'ppm');
	close(h);
end

% Species abundance graph
if and (abundance_graph == 1, optimal == 1)
	h = figure('Name','Community structure');
	plot(1:Nvalue, rankabundance_p, 'b-');
	xlabel('Ranked genotypes', 'fontsize', 12);
	ylabel('Genotype abundance (%)', 'fontsize', 12);
	title('Community structure', 'fontsize', 18);
	name2 = strcat('abundance-', num2str(scenario), '-', num2str(user_no),'.ppm');
	saveas(h, name2, 'ppm');
	close(h);
end

% Species abundance graph_log
if and (abundance_graph_log == 1, optimal == 1)
	h = figure('Name','Community Structure');
	semilogy(1:Nvalue, rankabundance_p, 'b-');
	xlabel('Ranked genotypes', 'fontsize', 12);
	ylabel('Genotype abundance (%) - logarithmic scale', 'fontsize', 12);
	title('Community Structure', 'fontsize', 18);
	name2 = strcat('abundance-logscale-', num2str(scenario), '-', num2str(user_no),'.ppm');
	saveas(h, name2, 'ppm');
	close(h);
end


% Save rank-abundance values
if and (rank_abundance_values == 1, optimal == 1)
	name3 = strcat('rank-abundance-values-',num2str(scenario), '-', num2str(user_no), '.txt');
	%name3 = strcat('values-', num2str(scenario), '-', num2str(sprintf(%.0f, user_no)), '.txt');
	save(name3, 'rankabundance_p', '-ASCII')
end


%%%%%%%%%%%%%%%%%%%%%%%%%%%%%%%%%%%%%%%%%%%%% functions used %%%%%%%%%%%%%%%%%%%%%%%%%%%%%%%%%%%%%%%%%%%%%%%%%%%

%%%%%%%%%%
% verify %
%%%%%%%%%%
function [resultmatrix, outputflag] = verify(resultmatrix, columnnumber, inputvalue)
%Verify in the columnnumber of resultmatrix that the given inputvalue has not already been calculated
% If not already calculated, then the outpputflag is set to 0 and nothing else happens. Otherwise append the already calculated result to the resultmatrix and set the outputflag to 1
outputflag = 0;
if not(isempty(resultmatrix))    
	d = 0;
	for oldinputvalue = resultmatrix(:,columnnumber)'
		d = d + 1;
		if inputvalue == oldinputvalue		moname = 'broken_stick';
			resultmatrix = [resultmatrix ; resultmatrix(d,:)];
			%disp('Value already calculated')
			outputflag = 1;
			break
		end
	end
end

%%%%%%%%%%%%%%%
% changecount %
%%%%%%%%%%%%%%%
function [counter, newdirection] = changecount(resultmatrix, rangeiteration, olddirection, counter)
% Count the number of direction changes in the error curve
if rangeiteration > 1
	n_new = resultmatrix(size(resultmatrix,1),2);
	n_old = resultmatrix(size(resultmatrix,1)-1,2);
	error_new = resultmatrix(size(resultmatrix,1),3);
	error_old = resultmatrix(size(resultmatrix,1)-1,3);
	
	if and(error_new > error_old, n_new > n_old)
		newdirection = 1;	% the error is going up       
	else
		newdirection = 0;	% the error is going down
	end           
         
	if not(olddirection == newdirection)
		counter = counter + 1;
		%disp(strcat('counter=', num2str(counter)))
	end
else
	counter = 0;
	newdirection = 0;
end

%%%%%%%%%%%%%%%%%
% scenario_para %
%%%%%%%%%%%%%%%%%
function [ff, para_name, para_down, para_up] = scenario_para(scenario) 
% Set the parameters to use for each possible scenario
switch scenario
case('power')
	% Constrained Power Law
	% disp('1 : Constrained Power Law');
	ff = 'cpl';
	para_name = 'b';
	%para_down = 1e-10;	% original value
	para_down = 1e-100;	% my value
	para_up = 5;
case('exponential')
	% Constrained Exponential Law
	% disp('3 : Constrained Exponential Law');
	ff = 'cel';
	para_name = 'b';
	%para_down = 1e-10;	% original value
	para_down = 1e-100;	% my value	
	para_up = 2;
case('logarithmic')
	% Constrained Salamon
	% disp('4 : Logarithmic (Constrained Salamon)');
	ff = 'csl';
	para_name = 'b';
	%para_down = 1e-10;	% original value
	para_down = 1e-100;	% my value	
	para_up = 5;
case('niche_preemption')
	% Niche Preemption model
	% disp('5 : Niche Preemption model');
	ff = 'npm';
	para_name = 'k';
	para_down = 1e-6;	% original value
	para_up = 1;
case('broken_stick')
	% Broken Stick Model
	% disp('6 : Broken Stick Model');
	ff = 'bsm';
	para_name = 'n/a';
	para_down = 'n/a';
	para_up = 'n/a';
case('lognormal')
	% Lognormal distribution
	% disp('2 : Lognormal distribution');
	ff = 'lnd';
	para_name = 'sigma';
	% para_down = 0.001;	% original value
	para_down = 1e-10;	% my value
	para_up = 100;
otherwise
	% Default scenario
	% disp('Default scenario 1 will be used : Constrained Power Law');
	ff = 'cpl';
	para_name = 'b';
	%para_down = 1e-10;	% original value
	para_down = 1e-100;	% my value
	para_up = 5;
end

%%%%%%%%%%%%
% newrange %
%%%%%%%%%%%%
function [range, tmp_initial, tmp_final, precision, exitflag] = newrange(iterations, range, tmp_initial, tmp_final, resultmatrix, significant, divnum, index, minspecies)
% Improve the species range at each iteration by restraining it near the minimum of the error curve
if iterations == 1	% This is the first calculation
	range = round(linspace(tmp_initial, tmp_final, divnum));
	exitflag = 0;
	precision = significative(max(range), significant);
	
elseif iterations > 1	% For all except the first time
	% Improvement of range
	if range(1) == resultmatrix(index,2)
		tmp_initial = range(1);
		tmp_final = range(2);	
	elseif range(divnum) == resultmatrix(index,2)
		tmp_initial = range(divnum-1); 
		tmp_final - range(divnum);
	else
		for i = 2:divnum-1
			if range(i) == resultmatrix(index,2)
				tmp_initial = range(i-1);
				tmp_final = range(i+1);
			end
		end
	end
	% Computation of precision
	precision = significative(minspecies, significant);
	% Compute new range to use
	if (tmp_final-tmp_initial) <= (divnum-1)*precision-1
		% compute the last range (for the given precision)
		tmp_initial = (floor(tmp_initial/precision))*precision;
		if (tmp_initial == 0)
			tmp_initial = 1;
		end
		tmp_final = (ceil(tmp_final/precision))*precision;
		range = tmp_initial:precision:tmp_final;
		exitflag = 1;
	else
		% computes a new range every loop	
		range = round(linspace(tmp_initial,tmp_final,divnum));
		exitflag = 0;
	end
else 
	disp('!!! Error !!!')
	exit;
end
%disp(strcat('range=',num2str(range)))

%%%%%%%%%
% scale %
%%%%%%%%%
function output = scale(sortedinput, margin)
% To display a graph that looks good
errorleft = sortedinput(1,3);
errorright = sortedinput(size(sortedinput,1),3);
[errormin index]= min(sortedinput(:,3));
speciesleft = sortedinput(1,2);
speciesright = sortedinput(size(sortedinput,1),2);
speciesmin = sortedinput(index, 2);
ymax = min(errorleft,errorright)*(1+margin/2);
ymin = errormin*(1-margin);
%ymin = 0;
xmax = min(speciesright, speciesmin+(speciesmin-speciesleft));
%xmax = speciesright;
xmin = max(speciesleft, speciesmin-(speciesright-speciesmin));
%xmin = speciesleft;
if xmax == xmin	%Matlab would generate an error
	xmax = speciesright;
	xmin = speciesleft;
	ymin = errormin-1;
	ymax = max(errorleft,errorright)+1;
end
output = [xmin xmax ymin ymax];

%%%%%%%%%%%%%%%%%
% significative %
%%%%%%%%%%%%%%%%%
function precision = significative(value, significative_figures)
% Return the precision to use for the given number of significant figures
no_figures = figures(value);
precision = 10^(no_figures - significative_figures);
if precision < 1
	precision = 1;
end

%%%%%%%%%%%
% figures %
%%%%%%%%%%%
function output = figures(input)
% Count the number of figures of a number
iteration = 0;
while input >= 1
	iteration = iteration + 1;
	input = input / 10;
end 
output = iteration;

%%%%%%%%%%%%
% equation %
%%%%%%%%%%%%
function output = equation(model, para1, para2, displaytype)
if displaytype == 1 %html ready
	switch model
                case('power')
                % Constrained Power Law
                output = strcat('n<sub>i</sub>&nbsp;=&nbsp;', num2str(para1), '&nbsp;i&nbsp;<sup>-', num2str(para2), '</sup> ');
        case('exponential')
                % Constrained Exponential Law
                output = strcat('n<sub>i</sub>&nbsp;=&nbsp;', num2str(para1), '&nbsp;e&nbsp;<sup>-', num2str(para2), '&nbsp;i</sup> ');
        case('logarithmic')
                % Constrained Salamon
                output = strcat('n<sub>i</sub>&nbsp;=&nbsp;', num2str(para1), '&nbsp;<big><big>(</big></big>log(i+1)<big><big>)</big></big>&nbsp;<sup>-', num2str(para2), '</sup> ');
        case('niche_preemption')
                % Niche Preemption model
                output = strcat('n<sub>i</sub>&nbsp;=&nbsp;', num2str(para2), '&nbsp;(1-', num2str(para2), ')&nbsp;<sup>i-1</sup> ');
        case('broken_stick')
                % Broken Stick Model
                output = strcat('<table><tr><td>n<sub>i</sub>&nbsp;=</td><td align="center">1<br>&#8212;<br>M</td><td align="center"><small>M</small><br><big><big>&#8721;</big></big><br><small>x = i</small><td><td align="center">1<br>&#8212;<br>x</td><td>&nbsp;&nbsp;&nbsp;&nbsp;</td></tr></table> ');
        case('lognormal')
                % Lognormal distribution
                output = strcat( 'n<sub>i</sub>&nbsp;=&nbsp;', num2str(para1), '&nbsp;e&nbsp;<sup>', num2str(para2), '&nbsp;x(i)</sup>');
        otherwise
                disp('!!! Error!!!')
                exit;
	end
else %standard
	switch model
	case('power')
		% Constrained Power Law
		output = strcat('n(i)=(', num2str(para1), ').i^(-', num2str(para2), ') ');
	case('exponential')
		% Constrained Exponential Law
		output = strcat('n(i)=', num2str(para1), '.e^(-i*', num2str(para2), ') ');
	case('logarithmic')
		% Constrained Salamon
		output = strcat('n(i)=(', num2str(para1), ').(log(i+1))^(-', num2str(para2), ') ');
	case('niche_preemption')
		% Niche Preemption model
		output = strcat('n(i)=(', num2str(para2), ').(1-(', num2str(para2), '))^(i-1) ');
	case('broken_stick')
		% Broken Stick Model
		output = strcat('n(i)=1/M.sum(from x=i to M)(1/x)');
	case('lognormal')
		% Lognormal distribution
		output = strcat('n(i)=', num2str(para1), '.e^(', num2str(para2), 'x(i)) ');
	otherwise
		disp('!!! Error!!!')
		exit;
	end
end

%%%%%%%%%%%%%%%
% formatdata %
%%%%%%%%%%%%%%%
% use the sprintf function only if variable is a number, not a string
function output = formatdata(sprintfoptions, variable)
if isnumeric(variable)
	disp(sprintf(sprintfoptions,variable))
else
	disp(variable)
end
