# Supplementary material for: PHACCS, an online tool for estimating the structure and diversity of uncultured viral communities using metagenomic information
Source: BMC Bioinformatics. 2005 Mar 2;6:41. doi: 10.1186/1471-2105-6-41 (PMC555943; doi:10.1186/1471-2105-6-41)
Supplement: Additional File 1 — This file contains the script files part of PHACCS. These files are either standard text or picture files. [file 1471-2105-6-41-S1.zip › PHACCS_V101/cgi-bin/phaccs/csl.m]

%%%%%%%%%%%%%%%%%%%%%%%%%%%
% CONSTRAINED SALAMON LAW %
%%%%%%%%%%%%%%%%%%%%%%%%%%%
function error=csl(b2)
global ivec N goalseq maxcontig overlap fragnum

b=abs(b2);
a=fragnum/sum(log(ivec+1).^(-b));
n=a*(log(ivec+1)).^(-b);

if abs(sum(n)-fragnum )>=0.1
    error = 1e6;
else     
    p=1-exp(-n*overlap);
    
    error=0;
    for q=1:maxcontig
        contprob(:,q)=q*(p.^(q-1).*(1-p).^2);
        meancont(q)=n'*contprob(:,q);
        varcont(q)=n'*(contprob(:,q).*(1-contprob(:,q)));
        error=error+(goalseq(q)-meancont(q))^2/varcont(q);
    end
    
    
end
