# Supplementary material for: PHACCS, an online tool for estimating the structure and diversity of uncultured viral communities using metagenomic information
Source: BMC Bioinformatics. 2005 Mar 2;6:41. doi: 10.1186/1471-2105-6-41 (PMC555943; doi:10.1186/1471-2105-6-41)
Supplement: Additional File 1 — This file contains the script files part of PHACCS. These files are either standard text or picture files. [file 1471-2105-6-41-S1.zip › PHACCS_V101/cgi-bin/phaccs/bsm.m]

%%%%%%%%%%%%%%%%
% BROKEN STICK %
%%%%%%%%%%%%%%%%
function error=bsm(x)
global ivec N goalseq maxcontig overlap fragnum


n=zeros(N,1);
for i = 1:N
    n(i) = fragnum*sum( ivec(i:N).^-1 )/N;
end

p=1-exp(-n*overlap);

error=0;
for q=1:maxcontig
   contprob(:,q)=q*(p.^(q-1).*(1-p).^2);	% probability of a fragment to be part of a q-contig
   meancont(q)=n'*contprob(:,q);		% expected number of fragments part of a q-contig
   varcont(q)=n'*(contprob(:,q).*(1-contprob(:,q)));	
   error=error+(goalseq(q)-meancont(q))^2/varcont(q);	% fit error
end
