# Supplementary material for: PHACCS, an online tool for estimating the structure and diversity of uncultured viral communities using metagenomic information
Source: BMC Bioinformatics. 2005 Mar 2;6:41. doi: 10.1186/1471-2105-6-41 (PMC555943; doi:10.1186/1471-2105-6-41)
Supplement: Additional File 1 — This file contains the script files part of PHACCS. These files are either standard text or picture files. [file 1471-2105-6-41-S1.zip › PHACCS_V101/cgi-bin/phaccs/cel.m]

%%%%%%%%%%%%%%%%%%%%%%%%%%%%%%%
% CONSTRAINED EXPONENTIAL LAW %
%%%%%%%%%%%%%%%%%%%%%%%%%%%%%%%
function error=cel(b2)
global ivec N goalseq maxcontig overlap fragnum

b=abs(b2);
a=fragnum/sum(exp(-ivec*b));
n=a*exp(-ivec*b);
p=1-exp(-n*overlap);

error=0;
for q=1:maxcontig
    contprob(:,q)=q*(p.^(q-1).*(1-p).^2);
    meancont(q)=n'*contprob(:,q);
    varcont(q)=n'*(contprob(:,q).*(1-contprob(:,q)));
    error=error+(goalseq(q)-meancont(q))^2/varcont(q);
end
