# Supplementary material for: PHACCS, an online tool for estimating the structure and diversity of uncultured viral communities using metagenomic information
Source: BMC Bioinformatics. 2005 Mar 2;6:41. doi: 10.1186/1471-2105-6-41 (PMC555943; doi:10.1186/1471-2105-6-41)
Supplement: Additional File 1 — This file contains the script files part of PHACCS. These files are either standard text or picture files. [file 1471-2105-6-41-S1.zip › PHACCS_V101/cgi-bin/phaccs/test.pl]

#! /usr/bin/perl
use warnings;
use strict;

####################################
# LOCAL VERSION
#foreach my $key (sort keys(%ENV)) { 
#   print "$key = $ENV{$key}\n"; 
#}
####################################

# Matlab in terminal emulation mode
my @matlab = `matlab -nosplash -nodesktop -nojvm -nodisplay -logfile log.txt -r "phaccs([1021 17 3 0 0 0], 50000, 663, 20, 1, 30000, 2,'power', 0, 1, 1, 1, 1234567890);exit"`;

# Matlab in normal mode
#my @matlab = `matlab -nosplash -nodesktop -logfile log.txt -r "phaccs([1021 17 3 0 0 0], 50000, 663, 20, 1, 30000, 2,'power', 1, 1, 1, 1, 1234567890);exit"`;
